# Supplementary material for: GWAS of self-reported mosquito bite size, itch intensity and attractiveness to mosquitoes implicates immune-related predisposition loci
Source: Hum Mol Genet. 2017 Feb 11;26(7):1391–406. doi: 10.1093/hmg/ddx036 (PMC5390679; doi:10.1093/hmg/ddx036)
Supplement: Supplementary Data [file ddx036_Supp.zip]

Archive with 10 entries (10 files):
- Supplementary Data 2_HMG-2016-EZ-00922_Jones.xlsx
- Supplementary Information_HMG-2016-EZ-00922_Jones.docx
- Attractiveness.csv
- Bite size.csv
- Itch intensity.csv
- Itch intensity_bite size adjusted and excluding responders positive for common immune-related conditions.csv
- Itch intensity_bite size adjusted, females only.csv
- Itch intensity_bite size adjusted, males only.csv
- Itch intensity_bite size adjusted.csv
- Supplementary Data 1.csv
