# Supplementary material for: GWAS of self-reported mosquito bite size, itch intensity and attractiveness to mosquitoes implicates immune-related predisposition loci
Source: Hum Mol Genet. 2017 Feb 11;26(7):1391–406. doi: 10.1093/hmg/ddx036 (PMC5390679; doi:10.1093/hmg/ddx036)
Supplement: Supplementary Data [file ddx036_Supp.zip › Supplementary Data 2_HMG-2016-EZ-00922_Jones.xlsx]

## Sheet: Legend
Table S27	Enrichment of immune enhancers in mosquito-traits. Mosquito bite size, itch intensity and attractiveness GWAS (P<5x10-8) were over enriched for co-localisation with ChromHMM enhancer marks (‘7_Enh’ status or H3K27 acetylation), compared to a background set of SNPs from the NHGRI GWAS Catalogue (P<5x10-8). Mosquito bite size, attractivness and itch intensity (adjusted by bite size, excluding respo…
Table S30	List of 144 T lymphocyte subset traits tested for enrichment in mosquito-trait GWAS
Table S31	PASCAL pathway analysis output for mosquito bite size GWAS
Table S32	PASCAL pathway analysis output for mosquito itch intensity (adjusted by bite size, excluding responders positive for a common immune condition) GWAS
Table S33	PASCAL pathway analysis output for mosquito attractiveness GWAS
Table S34	Data for eQTL analysis

## Sheet: Table S27
trait	flag	name	total	overlap	t2	t3	t4	pvalue	Enrichment	precision	recall	fscore
Bite size	E041|7_Enh	Primary T helper cells PMA-I stimulated	19	10	9	444	1194	0.0189835	OVER	0.526316	0.0220264	0.0422833
Bite size	E041|H3K27ac_Enh	Primary T helper cells PMA-I stimulated	19	11	8	584	1054	0.0544693	OVER	0.578947	0.0184874	0.0358306
Attractiveness	E042|7_Enh	Primary T helper 17 cells PMA-I stimulated	3	2	1	415	1223	0.160732	OVER	0.666667	0.00479616	0.00952381
Attractiveness	E040|7_Enh	Primary T helper memory cells from peripheral blood 1	3	2	1	439	1199	0.177678	OVER	0.666667	0.00453515	0.00900901
Attractiveness	E041|7_Enh	Primary T helper cells PMA-I stimulated	3	2	1	444	1194	0.181285	OVER	0.666667	0.0044843	0.00890869
Attractiveness	E113|7_Enh	Spleen	3	2	1	454	1184	0.188574	OVER	0.666667	0.00438596	0.0087146
Itch intensity	E101|7_Enh	Rectal Mucosa Donor 29	8	3	5	330	1308	0.207792	OVER	0.375	0.00900901	0.0175953
Bite size	E032|H3K27ac_Enh	Primary B cells from peripheral blood	19	8	11	470	1168	0.208094	OVER	0.421053	0.0167364	0.0321932
Itch intensity	E093|7_Enh	Fetal Thymus	8	4	4	421	1217	0.216087	OVER	0.5	0.00941176	0.0184758
Itch intensity	E047|7_Enh	Primary T CD8+ naive cells from peripheral blood	8	4	4	445	1193	0.224904	OVER	0.5	0.00890869	0.0175055
Bite size	E048|H3K27ac_Enh	Primary T CD8+ memory cells from peripheral blood	19	9	10	552	1086	0.227484	OVER	0.473684	0.0160428	0.0310345
Itch intensity	E113|7_Enh	Spleen	8	4	4	454	1184	0.229161	OVER	0.5	0.00873362	0.0171674
Attractiveness	E042|H3K27ac_Enh	Primary T helper 17 cells PMA-I stimulated	3	2	1	518	1120	0.237456	OVER	0.666667	0.00384615	0.00764818
Attractiveness	E116|H3K27ac_Enh	GM12878 Lymphoblastoid Cells	3	2	1	541	1097	0.255878	OVER	0.666667	0.00368324	0.00732601
Attractiveness	E048|H3K27ac_Enh	Primary T CD8+ memory cells from peripheral blood	3	2	1	552	1086	0.264832	OVER	0.666667	0.00361011	0.00718133
Bite size	E048|7_Enh	Primary T CD8+ memory cells from peripheral blood	19	7	12	405	1233	0.282392	OVER	0.368421	0.0169903	0.0324826
Attractiveness	E041|H3K27ac_Enh	Primary T helper cells PMA-I stimulated	3	2	1	584	1054	0.291365	OVER	0.666667	0.00341297	0.00679117
Bite size	E062|H3K27ac_Enh	Primary mononuclear cells from peripheral blood	19	7	12	420	1218	0.292028	OVER	0.368421	0.0163934	0.0313901
Attractiveness	E037|H3K27ac_Enh	Primary T helper memory cells from peripheral blood 2	3	2	1	598	1040	0.303184	OVER	0.666667	0.00333333	0.0066335
Bite size	E046|H3K27ac_Enh	Primary Natural Killer cells from peripheral blood	19	8	11	488	1150	0.31201	OVER	0.421053	0.016129	0.031068
Bite size	E040|H3K27ac_Enh	Primary T helper memory cells from peripheral blood 1	19	8	11	489	1149	0.312386	OVER	0.421053	0.0160966	0.0310078
Bite size	E011|7_Enh	hESC Derived CD184+ Endoderm Cultured Cells	19	8	11	497	1141	0.315949	OVER	0.421053	0.0158416	0.0305344
Bite size	E042|H3K27ac_Enh	Primary T helper 17 cells PMA-I stimulated	19	8	11	518	1120	0.329858	OVER	0.421053	0.0152091	0.0293578
Bite size	E045|H3K27ac_Enh	Primary T cells effector/memory enriched from peripheral blood	19	8	11	523	1115	0.334094	OVER	0.421053	0.0150659	0.0290909
Bite size	E047|H3K27ac_Enh	Primary T CD8+ naive cells from peripheral blood	19	7	12	447	1191	0.436523	OVER	0.368421	0.0154185	0.0295983
Itch intensity	E116|H3K27ac_Enh	GM12878 Lymphoblastoid Cells	8	4	4	541	1097	0.45178	OVER	0.5	0.00733945	0.0144665
Attractiveness	E087|7_Enh	Pancreatic Islets	3	1	2	303	1335	0.459385	OVER	0.333333	0.00328947	0.00651466
Bite size	E115|H3K27ac_Enh	Dnd41 TCell Leukemia Cell Line	19	8	11	534	1104	0.460855	OVER	0.421053	0.0147601	0.0285205
Bite size	E116|H3K27ac_Enh	GM12878 Lymphoblastoid Cells	19	8	11	541	1097	0.463373	OVER	0.421053	0.0145719	0.028169
Itch intensity	E015|7_Enh	HUES6 Cells	8	4	4	581	1057	0.465548	OVER	0.5	0.00683761	0.0134907
Attractiveness	E045|7_Enh	Primary T cells effector/memory enriched from peripheral blood	3	1	2	312	1326	0.470238	OVER	0.333333	0.00319489	0.00632911
Itch intensity	E106|H3K27ac_Enh	Sigmoid Colon	8	5	3	753	885	0.482315	OVER	0.625	0.00659631	0.0130548
Attractiveness	E101|7_Enh	Rectal Mucosa Donor 29	3	1	2	330	1308	0.491504	OVER	0.333333	0.00302115	0.00598802
Itch intensity	E105|H3K27ac_Enh	Right Ventricle	8	5	3	810	828	0.50275	OVER	0.625	0.00613497	0.0121507
Attractiveness	E021|7_Enh	iPS DF 6.9 Cells	3	1	2	344	1294	0.507646	OVER	0.333333	0.00289855	0.00574713
Attractiveness	E008|7_Enh	H9 Cells	3	1	2	359	1279	0.524557	OVER	0.333333	0.00277778	0.00550964
Attractiveness	E059|7_Enh	Foreskin Melanocyte Primary Cells skin01	3	1	2	391	1247	0.559331	OVER	0.333333	0.00255102	0.00506329
Attractiveness	E034|7_Enh	Primary T cells from peripheral blood	3	1	2	399	1239	0.567752	OVER	0.333333	0.0025	0.00496278
Attractiveness	E048|7_Enh	Primary T CD8+ memory cells from peripheral blood	3	1	2	405	1233	0.573996	OVER	0.333333	0.00246305	0.00488998
Bite size	E042|7_Enh	Primary T helper 17 cells PMA-I stimulated	19	6	13	415	1223	0.595838	OVER	0.315789	0.0142518	0.0272727
Attractiveness	E109|H3K27ac_Enh	Small Intestine	3	2	1	751	887	0.596613	OVER	0.666667	0.00265604	0.00529101
Attractiveness	E106|H3K27ac_Enh	Sigmoid Colon	3	2	1	753	885	0.597363	OVER	0.666667	0.00264901	0.00527704
Bite size	E093|7_Enh	Fetal Thymus	19	6	13	421	1217	0.598594	OVER	0.315789	0.0140515	0.0269058
Attractiveness	E075|H3K27ac_Enh	Colonic Mucosa	3	2	1	774	864	0.60556	OVER	0.666667	0.00257732	0.00513479
Bite size	E040|7_Enh	Primary T helper memory cells from peripheral blood 1	19	6	13	439	1199	0.609437	OVER	0.315789	0.0134831	0.0258621
Bite size	E009|7_Enh	H9 Derived Neuronal Progenitor Cultured Cells	19	6	13	442	1196	0.611595	OVER	0.315789	0.0133929	0.0256959
Bite size	E047|7_Enh	Primary T CD8+ naive cells from peripheral blood	19	6	13	445	1193	0.613846	OVER	0.315789	0.0133038	0.0255319
Bite size	E116|7_Enh	GM12878 Lymphoblastoid Cells	19	7	12	493	1145	0.615417	OVER	0.368421	0.014	0.026975
Bite size	E038|H3K27ac_Enh	Primary T helper naive cells from peripheral blood	19	7	12	494	1144	0.615682	OVER	0.368421	0.0139721	0.0269231
Bite size	E043|H3K27ac_Enh	Primary T helper cells from peripheral blood	19	7	12	499	1139	0.617178	OVER	0.368421	0.013834	0.0266667
Bite size	E039|H3K27ac_Enh	Primary T helper naive cells from peripheral blood	19	7	12	508	1130	0.620571	OVER	0.368421	0.0135922	0.0262172
Bite size	E034|H3K27ac_Enh	Primary T cells from peripheral blood	19	7	12	510	1128	0.621444	OVER	0.368421	0.0135397	0.0261194
Itch intensity	E075|7_Enh	Colonic Mucosa	8	2	6	278	1360	0.630448	OVER	0.25	0.00714286	0.0138889
Bite size	E121|7_Enh	HSMM cell derived Skeletal Muscle Myotubes Cells	19	7	12	529	1109	0.631772	OVER	0.368421	0.0130597	0.0252252
Bite size	E037|H3K27ac_Enh	Primary T helper memory cells from peripheral blood 2	19	8	11	598	1040	0.636625	OVER	0.421053	0.0132013	0.0256
Itch intensity	E087|7_Enh	Pancreatic Islets	8	2	6	303	1335	0.646378	OVER	0.25	0.00655738	0.0127796
Itch intensity	E112|7_Enh	Thymus	8	2	6	305	1333	0.647767	OVER	0.25	0.00651466	0.0126984
Bite size	E080|H3K27ac_Enh	Fetal Adrenal Gland	19	10	9	776	862	0.653319	OVER	0.526316	0.0127226	0.0248447
Itch intensity	E021|7_Enh	iPS DF 6.9 Cells	8	2	6	344	1294	0.677372	OVER	0.25	0.00578035	0.0112994
Itch intensity	E109|7_Enh	Small Intestine	8	2	6	355	1283	0.686382	OVER	0.25	0.00560224	0.0109589
Itch intensity	E079|7_Enh	Esophagus	8	2	6	357	1281	0.688042	OVER	0.25	0.00557103	0.0108992
Itch intensity	E102|7_Enh	Rectal Mucosa Donor 31	8	3	5	463	1175	0.694705	OVER	0.375	0.00643777	0.0126582
Itch intensity	E032|H3K27ac_Enh	Primary B cells from peripheral blood	8	3	5	470	1168	0.696508	OVER	0.375	0.00634249	0.012474
Itch intensity	E013|7_Enh	hESC Derived CD56+ Mesoderm Cultured Cells	8	3	5	495	1143	0.704422	OVER	0.375	0.0060241	0.0118577
Itch intensity	E044|H3K27ac_Enh	Primary T regulatory cells from peripheral blood	8	3	5	517	1121	0.713104	OVER	0.375	0.00576923	0.0113636
Itch intensity	E042|H3K27ac_Enh	Primary T helper 17 cells PMA-I stimulated	8	3	5	518	1120	0.713533	OVER	0.375	0.00575816	0.0113422
Itch intensity	E098|H3K27ac_Enh	Pancreas	8	4	4	635	1003	0.718527	OVER	0.5	0.00625978	0.0123648
Itch intensity	E113|H3K27ac_Enh	Spleen	8	4	4	702	936	0.731016	OVER	0.5	0.00566572	0.0112045
Bite size	E087|7_Enh	Pancreatic Islets	19	4	15	303	1335	0.766692	OVER	0.210526	0.0130293	0.0245399
Bite size	E045|7_Enh	Primary T cells effector/memory enriched from peripheral blood	19	4	15	312	1326	0.771463	OVER	0.210526	0.0126582	0.0238806
Bite size	E007|7_Enh	H1 Derived Neuronal Progenitor Cultured Cells	19	5	14	377	1261	0.784024	OVER	0.263158	0.013089	0.0249377
Bite size	E034|7_Enh	Primary T cells from peripheral blood	19	5	14	399	1239	0.792016	OVER	0.263158	0.0123762	0.0236407
Bite size	E037|7_Enh	Primary T helper memory cells from peripheral blood 2	19	6	13	457	1181	0.797375	OVER	0.315789	0.012959	0.0248963
Bite size	E046|7_Enh	Primary Natural Killer cells from peripheral blood	19	6	13	460	1178	0.797978	OVER	0.315789	0.0128755	0.0247423
Bite size	E029|H3K27ac_Enh	Primary monocytes from peripheral blood	19	6	13	471	1167	0.800681	OVER	0.315789	0.0125786	0.0241935
Bite size	E095|7_Enh	Left Ventricle	19	6	13	472	1166	0.800963	OVER	0.315789	0.0125523	0.0241449
Bite size	E122|7_Enh	HUVEC Umbilical Vein Endothelial Primary Cells	19	7	12	549	1089	0.808405	OVER	0.368421	0.0125899	0.0243478
Bite size	E124|H3K27ac_Enh	Monocytes-CD14+ RO01746 Primary Cells	19	9	10	698	940	0.816306	OVER	0.473684	0.0127298	0.0247934
Bite size	E061|H3K27ac_Enh	Foreskin Melanocyte Primary Cells skin03	19	10	9	787	851	0.818431	OVER	0.526316	0.0125471	0.0245098
Bite size	E093|H3K27ac_Enh	Fetal Thymus	19	8	11	654	984	0.819146	OVER	0.421053	0.0120846	0.0234949
Bite size	E101|7_Enh	Rectal Mucosa Donor 29	19	4	15	330	1308	1	OVER	0.210526	0.011976	0.0226629
Bite size	E013|7_Enh	hESC Derived CD56+ Mesoderm Cultured Cells	19	6	13	495	1143	1	OVER	0.315789	0.011976	0.0230769
Bite size	E112|H3K27ac_Enh	Thymus	19	7	12	584	1054	1	OVER	0.368421	0.0118443	0.0229508
Bite size	E005|7_Enh	H1 BMP4 Derived Trophoblast Cultured Cells	19	6	13	503	1135	1	OVER	0.315789	0.0117878	0.0227273
Bite size	E076|7_Enh	Colon Smooth Muscle	19	6	13	509	1129	1	OVER	0.315789	0.0116505	0.0224719
Bite size	E063|H3K27ac_Enh	Adipose Nuclei	19	9	10	758	880	1	OVER	0.473684	0.011734	0.0229008
Bite size	E106|H3K27ac_Enh	Sigmoid Colon	19	9	10	753	885	1	OVER	0.473684	0.011811	0.0230474
Bite size	E096|H3K27ac_Enh	Lung	19	9	10	749	889	1	OVER	0.473684	0.0118734	0.023166
Bite size	E044|7_Enh	Primary T regulatory cells from peripheral blood	19	4	15	331	1307	1	OVER	0.210526	0.0119403	0.0225989
Bite size	E038|7_Enh	Primary T helper naive cells from peripheral blood	19	5	14	412	1226	1	OVER	0.263158	0.0119904	0.0229358
Bite size	E099|7_Enh	Placenta Amnion	19	5	14	421	1217	1	OVER	0.263158	0.0117371	0.0224719
Bite size	E011|H3K27ac_Enh	hESC Derived CD184+ Endoderm Cultured Cells	19	9	10	747	891	1	OVER	0.473684	0.0119048	0.0232258
Itch intensity	E059|7_Enh	Foreskin Melanocyte Primary Cells skin01	8	2	6	391	1247	1	OVER	0.25	0.00508906	0.00997506
Itch intensity	E041|H3K27ac_Enh	Primary T helper cells PMA-I stimulated	8	3	5	584	1054	1	OVER	0.375	0.00511073	0.010084
Itch intensity	E048|H3K27ac_Enh	Primary T CD8+ memory cells from peripheral blood	8	3	5	552	1086	1	OVER	0.375	0.00540541	0.0106572
Itch intensity	E106|7_Enh	Sigmoid Colon	8	2	6	399	1239	1	OVER	0.25	0.00498753	0.00977995
Itch intensity	E101|H3K27ac_Enh	Rectal Mucosa Donor 29	8	4	4	768	870	1	OVER	0.5	0.00518135	0.0102564
Itch intensity	E096|7_Enh	Lung	8	2	6	389	1249	1	OVER	0.25	0.00511509	0.0100251
Itch intensity	E004|7_Enh	H1 BMP4 Derived Mesendoderm Cultured Cells	8	2	6	396	1242	1	OVER	0.25	0.00502513	0.00985222
Itch intensity	E033|7_Enh	Primary T cells from cord blood	8	2	6	385	1253	1	OVER	0.25	0.00516796	0.0101266
Itch intensity	E089|7_Enh	Fetal Muscle Trunk	8	2	6	375	1263	1	OVER	0.25	0.00530504	0.0103896
Itch intensity	E078|7_Enh	Duodenum Smooth Muscle	8	2	6	383	1255	1	OVER	0.25	0.00519481	0.0101781
Itch intensity	E048|7_Enh	Primary T CD8+ memory cells from peripheral blood	8	2	6	405	1233	1	OVER	0.25	0.004914	0.00963855
Attractiveness	E126|H3K27ac_Enh	NHDF-Ad Adult Dermal Fibroblast Primary Cells	3	1	2	540	1098	1	OVER	0.333333	0.00184843	0.00367647
Attractiveness	E022|7_Enh	iPS DF 19.11 Cells	3	1	2	470	1168	1	OVER	0.333333	0.00212314	0.00421941
Attractiveness	E121|7_Enh	HSMM cell derived Skeletal Muscle Myotubes Cells	3	1	2	529	1109	1	OVER	0.333333	0.00188679	0.00375235
Attractiveness	E021|H3K27ac_Enh	iPS DF 6.9 Cells	3	1	2	502	1136	1	OVER	0.333333	0.00198807	0.00395257
Attractiveness	E034|H3K27ac_Enh	Primary T cells from peripheral blood	3	1	2	510	1128	1	OVER	0.333333	0.00195695	0.00389105
Attractiveness	E017|7_Enh	IMR90 fetal lung fibroblasts Cell Line	3	1	2	540	1098	1	OVER	0.333333	0.00184843	0.00367647
Attractiveness	E036|7_Enh	Primary hematopoietic stem cells short term culture	3	1	2	541	1097	1	OVER	0.333333	0.00184502	0.00366972
Attractiveness	E037|7_Enh	Primary T helper memory cells from peripheral blood 2	3	1	2	457	1181	1	OVER	0.333333	0.00218341	0.00433839
Attractiveness	E038|7_Enh	Primary T helper naive cells from peripheral blood	3	1	2	412	1226	1	OVER	0.333333	0.00242131	0.00480769
Attractiveness	E038|H3K27ac_Enh	Primary T helper naive cells from peripheral blood	3	1	2	494	1144	1	OVER	0.333333	0.0020202	0.00401606
Attractiveness	E055|H3K27ac_Enh	Foreskin Fibroblast Primary Cells skin01	3	2	1	883	755	1	OVER	0.666667	0.00225989	0.0045045
Attractiveness	E040|H3K27ac_Enh	Primary T helper memory cells from peripheral blood 1	3	1	2	489	1149	1	OVER	0.333333	0.00204082	0.0040568
Attractiveness	E043|7_Enh	Primary T helper cells from peripheral blood	3	1	2	437	1201	1	OVER	0.333333	0.00228311	0.00453515
Attractiveness	E043|H3K27ac_Enh	Primary T helper cells from peripheral blood	3	1	2	499	1139	1	OVER	0.333333	0.002	0.00397614
Attractiveness	E044|H3K27ac_Enh	Primary T regulatory cells from peripheral blood	3	1	2	517	1121	1	OVER	0.333333	0.0019305	0.00383877
Attractiveness	E114|7_Enh	A549 EtOH 0.02pct Lung Carcinoma Cell Line	3	1	2	470	1168	1	OVER	0.333333	0.00212314	0.00421941
Attractiveness	E045|H3K27ac_Enh	Primary T cells effector/memory enriched from peripheral blood	3	1	2	523	1115	1	OVER	0.333333	0.0019084	0.00379507
Attractiveness	E046|7_Enh	Primary Natural Killer cells from peripheral blood	3	1	2	460	1178	1	OVER	0.333333	0.0021692	0.00431034
Attractiveness	E046|H3K27ac_Enh	Primary Natural Killer cells from peripheral blood	3	1	2	488	1150	1	OVER	0.333333	0.00204499	0.00406504
Attractiveness	E097|7_Enh	Ovary	3	1	2	448	1190	1	OVER	0.333333	0.00222717	0.00442478
Attractiveness	E093|7_Enh	Fetal Thymus	3	1	2	421	1217	1	OVER	0.333333	0.00236967	0.00470588
Attractiveness	E125|7_Enh	NH-A Astrocytes Primary Cells	3	1	2	523	1115	1	OVER	0.333333	0.0019084	0.00379507
Attractiveness	E013|7_Enh	hESC Derived CD56+ Mesoderm Cultured Cells	3	1	2	495	1143	1	OVER	0.333333	0.00201613	0.00400802
Attractiveness	E011|7_Enh	hESC Derived CD184+ Endoderm Cultured Cells	3	1	2	497	1141	1	OVER	0.333333	0.00200803	0.00399202
Attractiveness	E055|7_Enh	Foreskin Fibroblast Primary Cells skin01	3	1	2	519	1119	1	OVER	0.333333	0.00192308	0.00382409
Attractiveness	E057|7_Enh	Foreskin Keratinocyte Primary Cells skin02	3	1	2	525	1113	1	OVER	0.333333	0.00190114	0.00378072
Attractiveness	E029|H3K27ac_Enh	Primary monocytes from peripheral blood	3	1	2	471	1167	1	OVER	0.333333	0.00211864	0.00421053
Attractiveness	E018|7_Enh	iPS-15b Cells	3	1	2	544	1094	1	OVER	0.333333	0.00183486	0.00364964
Attractiveness	E005|7_Enh	H1 BMP4 Derived Trophoblast Cultured Cells	3	1	2	503	1135	1	OVER	0.333333	0.00198413	0.00394477
Attractiveness	E016|7_Enh	HUES64 Cells	3	1	2	534	1104	1	OVER	0.333333	0.00186916	0.00371747
Attractiveness	E032|H3K27ac_Enh	Primary B cells from peripheral blood	3	1	2	470	1168	1	OVER	0.333333	0.00212314	0.00421941
Attractiveness	E116|7_Enh	GM12878 Lymphoblastoid Cells	3	1	2	493	1145	1	OVER	0.333333	0.00202429	0.00402414
Attractiveness	E107|7_Enh	Skeletal Muscle Male	3	1	2	493	1145	1	OVER	0.333333	0.00202429	0.00402414
Attractiveness	E105|7_Enh	Right Ventricle	3	1	2	427	1211	1	OVER	0.333333	0.00233645	0.00464037
Attractiveness	E095|7_Enh	Left Ventricle	3	1	2	472	1166	1	OVER	0.333333	0.00211416	0.00420168
Attractiveness	E102|7_Enh	Rectal Mucosa Donor 31	3	1	2	463	1175	1	OVER	0.333333	0.00215517	0.00428266
Attractiveness	E123|H3K27ac_Enh	K562 Leukemia Cells	3	1	2	474	1164	1	OVER	0.333333	0.00210526	0.0041841
Attractiveness	E123|7_Enh	K562 Leukemia Cells	3	1	2	466	1172	1	OVER	0.333333	0.00214133	0.00425532

## Sheet: Table S30
Trait	Parent	Grandparent
CM (CD4+ CD8+) AC	CD4+ CD8+	T lymphocytes
CM CD8+ AC	CD8+	T lymphocytes
CM CD8br AC	CD8br	T lymphocytes
CM (CD4+ CD8+) %GP	CD4+ CD8+	T lymphocytes
CD28- CD8dim AC	CD8dim	T lymphocytes
CD45RA+ CD28- CD8dim AC	CD8dim	T lymphocytes
CM CD8dim %P	CD8dim	T lymphocytes
CD28- CD8dim %GP	CD8dim	T lymphocytes
CD45RA+ CD4+ %GP	CD4+	T lymphocytes
CD45RA+ CD4+ not Treg %GP	CD4+	T lymphocytes
CD39+ CD8+ AC	CD8+	T lymphocytes
naive CD4+ AC	CD4+	T lymphocytes
CD45RA+ CD4+ AC	CD4+	T lymphocytes
CD39+ CD4+ AC	CD4+	T lymphocytes
TD CD8+ AC	CD8+	T lymphocytes
CD45RA+ CD25hi CD4+ not Treg %P	CD4+	T lymphocytes
CD45RA+ CD4+ not Treg AC	CD4+	T lymphocytes
CM CD8+ %GP	CD8+	T lymphocytes
CD28+ CD8dim %GP	CD8dim	T lymphocytes
CD45RA- CD8dim %P	CD8dim	T lymphocytes
naive (CD4+ CD8+) %GP	CD4+ CD8+	T lymphocytes
EM CD4+ %P	CD4+	T lymphocytes
TD (CD4- CD8-) %P	CD4- CD8-	T lymphocytes
CD45RA+ CD8+ %P	CD8+	T lymphocytes
CD39+ CD25hi CD4+ AC	CD4+	T lymphocytes
EM CD8dim %P	CD8dim	T lymphocytes
CD45RA+ CD25hi CD4+ not Treg %GP	CD4+	T lymphocytes
CM CD8br %GP	CD8br	T lymphocytes
CD25hi CD4+ %P	CD4+	T lymphocytes
EM (CD4- CD8-) %GP	CD4- CD8-	T lymphocytes
CD39+ CD25hi CD4+ %P	CD4+	T lymphocytes
naive (CD4- CD8-) %GP	CD4- CD8-	T lymphocytes
CD45RA- (CD4- CD8-) %GP	CD4- CD8-	T lymphocytes
TD CD8br AC	CD8br	T lymphocytes
EM (CD4+ CD8+) %P	CD4+ CD8+	T lymphocytes
CM (CD4+ CD8+) %P	CD4+ CD8+	T lymphocytes
TD CD8dim %P	CD8dim	T lymphocytes
EM CD8+ AC	CD8+	T lymphocytes
CM CD8+ %P	CD8+	T lymphocytes
naive (CD4- CD8-) AC	CD4- CD8-	T lymphocytes
CM CD8dim %GP	CD8dim	T lymphocytes
naive CD8dim %GP	CD8dim	T lymphocytes
CM CD8br %P	CD8br	T lymphocytes
CD45RA- CD4+ not Treg AC	CD4+	T lymphocytes
EM (CD4- CD8-) AC	CD4- CD8-	T lymphocytes
EM CD8dim AC	CD8dim	T lymphocytes
TD (CD4+ CD8+) %GP	CD4+ CD8+	T lymphocytes
CD4+ Treg %P	CD4+	T lymphocytes
CD4+ not Treg %P	CD4+	T lymphocytes
CD4+ not Treg %GP	CD4+	T lymphocytes
CD28- CD8br %GP	CD8br	T lymphocytes
CD45RA- CD8br %GP	CD8br	T lymphocytes
CD4+ not Treg AC	CD4+	T lymphocytes
TD CD4+ AC	CD4+	T lymphocytes
CM CD4+ AC	CD4+	T lymphocytes
CD45RA- (CD4- CD8-) %P	CD4- CD8-	T lymphocytes
CD45RA- (CD4- CD8-) AC	CD4- CD8-	T lymphocytes
TD CD8+ %GP	CD8+	T lymphocytes
CD45RA+ CD25hi CD4+ not Treg AC	CD4+	T lymphocytes
CD45RA- CD8+ %GP	CD8+	T lymphocytes
CD45RA- CD8+ %P	CD8+	T lymphocytes
TD (CD4- CD8-) %GP	CD4- CD8-	T lymphocytes
CD28- CD8dim %P	CD8dim	T lymphocytes
CD45RA- CD8dim AC	CD8dim	T lymphocytes
CD39+ CD4+ %P	CD4+	T lymphocytes
TD CD8dim AC	CD8dim	T lymphocytes
CD28+ CD8dim %P	CD8dim	T lymphocytes
naive CD8+ AC	CD8+	T lymphocytes
CM CD8dim AC	CD8dim	T lymphocytes
CD28- CD8+ AC	CD8+	T lymphocytes
CD45RA- CD8+ AC	CD8+	T lymphocytes
CM CD4+ %P	CD4+	T lymphocytes
naive CD8br AC	CD8br	T lymphocytes
CD45RA- CD8br %P	CD8br	T lymphocytes
EM CD8dim %GP	CD8dim	T lymphocytes
naive (CD4- CD8-) %P	CD4- CD8-	T lymphocytes
EM CD8br %GP	CD8br	T lymphocytes
TD CD4+ %GP	CD4+	T lymphocytes
CD45RA- CD4+ AC	CD4+	T lymphocytes
CD45RA+ CD28- CD8dim %GP	CD8dim	T lymphocytes
CD45RA- (CD4+ CD8+) %P	CD4+ CD8+	T lymphocytes
CD45RA- CD4+ not Treg %P	CD4+	T lymphocytes
CD45RA- CD8dim %GP	CD8dim	T lymphocytes
CD45RA- (CD4+ CD8+) %GP	CD4+ CD8+	T lymphocytes
CD25hi CD4+ %GP	CD4+	T lymphocytes
EM CD4+ %GP	CD4+	T lymphocytes
naive (CD4+ CD8+) AC	CD4+ CD8+	T lymphocytes
CD28- CD8+ %GP	CD8+	T lymphocytes
EM CD8+ %GP	CD8+	T lymphocytes
CD4+ Treg %GP	CD4+	T lymphocytes
naive CD4+ %P	CD4+	T lymphocytes
EM CD8br AC	CD8br	T lymphocytes
naive CD8br %GP	CD8br	T lymphocytes
CD45RA- (CD4+ CD8+) AC	CD4+ CD8+	T lymphocytes
TD CD4+ %P	CD4+	T lymphocytes
CM (CD4- CD8-) AC	CD4- CD8-	T lymphocytes
CD45RA+ CD4+ %P	CD4+	T lymphocytes
CD39+ CD4+ %GP	CD4+	T lymphocytes
CD45RA+ CD4+ not Treg %P	CD4+	T lymphocytes
naive CD8+ %GP	CD8+	T lymphocytes
TD (CD4+ CD8+) AC	CD4+ CD8+	T lymphocytes
CD28- CD8+ %P	CD8+	T lymphocytes
CD39+ CD8+ %P	CD8+	T lymphocytes
CD45RA+ CD28- CD8dim %P	CD8dim	T lymphocytes
CD28+ CD8br %GP	CD8br	T lymphocytes
CM CD4+ %GP	CD4+	T lymphocytes
CD39+ CD25hi CD4+ %GP	CD4+	T lymphocytes
CD45RA- CD25hi CD4+ not Treg %P	CD4+	T lymphocytes
EM (CD4- CD8-) %P	CD4- CD8-	T lymphocytes
naive CD8br %P	CD8br	T lymphocytes
CD28+ CD8br AC	CD8br	T lymphocytes
CD28+ CD8br %P	CD8br	T lymphocytes
CM (CD4- CD8-) %P	CD4- CD8-	T lymphocytes
naive CD4+ %GP	CD4+	T lymphocytes
TD (CD4- CD8-) AC	CD4- CD8-	T lymphocytes
EM (CD4+ CD8+) AC	CD4+ CD8+	T lymphocytes
CD28- CD8br %P	CD8br	T lymphocytes
CD28+ CD8dim AC	CD8dim	T lymphocytes
naive CD8dim %P	CD8dim	T lymphocytes
CD45RA- CD25hi CD4+ not Treg %GP	CD4+	T lymphocytes
CD25hi CD4+ AC	CD4+	T lymphocytes
EM CD8br %P	CD8br	T lymphocytes
naive (CD4+ CD8+) %P	CD4+ CD8+	T lymphocytes
CM (CD4- CD8-) %GP	CD4- CD8-	T lymphocytes
CD45RA+ CD8+ %GP	CD8+	T lymphocytes
EM (CD4+ CD8+) %GP	CD4+ CD8+	T lymphocytes
CD45RA- CD25hi CD4+ not Treg AC	CD4+	T lymphocytes
TD CD8br %GP	CD8br	T lymphocytes
EM CD8+ %P	CD8+	T lymphocytes
EM CD4+ AC	CD4+	T lymphocytes
CD45RA- CD8br AC	CD8br	T lymphocytes
TD CD8dim %GP	CD8dim	T lymphocytes
TD CD8br %P	CD8br	T lymphocytes
CD45RA- CD4+ not Treg %GP	CD4+	T lymphocytes
CD45RA- CD4+ %P	CD4+	T lymphocytes
naive CD8+ %P	CD8+	T lymphocytes
naive CD8dim AC	CD8dim	T lymphocytes
CD39+ CD8+ %GP	CD8+	T lymphocytes
CD45RA+ CD8+ AC	CD8+	T lymphocytes
CD4+ Treg AC	CD4+	T lymphocytes
TD CD8+ %P	CD8+	T lymphocytes
CD45RA- CD4+ %GP	CD4+	T lymphocytes
CD28- CD8br AC	CD8br	T lymphocytes
TD (CD4+ CD8+) %P	CD4+ CD8+	T lymphocytes

## Sheet: Table S31
Name	chi2Pvalue	chi2FDR	empPvalue	empFDR
KEGG_CYTOKINE_CYTOKINE_RECEPTOR_INTERACTION	6.82974e-09	7.35563e-06	0	0
BIOCARTA_NKT_PATHWAY	6.56059e-07	0.000353288	8.4e-06	0.0012924
REACTOME_IL_RECEPTOR_SHC_SIGNALING	8.12138e-06	0.00185444	1.6e-06	0.0004308
BIOCARTA_IL4_PATHWAY	8.36044e-06	0.00185444	0.00052	0.034105
REACTOME_IL_3_5_AND_GM_CSF_SIGNALING	8.60928e-06	0.00185444	2.9e-06	0.00062466
KEGG_JAK_STAT_SIGNALING_PATHWAY	1.24827e-05	0.00224064	1e-07	5.385e-05
BIOCARTA_ASBCELL_PATHWAY	1.95932e-05	0.00268221	0.00312	0.12924
BIOCARTA_IL3_PATHWAY	1.99236e-05	0.00268221	1.5e-06	0.0004308
REACTOME_SIGNALING_BY_ILS	2.28814e-05	0.00273814	1.2e-05	0.0016155
REACTOME_IL_2_SIGNALING	2.97215e-05	0.00300842	4.1e-06	0.00073595
REACTOME_CYTOKINE_SIGNALING_IN_IMMUNE_SYSTEM	3.07267e-05	0.00300842	2.32e-05	0.00249864
REACTOME_IMMUNE_SYSTEM	3.80022e-05	0.0034107	4.86e-05	0.00475838
BIOCARTA_TOB1_PATHWAY	5.29023e-05	0.0042913	0.00424	0.147306
BIOCARTA_TH1TH2_PATHWAY	5.5783e-05	0.0042913	0.0028	0.120624
KEGG_ALLOGRAFT_REJECTION	0.000126727	0.00909896	0.00503	0.169291
BIOCARTA_BAD_PATHWAY	0.000435143	0.0292905	1.95e-05	0.0023335
BIOCARTA_IL17_PATHWAY	0.000489373	0.0310032	0.000227	0.0203732
BIOCARTA_INFLAM_PATHWAY	0.000536496	0.0321003	0.000307	0.0243864
REACTOME_BINDING_AND_ENTRY_OF_HIV_VIRION	0.000605892	0.0343445	0.00372	0.139639
KEGG_AUTOIMMUNE_THYROID_DISEASE	0.000822331	0.0422359	0.00959	0.245915
BIOCARTA_ERYTH_PATHWAY	0.000840629	0.0422359	0.000317	0.0243864
BIOCARTA_TCAPOPTOSIS_PATHWAY	0.000862757	0.0422359	0.00641	0.186583
KEGG_INTESTINAL_IMMUNE_NETWORK_FOR_IGA_PRODUCTION	0.000960143	0.0449597	0.00593	0.186583
BIOCARTA_BLYMPHOCYTE_PATHWAY	0.00129767	0.0567377	0.00811	0.213036
REACTOME_IMMUNOREGULATORY_INTERACTIONS_BETWEEN_A_LYMPHOID_AND_A_NON_LYMPHOID_CELL	0.00131703	0.0567377	0.01567	0.329399
REACTOME_ADAPTIVE_IMMUNE_SYSTEM	0.00149447	0.0600314	0.00361	0.139639
BIOCARTA_STEM_PATHWAY	0.00150497	0.0600314	0.000364	0.0261352
REACTOME_SIGNALING_BY_NOTCH1	0.00158048	0.060792	0.01913	0.350301
REACTOME_DIGESTION_OF_DIETARY_CARBOHYDRATE	0.00207723	0.0726193	0.00376	0.139639
BIOCARTA_IL2RB_PATHWAY	0.00208453	0.0726193	0.02104	0.350301
KEGG_HEMATOPOIETIC_CELL_LINEAGE	0.00209025	0.0726193	0.00122	0.0625686
REACTOME_NOTCH1_INTRACELLULAR_DOMAIN_REGULATES_TRANSCRIPTION	0.00218226	0.0734467	0.02403	0.350301
BIOCARTA_CTL_PATHWAY	0.00247975	0.0780725	0.01212	0.277729
REACTOME_PROLACTIN_RECEPTOR_SIGNALING	0.00251069	0.0780725	0.01365	0.305297
KEGG_T_CELL_RECEPTOR_SIGNALING_PATHWAY	0.00253718	0.0780725	0.00129	0.0631514
REACTOME_SIGNALING_BY_THE_B_CELL_RECEPTOR_BCR	0.00279318	0.0835628	0.01621	0.329399
BIOCARTA_IL5_PATHWAY	0.0033996	0.0989559	0.01065	0.260683
KEGG_ASTHMA	0.00350389	0.0991752	0.00057	0.034105
KEGG_NATURAL_KILLER_CELL_MEDIATED_CYTOTOXICITY	0.00361128	0.0991752	0.00272	0.120624
REACTOME_ANTIGEN_ACTIVATES_B_CELL_RECEPTOR_LEADING_TO_GENERATION_OF_SECOND_MESSENGERS	0.00368339	0.0991752	0.01596	0.329399
REACTOME_CYTOSOLIC_SULFONATION_OF_SMALL_MOLECULES	0.00380694	0.100002	0.00604	0.186583
BIOCARTA_DC_PATHWAY	0.0042274	0.108403	0.00067	0.0379784
REACTOME_SIGNALING_BY_NOTCH	0.00525251	0.131557	0.02951	0.355066
BIOCARTA_THELPER_PATHWAY	0.00572987	0.139759	0.01619	0.329399
REACTOME_INTERFERON_GAMMA_SIGNALING	0.00583952	0.139759	0.00261	0.120624
REACTOME_SIGNALING_BY_TGF_BETA_RECEPTOR_COMPLEX	0.00607012	0.14198	0.02477	0.350301
BIOCARTA_CYTOKINE_PATHWAY	0.0063529	0.14198	0.00111	0.0597735
BIOCARTA_AKAP95_PATHWAY	0.00638156	0.14198	0.02171	0.350301
REACTOME_CHEMOKINE_RECEPTORS_BIND_CHEMOKINES	0.00649925	0.14198	0.02071	0.350301
REACTOME_GENERATION_OF_SECOND_MESSENGER_MOLECULES	0.00659147	0.14198	0.02377	0.350301
KEGG_SYSTEMIC_LUPUS_ERYTHEMATOSUS	0.00681615	0.143941	0.03079	0.355066
BIOCARTA_IL2_PATHWAY	0.00738657	0.149919	0.02537	0.350301
BIOCARTA_PS1_PATHWAY	0.00741498	0.149919	0.02427	0.350301
BIOCARTA_FEEDER_PATHWAY	0.00751683	0.149919	0.0069	0.192755
REACTOME_NUCLEAR_SIGNALING_BY_ERBB4	0.00768835	0.150552	0.02734	0.354761
REACTOME_METABOLISM_OF_CARBOHYDRATES	0.00788527	0.151561	0.01967	0.350301
BIOCARTA_TCYTOTOXIC_PATHWAY	0.00802133	0.151561	0.0199	0.350301
BIOCARTA_LAIR_PATHWAY	0.00837177	0.155455	0.02497	0.350301
REACTOME_N_GLYCAN_TRIMMING_IN_THE_ER_AND_CALNEXIN_CALRETICULIN_CYCLE	0.00859498	0.156895	0.02241	0.350301
BIOCARTA_ACTINY_PATHWAY	0.00926685	0.16634	0.02874	0.355066
KEGG_GLYCOSAMINOGLYCAN_BIOSYNTHESIS_CHONDROITIN_SULFATE	0.00964465	0.170283	0.03312	0.355516
KEGG_GALACTOSE_METABOLISM	0.0100543	0.174652	0.01143	0.267611
REACTOME_DOWNREGULATION_OF_TGF_BETA_RECEPTOR_SIGNALING	0.0105089	0.179652	0.02344	0.350301
REACTOME_IL_6_SIGNALING	0.0108257	0.182177	0.02638	0.354761
REACTOME_PLATELET_CALCIUM_HOMEOSTASIS	0.0113484	0.188035	0.02513	0.350301
KEGG_SELENOAMINO_ACID_METABOLISM	0.0116125	0.189494	0.03417	0.357292
REACTOME_HIV_LIFE_CYCLE	0.0118377	0.190286	0.03	0.355066
BIOCARTA_41BB_PATHWAY	0.0127944	0.202641	0.02435	0.350301
REACTOME_TGF_BETA_RECEPTOR_SIGNALING_ACTIVATES_SMADS	0.0134702	0.209575	0.02705	0.354761
BIOCARTA_NO2IL12_PATHWAY	0.0136214	0.209575	0.02882	0.355066
REACTOME_SIGNALING_BY_FGFR1_MUTANTS	0.0146723	0.222105	0.03241	0.355516
REACTOME_EARLY_PHASE_OF_HIV_LIFE_CYCLE	0.0149963	0.222105	0.01938	0.350301
KEGG_NOTCH_SIGNALING_PATHWAY	0.0150545	0.222105	0.04807	0.410884
KEGG_PATHWAYS_IN_CANCER	0.0154969	0.223786	0.03929	0.380953
KEGG_GRAFT_VERSUS_HOST_DISEASE	0.015584	0.223786	0.02685	0.354761
BIOCARTA_PTC1_PATHWAY	0.01601	0.223856	0.02232	0.350301
KEGG_LYSOSOME	0.0161027	0.223856	0.02504	0.350301
REACTOME_GROWTH_HORMONE_RECEPTOR_SIGNALING	0.0162124	0.223856	0.03367	0.355516
KEGG_SULFUR_METABOLISM	0.017082	0.232877	0.01046	0.260683
BIOCARTA_IL22BP_PATHWAY	0.0177538	0.239011	0.02911	0.355066
REACTOME_ANTIGEN_PROCESSING_CROSS_PRESENTATION	0.0183774	0.244351	0.00785	0.211361
KEGG_VALINE_LEUCINE_AND_ISOLEUCINE_DEGRADATION	0.0188748	0.247904	0.06041	0.459053
REACTOME_CLASS_I_MHC_MEDIATED_ANTIGEN_PROCESSING_PRESENTATION	0.0191981	0.249112	0.01389	0.305297
BIOCARTA_CTLA4_PATHWAY	0.020238	0.258539	0.03099	0.355066
REACTOME_OPSINS	0.020501	0.258539	0.02494	0.350301
KEGG_APOPTOSIS	0.0208032	0.258539	0.000543	0.034105
BIOCARTA_TEL_PATHWAY	0.0208847	0.258539	0.03738	0.376245
BIOCARTA_PITX2_PATHWAY	0.0213002	0.260686	0.04093	0.383412
REACTOME_VEGF_LIGAND_RECEPTOR_INTERACTIONS	0.0216575	0.26208	0.03898	0.380953
REACTOME_SMAD2_SMAD3_SMAD4_HETEROTRIMER_REGULATES_TRANSCRIPTION	0.0221963	0.265616	0.0467	0.406568
REACTOME_RECEPTOR_LIGAND_BINDING_INITIATES_THE_SECOND_PROTEOLYTIC_CLEAVAGE_OF_NOTCH_RECEPTOR	0.0236306	0.273918	0.03657	0.375104
BIOCARTA_SHH_PATHWAY	0.0238719	0.273918	0.03983	0.380953
BIOCARTA_IGF1R_PATHWAY	0.0238795	0.273918	0.05301	0.435815
REACTOME_PEPTIDE_HORMONE_BIOSYNTHESIS	0.0239074	0.273918	0.04094	0.383412
KEGG_PRIMARY_IMMUNODEFICIENCY	0.0244792	0.277517	0.0428	0.38413
BIOCARTA_CK1_PATHWAY	0.0259415	0.289408	0.05191	0.435815
REACTOME_GLYCOPROTEIN_HORMONES	0.0260655	0.289408	0.04159	0.38413
REACTOME_SIGNALING_BY_FGFR1_FUSION_MUTANTS	0.0264687	0.290886	0.04775	0.410884
KEGG_LEISHMANIA_INFECTION	0.0280197	0.304821	0.00639	0.186583
REACTOME_COSTIMULATION_BY_THE_CD28_FAMILY	0.0283792	0.305644	0.06867	0.467956
BIOCARTA_IL6_PATHWAY	0.0287169	0.306219	0.05494	0.44157
REACTOME_CALNEXIN_CALRETICULIN_CYCLE	0.0292563	0.308912	0.03704	0.376245
KEGG_BUTANOATE_METABOLISM	0.0300829	0.314557	0.06817	0.467956
KEGG_FATTY_ACID_METABOLISM	0.0307172	0.3181	0.02931	0.355066
REACTOME_PD1_SIGNALING	0.0315282	0.319309	0.04248	0.38413
BIOCARTA_WNT_PATHWAY	0.0315451	0.319309	0.06181	0.459053
BIOCARTA_ARAP_PATHWAY	0.031993	0.319309	0.05253	0.435815
REACTOME_TRANSLOCATION_OF_ZAP_70_TO_IMMUNOLOGICAL_SYNAPSE	0.0321362	0.319309	0.03843	0.379717
REACTOME_PHASE_II_CONJUGATION	0.032502	0.319309	0.02878	0.355066
REACTOME_PHOSPHORYLATION_OF_CD3_AND_TCR_ZETA_CHAINS	0.0328088	0.319309	0.04248	0.38413
BIOCARTA_BIOPEPTIDES_PATHWAY	0.0332888	0.319309	0.06187	0.459053
REACTOME_HIV_INFECTION	0.0334723	0.319309	0.06461	0.467956
KEGG_DORSO_VENTRAL_AXIS_FORMATION	0.0335112	0.319309	0.06129	0.459053
REACTOME_INTERFERON_ALPHA_BETA_SIGNALING	0.034018	0.319309	0.00698	0.192755
BIOCARTA_SALMONELLA_PATHWAY	0.0340952	0.319309	0.04681	0.406568
REACTOME_TRANSCRIPTIONAL_ACTIVITY_OF_SMAD2_SMAD3_SMAD4_HETEROTRIMER	0.0349049	0.324074	0.06825	0.467956
BIOCARTA_PML_PATHWAY	0.0372737	0.343109	0.05624	0.44867
BIOCARTA_CCR5_PATHWAY	0.0377598	0.344639	0.03186	0.355516
KEGG_UBIQUITIN_MEDIATED_PROTEOLYSIS	0.0385111	0.348542	0.07461	0.487
REACTOME_SPRY_REGULATION_OF_FGF_SIGNALING	0.0425505	0.381591	0.0615	0.459053
REACTOME_CELL_EXTRACELLULAR_MATRIX_INTERACTIONS	0.0428714	0.381591	0.05942	0.459053
REACTOME_TRAF6_MEDIATED_IRF7_ACTIVATION	0.04341	0.382296	0.00615	0.186583
REACTOME_NEP_NS2_INTERACTS_WITH_THE_CELLULAR_EXPORT_MACHINERY	0.0436606	0.382296	0.05698	0.451231
REACTOME_BRANCHED_CHAIN_AMINO_ACID_CATABOLISM	0.0442667	0.384478	0.07203	0.474405
KEGG_PEROXISOME	0.0446766	0.384934	0.04567	0.403169
REACTOME_CYCLIN_A_B1_ASSOCIATED_EVENTS_DURING_G2_M_TRANSITION	0.0456563	0.390252	0.04264	0.38413
REACTOME_SIGNALING_BY_ERBB4	0.0463386	0.392966	0.08861	0.529746
REACTOME_ORGANIC_CATION_ANION_ZWITTERION_TRANSPORT	0.0483662	0.405613	0.00418	0.147306
REACTOME_G1_S_TRANSITION	0.0485832	0.405613	0.0456	0.403169
REACTOME_ION_CHANNEL_TRANSPORT	0.0498204	0.412743	0.07224	0.474405
REACTOME_REGULATION_OF_MRNA_STABILITY_BY_PROTEINS_THAT_BIND_AU_RICH_ELEMENTS	0.0502691	0.413281	0.0856	0.523814
REACTOME_SCFSKP2_MEDIATED_DEGRADATION_OF_P27_P21	0.0510338	0.414136	0.09987	0.529852
REACTOME_IL_7_SIGNALING	0.0511422	0.414136	0.05265	0.435815
BIOCARTA_IL10_PATHWAY	0.052391	0.418127	0.0507	0.429952
REACTOME_TRANSPORT_OF_INORGANIC_CATIONS_ANIONS_AND_AMINO_ACIDS_OLIGOPEPTIDES	0.0524115	0.418127	0.09926	0.529852
KEGG_LONG_TERM_POTENTIATION	0.0531483	0.420888	0.10464	0.538453
REACTOME_INHIBITION_OF_REPLICATION_INITIATION_OF_DAMAGED_DNA_BY_RB1_E2F1	0.0547621	0.42813	0.06847	0.467956
BIOCARTA_CSK_PATHWAY	0.0548579	0.42813	0.08034	0.504625
KEGG_ADIPOCYTOKINE_SIGNALING_PATHWAY	0.0563344	0.43649	0.05388	0.439612
REACTOME_GLUTAMATE_NEUROTRANSMITTER_RELEASE_CYCLE	0.0575219	0.442185	0.06788	0.467956
REACTOME_EXTRINSIC_PATHWAY_FOR_APOPTOSIS	0.0578905	0.442185	0.0663	0.467956
REACTOME_CHONDROITIN_SULFATE_DERMATAN_SULFATE_METABOLISM	0.0585252	0.442325	0.09792	0.529852
BIOCARTA_TCRA_PATHWAY	0.0587658	0.442325	0.06649	0.467956
REACTOME_INTERFERON_SIGNALING	0.0594716	0.442325	0.02373	0.350301
BIOCARTA_ATRBRCA_PATHWAY	0.0595516	0.442325	0.08506	0.523484
REACTOME_METABOLISM_OF_MRNA	0.0608752	0.447407	0.10973	0.538453
REACTOME_LATE_PHASE_OF_HIV_LIFE_CYCLE	0.0610667	0.447407	0.10428	0.538453
REACTOME_PLATELET_ACTIVATION_SIGNALING_AND_AGGREGATION	0.0624534	0.450512	0.12938	0.547232
BIOCARTA_CLASSIC_PATHWAY	0.062574	0.450512	0.06952	0.467956
REACTOME_NEUROTRANSMITTER_RELEASE_CYCLE	0.0627453	0.450512	0.09024	0.529746
BIOCARTA_KERATINOCYTE_PATHWAY	0.0636134	0.451031	0.10732	0.538453
REACTOME_GLYCOSAMINOGLYCAN_METABOLISM	0.0636933	0.451031	0.12349	0.547232
REACTOME_KERATAN_SULFATE_DEGRADATION	0.064074	0.451031	0.06137	0.459053
REACTOME_METABOLISM_OF_RNA	0.0653768	0.451842	0.12615	0.547232
KEGG_HOMOLOGOUS_RECOMBINATION	0.0656736	0.451842	0.09831	0.529852
REACTOME_BILE_SALT_AND_ORGANIC_ANION_SLC_TRANSPORTERS	0.0668934	0.451842	0.07917	0.504036
BIOCARTA_IL12_PATHWAY	0.0673794	0.451842	0.07956	0.504036
BIOCARTA_ALK_PATHWAY	0.0679688	0.451842	0.11041	0.538453
REACTOME_LATENT_INFECTION_OF_HOMO_SAPIENS_WITH_MYCOBACTERIUM_TUBERCULOSIS	0.0680719	0.451842	0.01122	0.267611
REACTOME_REGULATED_PROTEOLYSIS_OF_P75NTR	0.0682715	0.451842	0.07071	0.472484
BIOCARTA_LECTIN_PATHWAY	0.068356	0.451842	0.07932	0.504036
REACTOME_REGULATION_OF_MITOTIC_CELL_CYCLE	0.0686206	0.451842	0.13005	0.547232
REACTOME_SLC_MEDIATED_TRANSMEMBRANE_TRANSPORT	0.0689517	0.451842	0.03233	0.355516
REACTOME_SIGNALING_BY_FGFR_MUTANTS	0.0708467	0.451842	0.08488	0.523484
REACTOME_S_PHASE	0.0721061	0.451842	0.05971	0.459053
KEGG_ARGININE_AND_PROLINE_METABOLISM	0.0724375	0.451842	0.01807	0.350301
REACTOME_TCR_SIGNALING	0.0728302	0.451842	0.11047	0.538453
KEGG_OOCYTE_MEIOSIS	0.0730579	0.451842	0.14211	0.562693
REACTOME_HOMOLOGOUS_RECOMBINATION_REPAIR_OF_REPLICATION_INDEPENDENT_DOUBLE_STRAND_BREAKS	0.073254	0.451842	0.08776	0.529746
REACTOME_MRNA_DECAY_BY_3_TO_5_EXORIBONUCLEASE	0.0735793	0.451842	0.08059	0.504625
BIOCARTA_ERK_PATHWAY	0.0739781	0.451842	0.10772	0.538453
REACTOME_CLASS_A1_RHODOPSIN_LIKE_RECEPTORS	0.0740013	0.451842	0.13157	0.547232
REACTOME_MITOTIC_PROMETAPHASE	0.0740415	0.451842	0.10595	0.538453
REACTOME_ACTIVATED_NOTCH1_TRANSMITS_SIGNAL_TO_THE_NUCLEUS	0.0742374	0.451842	0.09787	0.529852
BIOCARTA_HER2_PATHWAY	0.0750153	0.451842	0.10047	0.530423
REACTOME_COMPLEMENT_CASCADE	0.0752108	0.451842	0.09386	0.529852
REACTOME_SIGNALING_BY_WNT	0.0754763	0.451842	0.13275	0.54755
KEGG_NON_HOMOLOGOUS_END_JOINING	0.0758645	0.451842	0.09198	0.529746
REACTOME_ACTIVATION_OF_NF_KAPPAB_IN_B_CELLS	0.0762553	0.451842	0.12764	0.547232
KEGG_CHEMOKINE_SIGNALING_PATHWAY	0.0765692	0.451842	0.12314	0.547232
BIOCARTA_MTA3_PATHWAY	0.0767739	0.451842	0.09274	0.529852
KEGG_LIMONENE_AND_PINENE_DEGRADATION	0.0772681	0.451842	0.08883	0.529746
REACTOME_CIRCADIAN_CLOCK	0.0782655	0.451842	0.12925	0.547232
REACTOME_DESTABILIZATION_OF_MRNA_BY_BRF1	0.0783104	0.451842	0.09506	0.529852
REACTOME_AMINO_ACID_AND_OLIGOPEPTIDE_SLC_TRANSPORTERS	0.0783481	0.451842	0.10517	0.538453
BIOCARTA_P38MAPK_PATHWAY	0.0784551	0.451842	0.11955	0.547232
REACTOME_CYCLIN_E_ASSOCIATED_EVENTS_DURING_G1_S_TRANSITION_	0.078598	0.451842	0.13371	0.54755
REACTOME_PRE_NOTCH_PROCESSING_IN_GOLGI	0.0789586	0.451842	0.07652	0.496458
KEGG_GLYCOSAMINOGLYCAN_DEGRADATION	0.0793282	0.451842	0.08996	0.529746
BIOCARTA_SRCRPTP_PATHWAY	0.0797122	0.451842	0.09376	0.529852
KEGG_GLYCOSYLPHOSPHATIDYLINOSITOL_GPI_ANCHOR_BIOSYNTHESIS	0.0807725	0.453878	0.09863	0.529852
REACTOME_FATTY_ACYL_COA_BIOSYNTHESIS	0.0809142	0.453878	0.03078	0.355066
REACTOME_CHONDROITIN_SULFATE_BIOSYNTHESIS	0.0817207	0.45495	0.1065	0.538453
REACTOME_DOWNSTREAM_SIGNALING_EVENTS_OF_B_CELL_RECEPTOR_BCR	0.0819501	0.45495	0.14632	0.562809
KEGG_CELL_CYCLE	0.0828557	0.457618	0.07107	0.472484
KEGG_CHRONIC_MYELOID_LEUKEMIA	0.0835978	0.459361	0.09567	0.529852
BIOCARTA_MAPK_PATHWAY	0.0845656	0.460601	0.15077	0.571758
REACTOME_ACTIVATION_OF_THE_MRNA_UPON_BINDING_OF_THE_CAP_BINDING_COMPLEX_AND_EIFS_AND_SUBSEQUENT_BINDING_TO_43S	0.0851329	0.460601	0.05776	0.454069
REACTOME_MITOTIC_M_M_G1_PHASES	0.0851977	0.460601	0.06487	0.467956
REACTOME_YAP1_AND_WWTR1_TAZ_STIMULATED_GENE_EXPRESSION	0.0858773	0.460601	0.06547	0.467956
REACTOME_SYNTHESIS_OF_VERY_LONG_CHAIN_FATTY_ACYL_COAS	0.0859618	0.460601	0.02647	0.354761
REACTOME_AMINO_ACID_TRANSPORT_ACROSS_THE_PLASMA_MEMBRANE	0.0869123	0.463389	0.09038	0.529746
KEGG_PRION_DISEASES	0.087845	0.463718	0.11243	0.538453
BIOCARTA_LYM_PATHWAY	0.0884918	0.463718	0.09103	0.529746
KEGG_DNA_REPLICATION	0.0885205	0.463718	0.03782	0.377149
KEGG_FC_GAMMA_R_MEDIATED_PHAGOCYTOSIS	0.0886963	0.463718	0.14587	0.562809
REACTOME_RORA_ACTIVATES_CIRCADIAN_EXPRESSION	0.0892496	0.464357	0.11483	0.538453
REACTOME_G_ALPHA_I_SIGNALLING_EVENTS	0.0907959	0.467767	0.12636	0.547232
REACTOME_DOWNREGULATION_OF_SMAD2_3_SMAD4_TRANSCRIPTIONAL_ACTIVITY	0.0911251	0.467767	0.10702	0.538453
REACTOME_FORMATION_OF_THE_TERNARY_COMPLEX_AND_SUBSEQUENTLY_THE_43S_COMPLEX	0.09155	0.467767	0.05472	0.44157
REACTOME_ANDROGEN_BIOSYNTHESIS	0.0916729	0.467767	0.11183	0.538453
BIOCARTA_TCR_PATHWAY	0.0920768	0.467767	0.11699	0.540765
REACTOME_ACTIVATION_OF_THE_PRE_REPLICATIVE_COMPLEX	0.0931854	0.471177	0.03286	0.355516
KEGG_GLYCOSPHINGOLIPID_BIOSYNTHESIS_LACTO_AND_NEOLACTO_SERIES	0.0938948	0.471684	0.10561	0.538453
REACTOME_BIOLOGICAL_OXIDATIONS	0.0941616	0.471684	0.0673	0.467956
KEGG_SPHINGOLIPID_METABOLISM	0.0946752	0.472061	0.12726	0.547232
BIOCARTA_CDC42RAC_PATHWAY	0.0987817	0.490267	0.11349	0.538453
REACTOME_NFKB_IS_ACTIVATED_AND_SIGNALS_SURVIVAL	0.100339	0.49514	0.11498	0.538453
REACTOME_THE_ACTIVATION_OF_ARYLSULFATASES	0.101256	0.49514	0.11031	0.538453
REACTOME_GLYCOSPHINGOLIPID_METABOLISM	0.101273	0.49514	0.1242	0.547232
KEGG_ENDOCYTOSIS	0.1017	0.49514	0.11084	0.538453
REACTOME_CTNNB1_PHOSPHORYLATION_CASCADE	0.102062	0.49514	0.12609	0.547232
BIOCARTA_TRKA_PATHWAY	0.103295	0.497369	0.11342	0.538453
KEGG_TYPE_I_DIABETES_MELLITUS	0.103445	0.497369	0.09938	0.529852
REACTOME_N_GLYCAN_ANTENNAE_ELONGATION	0.10471	0.501211	0.12346	0.547232
REACTOME_FANCONI_ANEMIA_PATHWAY	0.106573	0.507054	0.1316	0.547232
REACTOME_GLYCOLYSIS	0.10748	0.507054	0.12143	0.547232
REACTOME_ELEVATION_OF_CYTOSOLIC_CA2_LEVELS	0.108364	0.507054	0.12147	0.547232
BIOCARTA_IL7_PATHWAY	0.108423	0.507054	0.12574	0.547232
REACTOME_SCF_BETA_TRCP_MEDIATED_DEGRADATION_OF_EMI1	0.109351	0.507054	0.15881	0.577762
REACTOME_TRANSMEMBRANE_TRANSPORT_OF_SMALL_MOLECULES	0.109987	0.507054	0.06379	0.467359
BIOCARTA_MET_PATHWAY	0.110674	0.507054	0.1368	0.553886
BIOCARTA_GATA3_PATHWAY	0.11105	0.507054	0.09172	0.529746
REACTOME_RESPONSE_TO_ELEVATED_PLATELET_CYTOSOLIC_CA2_	0.111686	0.507054	0.15298	0.573307
BIOCARTA_SODD_PATHWAY	0.112047	0.507054	0.12913	0.547232
REACTOME_DOUBLE_STRAND_BREAK_REPAIR	0.112218	0.507054	0.13143	0.547232
REACTOME_SPHINGOLIPID_METABOLISM	0.113201	0.507054	0.16192	0.581293
REACTOME_DESTABILIZATION_OF_MRNA_BY_KSRP	0.113878	0.507054	0.12818	0.547232
REACTOME_DNA_REPLICATION	0.113885	0.507054	0.0875	0.529746
REACTOME_BETA_DEFENSINS	0.113905	0.507054	0.09605	0.529852
REACTOME_SIGNALING_BY_ACTIVATED_POINT_MUTANTS_OF_FGFR1	0.114158	0.507054	0.06924	0.467956
BIOCARTA_PDGF_PATHWAY	0.114467	0.507054	0.11631	0.540765
REACTOME_ACTIVATION_OF_GENES_BY_ATF4	0.114574	0.507054	0.13987	0.557926
BIOCARTA_ATM_PATHWAY	0.114876	0.507054	0.13095	0.547232
REACTOME_UNWINDING_OF_DNA	0.115962	0.50976	0.01801	0.350301
KEGG_TAURINE_AND_HYPOTAURINE_METABOLISM	0.116835	0.511511	0.11059	0.538453
REACTOME_MRNA_DECAY_BY_5_TO_3_EXORIBONUCLEASE	0.118739	0.517742	0.10832	0.538453
REACTOME_ASPARAGINE_N_LINKED_GLYCOSYLATION	0.120532	0.523438	0.17714	0.591901
REACTOME_RIG_I_MDA5_MEDIATED_INDUCTION_OF_IFN_ALPHA_BETA_PATHWAYS	0.122831	0.526119	0.02297	0.350301
REACTOME_ENDOSOMAL_SORTING_COMPLEX_REQUIRED_FOR_TRANSPORT_ESCRT	0.122843	0.526119	0.15375	0.573307
KEGG_LYSINE_DEGRADATION	0.12299	0.526119	0.17267	0.591901
REACTOME_NEGATIVE_REGULATION_OF_FGFR_SIGNALING	0.123103	0.526119	0.11933	0.547232
KEGG_PATHOGENIC_ESCHERICHIA_COLI_INFECTION	0.124595	0.529572	0.16791	0.591892
KEGG_TRYPTOPHAN_METABOLISM	0.125506	0.529572	0.15797	0.577762
KEGG_CALCIUM_SIGNALING_PATHWAY	0.125941	0.529572	0.20373	0.61329
REACTOME_ION_TRANSPORT_BY_P_TYPE_ATPASES	0.126253	0.529572	0.12446	0.547232
REACTOME_HS_GAG_DEGRADATION	0.126409	0.529572	0.12783	0.547232
BIOCARTA_EPO_PATHWAY	0.126861	0.529572	0.1432	0.562809
REACTOME_SIGNAL_ATTENUATION	0.127513	0.530238	0.1427	0.562809
REACTOME_CD28_CO_STIMULATION	0.129487	0.530683	0.15778	0.577762
REACTOME_REGULATION_OF_KIT_SIGNALING	0.129502	0.530683	0.14782	0.566556
BIOCARTA_CREB_PATHWAY	0.13038	0.530683	0.16736	0.591892
BIOCARTA_LEPTIN_PATHWAY	0.13225	0.530683	0.13265	0.54755
KEGG_RENAL_CELL_CARCINOMA	0.132347	0.530683	0.18169	0.591901
BIOCARTA_P27_PATHWAY	0.133183	0.530683	0.14966	0.571574
REACTOME_HEMOSTASIS	0.133406	0.530683	0.08359	0.520384
KEGG_ACUTE_MYELOID_LEUKEMIA	0.133732	0.530683	0.17624	0.591901
REACTOME_PROCESSING_OF_CAPPED_INTRON_CONTAINING_PRE_MRNA	0.133891	0.530683	0.21651	0.618518
BIOCARTA_SKP2E2F_PATHWAY	0.133962	0.530683	0.14562	0.562809
REACTOME_FACTORS_INVOLVED_IN_MEGAKARYOCYTE_DEVELOPMENT_AND_PLATELET_PRODUCTION	0.134083	0.530683	0.03267	0.355516
REACTOME_ENDOSOMAL_VACUOLAR_PATHWAY	0.134978	0.530683	0.13575	0.553798
REACTOME_ABCA_TRANSPORTERS_IN_LIPID_HOMEOSTASIS	0.135333	0.530683	0.13331	0.54755
REACTOME_DESTABILIZATION_OF_MRNA_BY_TRISTETRAPROLIN_TTP	0.135401	0.530683	0.14497	0.562809
REACTOME_DNA_STRAND_ELONGATION	0.135428	0.530683	0.03997	0.380953
REACTOME_N_GLYCAN_ANTENNAE_ELONGATION_IN_THE_MEDIAL_TRANS_GOLGI	0.135612	0.530683	0.15783	0.577762
BIOCARTA_HSP27_PATHWAY	0.135997	0.530683	0.12675	0.547232
REACTOME_DEFENSINS	0.136684	0.531438	0.11658	0.540765
REACTOME_AMINE_LIGAND_BINDING_RECEPTORS	0.137634	0.532731	0.17524	0.591901
REACTOME_SIGNALING_BY_GPCR	0.138652	0.532731	0.24783	0.644643
REACTOME_TRYPTOPHAN_CATABOLISM	0.139274	0.532731	0.13797	0.556383
REACTOME_MRNA_PROCESSING	0.139486	0.532731	0.23096	0.629868
KEGG_PROPANOATE_METABOLISM	0.13949	0.532731	0.17632	0.591901
BIOCARTA_IGF1_PATHWAY	0.140801	0.535841	0.1674	0.591892
REACTOME_MRNA_SPLICING	0.141531	0.536722	0.21443	0.618518
REACTOME_PERK_REGULATED_GENE_EXPRESSION	0.142818	0.538411	0.16817	0.591892
BIOCARTA_ERK5_PATHWAY	0.142984	0.538411	0.16004	0.577762
REACTOME_MITOTIC_G1_G1_S_PHASES	0.144246	0.538411	0.10661	0.538453
REACTOME_POST_TRANSLATIONAL_PROTEIN_MODIFICATION	0.145058	0.538411	0.22227	0.625826
KEGG_BETA_ALANINE_METABOLISM	0.145205	0.538411	0.17156	0.591901
REACTOME_MITOCHONDRIAL_PROTEIN_IMPORT	0.1458	0.538411	0.18957	0.600025
BIOCARTA_EGF_PATHWAY	0.145935	0.538411	0.13845	0.556383
BIOCARTA_P35ALZHEIMERS_PATHWAY	0.146279	0.538411	0.146	0.562809
REACTOME_LIPID_DIGESTION_MOBILIZATION_AND_TRANSPORT	0.146476	0.538411	0.16935	0.591901
REACTOME_HORMONE_LIGAND_BINDING_RECEPTORS	0.148143	0.542687	0.1604	0.577762
KEGG_FC_EPSILON_RI_SIGNALING_PATHWAY	0.150179	0.54534	0.02418	0.350301
BIOCARTA_AKAP13_PATHWAY	0.150764	0.54534	0.16505	0.590561
REACTOME_SIGNALING_BY_CONSTITUTIVELY_ACTIVE_EGFR	0.151146	0.54534	0.17013	0.591901
REACTOME_DOWNSTREAM_SIGNAL_TRANSDUCTION	0.151298	0.54534	0.15235	0.573307
BIOCARTA_COMP_PATHWAY	0.151829	0.54534	0.15995	0.577762
REACTOME_CONVERSION_FROM_APC_C_CDC20_TO_APC_C_CDH1_IN_LATE_ANAPHASE	0.151905	0.54534	0.16894	0.591901
REACTOME_HEPARAN_SULFATE_HEPARIN_HS_GAG_METABOLISM	0.153902	0.550673	0.18704	0.595982
BIOCARTA_SPRY_PATHWAY	0.155813	0.550828	0.17432	0.591901
KEGG_ALZHEIMERS_DISEASE	0.156693	0.550828	0.17939	0.591901
REACTOME_MEIOTIC_RECOMBINATION	0.156825	0.550828	0.17912	0.591901
KEGG_BASAL_CELL_CARCINOMA	0.157417	0.550828	0.18316	0.591901
BIOCARTA_NFAT_PATHWAY	0.157472	0.550828	0.15384	0.573307
BIOCARTA_STATHMIN_PATHWAY	0.157773	0.550828	0.17903	0.591901
REACTOME_ORC1_REMOVAL_FROM_CHROMATIN	0.158374	0.550828	0.07699	0.496516
REACTOME_TRANSPORT_TO_THE_GOLGI_AND_SUBSEQUENT_MODIFICATION	0.158498	0.550828	0.1984	0.610852
REACTOME_CELL_CYCLE_MITOTIC	0.158549	0.550828	0.14522	0.562809
REACTOME_DEADENYLATION_DEPENDENT_MRNA_DECAY	0.160041	0.551292	0.17535	0.591901
KEGG_LONG_TERM_DEPRESSION	0.16009	0.551292	0.22725	0.626496
REACTOME_ANTIGEN_PROCESSING_UBIQUITINATION_PROTEASOME_DEGRADATION	0.160411	0.551292	0.21552	0.618518
REACTOME_NRIF_SIGNALS_CELL_DEATH_FROM_THE_NUCLEUS	0.162451	0.551292	0.18229	0.591901
REACTOME_CELL_CYCLE	0.162976	0.551292	0.15133	0.571868
REACTOME_PEPTIDE_LIGAND_BINDING_RECEPTORS	0.163252	0.551292	0.20002	0.611993
REACTOME_METABOLISM_OF_PROTEINS	0.165079	0.551292	0.1944	0.606326
REACTOME_HORMONE_SENSITIVE_LIPASE_HSL_MEDIATED_TRIACYLGLYCEROL_HYDROLYSIS	0.165091	0.551292	0.1507	0.571758
REACTOME_CHYLOMICRON_MEDIATED_LIPID_TRANSPORT	0.165818	0.551292	0.17077	0.591901
KEGG_MAPK_SIGNALING_PATHWAY	0.165905	0.551292	0.23468	0.633604
REACTOME_P75NTR_SIGNALS_VIA_NFKB	0.166144	0.551292	0.18361	0.591901
REACTOME_PYRIMIDINE_METABOLISM	0.166218	0.551292	0.19908	0.610852
REACTOME_EFFECTS_OF_PIP2_HYDROLYSIS	0.16643	0.551292	0.19328	0.605124
REACTOME_TRANSMISSION_ACROSS_CHEMICAL_SYNAPSES	0.166444	0.551292	0.25624	0.653463
BIOCARTA_CXCR4_PATHWAY	0.166734	0.551292	0.11458	0.538453
REACTOME_GPCR_LIGAND_BINDING	0.166872	0.551292	0.24498	0.644643
REACTOME_SYNTHESIS_OF_DNA	0.167384	0.551292	0.09813	0.529852
REACTOME_APC_C_CDC20_MEDIATED_DEGRADATION_OF_CYCLIN_B	0.168932	0.554694	0.18766	0.596194
BIOCARTA_HIVNEF_PATHWAY	0.171371	0.557001	0.21225	0.618518
KEGG_INOSITOL_PHOSPHATE_METABOLISM	0.171803	0.557001	0.17674	0.591901
BIOCARTA_CARM_ER_PATHWAY	0.172081	0.557001	0.19864	0.610852
REACTOME_M_G1_TRANSITION	0.172203	0.557001	0.09065	0.529746
REACTOME_TGF_BETA_RECEPTOR_SIGNALING_IN_EMT_EPITHELIAL_TO_MESENCHYMAL_TRANSITION	0.172733	0.557001	0.19216	0.605124
REACTOME_SIGNALING_BY_NOTCH2	0.172737	0.557001	0.18466	0.591901
KEGG_AMINO_SUGAR_AND_NUCLEOTIDE_SUGAR_METABOLISM	0.173752	0.557776	0.21573	0.618518
REACTOME_HOST_INTERACTIONS_OF_HIV_FACTORS	0.174114	0.557776	0.22828	0.626496
REACTOME_SIGNALING_BY_NOTCH4	0.174532	0.557776	0.18662	0.595982
REACTOME_GLUCURONIDATION	0.175054	0.557791	0.18147	0.591901
REACTOME_POL_SWITCHING	0.175716	0.558003	0.17759	0.591901
BIOCARTA_MCM_PATHWAY	0.176157	0.558003	0.03349	0.355516
REACTOME_GPCR_DOWNSTREAM_SIGNALING	0.176874	0.55863	0.27228	0.660237
REACTOME_ANTIGEN_PRESENTATION_FOLDING_ASSEMBLY_AND_PEPTIDE_LOADING_OF_CLASS_I_MHC	0.178843	0.561459	0.20136	0.612464
REACTOME_SHC_MEDIATED_CASCADE	0.17913	0.561459	0.13902	0.556597
REACTOME_ACETYLCHOLINE_NEUROTRANSMITTER_RELEASE_CYCLE	0.179333	0.561459	0.18408	0.591901
REACTOME_AUTODEGRADATION_OF_CDH1_BY_CDH1_APC_C	0.180724	0.564174	0.22538	0.625826
REACTOME_TRANSPORT_OF_GLUCOSE_AND_OTHER_SUGARS_BILE_SALTS_AND_ORGANIC_ACIDS_METAL_IONS_AND_AMINE_COMPOUNDS	0.182547	0.5678	0.03484	0.360795
BIOCARTA_VDR_PATHWAY	0.18294	0.5678	0.17561	0.591901
REACTOME_DEPOSITION_OF_NEW_CENPA_CONTAINING_NUCLEOSOMES_AT_THE_CENTROMERE	0.183996	0.569436	0.16666	0.591892
REACTOME_APC_C_CDH1_MEDIATED_DEGRADATION_OF_CDC20_AND_OTHER_APC_C_CDH1_TARGETED_PROTEINS_IN_LATE_MITOSIS_EARLY_G1	0.184904	0.570606	0.24066	0.638401
KEGG_HEDGEHOG_SIGNALING_PATHWAY	0.185863	0.571927	0.21789	0.619176
BIOCARTA_GH_PATHWAY	0.18707	0.572426	0.21461	0.618518
BIOCARTA_BARRESTIN_PATHWAY	0.187088	0.572426	0.19563	0.607186
REACTOME_FGFR1_LIGAND_BINDING_AND_ACTIVATION	0.187706	0.572688	0.11373	0.538453
REACTOME_SIGNALING_BY_SCF_KIT	0.188897	0.574697	0.2557	0.653463
REACTOME_ETHANOL_OXIDATION	0.189895	0.576105	0.18412	0.591901
KEGG_LEUKOCYTE_TRANSENDOTHELIAL_MIGRATION	0.190885	0.57731	0.03047	0.355066
BIOCARTA_TPO_PATHWAY	0.191939	0.57731	0.20961	0.617245
REACTOME_MITOTIC_G2_G2_M_PHASES	0.192593	0.57731	0.18998	0.600025
REACTOME_SIGNALING_BY_FGFR_IN_DISEASE	0.192869	0.57731	0.23591	0.633604
REACTOME_GABA_SYNTHESIS_RELEASE_REUPTAKE_AND_DEGRADATION	0.192973	0.57731	0.20976	0.617245
REACTOME_POST_TRANSLATIONAL_MODIFICATION_SYNTHESIS_OF_GPI_ANCHORED_PROTEINS	0.194736	0.57937	0.1965	0.608134
BIOCARTA_AKAPCENTROSOME_PATHWAY	0.194737	0.57937	0.21754	0.619176
REACTOME_PURINE_CATABOLISM	0.197907	0.585561	0.2121	0.618518
BIOCARTA_MTOR_PATHWAY	0.198097	0.585561	0.23345	0.633314
REACTOME_SIGNALING_BY_NOTCH3	0.198449	0.585561	0.21218	0.618518
REACTOME_ENDOGENOUS_STEROLS	0.199565	0.586588	0.17245	0.591901
REACTOME_INFLUENZA_LIFE_CYCLE	0.200402	0.586588	0.24823	0.644643
BIOCARTA_CD40_PATHWAY	0.200822	0.586588	0.17154	0.591901
REACTOME_REGULATION_OF_COMPLEMENT_CASCADE	0.200976	0.586588	0.20188	0.612464
BIOCARTA_RHO_PATHWAY	0.202567	0.589635	0.22765	0.626496
BIOCARTA_KREB_PATHWAY	0.2034	0.590464	0.20881	0.617245
REACTOME_SIGNAL_REGULATORY_PROTEIN_SIRP_FAMILY_INTERACTIONS	0.206983	0.59123	0.20281	0.61329
REACTOME_NOREPINEPHRINE_NEUROTRANSMITTER_RELEASE_CYCLE	0.208252	0.59123	0.20891	0.617245
KEGG_STEROID_BIOSYNTHESIS	0.208364	0.59123	0.2041	0.61329
BIOCARTA_VEGF_PATHWAY	0.208893	0.59123	0.24312	0.643342
BIOCARTA_BARRESTIN_SRC_PATHWAY	0.20896	0.59123	0.22669	0.626496
REACTOME_AMINE_DERIVED_HORMONES	0.209074	0.59123	0.22352	0.625826
REACTOME_SOS_MEDIATED_SIGNALLING	0.209212	0.59123	0.22222	0.625826
REACTOME_APC_CDC20_MEDIATED_DEGRADATION_OF_NEK2A	0.209325	0.59123	0.22546	0.625826
REACTOME_CS_DS_DEGRADATION	0.209749	0.59123	0.20888	0.617245
BIOCARTA_UCALPAIN_PATHWAY	0.209986	0.59123	0.20789	0.617245
REACTOME_3_UTR_MEDIATED_TRANSLATIONAL_REGULATION	0.21019	0.59123	0.1405	0.558371
REACTOME_HDL_MEDIATED_LIPID_TRANSPORT	0.210252	0.59123	0.20613	0.616672
REACTOME_MEIOSIS	0.212298	0.591435	0.2609	0.653463
REACTOME_INTEGRIN_ALPHAIIB_BETA3_SIGNALING	0.21243	0.591435	0.23793	0.63551
REACTOME_LIGAND_GATED_ION_CHANNEL_TRANSPORT	0.212963	0.591435	0.21649	0.618518
REACTOME_TRAFFICKING_AND_PROCESSING_OF_ENDOSOMAL_TLR	0.213999	0.591435	0.21643	0.618518
REACTOME_COPI_MEDIATED_TRANSPORT	0.214127	0.591435	0.20119	0.612464
BIOCARTA_DEATH_PATHWAY	0.214537	0.591435	0.24583	0.644643
BIOCARTA_G2_PATHWAY	0.214654	0.591435	0.23539	0.633604
REACTOME_RAP1_SIGNALLING	0.214718	0.591435	0.23851	0.63551
REACTOME_CTLA4_INHIBITORY_SIGNALING	0.215396	0.591788	0.24376	0.643455
BIOCARTA_BARR_MAPK_PATHWAY	0.215981	0.591886	0.22399	0.625826
REACTOME_REGULATION_OF_INSULIN_SECRETION_BY_ACETYLCHOLINE	0.219035	0.598732	0.22428	0.625826
REACTOME_METABOLISM_OF_AMINO_ACIDS_AND_DERIVATIVES	0.221686	0.603802	0.33543	0.716905
REACTOME_DOPAMINE_NEUROTRANSMITTER_RELEASE_CYCLE	0.222011	0.603802	0.22343	0.625826
BIOCARTA_NKCELLS_PATHWAY	0.224177	0.606199	0.2249	0.625826
REACTOME_G1_PHASE	0.224963	0.606199	0.26023	0.653463
REACTOME_NONSENSE_MEDIATED_DECAY_ENHANCED_BY_THE_EXON_JUNCTION_COMPLEX	0.224969	0.606199	0.28515	0.669627
REACTOME_P75NTR_RECRUITS_SIGNALLING_COMPLEXES	0.225144	0.606199	0.23561	0.633604
REACTOME_CHROMOSOME_MAINTENANCE	0.22684	0.608565	0.25979	0.653463
BIOCARTA_TNFR2_PATHWAY	0.227152	0.608565	0.2484	0.644643
KEGG_PRIMARY_BILE_ACID_BIOSYNTHESIS	0.228718	0.609809	0.20443	0.61329
BIOCARTA_MONOCYTE_PATHWAY	0.228749	0.609809	0.23101	0.629868
KEGG_OTHER_GLYCAN_DEGRADATION	0.229425	0.610101	0.21639	0.618518
REACTOME_ELONGATION_ARREST_AND_RECOVERY	0.230592	0.611693	0.23185	0.630562
REACTOME_REGULATION_OF_SIGNALING_BY_CBL	0.233765	0.617529	0.24661	0.644643
REACTOME_APOPTOSIS_INDUCED_DNA_FRAGMENTATION	0.235315	0.617529	0.24692	0.644643
REACTOME_METABOLISM_OF_STEROID_HORMONES_AND_VITAMINS_A_AND_D	0.235539	0.617529	0.27818	0.664301
REACTOME_TRANSLATION	0.236274	0.617529	0.18409	0.591901
REACTOME_PLATELET_HOMEOSTASIS	0.236801	0.617529	0.26825	0.658099
REACTOME_TELOMERE_MAINTENANCE	0.237345	0.617529	0.2728	0.660237
REACTOME_CHOLESTEROL_BIOSYNTHESIS	0.237514	0.617529	0.22861	0.626496
BIOCARTA_IGF1MTOR_PATHWAY	0.238796	0.617529	0.26973	0.658456
REACTOME_P53_INDEPENDENT_G1_S_DNA_DAMAGE_CHECKPOINT	0.239729	0.617529	0.28383	0.669627
REACTOME_HYALURONAN_UPTAKE_AND_DEGRADATION	0.240127	0.617529	0.25636	0.653463
BIOCARTA_INTEGRIN_PATHWAY	0.242045	0.617529	0.26036	0.653463
BIOCARTA_MCALPAIN_PATHWAY	0.242384	0.617529	0.25472	0.653463
REACTOME_DNA_REPAIR	0.242389	0.617529	0.31783	0.707237
REACTOME_FORMATION_OF_RNA_POL_II_ELONGATION_COMPLEX_	0.242484	0.617529	0.2591	0.653463
REACTOME_ADENYLATE_CYCLASE_ACTIVATING_PATHWAY	0.242754	0.617529	0.25848	0.653463
KEGG_MTOR_SIGNALING_PATHWAY	0.242972	0.617529	0.30407	0.68799
REACTOME_GENERIC_TRANSCRIPTION_PATHWAY	0.243166	0.617529	0.26691	0.657068
REACTOME_CYTOSOLIC_TRNA_AMINOACYLATION	0.2435	0.617529	0.06223	0.459053
BIOCARTA_MITOCHONDRIA_PATHWAY	0.243686	0.617529	0.26647	0.657068
REACTOME_KERATAN_SULFATE_KERATIN_METABOLISM	0.244316	0.617673	0.23898	0.63551
BIOCARTA_MPR_PATHWAY	0.245908	0.620242	0.27187	0.660237
KEGG_B_CELL_RECEPTOR_SIGNALING_PATHWAY	0.247594	0.623034	0.26357	0.657068
BIOCARTA_GSK3_PATHWAY	0.248459	0.623283	0.2811	0.668001
REACTOME_ER_PHAGOSOME_PATHWAY	0.24885	0.623283	0.28946	0.669627
REACTOME_TIE2_SIGNALING	0.253794	0.634192	0.26722	0.657068
BIOCARTA_AGPCR_PATHWAY	0.256525	0.638912	0.26704	0.657068
REACTOME_RNA_POL_II_TRANSCRIPTION	0.257162	0.638912	0.30145	0.68494
REACTOME_OLFACTORY_SIGNALING_PATHWAY	0.257897	0.638912	0.30109	0.68494
BIOCARTA_CCR3_PATHWAY	0.258121	0.638912	0.28159	0.668001
REACTOME_ACTIVATED_AMPK_STIMULATES_FATTY_ACID_OXIDATION_IN_MUSCLE	0.25865	0.638912	0.25797	0.653463
REACTOME_TRANSPORT_OF_RIBONUCLEOPROTEINS_INTO_THE_HOST_NUCLEUS	0.259801	0.63911	0.29405	0.67476
REACTOME_TRANSPORT_OF_MATURE_MRNA_DERIVED_FROM_AN_INTRONLESS_TRANSCRIPT	0.259917	0.63911	0.28559	0.669627
REACTOME_EXTENSION_OF_TELOMERES	0.260811	0.639847	0.27701	0.664294
REACTOME_PYRIMIDINE_CATABOLISM	0.264859	0.648303	0.27739	0.664294
REACTOME_NOTCH_HLH_TRANSCRIPTION_PATHWAY	0.266636	0.651028	0.28363	0.669627
REACTOME_TRANSCRIPTIONAL_REGULATION_OF_WHITE_ADIPOCYTE_DIFFERENTIATION	0.267223	0.651028	0.32444	0.711969
REACTOME_ASSEMBLY_OF_THE_PRE_REPLICATIVE_COMPLEX	0.267786	0.651028	0.11499	0.538453
KEGG_AMINOACYL_TRNA_BIOSYNTHESIS	0.268829	0.652093	0.09838	0.529852
BIOCARTA_CHREBP2_PATHWAY	0.270858	0.655479	0.30986	0.693803
BIOCARTA_G1_PATHWAY	0.272323	0.655479	0.28483	0.669627
KEGG_VIRAL_MYOCARDITIS	0.2732	0.655479	0.2644	0.657068
REACTOME_SIGNALING_BY_ROBO_RECEPTOR	0.273724	0.655479	0.29081	0.669627
REACTOME_SIGNALING_BY_FGFR3_MUTANTS	0.273855	0.655479	0.15909	0.577762
KEGG_ASCORBATE_AND_ALDARATE_METABOLISM	0.274165	0.655479	0.27578	0.664294
BIOCARTA_BCR_PATHWAY	0.274831	0.655479	0.27677	0.664294
KEGG_PENTOSE_PHOSPHATE_PATHWAY	0.275094	0.655479	0.26668	0.657068
REACTOME_ALPHA_LINOLENIC_ACID_ALA_METABOLISM	0.276314	0.656603	0.28841	0.669627
BIOCARTA_CFTR_PATHWAY	0.276785	0.656603	0.28861	0.669627
BIOCARTA_FIBRINOLYSIS_PATHWAY	0.278852	0.660052	0.26932	0.658456
REACTOME_FGFR4_LIGAND_BINDING_AND_ACTIVATION	0.281061	0.663821	0.15863	0.577762
REACTOME_PROCESSING_OF_INTRONLESS_PRE_MRNAS	0.283308	0.667664	0.28016	0.667549
BIOCARTA_GRANULOCYTES_PATHWAY	0.286104	0.672781	0.2903	0.669627
REACTOME_APC_C_CDC20_MEDIATED_DEGRADATION_OF_MITOTIC_PROTEINS	0.288778	0.67759	0.33514	0.716905
KEGG_GAP_JUNCTION	0.290172	0.677761	0.35749	0.729469
REACTOME_TRAF6_MEDIATED_IRF7_ACTIVATION_IN_TLR7_8_OR_9_SIGNALING	0.290537	0.677761	0.29509	0.67476
REACTOME_SYNTHESIS_OF_BILE_ACIDS_AND_BILE_SALTS	0.290819	0.677761	0.25851	0.653463
KEGG_RETINOL_METABOLISM	0.291502	0.677761	0.26442	0.657068
BIOCARTA_ETC_PATHWAY	0.291998	0.677761	0.29098	0.669627
BIOCARTA_EPONFKB_PATHWAY	0.294957	0.683158	0.30288	0.686741
REACTOME_CIRCADIAN_REPRESSION_OF_EXPRESSION_BY_REV_ERBA	0.296134	0.684414	0.32143	0.711969
REACTOME_P75_NTR_RECEPTOR_MEDIATED_SIGNALLING	0.29814	0.686485	0.32051	0.71173
KEGG_ERBB_SIGNALING_PATHWAY	0.298305	0.686485	0.27023	0.658456
BIOCARTA_CTCF_PATHWAY	0.300263	0.688096	0.32429	0.711969
KEGG_INSULIN_SIGNALING_PATHWAY	0.300284	0.688096	0.29472	0.67476
REACTOME_MEMBRANE_BINDING_AND_TARGETTING_OF_GAG_PROTEINS	0.30193	0.689122	0.31376	0.699626
BIOCARTA_ETS_PATHWAY	0.303029	0.689122	0.32343	0.711969
REACTOME_DAG_AND_IP3_SIGNALING	0.303251	0.689122	0.33606	0.716905
REACTOME_DARPP_32_EVENTS	0.30329	0.689122	0.33151	0.714826
REACTOME_GLUTATHIONE_CONJUGATION	0.305372	0.692391	0.29006	0.669627
KEGG_PHOSPHATIDYLINOSITOL_SIGNALING_SYSTEM	0.307071	0.69478	0.32763	0.711969
REACTOME_REGULATION_OF_ORNITHINE_DECARBOXYLASE_ODC	0.307825	0.695026	0.34244	0.719792
REACTOME_CDK_MEDIATED_PHOSPHORYLATION_AND_REMOVAL_OF_CDC6	0.309013	0.696248	0.34419	0.719792
BIOCARTA_AT1R_PATHWAY	0.31206	0.700279	0.33186	0.714826
KEGG_RNA_DEGRADATION	0.312478	0.700279	0.31251	0.698285
BIOCARTA_MAL_PATHWAY	0.312752	0.700279	0.32716	0.711969
REACTOME_TRANSCRIPTION	0.315145	0.70384	0.39022	0.741326
REACTOME_CD28_DEPENDENT_VAV1_PATHWAY	0.316058	0.70384	0.3055	0.688334
REACTOME_TRANSPORT_OF_MATURE_TRANSCRIPT_TO_CYTOPLASM	0.317837	0.70384	0.35115	0.726882
REACTOME_PROCESSIVE_SYNTHESIS_ON_THE_LAGGING_STRAND	0.318782	0.70384	0.30819	0.691501
REACTOME_LYSOSOME_VESICLE_BIOGENESIS	0.319067	0.70384	0.32654	0.711969
REACTOME_PACKAGING_OF_TELOMERE_ENDS	0.319719	0.70384	0.33359	0.716905
REACTOME_SIGNALING_BY_FGFR	0.320221	0.70384	0.34336	0.719792
REACTOME_TRAF6_MEDIATED_NFKB_ACTIVATION	0.320488	0.70384	0.34063	0.71933
REACTOME_CASPASE_MEDIATED_CLEAVAGE_OF_CYTOSKELETAL_PROTEINS	0.321205	0.70384	0.19283	0.605124
REACTOME_FATTY_ACID_TRIACYLGLYCEROL_AND_KETONE_BODY_METABOLISM	0.322229	0.70384	0.27756	0.664294
REACTOME_DESTABILIZATION_OF_MRNA_BY_AUF1_HNRNP_D0	0.32283	0.70384	0.35694	0.729469
REACTOME_NA_CL_DEPENDENT_NEUROTRANSMITTER_TRANSPORTERS	0.323534	0.70384	0.33133	0.714826
REACTOME_SIGNALING_BY_EGFR_IN_CANCER	0.323626	0.70384	0.38564	0.741326
BIOCARTA_MEF2D_PATHWAY	0.323964	0.70384	0.30681	0.689842
KEGG_PHENYLALANINE_METABOLISM	0.324495	0.70384	0.32855	0.711969
REACTOME_CD28_DEPENDENT_PI3K_AKT_SIGNALING	0.32503	0.70384	0.32659	0.711969
BIOCARTA_RANMS_PATHWAY	0.326565	0.70384	0.33803	0.716905
REACTOME_REGULATION_OF_GLUCOKINASE_BY_GLUCOKINASE_REGULATORY_PROTEIN	0.326957	0.70384	0.35661	0.729469
KEGG_COMPLEMENT_AND_COAGULATION_CASCADES	0.327759	0.70384	0.34795	0.723524
BIOCARTA_CBL_PATHWAY	0.327867	0.70384	0.32202	0.711969
KEGG_N_GLYCAN_BIOSYNTHESIS	0.328661	0.70384	0.35608	0.729469
REACTOME_PHOSPHOLIPASE_C_MEDIATED_CASCADE	0.32872	0.70384	0.29586	0.675087
BIOCARTA_FCER1_PATHWAY	0.329606	0.704338	0.32598	0.711969
BIOCARTA_TID_PATHWAY	0.330323	0.704472	0.34545	0.721026
REACTOME_REGULATION_OF_IFNG_SIGNALING	0.331188	0.704919	0.34138	0.719503
REACTOME_FGFR2C_LIGAND_BINDING_AND_ACTIVATION	0.332649	0.706634	0.19479	0.606326
KEGG_GNRH_SIGNALING_PATHWAY	0.333954	0.708009	0.40052	0.742444
KEGG_ONE_CARBON_POOL_BY_FOLATE	0.335523	0.709868	0.34925	0.724744
REACTOME_IL1_SIGNALING	0.337311	0.709868	0.3583	0.729469
REACTOME_MITOCHONDRIAL_FATTY_ACID_BETA_OXIDATION	0.337349	0.709868	0.3438	0.719792
REACTOME_APOPTOSIS	0.337647	0.709868	0.36267	0.73089
KEGG_RIBOSOME	0.339167	0.709868	0.3785	0.741326
REACTOME_EGFR_DOWNREGULATION	0.339635	0.709868	0.35163	0.726882
REACTOME_SYNTHESIS_SECRETION_AND_INACTIVATION_OF_GIP	0.339673	0.709868	0.34799	0.723524
REACTOME_SEMA3A_PLEXIN_REPULSION_SIGNALING_BY_INHIBITING_INTEGRIN_ADHESION	0.340262	0.709868	0.3534	0.727747
REACTOME_ACTIVATION_OF_ATR_IN_RESPONSE_TO_REPLICATION_STRESS	0.340772	0.709868	0.09889	0.529852
REACTOME_LAGGING_STRAND_SYNTHESIS	0.341808	0.709868	0.33815	0.716905
REACTOME_TETRAHYDROBIOPTERIN_BH4_SYNTHESIS_RECYCLING_SALVAGE_AND_REGULATION	0.342081	0.709868	0.28662	0.669627
REACTOME_METABOLISM_OF_NON_CODING_RNA	0.344082	0.712647	0.38029	0.741326
REACTOME_PREFOLDIN_MEDIATED_TRANSFER_OF_SUBSTRATE_TO_CCT_TRIC	0.34506	0.713301	0.372	0.739196
KEGG_ARRHYTHMOGENIC_RIGHT_VENTRICULAR_CARDIOMYOPATHY_ARVC	0.347033	0.715381	0.38294	0.741326
REACTOME_AUTODEGRADATION_OF_THE_E3_UBIQUITIN_LIGASE_COP1	0.349089	0.715381	0.38237	0.741326
REACTOME_DOWNREGULATION_OF_ERBB2_ERBB3_SIGNALING	0.349811	0.715381	0.36003	0.73023
REACTOME_FORMATION_OF_TUBULIN_FOLDING_INTERMEDIATES_BY_CCT_TRIC	0.350209	0.715381	0.36265	0.73089
REACTOME_SPHINGOLIPID_DE_NOVO_BIOSYNTHESIS	0.350438	0.715381	0.38254	0.741326
REACTOME_PRE_NOTCH_EXPRESSION_AND_PROCESSING	0.350504	0.715381	0.32813	0.711969
KEGG_FOCAL_ADHESION	0.351791	0.715381	0.39635	0.741326
BIOCARTA_GLEEVEC_PATHWAY	0.356159	0.715381	0.35778	0.729469
REACTOME_PLATELET_SENSITIZATION_BY_LDL	0.356209	0.715381	0.37194	0.739196
REACTOME_ACTIVATION_OF_NMDA_RECEPTOR_UPON_GLUTAMATE_BINDING_AND_POSTSYNAPTIC_EVENTS	0.356822	0.715381	0.39688	0.741326
REACTOME_REGULATION_OF_APOPTOSIS	0.358127	0.715381	0.39516	0.741326
REACTOME_PHOSPHORYLATION_OF_THE_APC_C	0.358776	0.715381	0.35254	0.727367
REACTOME_OPIOID_SIGNALLING	0.359079	0.715381	0.41946	0.763105
BIOCARTA_PLCE_PATHWAY	0.359599	0.715381	0.37412	0.740734
REACTOME_PROCESSING_OF_CAPPED_INTRONLESS_PRE_MRNA	0.360339	0.715381	0.35956	0.73023
REACTOME_REGULATION_OF_THE_FANCONI_ANEMIA_PATHWAY	0.362769	0.715381	0.36986	0.738603
KEGG_ENDOMETRIAL_CANCER	0.363117	0.715381	0.39418	0.741326
REACTOME_INTEGRATION_OF_ENERGY_METABOLISM	0.363301	0.715381	0.43705	0.769286
REACTOME_FRS2_MEDIATED_CASCADE	0.363651	0.715381	0.28811	0.669627
KEGG_BASAL_TRANSCRIPTION_FACTORS	0.363698	0.715381	0.3376	0.716905
BIOCARTA_EPHA4_PATHWAY	0.364107	0.715381	0.36875	0.738185
REACTOME_ADVANCED_GLYCOSYLATION_ENDPRODUCT_RECEPTOR_SIGNALING	0.364142	0.715381	0.37415	0.740734
BIOCARTA_PTEN_PATHWAY	0.364177	0.715381	0.36307	0.73089
BIOCARTA_NEUROTRANSMITTERS_PATHWAY	0.364285	0.715381	0.36481	0.7322
REACTOME_CROSS_PRESENTATION_OF_SOLUBLE_EXOGENOUS_ANTIGENS_ENDOSOMES	0.364819	0.715381	0.39041	0.741326
REACTOME_TRIGLYCERIDE_BIOSYNTHESIS	0.364894	0.715381	0.15478	0.574821
REACTOME_VIF_MEDIATED_DEGRADATION_OF_APOBEC3G	0.365388	0.715381	0.39844	0.741326
BIOCARTA_GLYCOLYSIS_PATHWAY	0.365512	0.715381	0.36508	0.7322
REACTOME_ADENYLATE_CYCLASE_INHIBITORY_PATHWAY	0.366634	0.715381	0.38262	0.741326
REACTOME_A_TETRASACCHARIDE_LINKER_SEQUENCE_IS_REQUIRED_FOR_GAG_SYNTHESIS	0.366646	0.715381	0.37508	0.741213
REACTOME_COMMON_PATHWAY	0.366658	0.715381	0.33938	0.718099
REACTOME_SHC1_EVENTS_IN_EGFR_SIGNALING	0.367722	0.716159	0.37033	0.738603
REACTOME_PLATELET_AGGREGATION_PLUG_FORMATION	0.370019	0.719333	0.39181	0.741326
BIOCARTA_AKT_PATHWAY	0.372843	0.723516	0.3931	0.741326
REACTOME_ACTIVATED_POINT_MUTANTS_OF_FGFR2	0.37404	0.724534	0.23853	0.63551
KEGG_BLADDER_CANCER	0.37502	0.724674	0.41313	0.756702
REACTOME_PTM_GAMMA_CARBOXYLATION_HYPUSINE_FORMATION_AND_ARYLSULFATASE_ACTIVATION	0.37604	0.724674	0.38326	0.741326
KEGG_CIRCADIAN_RHYTHM_MAMMAL	0.377595	0.724674	0.39479	0.741326
KEGG_GLYCOSAMINOGLYCAN_BIOSYNTHESIS_HEPARAN_SULFATE	0.377646	0.724674	0.39615	0.741326
REACTOME_TRAFFICKING_OF_GLUR2_CONTAINING_AMPA_RECEPTORS	0.379524	0.724674	0.38668	0.741326
REACTOME_INHIBITION_OF_THE_PROTEOLYTIC_ACTIVITY_OF_APC_C_REQUIRED_FOR_THE_ONSET_OF_ANAPHASE_BY_MITOTIC_SPINDLE_CHECKPOINT_COMPONENTS	0.379603	0.724674	0.37675	0.741326
REACTOME_SHC_MEDIATED_SIGNALLING	0.379912	0.724674	0.37752	0.741326
REACTOME_SIGNALING_BY_PDGF	0.38108	0.724674	0.33622	0.716905
REACTOME_REGULATION_OF_HYPOXIA_INDUCIBLE_FACTOR_HIF_BY_OXYGEN	0.381099	0.724674	0.39825	0.741326
REACTOME_POST_NMDA_RECEPTOR_ACTIVATION_EVENTS	0.381306	0.724674	0.41614	0.759632
BIOCARTA_RELA_PATHWAY	0.381514	0.724674	0.39095	0.741326
REACTOME_IRAK2_MEDIATED_ACTIVATION_OF_TAK1_COMPLEX_UPON_TLR7_8_OR_9_STIMULATION	0.384355	0.728644	0.39166	0.741326
REACTOME_METABOLISM_OF_LIPIDS_AND_LIPOPROTEINS	0.385665	0.728644	0.39222	0.741326
REACTOME_MRNA_3_END_PROCESSING	0.386072	0.728644	0.39014	0.741326
REACTOME_P53_DEPENDENT_G1_DNA_DAMAGE_RESPONSE	0.38631	0.728644	0.4224	0.765867
KEGG_ANTIGEN_PROCESSING_AND_PRESENTATION	0.388322	0.730772	0.40863	0.751015
BIOCARTA_PROTEASOME_PATHWAY	0.390554	0.730772	0.40844	0.751015
REACTOME_FORMATION_OF_ATP_BY_CHEMIOSMOTIC_COUPLING	0.390737	0.730772	0.39947	0.741774
REACTOME_E2F_MEDIATED_REGULATION_OF_DNA_REPLICATION	0.390923	0.730772	0.40424	0.748052
REACTOME_TRNA_AMINOACYLATION	0.390967	0.730772	0.1367	0.553886
REACTOME_AMINE_COMPOUND_SLC_TRANSPORTERS	0.391885	0.730772	0.40552	0.749134
REACTOME_IRAK1_RECRUITS_IKK_COMPLEX	0.392188	0.730772	0.39637	0.741326
BIOCARTA_TFF_PATHWAY	0.393044	0.731102	0.3965	0.741326
REACTOME_ACTIVATION_OF_RAC	0.396499	0.736258	0.40762	0.751015
REACTOME_LIPOPROTEIN_METABOLISM	0.397303	0.736481	0.39084	0.741326
KEGG_GLYCOLYSIS_GLUCONEOGENESIS	0.399282	0.73835	0.39854	0.741326
REACTOME_GLUCONEOGENESIS	0.399813	0.73835	0.38203	0.741326
REACTOME_INCRETIN_SYNTHESIS_SECRETION_AND_INACTIVATION	0.400388	0.73835	0.4107	0.753533
REACTOME_SEMA3A_PAK_DEPENDENT_AXON_REPULSION	0.401054	0.73835	0.41501	0.758855
REACTOME_SYNTHESIS_OF_GLYCOSYLPHOSPHATIDYLINOSITOL_GPI	0.402313	0.739406	0.42055	0.763798
REACTOME_SIGNALLING_BY_NGF	0.405644	0.743343	0.48456	0.784123
REACTOME_CLASS_C_3_METABOTROPIC_GLUTAMATE_PHEROMONE_RECEPTORS	0.405836	0.743343	0.4179	0.761554
BIOCARTA_PPARA_PATHWAY	0.408091	0.746204	0.44453	0.769286
REACTOME_SYNTHESIS_OF_PIPS_AT_THE_GOLGI_MEMBRANE	0.409319	0.746243	0.36209	0.73089
KEGG_PYRIMIDINE_METABOLISM	0.409569	0.746243	0.45893	0.780472
KEGG_DRUG_METABOLISM_OTHER_ENZYMES	0.410551	0.746243	0.42786	0.769286
REACTOME_GABA_RECEPTOR_ACTIVATION	0.410884	0.746243	0.44287	0.769286
REACTOME_PEPTIDE_CHAIN_ELONGATION	0.412752	0.746618	0.44408	0.769286
REACTOME_MRNA_CAPPING	0.413001	0.746618	0.43789	0.769286
REACTOME_RNA_POL_II_PRE_TRANSCRIPTION_EVENTS	0.413402	0.746618	0.43198	0.769286
REACTOME_GLUCOSE_METABOLISM	0.413863	0.746618	0.43321	0.769286
REACTOME_ANTIVIRAL_MECHANISM_BY_IFN_STIMULATED_GENES	0.416978	0.750978	0.47369	0.78246
KEGG_STEROID_HORMONE_BIOSYNTHESIS	0.420139	0.754042	0.38606	0.741326
REACTOME_TRANSPORT_OF_ORGANIC_ANIONS	0.423258	0.754042	0.42417	0.767783
REACTOME_GABA_B_RECEPTOR_ACTIVATION	0.423262	0.754042	0.45464	0.777113
REACTOME_G0_AND_EARLY_G1	0.423306	0.754042	0.43022	0.769286
REACTOME_ERKS_ARE_INACTIVATED	0.426397	0.754042	0.44275	0.769286
REACTOME_PROTEOLYTIC_CLEAVAGE_OF_SNARE_COMPLEX_PROTEINS	0.427056	0.754042	0.43322	0.769286
REACTOME_NCAM1_INTERACTIONS	0.427296	0.754042	0.4424	0.769286
REACTOME_CLEAVAGE_OF_GROWING_TRANSCRIPT_IN_THE_TERMINATION_REGION_	0.427963	0.754042	0.43547	0.769286
BIOCARTA_CASPASE_PATHWAY	0.427995	0.754042	0.43802	0.769286
KEGG_PROTEIN_EXPORT	0.42816	0.754042	0.44005	0.769286
REACTOME_POST_CHAPERONIN_TUBULIN_FOLDING_PATHWAY	0.428646	0.754042	0.4306	0.769286
REACTOME_REGULATION_OF_RHEB_GTPASE_ACTIVITY_BY_AMPK	0.428899	0.754042	0.42763	0.769286
BIOCARTA_VITCB_PATHWAY	0.429069	0.754042	0.43073	0.769286
BIOCARTA_PGC1A_PATHWAY	0.429875	0.754042	0.445	0.769286
REACTOME_RNA_POL_III_TRANSCRIPTION_INITIATION_FROM_TYPE_3_PROMOTER	0.429953	0.754042	0.44467	0.769286
KEGG_OLFACTORY_TRANSDUCTION	0.430447	0.754042	0.48777	0.784123
REACTOME_REGULATION_OF_INSULIN_SECRETION	0.430693	0.754042	0.48097	0.784123
REACTOME_CELL_SURFACE_INTERACTIONS_AT_THE_VASCULAR_WALL	0.431281	0.754042	0.4553	0.777113
REACTOME_FGFR_LIGAND_BINDING_AND_ACTIVATION	0.433129	0.756045	0.30486	0.688332
BIOCARTA_PYK2_PATHWAY	0.434856	0.756066	0.4405	0.769286
KEGG_AMYOTROPHIC_LATERAL_SCLEROSIS_ALS	0.435198	0.756066	0.46139	0.780472
REACTOME_CITRIC_ACID_CYCLE_TCA_CYCLE	0.435706	0.756066	0.4425	0.769286
KEGG_NITROGEN_METABOLISM	0.437157	0.756066	0.45515	0.777113
BIOCARTA_LONGEVITY_PATHWAY	0.437396	0.756066	0.45098	0.775887
REACTOME_GRB2_EVENTS_IN_ERBB2_SIGNALING	0.437842	0.756066	0.44059	0.769286
REACTOME_DOWNSTREAM_TCR_SIGNALING	0.438055	0.756066	0.44056	0.769286
REACTOME_CELL_CYCLE_CHECKPOINTS	0.439657	0.757617	0.26072	0.653463
REACTOME_PURINE_METABOLISM	0.440805	0.757684	0.46688	0.782157
REACTOME_SHC1_EVENTS_IN_ERBB4_SIGNALING	0.441103	0.757684	0.43827	0.769286
REACTOME_MHC_CLASS_II_ANTIGEN_PRESENTATION	0.443881	0.759334	0.46235	0.780472
REACTOME_MEMBRANE_TRAFFICKING	0.444937	0.759334	0.50493	0.793118
BIOCARTA_PLATELETAPP_PATHWAY	0.445387	0.759334	0.44981	0.775113
REACTOME_RNA_POL_III_TRANSCRIPTION	0.446166	0.759334	0.46379	0.780472
BIOCARTA_CELL2CELL_PATHWAY	0.446255	0.759334	0.46071	0.780472
REACTOME_CA_DEPENDENT_EVENTS	0.446294	0.759334	0.47272	0.782157
REACTOME_TRAFFICKING_OF_AMPA_RECEPTORS	0.450532	0.765336	0.46961	0.782157
REACTOME_CELL_JUNCTION_ORGANIZATION	0.452643	0.766285	0.39336	0.741326
BIOCARTA_ACH_PATHWAY	0.452802	0.766285	0.45901	0.780472
REACTOME_SLBP_DEPENDENT_PROCESSING_OF_REPLICATION_DEPENDENT_HISTONE_PRE_MRNAS	0.453225	0.766285	0.45286	0.777113
REACTOME_FACILITATIVE_NA_INDEPENDENT_GLUCOSE_TRANSPORTERS	0.454504	0.767242	0.45487	0.777113
REACTOME_PLC_BETA_MEDIATED_EVENTS	0.456371	0.767431	0.48286	0.784123
BIOCARTA_CDMAC_PATHWAY	0.457064	0.767431	0.46712	0.782157
KEGG_MATURITY_ONSET_DIABETES_OF_THE_YOUNG	0.460126	0.767431	0.48115	0.784123
REACTOME_ROLE_OF_DCC_IN_REGULATING_APOPTOSIS	0.460278	0.767431	0.4607	0.780472
REACTOME_BASIGIN_INTERACTIONS	0.460333	0.767431	0.4327	0.769286
REACTOME_INTERACTIONS_OF_VPR_WITH_HOST_CELLULAR_PROTEINS	0.460735	0.767431	0.48838	0.784123
REACTOME_OTHER_SEMAPHORIN_INTERACTIONS	0.460976	0.767431	0.46302	0.780472
REACTOME_GLUCOSE_TRANSPORT	0.461002	0.767431	0.49558	0.789489
REACTOME_MTORC1_MEDIATED_SIGNALLING	0.461029	0.767431	0.47038	0.782157
KEGG_STARCH_AND_SUCROSE_METABOLISM	0.462208	0.768098	0.48241	0.784123
BIOCARTA_CACAM_PATHWAY	0.462856	0.768098	0.47278	0.782157
REACTOME_NCAM_SIGNALING_FOR_NEURITE_OUT_GROWTH	0.465595	0.770613	0.4939	0.789489
BIOCARTA_AHSP_PATHWAY	0.465802	0.770613	0.4656	0.782157
REACTOME_NEPHRIN_INTERACTIONS	0.467402	0.77072	0.47995	0.784123
REACTOME_FORMATION_OF_TRANSCRIPTION_COUPLED_NER_TC_NER_REPAIR_COMPLEX	0.467595	0.77072	0.48823	0.784123
REACTOME_PPARA_ACTIVATES_GENE_EXPRESSION	0.468014	0.77072	0.51103	0.793147
REACTOME_GLUCAGON_SIGNALING_IN_METABOLIC_REGULATION	0.469082	0.770751	0.49814	0.789489
REACTOME_INHIBITION_OF_VOLTAGE_GATED_CA2_CHANNELS_VIA_GBETA_GAMMA_SUBUNITS	0.470641	0.770751	0.48467	0.784123
REACTOME_OXYGEN_DEPENDENT_PROLINE_HYDROXYLATION_OF_HYPOXIA_INDUCIBLE_FACTOR_ALPHA	0.470671	0.770751	0.47876	0.784123
REACTOME_NEURONAL_SYSTEM	0.470895	0.770751	0.55743	0.819034
REACTOME_SRP_DEPENDENT_COTRANSLATIONAL_PROTEIN_TARGETING_TO_MEMBRANE	0.472696	0.772008	0.50859	0.793147
BIOCARTA_RANKL_PATHWAY	0.473097	0.772008	0.46913	0.782157
KEGG_DILATED_CARDIOMYOPATHY	0.47419	0.772622	0.52078	0.798062
REACTOME_MICRORNA_MIRNA_BIOGENESIS	0.475148	0.773013	0.48069	0.784123
KEGG_THYROID_CANCER	0.476883	0.774665	0.49033	0.785841
BIOCARTA_INSULIN_PATHWAY	0.478629	0.775415	0.48432	0.784123
BIOCARTA_NO1_PATHWAY	0.479308	0.775415	0.49847	0.789489
REACTOME_PKA_MEDIATED_PHOSPHORYLATION_OF_CREB	0.479959	0.775415	0.49542	0.789489
BIOCARTA_SARS_PATHWAY	0.480224	0.775415	0.47997	0.784123
KEGG_TGF_BETA_SIGNALING_PATHWAY	0.482587	0.777101	0.5191	0.798062
KEGG_HYPERTROPHIC_CARDIOMYOPATHY_HCM	0.482712	0.777101	0.52356	0.798062
REACTOME_RIP_MEDIATED_NFKB_ACTIVATION_VIA_DAI	0.483951	0.777335	0.48414	0.784123
KEGG_BIOSYNTHESIS_OF_UNSATURATED_FATTY_ACIDS	0.4843	0.777335	0.49468	0.789489
KEGG_PPAR_SIGNALING_PATHWAY	0.486233	0.777952	0.26086	0.653463
BIOCARTA_GPCR_PATHWAY	0.487237	0.777952	0.47602	0.784123
BIOCARTA_EIF4_PATHWAY	0.489604	0.777952	0.51057	0.793147
REACTOME_DOWNSTREAM_SIGNALING_OF_ACTIVATED_FGFR	0.490285	0.777952	0.47159	0.782157
BIOCARTA_CALCINEURIN_PATHWAY	0.490285	0.777952	0.44488	0.769286
REACTOME_GRB2_SOS_PROVIDES_LINKAGE_TO_MAPK_SIGNALING_FOR_INTERGRINS_	0.490312	0.777952	0.47232	0.782157
REACTOME_GAB1_SIGNALOSOME	0.491404	0.777952	0.50105	0.792274
BIOCARTA_NGF_PATHWAY	0.49145	0.777952	0.48666	0.784123
KEGG_MISMATCH_REPAIR	0.491742	0.777952	0.50849	0.793147
BIOCARTA_FREE_PATHWAY	0.491909	0.777952	0.48853	0.784123
REACTOME_PHASE1_FUNCTIONALIZATION_OF_COMPOUNDS	0.493484	0.77839	0.46364	0.780472
REACTOME_ROLE_OF_SECOND_MESSENGERS_IN_NETRIN1_SIGNALING	0.493631	0.77839	0.49717	0.789489
REACTOME_STEROID_HORMONES	0.496302	0.781005	0.52243	0.798062
KEGG_PANCREATIC_CANCER	0.498882	0.781005	0.53265	0.803613
KEGG_VIBRIO_CHOLERAE_INFECTION	0.49896	0.781005	0.53396	0.803613
REACTOME_INFLUENZA_VIRAL_RNA_TRANSCRIPTION_AND_REPLICATION	0.499106	0.781005	0.5263	0.799471
REACTOME_UNFOLDED_PROTEIN_RESPONSE	0.499371	0.781005	0.52935	0.800716
REACTOME_LOSS_OF_NLP_FROM_MITOTIC_CENTROSOMES	0.500201	0.781005	0.48773	0.784123
REACTOME_MEIOTIC_SYNAPSIS	0.500973	0.781005	0.52926	0.800716
BIOCARTA_TGFB_PATHWAY	0.50109	0.781005	0.51109	0.793147
REACTOME_BOTULINUM_NEUROTOXICITY	0.501985	0.781258	0.50518	0.793118
REACTOME_PURINE_SALVAGE	0.502761	0.781258	0.51002	0.793147
REACTOME_METABOLISM_OF_NUCLEOTIDES	0.503429	0.781258	0.54573	0.815189
BIOCARTA_NTHI_PATHWAY	0.505732	0.783702	0.5149	0.79791
REACTOME_HYALURONAN_METABOLISM	0.508315	0.786016	0.52064	0.798062
REACTOME_INTEGRIN_CELL_SURFACE_INTERACTIONS	0.508684	0.786016	0.53763	0.806445
KEGG_BASE_EXCISION_REPAIR	0.512072	0.789816	0.53425	0.803613
BIOCARTA_EDG1_PATHWAY	0.512611	0.789816	0.51803	0.798062
KEGG_PURINE_METABOLISM	0.514508	0.790812	0.57323	0.831273
BIOCARTA_P53HYPOXIA_PATHWAY	0.516578	0.790812	0.52799	0.800716
REACTOME_VITAMIN_B5_PANTOTHENATE_METABOLISM	0.517617	0.790812	0.51686	0.798062
REACTOME_SIGNALING_BY_HIPPO	0.517657	0.790812	0.52265	0.798062
BIOCARTA_BCELLSURVIVAL_PATHWAY	0.517726	0.790812	0.51812	0.798062
REACTOME_PI_3K_CASCADE	0.518048	0.790812	0.43477	0.769286
REACTOME_ENOS_ACTIVATION_AND_REGULATION	0.519089	0.790812	0.47099	0.782157
KEGG_TASTE_TRANSDUCTION	0.519131	0.790812	0.5336	0.803613
REACTOME_ACTIVATION_OF_IRF3_IRF7_MEDIATED_BY_TBK1_IKK_EPSILON	0.521733	0.79169	0.52529	0.799064
REACTOME_RECRUITMENT_OF_MITOTIC_CENTROSOME_PROTEINS_AND_COMPLEXES	0.522238	0.79169	0.52116	0.798062
KEGG_NICOTINATE_AND_NICOTINAMIDE_METABOLISM	0.523245	0.79169	0.50612	0.793147
REACTOME_APOPTOTIC_EXECUTION_PHASE	0.523263	0.79169	0.44897	0.774905
REACTOME_SHC_RELATED_EVENTS	0.52453	0.79169	0.52389	0.798062
KEGG_WNT_SIGNALING_PATHWAY	0.524954	0.79169	0.57204	0.831273
REACTOME_CRMPS_IN_SEMA3A_SIGNALING	0.526526	0.79169	0.53609	0.805257
KEGG_PROGESTERONE_MEDIATED_OOCYTE_MATURATION	0.526879	0.79169	0.56076	0.821685
KEGG_SPLICEOSOME	0.526926	0.79169	0.57418	0.831273
REACTOME_ERK_MAPK_TARGETS	0.527058	0.79169	0.54694	0.815542
REACTOME_G2_M_CHECKPOINTS	0.532348	0.797763	0.18007	0.591901
REACTOME_TRANSPORT_OF_VITAMINS_NUCLEOSIDES_AND_RELATED_MOLECULES	0.532977	0.797763	0.55051	0.815542
KEGG_NEUROTROPHIN_SIGNALING_PATHWAY	0.533363	0.797763	0.55522	0.816902
KEGG_PYRUVATE_METABOLISM	0.534064	0.797763	0.55251	0.816902
KEGG_HUNTINGTONS_DISEASE	0.536255	0.799926	0.5619	0.822237
KEGG_PROTEASOME	0.537492	0.800663	0.55035	0.815542
REACTOME_ABC_FAMILY_PROTEINS_MEDIATED_TRANSPORT	0.538404	0.800914	0.51641	0.798062
BIOCARTA_DREAM_PATHWAY	0.539918	0.801604	0.55402	0.816902
REACTOME_CELL_CELL_COMMUNICATION	0.540357	0.801604	0.5017	0.792274
REACTOME_CYTOCHROME_P450_ARRANGED_BY_SUBSTRATE_TYPE	0.543418	0.804531	0.50323	0.792382
REACTOME_INSULIN_SYNTHESIS_AND_PROCESSING	0.543824	0.804531	0.55307	0.816902
REACTOME_SYNTHESIS_OF_SUBSTRATES_IN_N_GLYCAN_BIOSYTHESIS	0.546588	0.807511	0.56429	0.824614
REACTOME_NGF_SIGNALLING_VIA_TRKA_FROM_THE_PLASMA_MEMBRANE	0.55	0.809009	0.60764	0.853543
BIOCARTA_IL1R_PATHWAY	0.550034	0.809009	0.56911	0.828286
KEGG_PANTOTHENATE_AND_COA_BIOSYNTHESIS	0.55036	0.809009	0.5501	0.815542
REACTOME_BILE_ACID_AND_BILE_SALT_METABOLISM	0.551092	0.809009	0.50324	0.792382
REACTOME_REVERSIBLE_HYDRATION_OF_CARBON_DIOXIDE	0.551358	0.809009	0.55452	0.816902
REACTOME_BASE_FREE_SUGAR_PHOSPHATE_REMOVAL_VIA_THE_SINGLE_NUCLEOTIDE_REPLACEMENT_PATHWAY	0.5576	0.814211	0.54892	0.815542
REACTOME_SIGNALING_BY_ERBB2	0.557733	0.814211	0.59902	0.848874
REACTOME_GPVI_MEDIATED_ACTIVATION_CASCADE	0.558048	0.814211	0.55031	0.815542
REACTOME_UNBLOCKING_OF_NMDA_RECEPTOR_GLUTAMATE_BINDING_AND_ACTIVATION	0.558442	0.814211	0.5687	0.828286
BIOCARTA_EIF2_PATHWAY	0.558997	0.814211	0.5594	0.820809
BIOCARTA_CARM1_PATHWAY	0.56046	0.814211	0.56641	0.82659
REACTOME_NEUROTRANSMITTER_RECEPTOR_BINDING_AND_DOWNSTREAM_TRANSMISSION_IN_THE_POSTSYNAPTIC_CELL	0.560893	0.814211	0.61697	0.855182
KEGG_FRUCTOSE_AND_MANNOSE_METABOLISM	0.560951	0.814211	0.54284	0.811998
REACTOME_G_ALPHA_S_SIGNALLING_EVENTS	0.56399	0.81752	0.62305	0.858928
BIOCARTA_GABA_PATHWAY	0.564971	0.817841	0.57425	0.831273
REACTOME_REPAIR_SYNTHESIS_FOR_GAP_FILLING_BY_DNA_POL_IN_TC_NER	0.56782	0.82057	0.57766	0.832851
REACTOME_DCC_MEDIATED_ATTRACTIVE_SIGNALING	0.569019	0.82057	0.57506	0.831328
KEGG_MELANOMA	0.569142	0.82057	0.49709	0.789489
KEGG_REGULATION_OF_AUTOPHAGY	0.570492	0.821417	0.58656	0.838432
KEGG_VASCULAR_SMOOTH_MUSCLE_CONTRACTION	0.57196	0.82243	0.58221	0.837903
REACTOME_ASSOCIATION_OF_LICENSING_FACTORS_WITH_THE_PRE_REPLICATIVE_COMPLEX	0.574354	0.824362	0.57665	0.832509
REACTOME_PECAM1_INTERACTIONS	0.574834	0.824362	0.58272	0.837903
KEGG_CITRATE_CYCLE_TCA_CYCLE	0.575848	0.824719	0.58579	0.838432
REACTOME_RNA_POL_I_RNA_POL_III_AND_MITOCHONDRIAL_TRANSCRIPTION	0.579048	0.827309	0.60935	0.853543
KEGG_COLORECTAL_CANCER	0.579479	0.827309	0.60261	0.850012
KEGG_GLYOXYLATE_AND_DICARBOXYLATE_METABOLISM	0.579961	0.827309	0.58698	0.838432
REACTOME_TRANSCRIPTION_COUPLED_NER_TC_NER	0.582986	0.830524	0.60822	0.853543
REACTOME_REGULATION_OF_GENE_EXPRESSION_IN_BETA_CELLS	0.585679	0.832	0.59851	0.848874
KEGG_VEGF_SIGNALING_PATHWAY	0.587283	0.832	0.59102	0.843084
REACTOME_INNATE_IMMUNE_SYSTEM	0.587532	0.832	0.25602	0.653463
REACTOME_PRESYNAPTIC_NICOTINIC_ACETYLCHOLINE_RECEPTORS	0.58766	0.832	0.58679	0.838432
BIOCARTA_D4GDI_PATHWAY	0.587885	0.832	0.58383	0.83838
REACTOME_NUCLEAR_EVENTS_KINASE_AND_TRANSCRIPTION_FACTOR_ACTIVATION	0.59173	0.836078	0.60757	0.853543
REACTOME_RNA_POL_III_TRANSCRIPTION_TERMINATION	0.592319	0.836078	0.60298	0.850012
KEGG_HISTIDINE_METABOLISM	0.593423	0.83654	0.60155	0.850012
REACTOME_CDT1_ASSOCIATION_WITH_THE_CDC6_ORC_ORIGIN_COMPLEX	0.59587	0.83675	0.61102	0.853543
REACTOME_PKB_MEDIATED_EVENTS	0.596549	0.83675	0.61334	0.853543
REACTOME_PEROXISOMAL_LIPID_METABOLISM	0.598009	0.83675	0.59739	0.848874
REACTOME_REGULATION_OF_INSULIN_SECRETION_BY_GLUCAGON_LIKE_PEPTIDE1	0.598403	0.83675	0.61833	0.855966
BIOCARTA_CARDIACEGF_PATHWAY	0.598822	0.83675	0.60256	0.850012
REACTOME_REGULATORY_RNA_PATHWAYS	0.598841	0.83675	0.59798	0.848874
BIOCARTA_STRESS_PATHWAY	0.599011	0.83675	0.61184	0.853543
REACTOME_MRNA_SPLICING_MINOR_PATHWAY	0.607541	0.847567	0.61599	0.854924
REACTOME_REGULATION_OF_BETA_CELL_DEVELOPMENT	0.610713	0.85089	0.62761	0.859969
REACTOME_GLUCAGON_TYPE_LIGAND_RECEPTORS	0.611908	0.851453	0.6253	0.85899
REACTOME_AKT_PHOSPHORYLATES_TARGETS_IN_THE_CYTOSOL	0.612909	0.851519	0.61341	0.853543
REACTOME_PI3K_EVENTS_IN_ERBB2_SIGNALING	0.613571	0.851519	0.61106	0.853543
BIOCARTA_NFKB_PATHWAY	0.614589	0.851519	0.62125	0.858904
REACTOME_HIGHLY_CALCIUM_PERMEABLE_POSTSYNAPTIC_NICOTINIC_ACETYLCHOLINE_RECEPTORS	0.615117	0.851519	0.61328	0.853543
KEGG_GLUTATHIONE_METABOLISM	0.617663	0.852901	0.62337	0.858928
REACTOME_PI3K_CASCADE	0.618206	0.852901	0.54205	0.811944
REACTOME_BMAL1_CLOCK_NPAS2_ACTIVATES_CIRCADIAN_EXPRESSION	0.619086	0.852901	0.64222	0.869842
REACTOME_APOPTOTIC_CLEAVAGE_OF_CELLULAR_PROTEINS	0.619284	0.852901	0.50772	0.793147
REACTOME_PROTEIN_FOLDING	0.623028	0.855904	0.65009	0.870152
KEGG_SNARE_INTERACTIONS_IN_VESICULAR_TRANSPORT	0.623054	0.855904	0.63989	0.869842
BIOCARTA_FAS_PATHWAY	0.624865	0.857299	0.59724	0.848874
REACTOME_SIGNALLING_TO_RAS	0.626203	0.857567	0.62366	0.858928
BIOCARTA_RNA_PATHWAY	0.626653	0.857567	0.6285	0.860095
REACTOME_PIP3_ACTIVATES_AKT_SIGNALING	0.629146	0.858223	0.63099	0.862406
REACTOME_SEROTONIN_RECEPTORS	0.629347	0.858223	0.6252	0.85899
REACTOME_GASTRIN_CREB_SIGNALLING_PATHWAY_VIA_PKC_AND_MAPK	0.629523	0.858223	0.69407	0.882347
REACTOME_REGULATION_OF_IFNA_SIGNALING	0.630923	0.859045	0.6431	0.869842
BIOCARTA_HIF_PATHWAY	0.633503	0.859604	0.63595	0.868084
REACTOME_INTRINSIC_PATHWAY_FOR_APOPTOSIS	0.634178	0.859604	0.64593	0.869842
KEGG_ARACHIDONIC_ACID_METABOLISM	0.636058	0.859604	0.627	0.859969
BIOCARTA_DNAFRAGMENT_PATHWAY	0.637242	0.859604	0.63922	0.869842
REACTOME_GLOBAL_GENOMIC_NER_GG_NER	0.639122	0.859604	0.65524	0.870152
BIOCARTA_HDAC_PATHWAY	0.639273	0.859604	0.65154	0.870152
BIOCARTA_EGFR_SMRTE_PATHWAY	0.640518	0.859604	0.64335	0.869842
BIOCARTA_CERAMIDE_PATHWAY	0.640531	0.859604	0.65072	0.870152
REACTOME_NUCLEAR_RECEPTOR_TRANSCRIPTION_PATHWAY	0.64116	0.859604	0.64572	0.869842
BIOCARTA_P53_PATHWAY	0.641377	0.859604	0.64054	0.869842
REACTOME_RESOLUTION_OF_AP_SITES_VIA_THE_MULTIPLE_NUCLEOTIDE_PATCH_REPLACEMENT_PATHWAY	0.641928	0.859604	0.64347	0.869842
REACTOME_NEGATIVE_REGULATORS_OF_RIG_I_MDA5_SIGNALING	0.641986	0.859604	0.65453	0.870152
REACTOME_INWARDLY_RECTIFYING_K_CHANNELS	0.642066	0.859604	0.65212	0.870152
BIOCARTA_PAR1_PATHWAY	0.64254	0.859604	0.64693	0.869842
REACTOME_PYRUVATE_METABOLISM	0.643306	0.859604	0.64408	0.869842
KEGG_ALANINE_ASPARTATE_AND_GLUTAMATE_METABOLISM	0.646149	0.861554	0.66097	0.871517
BIOCARTA_RAC1_PATHWAY	0.646667	0.861554	0.65379	0.870152
REACTOME_PYRUVATE_METABOLISM_AND_CITRIC_ACID_TCA_CYCLE	0.647165	0.861554	0.65661	0.870898
REACTOME_G_ALPHA_Q_SIGNALLING_EVENTS	0.649166	0.862189	0.70484	0.882347
REACTOME_CELL_DEATH_SIGNALLING_VIA_NRAGE_NRIF_AND_NADE	0.649244	0.862189	0.66394	0.871517
REACTOME_INITIAL_TRIGGERING_OF_COMPLEMENT	0.651702	0.864388	0.65371	0.870152
REACTOME_ACTIVATION_OF_CHAPERONE_GENES_BY_XBP1S	0.652553	0.864452	0.67395	0.875566
REACTOME_SYNTHESIS_SECRETION_AND_INACTIVATION_OF_GLP1	0.653775	0.865007	0.65462	0.870152
REACTOME_AMYLOIDS	0.656329	0.865736	0.66393	0.871517
KEGG_PROSTATE_CANCER	0.656929	0.865736	0.67979	0.877858
BIOCARTA_RB_PATHWAY	0.657255	0.865736	0.65342	0.870152
BIOCARTA_NOS1_PATHWAY	0.657847	0.865736	0.66715	0.873548
REACTOME_TAK1_ACTIVATES_NFKB_BY_PHOSPHORYLATION_AND_ACTIVATION_OF_IKKS_COMPLEX	0.658653	0.865736	0.65766	0.871217
KEGG_RNA_POLYMERASE	0.661055	0.865736	0.66298	0.871517
REACTOME_SYNTHESIS_AND_INTERCONVERSION_OF_NUCLEOTIDE_DI_AND_TRIPHOSPHATES	0.661658	0.865736	0.65982	0.871517
REACTOME_REGULATION_OF_AMPK_ACTIVITY_VIA_LKB1	0.661973	0.865736	0.66324	0.871517
REACTOME_ACTIVATION_OF_CHAPERONE_GENES_BY_ATF6_ALPHA	0.66277	0.865736	0.66208	0.871517
REACTOME_FORMATION_OF_INCISION_COMPLEX_IN_GG_NER	0.663074	0.865736	0.66753	0.873548
REACTOME_THROMBIN_SIGNALLING_THROUGH_PROTEINASE_ACTIVATED_RECEPTORS_PARS	0.663169	0.865736	0.66912	0.874433
REACTOME_KERATAN_SULFATE_BIOSYNTHESIS	0.664832	0.866858	0.66436	0.871517
REACTOME_INSULIN_RECEPTOR_SIGNALLING_CASCADE	0.665755	0.867011	0.61467	0.854193
REACTOME_TRAF6_MEDIATED_INDUCTION_OF_TAK1_COMPLEX	0.668473	0.869499	0.67362	0.875566
BIOCARTA_CDK5_PATHWAY	0.671377	0.871235	0.67662	0.875706
REACTOME_DIABETES_PATHWAYS	0.672381	0.871235	0.7034	0.882347
REACTOME_SIGNALING_BY_RHO_GTPASES	0.67279	0.871235	0.66983	0.874433
BIOCARTA_FMLP_PATHWAY	0.673043	0.871235	0.64672	0.869842
REACTOME_PROSTACYCLIN_SIGNALLING_THROUGH_PROSTACYCLIN_RECEPTOR	0.677041	0.872824	0.68465	0.881328
REACTOME_RNA_POL_I_TRANSCRIPTION_TERMINATION	0.677237	0.872824	0.68129	0.878742
REACTOME_SYNTHESIS_OF_BILE_ACIDS_AND_BILE_SALTS_VIA_7ALPHA_HYDROXYCHOLESTEROL	0.677682	0.872824	0.67731	0.875706
REACTOME_ENERGY_DEPENDENT_REGULATION_OF_MTOR_BY_LKB1_AMPK	0.677866	0.872824	0.6768	0.875706
REACTOME_THROMBOXANE_SIGNALLING_THROUGH_TP_RECEPTOR	0.678323	0.872824	0.68575	0.881328
REACTOME_INTEGRATION_OF_PROVIRUS	0.679488	0.87328	0.69043	0.882347
KEGG_GLYCEROLIPID_METABOLISM	0.681281	0.874541	0.69264	0.882347
BIOCARTA_TALL1_PATHWAY	0.686906	0.879429	0.68555	0.881328
REACTOME_ADP_SIGNALLING_THROUGH_P2RY12	0.687657	0.879429	0.69538	0.882347
KEGG_CYSTEINE_AND_METHIONINE_METABOLISM	0.688702	0.879429	0.69666	0.882347
KEGG_NEUROACTIVE_LIGAND_RECEPTOR_INTERACTION	0.689784	0.879429	0.73693	0.894187
REACTOME_G_BETA_GAMMA_SIGNALLING_THROUGH_PLC_BETA	0.690291	0.879429	0.69696	0.882347
REACTOME_GAP_JUNCTION_DEGRADATION	0.69057	0.879429	0.69117	0.882347
REACTOME_REGULATION_OF_PYRUVATE_DEHYDROGENASE_PDH_COMPLEX	0.690805	0.879429	0.68989	0.882347
KEGG_TOLL_LIKE_RECEPTOR_SIGNALING_PATHWAY	0.694566	0.880318	0.67349	0.875566
REACTOME_CLASS_B_2_SECRETIN_FAMILY_RECEPTORS	0.694908	0.880318	0.71925	0.886307
BIOCARTA_RAS_PATHWAY	0.695099	0.880318	0.69986	0.882347
BIOCARTA_GCR_PATHWAY	0.695929	0.880318	0.69797	0.882347
BIOCARTA_CHEMICAL_PATHWAY	0.699246	0.880318	0.69983	0.882347
REACTOME_E2F_ENABLED_INHIBITION_OF_PRE_REPLICATION_COMPLEX_FORMATION	0.699273	0.880318	0.70528	0.882347
REACTOME_SYNTHESIS_SECRETION_AND_DEACYLATION_OF_GHRELIN	0.699541	0.880318	0.69709	0.882347
REACTOME_GAP_JUNCTION_ASSEMBLY	0.701876	0.880318	0.70436	0.882347
KEGG_TYROSINE_METABOLISM	0.701882	0.880318	0.71077	0.882347
REACTOME_P2Y_RECEPTORS	0.702151	0.880318	0.69836	0.882347
REACTOME_METABOLISM_OF_POLYAMINES	0.702928	0.880318	0.70199	0.882347
REACTOME_PI3K_AKT_ACTIVATION	0.703215	0.880318	0.70836	0.882347
BIOCARTA_ACE2_PATHWAY	0.703579	0.880318	0.70317	0.882347
REACTOME_XENOBIOTICS	0.704522	0.880318	0.70308	0.882347
REACTOME_SMOOTH_MUSCLE_CONTRACTION	0.705073	0.880318	0.67271	0.875566
REACTOME_RAS_ACTIVATION_UOPN_CA2_INFUX_THROUGH_NMDA_RECEPTOR	0.706388	0.880318	0.70849	0.882347
REACTOME_RNA_POL_I_PROMOTER_OPENING	0.706546	0.880318	0.70824	0.882347
REACTOME_COLLAGEN_FORMATION	0.706735	0.880318	0.71194	0.882347
REACTOME_BIOSYNTHESIS_OF_THE_N_GLYCAN_PRECURSOR_DOLICHOL_LIPID_LINKED_OLIGOSACCHARIDE_LLO_AND_TRANSFER_TO_A_NASCENT_PROTEIN	0.707747	0.880318	0.7184	0.886307
REACTOME_PRE_NOTCH_TRANSCRIPTION_AND_TRANSLATION	0.707851	0.880318	0.71903	0.886307
BIOCARTA_SET_PATHWAY	0.709641	0.881526	0.71149	0.882347
REACTOME_NETRIN1_SIGNALING	0.71232	0.882583	0.72703	0.893849
REACTOME_TRAF3_DEPENDENT_IRF_ACTIVATION_PATHWAY	0.713163	0.882583	0.71404	0.882917
REACTOME_ACETYLCHOLINE_BINDING_AND_DOWNSTREAM_EVENTS	0.713935	0.882583	0.71011	0.882347
REACTOME_NFKB_ACTIVATION_THROUGH_FADD_RIP1_PATHWAY_MEDIATED_BY_CASPASE_8_AND10	0.714057	0.882583	0.71377	0.882917
REACTOME_SYNTHESIS_OF_BILE_ACIDS_AND_BILE_SALTS_VIA_24_HYDROXYCHOLESTEROL	0.714993	0.882583	0.71118	0.882347
REACTOME_RESOLUTION_OF_AP_SITES_VIA_THE_SINGLE_NUCLEOTIDE_REPLACEMENT_PATHWAY	0.715409	0.882583	0.70801	0.882347
REACTOME_AMINO_ACID_SYNTHESIS_AND_INTERCONVERSION_TRANSAMINATION	0.717887	0.884627	0.72035	0.886648
REACTOME_INHIBITION_OF_INSULIN_SECRETION_BY_ADRENALINE_NORADRENALINE	0.723897	0.891014	0.73553	0.894187
REACTOME_FORMATION_OF_FIBRIN_CLOT_CLOTTING_CASCADE	0.72567	0.891234	0.70753	0.882347
REACTOME_CREB_PHOSPHORYLATION_THROUGH_THE_ACTIVATION_OF_RAS	0.725731	0.891234	0.73287	0.894187
KEGG_NUCLEOTIDE_EXCISION_REPAIR	0.727061	0.891653	0.74142	0.894187
REACTOME_O_LINKED_GLYCOSYLATION_OF_MUCINS	0.72811	0.891653	0.74617	0.894486
BIOCARTA_SPPA_PATHWAY	0.728883	0.891653	0.73347	0.894187
REACTOME_ARMS_MEDIATED_ACTIVATION	0.729384	0.891653	0.73628	0.894187
REACTOME_PLATELET_ADHESION_TO_EXPOSED_COLLAGEN	0.731361	0.892722	0.73511	0.894187
BIOCARTA_PTDINS_PATHWAY	0.731916	0.892722	0.73624	0.894187
REACTOME_NUCLEOTIDE_EXCISION_REPAIR	0.733717	0.893047	0.75017	0.894486
KEGG_EPITHELIAL_CELL_SIGNALING_IN_HELICOBACTER_PYLORI_INFECTION	0.735205	0.893047	0.73467	0.894187
REACTOME_P38MAPK_EVENTS	0.735633	0.893047	0.74484	0.894486
KEGG_ADHERENS_JUNCTION	0.736749	0.893047	0.75591	0.894486
REACTOME_SIGNALLING_TO_ERKS	0.738006	0.893047	0.73834	0.894187
REACTOME_REMOVAL_OF_THE_FLAP_INTERMEDIATE_FROM_THE_C_STRAND	0.738393	0.893047	0.73842	0.894187
REACTOME_RECRUITMENT_OF_NUMA_TO_MITOTIC_CENTROSOMES	0.73876	0.893047	0.74589	0.894486
REACTOME_GAMMA_CARBOXYLATION_TRANSPORT_AND_AMINO_TERMINAL_CLEAVAGE_OF_PROTEINS	0.739626	0.893047	0.73926	0.894187
REACTOME_APOPTOTIC_CLEAVAGE_OF_CELL_ADHESION_PROTEINS	0.7402	0.893047	0.74092	0.894187
REACTOME_NUCLEOTIDE_LIKE_PURINERGIC_RECEPTORS	0.741131	0.893047	0.73814	0.894187
KEGG_GLYCOSPHINGOLIPID_BIOSYNTHESIS_GANGLIO_SERIES	0.741377	0.893047	0.67638	0.875706
KEGG_GLIOMA	0.742133	0.893047	0.754	0.894486
REACTOME_G_PROTEIN_ACTIVATION	0.744942	0.893141	0.75078	0.894486
REACTOME_ACTIVATION_OF_CHAPERONES_BY_ATF6_ALPHA	0.745014	0.893141	0.7444	0.894486
REACTOME_METABOLISM_OF_VITAMINS_AND_COFACTORS	0.746147	0.893141	0.7355	0.894187
KEGG_METABOLISM_OF_XENOBIOTICS_BY_CYTOCHROME_P450	0.748214	0.893141	0.74001	0.894187
REACTOME_ADHERENS_JUNCTIONS_INTERACTIONS	0.748896	0.893141	0.76077	0.894486
REACTOME_SIGNALING_BY_INSULIN_RECEPTOR	0.749546	0.893141	0.7088	0.882347
REACTOME_GAP_JUNCTION_TRAFFICKING	0.749674	0.893141	0.75005	0.894486
REACTOME_ABACAVIR_TRANSPORT_AND_METABOLISM	0.750518	0.893141	0.7519	0.894486
REACTOME_SIGNALLING_TO_P38_VIA_RIT_AND_RIN	0.750859	0.893141	0.75904	0.894486
REACTOME_SIGNAL_TRANSDUCTION_BY_L1	0.751837	0.893141	0.75284	0.894486
REACTOME_SYNTHESIS_OF_PA	0.752168	0.893141	0.75117	0.894486
KEGG_NON_SMALL_CELL_LUNG_CANCER	0.752175	0.893141	0.75593	0.894486
KEGG_PENTOSE_AND_GLUCURONATE_INTERCONVERSIONS	0.75421	0.893141	0.75721	0.894486
KEGG_CELL_ADHESION_MOLECULES_CAMS	0.754585	0.893141	0.77176	0.899522
REACTOME_BASE_EXCISION_REPAIR	0.755405	0.893141	0.75563	0.894486
BIOCARTA_RACCYCD_PATHWAY	0.755652	0.893141	0.75823	0.894486
REACTOME_RAF_MAP_KINASE_CASCADE	0.758684	0.893141	0.76883	0.899055
KEGG_RIG_I_LIKE_RECEPTOR_SIGNALING_PATHWAY	0.758822	0.893141	0.77099	0.899522
REACTOME_DEADENYLATION_OF_MRNA	0.759189	0.893141	0.75973	0.894486
REACTOME_RESPIRATORY_ELECTRON_TRANSPORT_ATP_SYNTHESIS_BY_CHEMIOSMOTIC_COUPLING_AND_HEAT_PRODUCTION_BY_UNCOUPLING_PROTEINS_	0.759793	0.893141	0.7574	0.894486
REACTOME_MYOGENESIS	0.759939	0.893141	0.7656	0.897227
REACTOME_TANDEM_PORE_DOMAIN_POTASSIUM_CHANNELS	0.761392	0.893141	0.76254	0.89559
REACTOME_ACYL_CHAIN_REMODELLING_OF_PS	0.761537	0.893141	0.75997	0.894486
KEGG_DRUG_METABOLISM_CYTOCHROME_P450	0.762113	0.893141	0.75274	0.894486
REACTOME_APOBEC3G_MEDIATED_RESISTANCE_TO_HIV1_INFECTION	0.765011	0.895016	0.768	0.899055
REACTOME_ACTIVATION_OF_BH3_ONLY_PROTEINS	0.765376	0.895016	0.76362	0.895881
REACTOME_G_PROTEIN_BETA_GAMMA_SIGNALLING	0.766344	0.895177	0.76973	0.899131
KEGG_CYTOSOLIC_DNA_SENSING_PATHWAY	0.768795	0.896282	0.78023	0.906481
REACTOME_VIRAL_MESSENGER_RNA_SYNTHESIS	0.768955	0.896282	0.75365	0.894486
REACTOME_PI3K_EVENTS_IN_ERBB4_SIGNALING	0.771423	0.898187	0.77257	0.899522
REACTOME_L1CAM_INTERACTIONS	0.775117	0.901512	0.79231	0.90746
REACTOME_ASSOCIATION_OF_TRIC_CCT_WITH_TARGET_PROTEINS_DURING_BIOSYNTHESIS	0.777315	0.903094	0.79018	0.90746
REACTOME_FORMATION_OF_THE_HIV1_EARLY_ELONGATION_COMPLEX	0.78167	0.905523	0.7843	0.90746
REACTOME_TRAF6_MEDIATED_INDUCTION_OF_NFKB_AND_MAP_KINASES_UPON_TLR7_8_OR_9_ACTIVATION	0.782342	0.905523	0.80135	0.90746
REACTOME_NEF_MEDIATED_DOWNREGULATION_OF_MHC_CLASS_I_COMPLEX_CELL_SURFACE_EXPRESSION	0.782736	0.905523	0.78224	0.90746
REACTOME_IONOTROPIC_ACTIVITY_OF_KAINATE_RECEPTORS	0.78507	0.905523	0.78824	0.90746
REACTOME_SIGNALING_BY_NODAL	0.786495	0.905523	0.78485	0.90746
REACTOME_TRANSFERRIN_ENDOCYTOSIS_AND_RECYCLING	0.786991	0.905523	0.78979	0.90746
REACTOME_CGMP_EFFECTS	0.788103	0.905523	0.79311	0.90746
KEGG_MELANOGENESIS	0.790305	0.905523	0.81323	0.911393
BIOCARTA_INTRINSIC_PATHWAY	0.79074	0.905523	0.79078	0.90746
REACTOME_G_BETA_GAMMA_SIGNALLING_THROUGH_PI3KGAMMA	0.79163	0.905523	0.79633	0.90746
REACTOME_SIGNAL_AMPLIFICATION	0.792613	0.905523	0.80115	0.90746
REACTOME_ACTIVATION_OF_KAINATE_RECEPTORS_UPON_GLUTAMATE_BINDING	0.792994	0.905523	0.79733	0.90746
BIOCARTA_AGR_PATHWAY	0.793779	0.905523	0.79813	0.90746
KEGG_REGULATION_OF_ACTIN_CYTOSKELETON	0.794972	0.905523	0.78378	0.90746
REACTOME_PURINE_RIBONUCLEOSIDE_MONOPHOSPHATE_BIOSYNTHESIS	0.796571	0.905523	0.79495	0.90746
KEGG_GLYCEROPHOSPHOLIPID_METABOLISM	0.796792	0.905523	0.77686	0.90354
KEGG_RIBOFLAVIN_METABOLISM	0.796897	0.905523	0.80575	0.907733
REACTOME_G_ALPHA_Z_SIGNALLING_EVENTS	0.797182	0.905523	0.80793	0.909026
REACTOME_AXON_GUIDANCE	0.797797	0.905523	0.82904	0.924715
KEGG_VALINE_LEUCINE_AND_ISOLEUCINE_BIOSYNTHESIS	0.797932	0.905523	0.79589	0.90746
KEGG_AXON_GUIDANCE	0.798383	0.905523	0.72837	0.894187
REACTOME_INSULIN_RECEPTOR_RECYCLING	0.799259	0.905523	0.80007	0.90746
REACTOME_SYNTHESIS_OF_PIPS_AT_THE_LATE_ENDOSOME_MEMBRANE	0.800629	0.905523	0.7972	0.90746
REACTOME_RNA_POL_III_CHAIN_ELONGATION	0.801873	0.905523	0.80509	0.907733
REACTOME_NOD1_2_SIGNALING_PATHWAY	0.801888	0.905523	0.80296	0.90746
REACTOME_PROLONGED_ERK_ACTIVATION_EVENTS	0.802078	0.905523	0.80871	0.909026
KEGG_GLYCINE_SERINE_AND_THREONINE_METABOLISM	0.80332	0.905523	0.80476	0.907733
REACTOME_CREB_PHOSPHORYLATION_THROUGH_THE_ACTIVATION_OF_CAMKII	0.803651	0.905523	0.80155	0.90746
KEGG_ALPHA_LINOLENIC_ACID_METABOLISM	0.80379	0.905523	0.7953	0.90746
REACTOME_ACYL_CHAIN_REMODELLING_OF_PG	0.804629	0.905523	0.80298	0.90746
KEGG_FOLATE_BIOSYNTHESIS	0.806201	0.906345	0.8022	0.90746
KEGG_RENIN_ANGIOTENSIN_SYSTEM	0.807651	0.907028	0.80943	0.909026
BIOCARTA_MYOSIN_PATHWAY	0.808733	0.907297	0.81202	0.910985
REACTOME_MAPK_TARGETS_NUCLEAR_EVENTS_MEDIATED_BY_MAP_KINASES	0.811582	0.909546	0.81981	0.917812
KEGG_PARKINSONS_DISEASE	0.815287	0.910898	0.82299	0.920416
REACTOME_SIGNALING_BY_BMP	0.815289	0.910898	0.79928	0.90746
REACTOME_ABORTIVE_ELONGATION_OF_HIV1_TRANSCRIPT_IN_THE_ABSENCE_OF_TAT	0.815326	0.910898	0.80239	0.90746
REACTOME_TRANS_GOLGI_NETWORK_VESICLE_BUDDING	0.822243	0.917674	0.82941	0.924715
REACTOME_GLYCOGEN_BREAKDOWN_GLYCOGENOLYSIS	0.825069	0.919875	0.82586	0.922667
REACTOME_DEVELOPMENTAL_BIOLOGY	0.828235	0.92245	0.87463	0.939755
REACTOME_G1_S_SPECIFIC_TRANSCRIPTION	0.831494	0.924217	0.83185	0.926476
REACTOME_MITOCHONDRIAL_TRNA_AMINOACYLATION	0.831663	0.924217	0.83625	0.930415
REACTOME_MYD88_MAL_CASCADE_INITIATED_ON_PLASMA_MEMBRANE	0.833019	0.924217	0.84929	0.934306
REACTOME_REGULATION_OF_WATER_BALANCE_BY_RENAL_AQUAPORINS	0.833254	0.924217	0.8409	0.931738
REACTOME_ADP_SIGNALLING_THROUGH_P2RY1	0.835945	0.926248	0.84298	0.931765
REACTOME_INTRINSIC_PATHWAY	0.83835	0.927957	0.8376	0.930955
BIOCARTA_NUCLEARRS_PATHWAY	0.843496	0.932146	0.83979	0.931738
REACTOME_ACYL_CHAIN_REMODELLING_OF_PI	0.844645	0.932146	0.84081	0.931738
REACTOME_RNA_POL_II_TRANSCRIPTION_PRE_INITIATION_AND_PROMOTER_OPENING	0.84473	0.932146	0.84926	0.934306
REACTOME_SYNTHESIS_OF_PIPS_AT_THE_EARLY_ENDOSOME_MEMBRANE	0.846158	0.932206	0.84352	0.931765
KEGG_GLYCOSAMINOGLYCAN_BIOSYNTHESIS_KERATAN_SULFATE	0.846516	0.932206	0.84319	0.931765
REACTOME_THE_ROLE_OF_NEF_IN_HIV1_REPLICATION_AND_DISEASE_PATHOGENESIS	0.8478	0.932667	0.84883	0.934306
REACTOME_HS_GAG_BIOSYNTHESIS	0.84942	0.932831	0.85402	0.937594
REACTOME_METABOLISM_OF_PORPHYRINS	0.849681	0.932831	0.84837	0.934306
REACTOME_SEMAPHORIN_INTERACTIONS	0.853419	0.93598	0.8621	0.938683
REACTOME_INFLAMMASOMES	0.856926	0.937349	0.85338	0.937594
REACTOME_RETROGRADE_NEUROTROPHIN_SIGNALLING	0.858055	0.937349	0.85935	0.938683
REACTOME_IRON_UPTAKE_AND_TRANSPORT	0.858269	0.937349	0.86002	0.938683
BIOCARTA_TNFR1_PATHWAY	0.861781	0.937349	0.86358	0.938683
REACTOME_EXTRACELLULAR_MATRIX_ORGANIZATION	0.86224	0.937349	0.86761	0.938683
BIOCARTA_ECM_PATHWAY	0.863166	0.937349	0.86514	0.938683
BIOCARTA_RARRXR_PATHWAY	0.863434	0.937349	0.86558	0.938683
REACTOME_DEGRADATION_OF_THE_EXTRACELLULAR_MATRIX	0.863684	0.937349	0.86355	0.938683
KEGG_LINOLEIC_ACID_METABOLISM	0.86502	0.937349	0.86406	0.938683
BIOCARTA_RAB_PATHWAY	0.865282	0.937349	0.86746	0.938683
REACTOME_DSCAM_INTERACTIONS	0.866002	0.937349	0.86877	0.938683
REACTOME_GOLGI_ASSOCIATED_VESICLE_BIOGENESIS	0.866053	0.937349	0.8707	0.938683
REACTOME_TCA_CYCLE_AND_RESPIRATORY_ELECTRON_TRANSPORT	0.866165	0.937349	0.8697	0.938683
REACTOME_SYNTHESIS_OF_PC	0.866852	0.937349	0.86984	0.938683
REACTOME_TERMINATION_OF_O_GLYCAN_BIOSYNTHESIS	0.869998	0.939807	0.86791	0.938683
REACTOME_RNA_POL_I_TRANSCRIPTION	0.871877	0.939843	0.87601	0.939755
BIOCARTA_EIF_PATHWAY	0.872828	0.939843	0.87611	0.939755
BIOCARTA_CELLCYCLE_PATHWAY	0.874862	0.939843	0.87618	0.939755
REACTOME_PROSTANOID_LIGAND_RECEPTORS	0.875058	0.939843	0.87693	0.939755
KEGG_O_GLYCAN_BIOSYNTHESIS	0.875336	0.939843	0.87851	0.940512
REACTOME_MUSCLE_CONTRACTION	0.875704	0.939843	0.86055	0.938683
BIOCARTA_PARKIN_PATHWAY	0.877306	0.939843	0.87548	0.939755
REACTOME_AQUAPORIN_MEDIATED_TRANSPORT	0.877671	0.939843	0.88395	0.943522
REACTOME_NRAGE_SIGNALS_DEATH_THROUGH_JNK	0.877885	0.939843	0.88063	0.940911
REACTOME_TRIF_MEDIATED_TLR3_SIGNALING	0.879554	0.940695	0.88865	0.946663
REACTOME_G2_M_DNA_DAMAGE_CHECKPOINT	0.881133	0.941448	0.87957	0.940712
KEGG_ABC_TRANSPORTERS	0.883612	0.943161	0.86293	0.938683
BIOCARTA_VIP_PATHWAY	0.886395	0.945196	0.88744	0.94631
REACTOME_CREATION_OF_C4_AND_C2_ACTIVATORS	0.888381	0.945644	0.88991	0.947068
KEGG_ECM_RECEPTOR_INTERACTION	0.888571	0.945644	0.87014	0.938683
REACTOME_RNA_POL_I_TRANSCRIPTION_INITIATION	0.891992	0.948347	0.89278	0.949185
REACTOME_NITRIC_OXIDE_STIMULATES_GUANYLATE_CYCLASE	0.893667	0.949191	0.89558	0.95024
REACTOME_NEGATIVE_REGULATION_OF_THE_PI3K_AKT_NETWORK	0.895464	0.950162	0.89642	0.95024
BIOCARTA_ARF_PATHWAY	0.897401	0.95128	0.89633	0.95024
KEGG_ALDOSTERONE_REGULATED_SODIUM_REABSORPTION	0.898312	0.95131	0.90325	0.954662
REACTOME_NUCLEOTIDE_BINDING_DOMAIN_LEUCINE_RICH_REPEAT_CONTAINING_RECEPTOR_NLR_SIGNALING_PATHWAYS	0.900174	0.951571	0.89943	0.952151
REACTOME_THE_NLRP3_INFLAMMASOME	0.900326	0.951571	0.89999	0.952151
REACTOME_NFKB_AND_MAP_KINASES_ACTIVATION_MEDIATED_BY_TLR4_SIGNALING_REPERTOIRE	0.90451	0.955056	0.91422	0.959473
REACTOME_SEMA4D_INDUCED_CELL_MIGRATION_AND_GROWTH_CONE_COLLAPSE	0.907044	0.956192	0.90864	0.958477
REACTOME_RNA_POL_III_TRANSCRIPTION_INITIATION_FROM_TYPE_2_PROMOTER	0.907361	0.956192	0.90977	0.95873
REACTOME_ACTIVATED_TLR4_SIGNALLING	0.909406	0.95741	0.9179	0.960109
KEGG_PROXIMAL_TUBULE_BICARBONATE_RECLAMATION	0.910602	0.957733	0.91517	0.959473
KEGG_P53_SIGNALING_PATHWAY	0.913525	0.95941	0.90635	0.956999
REACTOME_STRIATED_MUSCLE_CONTRACTION	0.915401	0.95941	0.91419	0.959473
REACTOME_ZINC_TRANSPORTERS	0.915898	0.95941	0.91475	0.959473
REACTOME_RESPIRATORY_ELECTRON_TRANSPORT	0.916328	0.95941	0.91338	0.959473
REACTOME_ACYL_CHAIN_REMODELLING_OF_PE	0.916651	0.95941	0.91582	0.959473
KEGG_VASOPRESSIN_REGULATED_WATER_REABSORPTION	0.918873	0.960802	0.92059	0.961664
REACTOME_NEF_MEDIATES_DOWN_MODULATION_OF_CELL_SURFACE_RECEPTORS_BY_RECRUITING_THEM_TO_CLATHRIN_ADAPTERS	0.920107	0.96116	0.91821	0.960109
REACTOME_CDC6_ASSOCIATION_WITH_THE_ORC_ORIGIN_COMPLEX	0.924221	0.964522	0.92414	0.964437
REACTOME_PHOSPHOLIPID_METABOLISM	0.927768	0.967286	0.9352	0.971273
REACTOME_EICOSANOID_LIGAND_BINDING_RECEPTORS	0.930352	0.968616	0.92953	0.969123
REACTOME_TOLL_RECEPTOR_CASCADES	0.931072	0.968616	0.93816	0.973409
BIOCARTA_ARENRF2_PATHWAY	0.931742	0.968616	0.93232	0.970538
REACTOME_ACYL_CHAIN_REMODELLING_OF_PC	0.934047	0.970075	0.93269	0.970538
REACTOME_P130CAS_LINKAGE_TO_MAPK_SIGNALING_FOR_INTEGRINS	0.93541	0.970555	0.93467	0.971273
REACTOME_VOLTAGE_GATED_POTASSIUM_CHANNELS	0.938561	0.972724	0.94027	0.973722
KEGG_OXIDATIVE_PHOSPHORYLATION	0.939306	0.972724	0.94151	0.974069
BIOCARTA_HCMV_PATHWAY	0.940577	0.973104	0.93956	0.973722
KEGG_TYPE_II_DIABETES_MELLITUS	0.943601	0.975246	0.94823	0.976798
KEGG_PORPHYRIN_AND_CHLOROPHYLL_METABOLISM	0.945444	0.975246	0.94378	0.975481
REACTOME_G_ALPHA1213_SIGNALLING_EVENTS	0.945599	0.975246	0.94805	0.976798
REACTOME_SULFUR_AMINO_ACID_METABOLISM	0.946774	0.975246	0.94912	0.976798
REACTOME_METAL_ION_SLC_TRANSPORTERS	0.947175	0.975246	0.94737	0.976798
REACTOME_SEMA4D_IN_SEMAPHORIN_SIGNALING	0.949559	0.976702	0.9503	0.976798
BIOCARTA_TOLL_PATHWAY	0.952573	0.976702	0.9522	0.976798
REACTOME_TIGHT_JUNCTION_INTERACTIONS	0.952808	0.976702	0.95498	0.976943
KEGG_CARDIAC_MUSCLE_CONTRACTION	0.95283	0.976702	0.95231	0.976798
REACTOME_RECYCLING_PATHWAY_OF_L1	0.95394	0.976702	0.95608	0.976943
BIOCARTA_AMI_PATHWAY	0.95403	0.976702	0.95217	0.976798
REACTOME_IKK_COMPLEX_RECRUITMENT_MEDIATED_BY_RIP1	0.955744	0.977527	0.95556	0.976943
REACTOME_PASSIVE_TRANSPORT_BY_AQUAPORINS	0.957175	0.978062	0.9557	0.976943
BIOCARTA_NDKDYNAMIN_PATHWAY	0.9611	0.981141	0.95996	0.979978
REACTOME_POTASSIUM_CHANNELS	0.962429	0.981568	0.96625	0.984533
REACTOME_SYNTHESIS_OF_PE	0.964067	0.982308	0.96338	0.982538
KEGG_SMALL_CELL_LUNG_CANCER	0.965379	0.982715	0.96723	0.9846
REACTOME_MAP_KINASE_ACTIVATION_IN_TLR_CASCADE	0.971105	0.987082	0.97183	0.987416
REACTOME_RECYCLING_OF_BILE_ACIDS_AND_SALTS	0.971501	0.987082	0.97139	0.987416
REACTOME_CELL_CELL_JUNCTION_ORGANIZATION	0.97375	0.987386	0.97482	0.987445
REACTOME_ACTIVATION_OF_THE_AP1_FAMILY_OF_TRANSCRIPTION_FACTORS	0.974914	0.987386	0.97441	0.987445
REACTOME_REGULATION_OF_INSULIN_LIKE_GROWTH_FACTOR_IGF_ACTIVITY_BY_INSULIN_LIKE_GROWTH_FACTOR_BINDING_PROTEINS_IGFBPS	0.975735	0.987386	0.97722	0.987445
BIOCARTA_EXTRINSIC_PATHWAY	0.975769	0.987386	0.97654	0.987445
REACTOME_JNK_C_JUN_KINASES_PHOSPHORYLATION_AND_ACTIVATION_MEDIATED_BY_ACTIVATED_HUMAN_TAK1	0.976384	0.987386	0.97686	0.987445
KEGG_NOD_LIKE_RECEPTOR_SIGNALING_PATHWAY	0.979499	0.989606	0.97923	0.988407
REACTOME_ACTIVATED_TAK1_MEDIATES_P38_MAPK_ACTIVATION	0.982338	0.990321	0.98324	0.989695
KEGG_TERPENOID_BACKBONE_BIOSYNTHESIS	0.982447	0.990321	0.98275	0.989695
KEGG_GLYCOSPHINGOLIPID_BIOSYNTHESIS_GLOBO_SERIES	0.984249	0.990321	0.9845	0.989695
REACTOME_PI_METABOLISM	0.984272	0.990321	0.97736	0.987445
KEGG_ETHER_LIPID_METABOLISM	0.984804	0.990321	0.98385	0.989695
REACTOME_KINESINS	0.986236	0.990836	0.9851	0.989695
REACTOME_GLYCEROPHOSPHOLIPID_BIOSYNTHESIS	0.988336	0.991939	0.98863	0.992315
REACTOME_INTERACTION_BETWEEN_L1_AND_ANKYRINS	0.989176	0.991939	0.98964	0.992404
REACTOME_GABA_A_RECEPTOR_ACTIVATION	0.992567	0.994414	0.99295	0.994797
KEGG_TIGHT_JUNCTION	0.994859	0.995783	0.99533	0.996255
REACTOME_SYNTHESIS_OF_PIPS_AT_THE_PLASMA_MEMBRANE	0.998988	0.998988	0.99892	0.99892

## Sheet: Table S32
Name	chi2Pvalue	chi2FDR	empPvalue	empFDR
BIOCARTA_IL3_PATHWAY	9.61786e-06	0.0103584	1.97e-05	0.0212169
BIOCARTA_BIOPEPTIDES_PATHWAY	0.000231794	0.112906	0.0043	0.192963
REACTOME_IL_2_SIGNALING	0.000314501	0.112906	8.5e-05	0.030515
BIOCARTA_TOB1_PATHWAY	0.00049223	0.132533	0.00642	0.216073
KEGG_INTESTINAL_IMMUNE_NETWORK_FOR_IGA_PRODUCTION	0.000714363	0.153874	0.00224	0.157511
REACTOME_DOUBLE_STRAND_BREAK_REPAIR	0.000902498	0.161998	0.00807	0.248325
REACTOME_IL_RECEPTOR_SHC_SIGNALING	0.00144897	0.194186	8.5e-05	0.030515
BIOCARTA_ASBCELL_PATHWAY	0.00147043	0.194186	0.00455	0.196014
KEGG_APOPTOSIS	0.00172321	0.194186	0.00069	0.106161
REACTOME_IL_3_5_AND_GM_CSF_SIGNALING	0.00225047	0.194186	0.000169	0.0455033
BIOCARTA_TH1TH2_PATHWAY	0.00227978	0.194186	0.00853	0.25489
KEGG_ALLOGRAFT_REJECTION	0.0024324	0.194186	0.00586	0.213315
BIOCARTA_RNA_PATHWAY	0.00247401	0.194186	0.00923	0.25489
KEGG_JAK_STAT_SIGNALING_PATHWAY	0.00252424	0.194186	0.000367	0.0790518
KEGG_AUTOIMMUNE_THYROID_DISEASE	0.00290267	0.198958	0.00688	0.224538
KEGG_NATURAL_KILLER_CELL_MEDIATED_CYTOTOXICITY	0.00295574	0.198958	0.00234	0.157511
BIOCARTA_BAD_PATHWAY	0.00325335	0.200646	0.00057	0.102315
KEGG_LEISHMANIA_INFECTION	0.00361146	0.200646	0.00577	0.213315
REACTOME_HOMOLOGOUS_RECOMBINATION_REPAIR_OF_REPLICATION_INDEPENDENT_DOUBLE_STRAND_BREAKS	0.00384982	0.200646	0.01072	0.2879
KEGG_MATURITY_ONSET_DIABETES_OF_THE_YOUNG	0.00387203	0.200646	0.01984	0.414645
BIOCARTA_IL5_PATHWAY	0.00391231	0.200646	0.00395	0.184963
REACTOME_IL_6_SIGNALING	0.0042471	0.202297	0.00799	0.248325
KEGG_T_CELL_RECEPTOR_SIGNALING_PATHWAY	0.00432017	0.202297	0.0021	0.157511
BIOCARTA_TCAPOPTOSIS_PATHWAY	0.00509131	0.228473	0.01157	0.296688
REACTOME_REGULATION_OF_GENE_EXPRESSION_IN_BETA_CELLS	0.00665851	0.285201	0.02198	0.417007
KEGG_NITROGEN_METABOLISM	0.00696626	0.285201	0.01742	0.390861
KEGG_CYTOKINE_CYTOKINE_RECEPTOR_INTERACTION	0.00741334	0.285201	0.00157	0.157511
BIOCARTA_STEM_PATHWAY	0.00741468	0.285201	0.00132	0.157511
KEGG_UBIQUITIN_MEDIATED_PROTEOLYSIS	0.00842887	0.313031	0.02022	0.414645
BIOCARTA_IL17_PATHWAY	0.00875219	0.314204	0.00337	0.184963
BIOCARTA_IL10_PATHWAY	0.0103251	0.326071	0.01225	0.30682
BIOCARTA_CACAM_PATHWAY	0.010387	0.326071	0.01612	0.377418
BIOCARTA_41BB_PATHWAY	0.0106829	0.326071	0.0139	0.340234
REACTOME_SIGNALING_BY_NOTCH1	0.0107907	0.326071	0.03523	0.440244
BIOCARTA_HIVNEF_PATHWAY	0.0108674	0.326071	0.03284	0.440244
BIOCARTA_NKT_PATHWAY	0.0114215	0.326071	0.00171	0.157511
BIOCARTA_RELA_PATHWAY	0.0116252	0.326071	0.02834	0.440244
REACTOME_EARLY_PHASE_OF_HIV_LIFE_CYCLE	0.0120943	0.326071	0.02049	0.414645
BIOCARTA_CHEMICAL_PATHWAY	0.0123722	0.326071	0.0274	0.440244
BIOCARTA_STATHMIN_PATHWAY	0.0125138	0.326071	0.02079	0.414645
REACTOME_SIGNALING_BY_NOTCH	0.0129578	0.326071	0.04329	0.440244
KEGG_HOMOLOGOUS_RECOMBINATION	0.0134014	0.326071	0.02207	0.417007
BIOCARTA_PITX2_PATHWAY	0.0135909	0.326071	0.03129	0.440244
KEGG_METABOLISM_OF_XENOBIOTICS_BY_CYTOCHROME_P450	0.0137211	0.326071	0.03178	0.440244
BIOCARTA_EIF_PATHWAY	0.0137212	0.326071	0.01946	0.414645
REACTOME_SIGNALING_BY_ERBB4	0.0144326	0.326071	0.03817	0.440244
REACTOME_IMMUNOREGULATORY_INTERACTIONS_BETWEEN_A_LYMPHOID_AND_A_NON_LYMPHOID_CELL	0.0149391	0.326071	0.03005	0.440244
KEGG_MELANOGENESIS	0.0150611	0.326071	0.0344	0.440244
REACTOME_APC_C_CDC20_MEDIATED_DEGRADATION_OF_CYCLIN_B	0.0153774	0.326071	0.0267	0.440244
REACTOME_SIGNALING_BY_SCF_KIT	0.0153992	0.326071	0.03351	0.440244
BIOCARTA_IL4_PATHWAY	0.0154407	0.326071	0.00886	0.25489
BIOCARTA_DC_PATHWAY	0.0161425	0.334336	0.00206	0.157511
REACTOME_PURINE_SALVAGE	0.0168159	0.335818	0.02993	0.440244
KEGG_ARGININE_AND_PROLINE_METABOLISM	0.017147	0.335818	0.00375	0.184963
BIOCARTA_PGC1A_PATHWAY	0.0175173	0.335818	0.02503	0.440244
KEGG_PROXIMAL_TUBULE_BICARBONATE_RECLAMATION	0.0175759	0.335818	0.02604	0.440244
REACTOME_REGULATION_OF_BETA_CELL_DEVELOPMENT	0.0184441	0.335818	0.04166	0.440244
REACTOME_RECEPTOR_LIGAND_BINDING_INITIATES_THE_SECOND_PROTEOLYTIC_CLEAVAGE_OF_NOTCH_RECEPTOR	0.0188113	0.335818	0.0301	0.440244
BIOCARTA_IL22BP_PATHWAY	0.0190618	0.335818	0.01798	0.395193
REACTOME_MEIOTIC_RECOMBINATION	0.0191606	0.335818	0.02727	0.440244
BIOCARTA_ATRBRCA_PATHWAY	0.0192449	0.335818	0.02185	0.417007
BIOCARTA_THELPER_PATHWAY	0.0194956	0.335818	0.03155	0.440244
REACTOME_SIGNALING_BY_ILS	0.0199127	0.335818	0.00139	0.157511
REACTOME_HEPARAN_SULFATE_HEPARIN_HS_GAG_METABOLISM	0.0203899	0.335818	0.03745	0.440244
REACTOME_SIGNALING_BY_FGFR_IN_DISEASE	0.0208867	0.335818	0.03899	0.440244
BIOCARTA_PDGF_PATHWAY	0.0210598	0.335818	0.02698	0.440244
KEGG_LONG_TERM_POTENTIATION	0.0213712	0.335818	0.04178	0.440244
KEGG_LEUKOCYTE_TRANSENDOTHELIAL_MIGRATION	0.0215739	0.335818	0.03428	0.440244
REACTOME_GLYCOSAMINOGLYCAN_METABOLISM	0.0222419	0.335818	0.05146	0.440244
BIOCARTA_EPO_PATHWAY	0.023177	0.335818	0.03324	0.440244
REACTOME_ADP_SIGNALLING_THROUGH_P2RY12	0.0232494	0.335818	0.04007	0.440244
REACTOME_PROSTANOID_LIGAND_RECEPTORS	0.0234912	0.335818	0.03171	0.440244
REACTOME_TRAF6_MEDIATED_IRF7_ACTIVATION	0.0238557	0.335818	0.00299	0.184963
BIOCARTA_TCYTOTOXIC_PATHWAY	0.024018	0.335818	0.03747	0.440244
REACTOME_SYNTHESIS_SECRETION_AND_INACTIVATION_OF_GLP1	0.0244205	0.335818	0.04101	0.440244
REACTOME_MRNA_SPLICING	0.0246751	0.335818	0.05365	0.441077
KEGG_NON_HOMOLOGOUS_END_JOINING	0.0248156	0.335818	0.01517	0.363069
REACTOME_CHONDROITIN_SULFATE_DERMATAN_SULFATE_METABOLISM	0.0248926	0.335818	0.05626	0.442253
BIOCARTA_FMLP_PATHWAY	0.0250895	0.335818	0.0468	0.440244
REACTOME_NOTCH1_INTRACELLULAR_DOMAIN_REGULATES_TRANSCRIPTION	0.0252285	0.335818	0.04953	0.440244
KEGG_AMINO_SUGAR_AND_NUCLEOTIDE_SUGAR_METABOLISM	0.0259181	0.335818	0.05062	0.440244
KEGG_CHEMOKINE_SIGNALING_PATHWAY	0.026031	0.335818	0.04991	0.440244
KEGG_LONG_TERM_DEPRESSION	0.026395	0.335818	0.04887	0.440244
BIOCARTA_GSK3_PATHWAY	0.0265247	0.335818	0.05153	0.440244
REACTOME_TGF_BETA_RECEPTOR_SIGNALING_ACTIVATES_SMADS	0.0266791	0.335818	0.04625	0.440244
REACTOME_CELL_DEATH_SIGNALLING_VIA_NRAGE_NRIF_AND_NADE	0.0272748	0.335818	0.06292	0.44296
REACTOME_RIG_I_MDA5_MEDIATED_INDUCTION_OF_IFN_ALPHA_BETA_PATHWAYS	0.0275484	0.335818	0.0052	0.207422
REACTOME_ACTIVATION_OF_ATR_IN_RESPONSE_TO_REPLICATION_STRESS	0.0275749	0.335818	0.05709	0.442253
REACTOME_MRNA_PROCESSING	0.0278265	0.335818	0.06215	0.44296
KEGG_GRAFT_VERSUS_HOST_DISEASE	0.0287574	0.335818	0.04548	0.440244
REACTOME_DOWNREGULATION_OF_SMAD2_3_SMAD4_TRANSCRIPTIONAL_ACTIVITY	0.0290152	0.335818	0.04571	0.440244
REACTOME_REGULATION_OF_INSULIN_SECRETION_BY_ACETYLCHOLINE	0.0292218	0.335818	0.02711	0.440244
REACTOME_ORGANIC_CATION_ANION_ZWITTERION_TRANSPORT	0.0293794	0.335818	0.00213	0.157511
REACTOME_ACTIVATED_NOTCH1_TRANSMITS_SIGNAL_TO_THE_NUCLEUS	0.0294865	0.335818	0.04839	0.440244
BIOCARTA_CXCR4_PATHWAY	0.0301613	0.335818	0.0466	0.440244
REACTOME_G2_M_CHECKPOINTS	0.0304804	0.335818	0.06223	0.44296
REACTOME_FGFR4_LIGAND_BINDING_AND_ACTIVATION	0.0305228	0.335818	0.03752	0.440244
REACTOME_SYNTHESIS_OF_BILE_ACIDS_AND_BILE_SALTS_VIA_24_HYDROXYCHOLESTEROL	0.0310433	0.335818	0.04545	0.440244
BIOCARTA_ERYTH_PATHWAY	0.0311056	0.335818	0.00519	0.207422
REACTOME_GLUTAMATE_NEUROTRANSMITTER_RELEASE_CYCLE	0.0311809	0.335818	0.03215	0.440244
BIOCARTA_TCR_PATHWAY	0.0322023	0.338997	0.05543	0.442253
REACTOME_DOWNREGULATION_OF_TGF_BETA_RECEPTOR_SIGNALING	0.0328804	0.338997	0.04817	0.440244
REACTOME_SIGNAL_REGULATORY_PROTEIN_SIRP_FAMILY_INTERACTIONS	0.0331583	0.338997	0.04108	0.440244
REACTOME_G_BETA_GAMMA_SIGNALLING_THROUGH_PLC_BETA	0.0334181	0.338997	0.04137	0.440244
KEGG_GLYCOSAMINOGLYCAN_BIOSYNTHESIS_CHONDROITIN_SULFATE	0.0336239	0.338997	0.0524	0.440244
BIOCARTA_IL2_PATHWAY	0.0339747	0.338997	0.04021	0.440244
REACTOME_INTEGRATION_OF_PROVIRUS	0.0340133	0.338997	0.0347	0.440244
KEGG_OOCYTE_MEIOSIS	0.0343024	0.338997	0.05743	0.442253
REACTOME_PI_3K_CASCADE	0.0345112	0.338997	0.0581	0.442253
BIOCARTA_EIF2_PATHWAY	0.0349512	0.338997	0.0342	0.440244
REACTOME_APOPTOTIC_EXECUTION_PHASE	0.0351939	0.338997	0.06396	0.44296
REACTOME_PIP3_ACTIVATES_AKT_SIGNALING	0.0354256	0.338997	0.05181	0.440244
REACTOME_BINDING_AND_ENTRY_OF_HIV_VIRION	0.0361053	0.338997	0.03699	0.440244
BIOCARTA_CERAMIDE_PATHWAY	0.0362189	0.338997	0.0529	0.440244
BIOCARTA_MITOCHONDRIA_PATHWAY	0.0362508	0.338997	0.0572	0.442253
BIOCARTA_IL2RB_PATHWAY	0.0365122	0.338997	0.04726	0.440244
BIOCARTA_NKCELLS_PATHWAY	0.0373249	0.34174	0.0576	0.442253
REACTOME_RORA_ACTIVATES_CIRCADIAN_EXPRESSION	0.0378008	0.34174	0.06733	0.44296
REACTOME_CHONDROITIN_SULFATE_BIOSYNTHESIS	0.037932	0.34174	0.05981	0.44296
REACTOME_NEUROTRANSMITTER_RELEASE_CYCLE	0.0386573	0.34174	0.04841	0.440244
REACTOME_ASSOCIATION_OF_LICENSING_FACTORS_WITH_THE_PRE_REPLICATIVE_COMPLEX	0.0390308	0.34174	0.05148	0.440244
REACTOME_NFKB_IS_ACTIVATED_AND_SIGNALS_SURVIVAL	0.0392208	0.34174	0.04943	0.440244
BIOCARTA_NO2IL12_PATHWAY	0.0393182	0.34174	0.05252	0.440244
REACTOME_A_TETRASACCHARIDE_LINKER_SEQUENCE_IS_REQUIRED_FOR_GAG_SYNTHESIS	0.0393461	0.34174	0.06123	0.44296
REACTOME_APOPTOTIC_CLEAVAGE_OF_CELLULAR_PROTEINS	0.0423939	0.363981	0.06582	0.44296
BIOCARTA_SARS_PATHWAY	0.0435579	0.363981	0.05456	0.442253
REACTOME_REGULATION_OF_HYPOXIA_INDUCIBLE_FACTOR_HIF_BY_OXYGEN	0.0438218	0.363981	0.06608	0.44296
REACTOME_ACTIVATION_OF_THE_PRE_REPLICATIVE_COMPLEX	0.0438362	0.363981	0.07168	0.44296
REACTOME_CIRCADIAN_REPRESSION_OF_EXPRESSION_BY_REV_ERBA	0.04417	0.363981	0.07063	0.44296
REACTOME_SIGNAL_AMPLIFICATION	0.0442502	0.363981	0.06702	0.44296
KEGG_HEMATOPOIETIC_CELL_LINEAGE	0.0443503	0.363981	0.00609	0.213315
BIOCARTA_INFLAM_PATHWAY	0.0447472	0.363981	0.0038	0.184963
REACTOME_INCRETIN_SYNTHESIS_SECRETION_AND_INACTIVATION	0.0449485	0.363981	0.06469	0.44296
REACTOME_MRNA_SPLICING_MINOR_PATHWAY	0.0454664	0.365428	0.05831	0.442253
BIOCARTA_EGF_PATHWAY	0.046639	0.369901	0.04072	0.440244
BIOCARTA_TGFB_PATHWAY	0.0467098	0.369901	0.06832	0.44296
REACTOME_PROCESSING_OF_CAPPED_INTRON_CONTAINING_PRE_MRNA	0.0470785	0.370099	0.08027	0.444064
REACTOME_PASSIVE_TRANSPORT_BY_AQUAPORINS	0.0485914	0.379224	0.04332	0.440244
REACTOME_PI3K_EVENTS_IN_ERBB4_SIGNALING	0.0495545	0.38241	0.06957	0.44296
REACTOME_DOWNSTREAM_SIGNAL_TRANSDUCTION	0.0501751	0.38241	0.06177	0.44296
REACTOME_APOPTOSIS	0.0512649	0.38241	0.10195	0.475325
KEGG_PROGESTERONE_MEDIATED_OOCYTE_MATURATION	0.0513063	0.38241	0.08182	0.444064
KEGG_ASTHMA	0.0514838	0.38241	0.00342	0.184963
REACTOME_APC_CDC20_MEDIATED_DEGRADATION_OF_NEK2A	0.051685	0.38241	0.05767	0.442253
REACTOME_PI3K_AKT_ACTIVATION	0.0519173	0.38241	0.07302	0.44296
REACTOME_INTERFERON_ALPHA_BETA_SIGNALING	0.0523454	0.38241	0.00614	0.213315
BIOCARTA_CYTOKINE_PATHWAY	0.0525488	0.38241	0.00388	0.184963
REACTOME_PROCESSIVE_SYNTHESIS_ON_THE_LAGGING_STRAND	0.0525503	0.38241	0.07596	0.44296
BIOCARTA_EPONFKB_PATHWAY	0.0533116	0.383033	0.06894	0.44296
REACTOME_SIGNALING_BY_TGF_BETA_RECEPTOR_COMPLEX	0.0533472	0.383033	0.08643	0.45156
REACTOME_CD28_DEPENDENT_PI3K_AKT_SIGNALING	0.0538768	0.384273	0.06278	0.44296
BIOCARTA_RAS_PATHWAY	0.0545189	0.386295	0.07538	0.44296
BIOCARTA_CDMAC_PATHWAY	0.0568004	0.39983	0.07137	0.44296
REACTOME_ADAPTIVE_IMMUNE_SYSTEM	0.0574583	0.401835	0.07362	0.44296
REACTOME_SIGNALING_BY_NOTCH2	0.0585746	0.401993	0.07475	0.44296
REACTOME_GENERATION_OF_SECOND_MESSENGER_MOLECULES	0.0592035	0.401993	0.07577	0.44296
REACTOME_OXYGEN_DEPENDENT_PROLINE_HYDROXYLATION_OF_HYPOXIA_INDUCIBLE_FACTOR_ALPHA	0.0592064	0.401993	0.07534	0.44296
KEGG_PROTEIN_EXPORT	0.0592361	0.401993	0.07859	0.444064
REACTOME_SIGNALING_BY_FGFR	0.0596108	0.401993	0.08753	0.45167
REACTOME_AMINO_ACID_SYNTHESIS_AND_INTERCONVERSION_TRANSAMINATION	0.0597203	0.401993	0.05094	0.440244
BIOCARTA_GH_PATHWAY	0.0604528	0.402682	0.07334	0.44296
KEGG_SPLICEOSOME	0.0605706	0.402682	0.08287	0.444064
KEGG_PANCREATIC_CANCER	0.0613445	0.405326	0.08024	0.444064
REACTOME_G_PROTEIN_ACTIVATION	0.0624159	0.40785	0.0837	0.444064
REACTOME_FACILITATIVE_NA_INDEPENDENT_GLUCOSE_TRANSPORTERS	0.062484	0.40785	0.08765	0.45167
BIOCARTA_TPO_PATHWAY	0.0630792	0.409255	0.05273	0.440244
BIOCARTA_ERK_PATHWAY	0.0641582	0.409347	0.05657	0.442253
REACTOME_EICOSANOID_LIGAND_BINDING_RECEPTORS	0.0641983	0.409347	0.06977	0.44296
REACTOME_NRIF_SIGNALS_CELL_DEATH_FROM_THE_NUCLEUS	0.0642915	0.409347	0.07769	0.444064
BIOCARTA_VEGF_PATHWAY	0.0649711	0.409347	0.06057	0.44296
REACTOME_FGFR2C_LIGAND_BINDING_AND_ACTIVATION	0.0649939	0.409347	0.06937	0.44296
REACTOME_RAP1_SIGNALLING	0.066365	0.414393	0.07846	0.444064
KEGG_ALANINE_ASPARTATE_AND_GLUTAMATE_METABOLISM	0.066781	0.414393	0.07407	0.44296
REACTOME_G_PROTEIN_BETA_GAMMA_SIGNALLING	0.0672222	0.414393	0.07172	0.44296
REACTOME_SIGNALING_BY_FGFR_MUTANTS	0.0673341	0.414393	0.06701	0.44296
BIOCARTA_ATM_PATHWAY	0.0677978	0.414876	0.04046	0.440244
KEGG_TYPE_I_DIABETES_MELLITUS	0.0684342	0.416252	0.09546	0.465206
BIOCARTA_PML_PATHWAY	0.0687955	0.416252	0.0811	0.444064
REACTOME_P75NTR_SIGNALS_VIA_NFKB	0.0693222	0.417095	0.08184	0.444064
REACTOME_NEGATIVE_REGULATION_OF_FGFR_SIGNALING	0.0699149	0.418324	0.07748	0.444064
KEGG_PRIMARY_IMMUNODEFICIENCY	0.0703681	0.41871	0.09869	0.468826
REACTOME_HORMONE_SENSITIVE_LIPASE_HSL_MEDIATED_TRIACYLGLYCEROL_HYDROLYSIS	0.0713646	0.422306	0.08679	0.45156
KEGG_CARDIAC_MUSCLE_CONTRACTION	0.0729988	0.427325	0.08202	0.444064
BIOCARTA_MEF2D_PATHWAY	0.0730064	0.427325	0.08539	0.44861
REACTOME_P75_NTR_RECEPTOR_MEDIATED_SIGNALLING	0.0738659	0.43002	0.12372	0.497188
REACTOME_GROWTH_HORMONE_RECEPTOR_SIGNALING	0.0746119	0.432027	0.06299	0.44296
REACTOME_SIGNALING_BY_FGFR1_MUTANTS	0.076068	0.43378	0.06194	0.44296
KEGG_DRUG_METABOLISM_OTHER_ENZYMES	0.076274	0.43378	0.09636	0.467476
BIOCARTA_NTHI_PATHWAY	0.0764213	0.43378	0.10795	0.483468
REACTOME_PHOSPHORYLATION_OF_THE_APC_C	0.0765257	0.43378	0.07524	0.44296
REACTOME_REGULATION_OF_INSULIN_SECRETION	0.077205	0.435339	0.11	0.483468
REACTOME_VEGF_LIGAND_RECEPTOR_INTERACTIONS	0.0787493	0.441426	0.09828	0.468826
BIOCARTA_KREB_PATHWAY	0.0791042	0.441426	0.0668	0.44296
BIOCARTA_STRESS_PATHWAY	0.0798612	0.443353	0.09286	0.465164
KEGG_ALDOSTERONE_REGULATED_SODIUM_REABSORPTION	0.0803822	0.443957	0.06443	0.44296
REACTOME_SIGNALING_BY_THE_B_CELL_RECEPTOR_BCR	0.0808593	0.444157	0.11807	0.490971
REACTOME_NUCLEOTIDE_LIKE_PURINERGIC_RECEPTORS	0.0812432	0.444157	0.08084	0.444064
REACTOME_ACTIVATION_OF_CHAPERONE_GENES_BY_ATF6_ALPHA	0.0822381	0.444327	0.09359	0.465206
KEGG_ACUTE_MYELOID_LEUKEMIA	0.0826166	0.444327	0.09856	0.468826
REACTOME_NUCLEAR_SIGNALING_BY_ERBB4	0.0829345	0.444327	0.09468	0.465206
BIOCARTA_DEATH_PATHWAY	0.0833573	0.444327	0.10629	0.479062
REACTOME_RECRUITMENT_OF_NUMA_TO_MITOTIC_CENTROSOMES	0.0836472	0.444327	0.09419	0.465206
BIOCARTA_CBL_PATHWAY	0.0840477	0.444327	0.08055	0.444064
KEGG_VEGF_SIGNALING_PATHWAY	0.0841622	0.444327	0.10911	0.483468
REACTOME_PROLACTIN_RECEPTOR_SIGNALING	0.0845894	0.444404	0.0765	0.44296
KEGG_SYSTEMIC_LUPUS_ERYTHEMATOSUS	0.0855587	0.445241	0.1223	0.493847
REACTOME_PRE_NOTCH_PROCESSING_IN_GOLGI	0.0855756	0.445241	0.1045	0.478921
REACTOME_P130CAS_LINKAGE_TO_MAPK_SIGNALING_FOR_INTEGRINS	0.0870147	0.448089	0.0834	0.444064
REACTOME_MEIOSIS	0.087156	0.448089	0.08521	0.44861
BIOCARTA_TID_PATHWAY	0.0873712	0.448089	0.10437	0.478921
REACTOME_TRANSCRIPTIONAL_ACTIVITY_OF_SMAD2_SMAD3_SMAD4_HETEROTRIMER	0.0886701	0.451791	0.11393	0.490971
BIOCARTA_ACH_PATHWAY	0.088932	0.451791	0.09087	0.460734
KEGG_PATHWAYS_IN_CANCER	0.0904852	0.454984	0.13934	0.505791
BIOCARTA_CCR3_PATHWAY	0.0908206	0.454984	0.09112	0.460734
REACTOME_INTRINSIC_PATHWAY_FOR_APOPTOSIS	0.0908279	0.454984	0.11956	0.492308
REACTOME_SIGNALING_BY_CONSTITUTIVELY_ACTIVE_EGFR	0.0923678	0.458473	0.08941	0.458546
REACTOME_LATENT_INFECTION_OF_HOMO_SAPIENS_WITH_MYCOBACTERIUM_TUBERCULOSIS	0.0929652	0.458473	0.03747	0.440244
REACTOME_TRANSCRIPTIONAL_REGULATION_OF_WHITE_ADIPOCYTE_DIFFERENTIATION	0.0931934	0.458473	0.14982	0.523408
REACTOME_INTERFERON_GAMMA_SIGNALING	0.0933785	0.458473	0.0092	0.25489
KEGG_VASCULAR_SMOOTH_MUSCLE_CONTRACTION	0.0936932	0.458473	0.12022	0.492308
REACTOME_ANTIGEN_PRESENTATION_FOLDING_ASSEMBLY_AND_PEPTIDE_LOADING_OF_CLASS_I_MHC	0.0941844	0.458473	0.08299	0.444064
BIOCARTA_DNAFRAGMENT_PATHWAY	0.0948185	0.458473	0.10625	0.479062
REACTOME_GRB2_SOS_PROVIDES_LINKAGE_TO_MAPK_SIGNALING_FOR_INTERGRINS_	0.0953935	0.458473	0.09065	0.460734
REACTOME_REVERSIBLE_HYDRATION_OF_CARBON_DIOXIDE	0.0956234	0.458473	0.11669	0.490971
REACTOME_REGULATION_OF_IFNA_SIGNALING	0.096262	0.458473	0.10617	0.479062
REACTOME_REMOVAL_OF_THE_FLAP_INTERMEDIATE_FROM_THE_C_STRAND	0.0971625	0.458473	0.1187	0.491692
BIOCARTA_GCR_PATHWAY	0.0974815	0.458473	0.11767	0.490971
BIOCARTA_IL7_PATHWAY	0.0976754	0.458473	0.09925	0.468826
REACTOME_HS_GAG_BIOSYNTHESIS	0.0985315	0.458473	0.07592	0.44296
BIOCARTA_RB_PATHWAY	0.098664	0.458473	0.12608	0.502919
REACTOME_FRS2_MEDIATED_CASCADE	0.0987803	0.458473	0.1104	0.483468
REACTOME_TRANSLOCATION_OF_ZAP_70_TO_IMMUNOLOGICAL_SYNAPSE	0.0988903	0.458473	0.10952	0.483468
BIOCARTA_ECM_PATHWAY	0.0991867	0.458473	0.09895	0.468826
REACTOME_SYNTHESIS_SECRETION_AND_INACTIVATION_OF_GIP	0.0998569	0.459598	0.10855	0.483468
REACTOME_PURINE_METABOLISM	0.100639	0.459606	0.12172	0.493847
BIOCARTA_KERATINOCYTE_PATHWAY	0.101482	0.459606	0.12856	0.503953
REACTOME_SIGNALING_BY_NOTCH3	0.101861	0.459606	0.11654	0.490971
BIOCARTA_HER2_PATHWAY	0.101874	0.459606	0.07197	0.44296
REACTOME_NCAM_SIGNALING_FOR_NEURITE_OUT_GROWTH	0.102368	0.459606	0.11043	0.483468
REACTOME_E2F_MEDIATED_REGULATION_OF_DNA_REPLICATION	0.102752	0.459606	0.13289	0.503953
REACTOME_LAGGING_STRAND_SYNTHESIS	0.102917	0.459606	0.12956	0.503953
BIOCARTA_CTLA4_PATHWAY	0.103273	0.459606	0.11316	0.490971
KEGG_FC_EPSILON_RI_SIGNALING_PATHWAY	0.103763	0.459889	0.01096	0.2879
KEGG_DRUG_METABOLISM_CYTOCHROME_P450	0.104361	0.460643	0.12243	0.493847
REACTOME_RNA_POL_I_TRANSCRIPTION_TERMINATION	0.105133	0.46153	0.09758	0.468826
REACTOME_ACTIVATION_OF_KAINATE_RECEPTORS_UPON_GLUTAMATE_BINDING	0.105419	0.46153	0.10113	0.473552
REACTOME_SIGNALING_BY_NOTCH4	0.107147	0.466676	0.11605	0.490971
REACTOME_NRAGE_SIGNALS_DEATH_THROUGH_JNK	0.10751	0.466676	0.14464	0.515396
REACTOME_SPRY_REGULATION_OF_FGF_SIGNALING	0.107894	0.466676	0.09396	0.465206
REACTOME_BMAL1_CLOCK_NPAS2_ACTIVATES_CIRCADIAN_EXPRESSION	0.108615	0.467035	0.15143	0.525975
KEGG_ERBB_SIGNALING_PATHWAY	0.10913	0.467035	0.10377	0.478921
BIOCARTA_AKT_PATHWAY	0.109278	0.467035	0.13071	0.503953
REACTOME_DOWNSTREAM_SIGNALING_OF_ACTIVATED_FGFR	0.109982	0.468184	0.13808	0.505791
KEGG_GNRH_SIGNALING_PATHWAY	0.111995	0.472331	0.10631	0.479062
KEGG_ARACHIDONIC_ACID_METABOLISM	0.1125	0.472331	0.13432	0.505791
REACTOME_P75NTR_RECRUITS_SIGNALLING_COMPLEXES	0.112693	0.472331	0.11684	0.490971
KEGG_TASTE_TRANSDUCTION	0.11271	0.472331	0.06959	0.44296
REACTOME_CALNEXIN_CALRETICULIN_CYCLE	0.115968	0.482765	0.13788	0.505791
REACTOME_G2_M_DNA_DAMAGE_CHECKPOINT	0.116097	0.482765	0.12916	0.503953
REACTOME_OPIOID_SIGNALLING	0.116696	0.483392	0.13109	0.503953
REACTOME_TRANSPORT_OF_VITAMINS_NUCLEOSIDES_AND_RELATED_MOLECULES	0.117217	0.483687	0.14761	0.520152
REACTOME_ACTIVATION_OF_CHAPERONES_BY_ATF6_ALPHA	0.118429	0.486825	0.12693	0.503953
REACTOME_DOWNREGULATION_OF_ERBB2_ERBB3_SIGNALING	0.118927	0.486835	0.11602	0.490971
REACTOME_CIRCADIAN_CLOCK	0.119336	0.486835	0.16287	0.538203
BIOCARTA_RANKL_PATHWAY	0.120876	0.491259	0.14106	0.509804
KEGG_B_CELL_RECEPTOR_SIGNALING_PATHWAY	0.123853	0.501464	0.15876	0.536474
REACTOME_ACTIVATION_OF_BH3_ONLY_PROTEINS	0.125407	0.503818	0.13644	0.505791
KEGG_GLIOMA	0.125675	0.503818	0.13265	0.503953
REACTOME_SIGNALING_BY_ACTIVATED_POINT_MUTANTS_OF_FGFR1	0.126067	0.503818	0.11632	0.490971
REACTOME_SIGNALLING_TO_P38_VIA_RIT_AND_RIN	0.126305	0.503818	0.12976	0.503953
REACTOME_NUCLEAR_RECEPTOR_TRANSCRIPTION_PATHWAY	0.127585	0.507045	0.17332	0.548133
REACTOME_SYNTHESIS_SECRETION_AND_DEACYLATION_OF_GHRELIN	0.128566	0.507508	0.13822	0.505791
BIOCARTA_IGF1MTOR_PATHWAY	0.129113	0.507508	0.09533	0.465206
REACTOME_TRANSCRIPTION	0.129115	0.507508	0.14827	0.520152
BIOCARTA_HDAC_PATHWAY	0.130561	0.509602	0.15017	0.523408
REACTOME_ANTIGEN_ACTIVATES_B_CELL_RECEPTOR_LEADING_TO_GENERATION_OF_SECOND_MESSENGERS	0.131805	0.509602	0.11984	0.492308
REACTOME_CELL_CYCLE_CHECKPOINTS	0.132213	0.509602	0.17966	0.548332
REACTOME_FGFR_LIGAND_BINDING_AND_ACTIVATION	0.132852	0.509602	0.13193	0.503953
REACTOME_ETHANOL_OXIDATION	0.13334	0.509602	0.14344	0.513239
REACTOME_ARMS_MEDIATED_ACTIVATION	0.133569	0.509602	0.13948	0.505791
BIOCARTA_CARM_ER_PATHWAY	0.133588	0.509602	0.17097	0.546394
BIOCARTA_CDK5_PATHWAY	0.133719	0.509602	0.136	0.505791
REACTOME_ACTIVATION_OF_THE_MRNA_UPON_BINDING_OF_THE_CAP_BINDING_COMPLEX_AND_EIFS_AND_SUBSEQUENT_BINDING_TO_43S	0.133907	0.509602	0.1391	0.505791
KEGG_GLYCOSAMINOGLYCAN_BIOSYNTHESIS_HEPARAN_SULFATE	0.134748	0.509881	0.08273	0.444064
BIOCARTA_SPRY_PATHWAY	0.134927	0.509881	0.1168	0.490971
BIOCARTA_VDR_PATHWAY	0.136191	0.512858	0.15286	0.525975
KEGG_AMINOACYL_TRNA_BIOSYNTHESIS	0.1376	0.5133	0.15535	0.528545
REACTOME_N_GLYCAN_TRIMMING_IN_THE_ER_AND_CALNEXIN_CALRETICULIN_CYCLE	0.137787	0.5133	0.16375	0.538336
REACTOME_DNA_REPAIR	0.138141	0.5133	0.12181	0.493847
REACTOME_PI3K_EVENTS_IN_ERBB2_SIGNALING	0.138407	0.5133	0.15237	0.525975
REACTOME_RNA_POL_I_TRANSCRIPTION	0.139666	0.5133	0.14199	0.511449
BIOCARTA_GLEEVEC_PATHWAY	0.14055	0.5133	0.1175	0.490971
REACTOME_TRANSMISSION_ACROSS_CHEMICAL_SYNAPSES	0.140616	0.5133	0.1626	0.538203
KEGG_VIRAL_MYOCARDITIS	0.140691	0.5133	0.18066	0.548332
KEGG_ONE_CARBON_POOL_BY_FOLATE	0.141861	0.5133	0.16909	0.546394
REACTOME_PERK_REGULATED_GENE_EXPRESSION	0.142537	0.5133	0.17987	0.548332
REACTOME_ACTIVATED_POINT_MUTANTS_OF_FGFR2	0.142544	0.5133	0.13613	0.505791
REACTOME_CREB_PHOSPHORYLATION_THROUGH_THE_ACTIVATION_OF_RAS	0.143024	0.5133	0.14815	0.520152
KEGG_CELL_CYCLE	0.143243	0.5133	0.18949	0.560661
REACTOME_FORMATION_OF_INCISION_COMPLEX_IN_GG_NER	0.143701	0.5133	0.16833	0.546058
REACTOME_INITIAL_TRIGGERING_OF_COMPLEMENT	0.143957	0.5133	0.15277	0.525975
REACTOME_CYCLIN_A_B1_ASSOCIATED_EVENTS_DURING_G2_M_TRANSITION	0.144238	0.5133	0.16395	0.538336
KEGG_GLYOXYLATE_AND_DICARBOXYLATE_METABOLISM	0.14441	0.5133	0.13548	0.505791
REACTOME_PLC_BETA_MEDIATED_EVENTS	0.146582	0.518605	0.13273	0.503953
BIOCARTA_RACCYCD_PATHWAY	0.146866	0.518605	0.16193	0.538203
REACTOME_NEGATIVE_REGULATORS_OF_RIG_I_MDA5_SIGNALING	0.148321	0.522032	0.15369	0.527147
BIOCARTA_NFKB_PATHWAY	0.14929	0.52373	0.16513	0.538924
REACTOME_GAB1_SIGNALOSOME	0.151277	0.528339	0.1589	0.536474
BIOCARTA_TCRA_PATHWAY	0.151585	0.528339	0.16179	0.538203
REACTOME_SIGNALING_BY_FGFR1_FUSION_MUTANTS	0.152597	0.530152	0.10074	0.473552
REACTOME_CONVERSION_FROM_APC_C_CDC20_TO_APC_C_CDH1_IN_LATE_ANAPHASE	0.154036	0.532279	0.13384	0.505774
KEGG_INOSITOL_PHOSPHATE_METABOLISM	0.154198	0.532279	0.12594	0.502919
BIOCARTA_SPPA_PATHWAY	0.158636	0.543843	0.145	0.515396
REACTOME_CELL_CELL_JUNCTION_ORGANIZATION	0.159841	0.543843	0.21292	0.572578
REACTOME_GABA_B_RECEPTOR_ACTIVATION	0.160563	0.543843	0.18743	0.559175
REACTOME_TRANSPORT_TO_THE_GOLGI_AND_SUBSEQUENT_MODIFICATION	0.161008	0.543843	0.16625	0.54094
KEGG_CHRONIC_MYELOID_LEUKEMIA	0.161157	0.543843	0.1722	0.548133
REACTOME_MRNA_3_END_PROCESSING	0.161454	0.543843	0.2011	0.572519
REACTOME_RNA_POL_I_PROMOTER_OPENING	0.16293	0.543843	0.18306	0.550714
REACTOME_METABOLISM_OF_NUCLEOTIDES	0.163081	0.543843	0.20848	0.572519
REACTOME_CLASS_I_MHC_MEDIATED_ANTIGEN_PROCESSING_PRESENTATION	0.163454	0.543843	0.11367	0.490971
REACTOME_CD28_DEPENDENT_VAV1_PATHWAY	0.164056	0.543843	0.17065	0.546394
BIOCARTA_INTEGRIN_PATHWAY	0.164217	0.543843	0.16291	0.538203
REACTOME_BRANCHED_CHAIN_AMINO_ACID_CATABOLISM	0.164433	0.543843	0.14625	0.518129
KEGG_RETINOL_METABOLISM	0.165103	0.543843	0.18873	0.559951
BIOCARTA_NEUROTRANSMITTERS_PATHWAY	0.165584	0.543843	0.18125	0.548332
REACTOME_P2Y_RECEPTORS	0.166664	0.543843	0.14324	0.513239
REACTOME_INHIBITION_OF_REPLICATION_INITIATION_OF_DAMAGED_DNA_BY_RB1_E2F1	0.166909	0.543843	0.18016	0.548332
REACTOME_IL_7_SIGNALING	0.167262	0.543843	0.13013	0.503953
REACTOME_REPAIR_SYNTHESIS_FOR_GAP_FILLING_BY_DNA_POL_IN_TC_NER	0.167974	0.543843	0.19521	0.564198
KEGG_BASAL_TRANSCRIPTION_FACTORS	0.168229	0.543843	0.19501	0.564198
REACTOME_CLEAVAGE_OF_GROWING_TRANSCRIPT_IN_THE_TERMINATION_REGION_	0.168472	0.543843	0.21462	0.573263
REACTOME_ADHERENS_JUNCTIONS_INTERACTIONS	0.169012	0.543843	0.1949	0.564198
KEGG_AXON_GUIDANCE	0.169339	0.543843	0.21504	0.573263
REACTOME_APOPTOSIS_INDUCED_DNA_FRAGMENTATION	0.169938	0.543843	0.17081	0.546394
REACTOME_GLYCOPROTEIN_HORMONES	0.17082	0.543843	0.16472	0.538924
REACTOME_SHC_RELATED_EVENTS	0.173078	0.543843	0.17804	0.548332
REACTOME_INHIBITION_OF_THE_PROTEOLYTIC_ACTIVITY_OF_APC_C_REQUIRED_FOR_THE_ONSET_OF_ANAPHASE_BY_MITOTIC_SPINDLE_CHECKPOINT_COMPONENTS	0.173198	0.543843	0.15557	0.528545
KEGG_STEROID_HORMONE_BIOSYNTHESIS	0.173409	0.543843	0.20818	0.572519
REACTOME_SYNTHESIS_OF_BILE_ACIDS_AND_BILE_SALTS	0.173754	0.543843	0.19025	0.561368
REACTOME_NEGATIVE_REGULATION_OF_THE_PI3K_AKT_NETWORK	0.17381	0.543843	0.15448	0.528174
REACTOME_APC_C_CDC20_MEDIATED_DEGRADATION_OF_MITOTIC_PROTEINS	0.174589	0.543843	0.1912	0.56263
REACTOME_TETRAHYDROBIOPTERIN_BH4_SYNTHESIS_RECYCLING_SALVAGE_AND_REGULATION	0.17489	0.543843	0.18488	0.553099
REACTOME_ACTIVATION_OF_IRF3_IRF7_MEDIATED_BY_TBK1_IKK_EPSILON	0.175032	0.543843	0.17327	0.548133
REACTOME_ION_TRANSPORT_BY_P_TYPE_ATPASES	0.175279	0.543843	0.19935	0.569496
BIOCARTA_PS1_PATHWAY	0.175319	0.543843	0.18415	0.55245
KEGG_GLUTATHIONE_METABOLISM	0.176771	0.543843	0.17721	0.548332
KEGG_CITRATE_CYCLE_TCA_CYCLE	0.176924	0.543843	0.18023	0.548332
REACTOME_EXTRINSIC_PATHWAY_FOR_APOPTOSIS	0.177506	0.543843	0.17851	0.548332
REACTOME_SHC_MEDIATED_CASCADE	0.177712	0.543843	0.17948	0.548332
BIOCARTA_PTEN_PATHWAY	0.177744	0.543843	0.16174	0.538203
BIOCARTA_TALL1_PATHWAY	0.17798	0.543843	0.1954	0.564198
REACTOME_INSULIN_RECEPTOR_RECYCLING	0.178251	0.543843	0.21097	0.572519
BIOCARTA_FREE_PATHWAY	0.178758	0.543848	0.18048	0.548332
REACTOME_SIGNALING_BY_PDGF	0.180527	0.547684	0.16047	0.538203
KEGG_ARRHYTHMOGENIC_RIGHT_VENTRICULAR_CARDIOMYOPATHY_ARVC	0.181564	0.549283	0.2238	0.583599
REACTOME_AMINO_ACID_TRANSPORT_ACROSS_THE_PLASMA_MEMBRANE	0.182264	0.549855	0.2103	0.572519
REACTOME_HEMOSTASIS	0.18323	0.551224	0.09184	0.462204
REACTOME_RAF_MAP_KINASE_CASCADE	0.185464	0.555651	0.17355	0.548133
REACTOME_INHIBITION_OF_VOLTAGE_GATED_CA2_CHANNELS_VIA_GBETA_GAMMA_SUBUNITS	0.185825	0.555651	0.21323	0.572578
BIOCARTA_HSP27_PATHWAY	0.186574	0.555651	0.20603	0.572519
REACTOME_THROMBOXANE_SIGNALLING_THROUGH_TP_RECEPTOR	0.186765	0.555651	0.20929	0.572519
KEGG_PYRIMIDINE_METABOLISM	0.188006	0.556257	0.21056	0.572519
BIOCARTA_PTC1_PATHWAY	0.188223	0.556257	0.19731	0.566674
REACTOME_CYTOKINE_SIGNALING_IN_IMMUNE_SYSTEM	0.188518	0.556257	0.02395	0.440244
REACTOME_NCAM1_INTERACTIONS	0.189503	0.557636	0.17837	0.548332
KEGG_ANTIGEN_PROCESSING_AND_PRESENTATION	0.191299	0.561387	0.23317	0.588511
REACTOME_TRAF6_MEDIATED_INDUCTION_OF_TAK1_COMPLEX	0.19215	0.561597	0.18796	0.559207
BIOCARTA_MET_PATHWAY	0.192609	0.561597	0.13017	0.503953
KEGG_MISMATCH_REPAIR	0.192935	0.561597	0.21888	0.580217
REACTOME_SIGNALING_BY_FGFR3_MUTANTS	0.193635	0.562114	0.17044	0.546394
REACTOME_PLATELET_CALCIUM_HOMEOSTASIS	0.194671	0.563603	0.19712	0.566674
KEGG_NEUROTROPHIN_SIGNALING_PATHWAY	0.197004	0.568409	0.22118	0.580217
REACTOME_POL_SWITCHING	0.197386	0.568409	0.20932	0.572519
BIOCARTA_WNT_PATHWAY	0.198739	0.570779	0.21855	0.580217
REACTOME_CD28_CO_STIMULATION	0.200882	0.574443	0.19358	0.564198
BIOCARTA_MAL_PATHWAY	0.201082	0.574443	0.19519	0.564198
BIOCARTA_CLASSIC_PATHWAY	0.20179	0.574942	0.2085	0.572519
KEGG_ALZHEIMERS_DISEASE	0.20284	0.575222	0.20564	0.572519
REACTOME_CGMP_EFFECTS	0.202957	0.575222	0.2272	0.583996
REACTOME_DOWNSTREAM_SIGNALING_EVENTS_OF_B_CELL_RECEPTOR_BCR	0.203731	0.575901	0.24424	0.593784
REACTOME_AUTODEGRADATION_OF_CDH1_BY_CDH1_APC_C	0.205082	0.578203	0.21104	0.572519
REACTOME_PROLONGED_ERK_ACTIVATION_EVENTS	0.206613	0.580999	0.20878	0.572519
REACTOME_FGFR1_LIGAND_BINDING_AND_ACTIVATION	0.207959	0.581509	0.18254	0.550688
BIOCARTA_SET_PATHWAY	0.208788	0.581509	0.21085	0.572519
REACTOME_DNA_STRAND_ELONGATION	0.209812	0.581509	0.2411	0.591491
REACTOME_IMMUNE_SYSTEM	0.210204	0.581509	0.07623	0.44296
REACTOME_SMOOTH_MUSCLE_CONTRACTION	0.210354	0.581509	0.22063	0.580217
REACTOME_CYTOSOLIC_SULFONATION_OF_SMALL_MOLECULES	0.210596	0.581509	0.22542	0.583599
KEGG_NOTCH_SIGNALING_PATHWAY	0.211773	0.581509	0.26373	0.612526
BIOCARTA_TFF_PATHWAY	0.212001	0.581509	0.20349	0.572519
BIOCARTA_GATA3_PATHWAY	0.212117	0.581509	0.03546	0.440244
REACTOME_PLATELET_HOMEOSTASIS	0.212194	0.581509	0.26151	0.612526
REACTOME_INHIBITION_OF_INSULIN_SECRETION_BY_ADRENALINE_NORADRENALINE	0.213532	0.582813	0.23865	0.59028
REACTOME_XENOBIOTICS	0.213752	0.582813	0.20818	0.572519
BIOCARTA_TNFR2_PATHWAY	0.214667	0.583828	0.23606	0.588511
REACTOME_CLASS_C_3_METABOTROPIC_GLUTAMATE_PHEROMONE_RECEPTORS	0.216755	0.584139	0.23395	0.588511
REACTOME_ASPARAGINE_N_LINKED_GLYCOSYLATION	0.216912	0.584139	0.22717	0.583996
KEGG_AMYOTROPHIC_LATERAL_SCLEROSIS_ALS	0.21721	0.584139	0.23429	0.588511
REACTOME_REGULATED_PROTEOLYSIS_OF_P75NTR	0.217347	0.584139	0.22119	0.580217
REACTOME_PROSTACYCLIN_SIGNALLING_THROUGH_PROSTACYCLIN_RECEPTOR	0.217493	0.584139	0.2202	0.580217
REACTOME_REGULATION_OF_THE_FANCONI_ANEMIA_PATHWAY	0.218203	0.584474	0.19305	0.564198
REACTOME_ACTIVATION_OF_GENES_BY_ATF4	0.218703	0.584474	0.24884	0.598216
REACTOME_G_ALPHA_I_SIGNALLING_EVENTS	0.219754	0.585681	0.26213	0.612526
REACTOME_RNA_POL_I_RNA_POL_III_AND_MITOCHONDRIAL_TRANSCRIPTION	0.220742	0.585681	0.21184	0.572578
KEGG_PRIMARY_BILE_ACID_BIOSYNTHESIS	0.220786	0.585681	0.22438	0.583599
REACTOME_FORMATION_OF_THE_TERNARY_COMPLEX_AND_SUBSEQUENTLY_THE_43S_COMPLEX	0.222758	0.589459	0.20993	0.572519
REACTOME_RNA_POL_II_TRANSCRIPTION	0.223846	0.590886	0.23146	0.588511
BIOCARTA_CCR5_PATHWAY	0.224844	0.591092	0.20455	0.572519
REACTOME_PPARA_ACTIVATES_GENE_EXPRESSION	0.225021	0.591092	0.27439	0.622143
KEGG_ADIPOCYTOKINE_SIGNALING_PATHWAY	0.225945	0.592076	0.05314	0.440244
BIOCARTA_AT1R_PATHWAY	0.227645	0.592488	0.19871	0.569177
BIOCARTA_CASPASE_PATHWAY	0.228134	0.592488	0.2352	0.588511
BIOCARTA_SODD_PATHWAY	0.228144	0.592488	0.22142	0.580217
REACTOME_SIGNALING_BY_ERBB2	0.228303	0.592488	0.24768	0.598216
REACTOME_REGULATION_OF_COMPLEMENT_CASCADE	0.230209	0.595998	0.22517	0.583599
KEGG_P53_SIGNALING_PATHWAY	0.231276	0.597324	0.2803	0.624217
REACTOME_SMAD2_SMAD3_SMAD4_HETEROTRIMER_REGULATES_TRANSCRIPTION	0.231857	0.597392	0.2355	0.588511
KEGG_ALPHA_LINOLENIC_ACID_METABOLISM	0.232699	0.59813	0.20674	0.572519
REACTOME_EXTENSION_OF_TELOMERES	0.233953	0.599352	0.26482	0.612526
BIOCARTA_GPCR_PATHWAY	0.235245	0.599352	0.22969	0.587592
REACTOME_HS_GAG_DEGRADATION	0.235544	0.599352	0.25551	0.607688
BIOCARTA_CARM1_PATHWAY	0.235665	0.599352	0.23417	0.588511
KEGG_FATTY_ACID_METABOLISM	0.237475	0.599352	0.04293	0.440244
REACTOME_CREB_PHOSPHORYLATION_THROUGH_THE_ACTIVATION_OF_CAMKII	0.238111	0.599352	0.22801	0.584683
REACTOME_TELOMERE_MAINTENANCE	0.238355	0.599352	0.28324	0.626385
REACTOME_M_G1_TRANSITION	0.238572	0.599352	0.29016	0.632727
REACTOME_CDC6_ASSOCIATION_WITH_THE_ORC_ORIGIN_COMPLEX	0.238784	0.599352	0.23128	0.588511
REACTOME_HIGHLY_CALCIUM_PERMEABLE_POSTSYNAPTIC_NICOTINIC_ACETYLCHOLINE_RECEPTORS	0.23886	0.599352	0.25106	0.602209
REACTOME_DCC_MEDIATED_ATTRACTIVE_SIGNALING	0.239295	0.599352	0.20428	0.572519
REACTOME_INTERFERON_SIGNALING	0.240764	0.599361	0.04374	0.440244
REACTOME_SYNTHESIS_OF_VERY_LONG_CHAIN_FATTY_ACYL_COAS	0.242837	0.599361	0.01733	0.390861
REACTOME_GABA_RECEPTOR_ACTIVATION	0.243368	0.599361	0.26881	0.617289
KEGG_GALACTOSE_METABOLISM	0.243497	0.599361	0.2525	0.604317
REACTOME_DEVELOPMENTAL_BIOLOGY	0.244459	0.599361	0.34239	0.661028
BIOCARTA_TNFR1_PATHWAY	0.244675	0.599361	0.23565	0.588511
KEGG_REGULATION_OF_AUTOPHAGY	0.24577	0.599361	0.28593	0.629748
REACTOME_REGULATION_OF_IFNG_SIGNALING	0.24581	0.599361	0.23868	0.59028
REACTOME_INTEGRATION_OF_ENERGY_METABOLISM	0.245932	0.599361	0.28016	0.624217
REACTOME_SIGNALING_BY_INSULIN_RECEPTOR	0.24608	0.599361	0.26406	0.612526
REACTOME_PURINE_RIBONUCLEOSIDE_MONOPHOSPHATE_BIOSYNTHESIS	0.24613	0.599361	0.25451	0.607688
REACTOME_NA_CL_DEPENDENT_NEUROTRANSMITTER_TRANSPORTERS	0.246436	0.599361	0.272	0.620653
BIOCARTA_MCM_PATHWAY	0.247399	0.599361	0.24883	0.598216
REACTOME_COSTIMULATION_BY_THE_CD28_FAMILY	0.247644	0.599361	0.24365	0.59369
REACTOME_RESPONSE_TO_ELEVATED_PLATELET_CYTOSOLIC_CA2_	0.247647	0.599361	0.29977	0.639311
KEGG_COLORECTAL_CANCER	0.24836	0.599739	0.27368	0.621843
REACTOME_CTNNB1_PHOSPHORYLATION_CASCADE	0.249683	0.600996	0.24613	0.597032
BIOCARTA_FCER1_PATHWAY	0.250311	0.600996	0.24203	0.592399
BIOCARTA_VIP_PATHWAY	0.250554	0.600996	0.23951	0.59028
BIOCARTA_CALCINEURIN_PATHWAY	0.251132	0.601042	0.23824	0.59028
REACTOME_E2F_ENABLED_INHIBITION_OF_PRE_REPLICATION_COMPLEX_FORMATION	0.255447	0.609424	0.2602	0.612526
KEGG_NUCLEOTIDE_EXCISION_REPAIR	0.255766	0.609424	0.29916	0.639311
KEGG_SELENOAMINO_ACID_METABOLISM	0.256888	0.610048	0.26623	0.613982
REACTOME_IRAK2_MEDIATED_ACTIVATION_OF_TAK1_COMPLEX_UPON_TLR7_8_OR_9_STIMULATION	0.257761	0.610048	0.22646	0.583996
KEGG_INSULIN_SIGNALING_PATHWAY	0.257907	0.610048	0.28168	0.624217
REACTOME_PLATELET_ACTIVATION_SIGNALING_AND_AGGREGATION	0.258293	0.610048	0.31412	0.64317
REACTOME_NEURONAL_SYSTEM	0.259462	0.611466	0.29424	0.637619
REACTOME_CITRIC_ACID_CYCLE_TCA_CYCLE	0.261889	0.614912	0.22372	0.583599
BIOCARTA_CREB_PATHWAY	0.262346	0.614912	0.21372	0.572578
REACTOME_CELL_JUNCTION_ORGANIZATION	0.262637	0.614912	0.33005	0.657088
REACTOME_INSULIN_RECEPTOR_SIGNALLING_CASCADE	0.266229	0.618933	0.26478	0.612526
REACTOME_REGULATION_OF_KIT_SIGNALING	0.266657	0.618933	0.23911	0.59028
REACTOME_SYNTHESIS_OF_BILE_ACIDS_AND_BILE_SALTS_VIA_7ALPHA_HYDROXYCHOLESTEROL	0.267267	0.618933	0.26503	0.612526
REACTOME_INTEGRIN_ALPHAIIB_BETA3_SIGNALING	0.267831	0.618933	0.24011	0.590407
REACTOME_G1_S_SPECIFIC_TRANSCRIPTION	0.268695	0.618933	0.26947	0.617488
REACTOME_FORMATION_OF_TUBULIN_FOLDING_INTERMEDIATES_BY_CCT_TRIC	0.269636	0.618933	0.28125	0.624217
REACTOME_SIGNALING_BY_EGFR_IN_CANCER	0.26977	0.618933	0.27203	0.620653
BIOCARTA_UCALPAIN_PATHWAY	0.270359	0.618933	0.24257	0.592399
KEGG_PEROXISOME	0.270544	0.618933	0.1045	0.478921
REACTOME_DARPP_32_EVENTS	0.270679	0.618933	0.26473	0.612526
REACTOME_MITOTIC_G2_G2_M_PHASES	0.270897	0.618933	0.32266	0.649542
REACTOME_INWARDLY_RECTIFYING_K_CHANNELS	0.27125	0.618933	0.29511	0.63822
REACTOME_APOPTOTIC_CLEAVAGE_OF_CELL_ADHESION_PROTEINS	0.272244	0.619447	0.28889	0.632387
REACTOME_CS_DS_DEGRADATION	0.272887	0.619447	0.27258	0.620653
REACTOME_ADENYLATE_CYCLASE_INHIBITORY_PATHWAY	0.273236	0.619447	0.26367	0.612526
REACTOME_LIPID_DIGESTION_MOBILIZATION_AND_TRANSPORT	0.27409	0.619447	0.29709	0.639311
KEGG_OLFACTORY_TRANSDUCTION	0.27453	0.619447	0.25565	0.607688
REACTOME_RAS_ACTIVATION_UOPN_CA2_INFUX_THROUGH_NMDA_RECEPTOR	0.274926	0.619447	0.26809	0.616951
KEGG_GLYCOSYLPHOSPHATIDYLINOSITOL_GPI_ANCHOR_BIOSYNTHESIS	0.275973	0.620508	0.29022	0.632727
REACTOME_NEUROTRANSMITTER_RECEPTOR_BINDING_AND_DOWNSTREAM_TRANSMISSION_IN_THE_POSTSYNAPTIC_CELL	0.276588	0.620594	0.27966	0.624217
REACTOME_GAP_JUNCTION_ASSEMBLY	0.279525	0.624999	0.2878	0.631438
KEGG_BASAL_CELL_CARCINOMA	0.279712	0.624999	0.29215	0.635648
REACTOME_CASPASE_MEDIATED_CLEAVAGE_OF_CYTOSKELETAL_PROTEINS	0.281394	0.627084	0.30405	0.641549
REACTOME_G_ALPHA_Z_SIGNALLING_EVENTS	0.281809	0.627084	0.31024	0.641549
KEGG_PHOSPHATIDYLINOSITOL_SIGNALING_SYSTEM	0.283006	0.628448	0.29598	0.638819
REACTOME_G1_PHASE	0.284338	0.628937	0.28546	0.629748
REACTOME_PI3K_CASCADE	0.284722	0.628937	0.27785	0.624217
REACTOME_BILE_ACID_AND_BILE_SALT_METABOLISM	0.284978	0.628937	0.29879	0.639311
REACTOME_PROCESSING_OF_INTRONLESS_PRE_MRNAS	0.285798	0.629457	0.27597	0.623102
KEGG_PANTOTHENATE_AND_COA_BIOSYNTHESIS	0.28759	0.63119	0.31035	0.641549
REACTOME_MEMBRANE_BINDING_AND_TARGETTING_OF_GAG_PROTEINS	0.287757	0.63119	0.25673	0.607688
REACTOME_GLOBAL_GENOMIC_NER_GG_NER	0.288598	0.631266	0.32128	0.649542
REACTOME_TRAF3_DEPENDENT_IRF_ACTIVATION_PATHWAY	0.288964	0.631266	0.30857	0.641549
REACTOME_PROCESSING_OF_CAPPED_INTRONLESS_PRE_MRNA	0.291877	0.63634	0.29975	0.639311
REACTOME_METABOLISM_OF_CARBOHYDRATES	0.293363	0.637035	0.33896	0.661028
BIOCARTA_IL6_PATHWAY	0.293379	0.637035	0.17435	0.548332
REACTOME_RECRUITMENT_OF_MITOTIC_CENTROSOME_PROTEINS_AND_COMPLEXES	0.295406	0.639472	0.33312	0.657088
REACTOME_TRANSPORT_OF_GLUCOSE_AND_OTHER_SUGARS_BILE_SALTS_AND_ORGANIC_ACIDS_METAL_IONS_AND_AMINE_COMPOUNDS	0.295689	0.639472	0.03561	0.440244
REACTOME_PD1_SIGNALING	0.298574	0.643188	0.29397	0.637619
KEGG_FOLATE_BIOSYNTHESIS	0.299172	0.643188	0.32216	0.649542
KEGG_WNT_SIGNALING_PATHWAY	0.299199	0.643188	0.3029	0.641549
BIOCARTA_BCR_PATHWAY	0.300406	0.643565	0.27874	0.624217
REACTOME_PEPTIDE_HORMONE_BIOSYNTHESIS	0.301056	0.643565	0.27858	0.624217
REACTOME_PHASE1_FUNCTIONALIZATION_OF_COMPOUNDS	0.301363	0.643565	0.33092	0.657088
KEGG_DNA_REPLICATION	0.301871	0.643565	0.327	0.654728
REACTOME_NETRIN1_SIGNALING	0.303218	0.643565	0.30519	0.641549
REACTOME_SOS_MEDIATED_SIGNALLING	0.303373	0.643565	0.28787	0.631438
REACTOME_G1_S_TRANSITION	0.304573	0.643565	0.36459	0.679291
REACTOME_SIGNALLING_BY_NGF	0.305492	0.643565	0.33284	0.657088
REACTOME_CELL_CELL_COMMUNICATION	0.305633	0.643565	0.36175	0.677573
BIOCARTA_VITCB_PATHWAY	0.306407	0.643565	0.31734	0.64618
REACTOME_SYNTHESIS_OF_SUBSTRATES_IN_N_GLYCAN_BIOSYTHESIS	0.308071	0.643565	0.23485	0.588511
BIOCARTA_PPARA_PATHWAY	0.308558	0.643565	0.31256	0.641625
REACTOME_APC_C_CDH1_MEDIATED_DEGRADATION_OF_CDC20_AND_OTHER_APC_C_CDH1_TARGETED_PROTEINS_IN_LATE_MITOSIS_EARLY_G1	0.308942	0.643565	0.30586	0.641549
BIOCARTA_NO1_PATHWAY	0.308997	0.643565	0.32193	0.649542
KEGG_OXIDATIVE_PHOSPHORYLATION	0.309777	0.643565	0.31017	0.641549
KEGG_REGULATION_OF_ACTIN_CYTOSKELETON	0.309967	0.643565	0.34592	0.662911
BIOCARTA_SRCRPTP_PATHWAY	0.310114	0.643565	0.30947	0.641549
REACTOME_SHC1_EVENTS_IN_ERBB4_SIGNALING	0.31013	0.643565	0.29802	0.639311
REACTOME_G_BETA_GAMMA_SIGNALLING_THROUGH_PI3KGAMMA	0.312613	0.645304	0.32482	0.65267
REACTOME_GLYCOGEN_BREAKDOWN_GLYCOGENOLYSIS	0.312762	0.645304	0.30831	0.641549
BIOCARTA_TEL_PATHWAY	0.312766	0.645304	0.24814	0.598216
REACTOME_DEADENYLATION_OF_MRNA	0.314874	0.648412	0.30497	0.641549
KEGG_PURINE_METABOLISM	0.317071	0.65169	0.34908	0.666594
BIOCARTA_INSULIN_PATHWAY	0.319007	0.653902	0.31191	0.641625
REACTOME_BASIGIN_INTERACTIONS	0.319362	0.653902	0.34102	0.661028
REACTOME_G_ALPHA_S_SIGNALLING_EVENTS	0.320226	0.654429	0.38187	0.695895
KEGG_VALINE_LEUCINE_AND_ISOLEUCINE_BIOSYNTHESIS	0.322332	0.657479	0.32212	0.649542
REACTOME_POST_NMDA_RECEPTOR_ACTIVATION_EVENTS	0.32384	0.657479	0.30908	0.641549
REACTOME_ANTIGEN_PROCESSING_UBIQUITINATION_PROTEASOME_DEGRADATION	0.324289	0.657479	0.33289	0.657088
REACTOME_TGF_BETA_RECEPTOR_SIGNALING_IN_EMT_EPITHELIAL_TO_MESENCHYMAL_TRANSITION	0.3246	0.657479	0.30345	0.641549
BIOCARTA_COMP_PATHWAY	0.324771	0.657479	0.33207	0.657088
REACTOME_ADP_SIGNALLING_THROUGH_P2RY1	0.325949	0.658625	0.33713	0.660162
REACTOME_REGULATION_OF_INSULIN_SECRETION_BY_GLUCAGON_LIKE_PEPTIDE1	0.328121	0.659052	0.35159	0.669015
REACTOME_MITOCHONDRIAL_PROTEIN_IMPORT	0.328487	0.659052	0.33564	0.659643
REACTOME_DEFENSINS	0.328539	0.659052	0.27581	0.623102
REACTOME_FORMATION_OF_RNA_POL_II_ELONGATION_COMPLEX_	0.328847	0.659052	0.2586	0.610772
REACTOME_HYALURONAN_METABOLISM	0.329902	0.659052	0.343	0.661028
BIOCARTA_CTL_PATHWAY	0.33011	0.659052	0.33847	0.661028
BIOCARTA_IGF1R_PATHWAY	0.330444	0.659052	0.3188	0.647826
REACTOME_G0_AND_EARLY_G1	0.331743	0.659917	0.32706	0.654728
BIOCARTA_BLYMPHOCYTE_PATHWAY	0.332103	0.659917	0.3329	0.657088
REACTOME_PRE_NOTCH_EXPRESSION_AND_PROCESSING	0.333241	0.660958	0.35787	0.673822
REACTOME_GABA_SYNTHESIS_RELEASE_REUPTAKE_AND_DEGRADATION	0.334904	0.662153	0.34371	0.661028
BIOCARTA_EDG1_PATHWAY	0.335073	0.662153	0.31167	0.641625
KEGG_TYPE_II_DIABETES_MELLITUS	0.337711	0.664941	0.35076	0.668617
KEGG_ENDOMETRIAL_CANCER	0.337942	0.664941	0.34515	0.662614
REACTOME_BIOLOGICAL_OXIDATIONS	0.338861	0.664941	0.39353	0.701487
REACTOME_NITRIC_OXIDE_STIMULATES_GUANYLATE_CYCLASE	0.338953	0.664941	0.36028	0.677175
REACTOME_ACETYLCHOLINE_BINDING_AND_DOWNSTREAM_EVENTS	0.341538	0.668794	0.35275	0.670038
BIOCARTA_G2_PATHWAY	0.342197	0.668867	0.35741	0.673822
REACTOME_SIGNALING_BY_BMP	0.343318	0.66939	0.361	0.677347
REACTOME_SYNTHESIS_AND_INTERCONVERSION_OF_NUCLEOTIDE_DI_AND_TRIPHOSPHATES	0.343707	0.66939	0.36519	0.679291
REACTOME_PREFOLDIN_MEDIATED_TRANSFER_OF_SUBSTRATE_TO_CCT_TRIC	0.345118	0.670924	0.35641	0.673427
BIOCARTA_BARR_MAPK_PATHWAY	0.346562	0.671187	0.31739	0.64618
REACTOME_TIGHT_JUNCTION_INTERACTIONS	0.346949	0.671187	0.38479	0.697675
BIOCARTA_CDC42RAC_PATHWAY	0.347123	0.671187	0.33427	0.658151
REACTOME_HIV_LIFE_CYCLE	0.348401	0.671453	0.30496	0.641549
BIOCARTA_RARRXR_PATHWAY	0.348819	0.671453	0.34094	0.661028
BIOCARTA_LAIR_PATHWAY	0.349703	0.671453	0.36748	0.682372
BIOCARTA_AKAP13_PATHWAY	0.349754	0.671453	0.3149	0.643543
REACTOME_CYTOCHROME_P450_ARRANGED_BY_SUBSTRATE_TYPE	0.352573	0.67476	0.37542	0.690123
REACTOME_IKK_COMPLEX_RECRUITMENT_MEDIATED_BY_RIP1	0.352987	0.67476	0.36374	0.679291
REACTOME_N_GLYCAN_ANTENNAE_ELONGATION_IN_THE_MEDIAL_TRANS_GOLGI	0.353356	0.67476	0.37183	0.685721
REACTOME_SYNTHESIS_OF_DNA	0.354233	0.675237	0.40203	0.701487
REACTOME_IONOTROPIC_ACTIVITY_OF_KAINATE_RECEPTORS	0.356135	0.677663	0.33167	0.657088
REACTOME_MRNA_DECAY_BY_5_TO_3_EXORIBONUCLEASE	0.359264	0.682411	0.3835	0.696508
REACTOME_SHC1_EVENTS_IN_EGFR_SIGNALING	0.36108	0.684654	0.33633	0.659795
BIOCARTA_LYM_PATHWAY	0.362759	0.686628	0.37119	0.685721
BIOCARTA_PLATELETAPP_PATHWAY	0.363635	0.687078	0.34335	0.661028
REACTOME_ANTIGEN_PROCESSING_CROSS_PRESENTATION	0.364555	0.687611	0.17497	0.548332
REACTOME_AMINE_COMPOUND_SLC_TRANSPORTERS	0.368089	0.691133	0.40466	0.701487
REACTOME_PACKAGING_OF_TELOMERE_ENDS	0.368173	0.691133	0.38608	0.698837
KEGG_GAP_JUNCTION	0.368885	0.691133	0.34326	0.661028
REACTOME_CREATION_OF_C4_AND_C2_ACTIVATORS	0.369728	0.691133	0.35371	0.670679
REACTOME_BETA_DEFENSINS	0.370016	0.691133	0.30084	0.640325
REACTOME_ELONGATION_ARREST_AND_RECOVERY	0.370273	0.691133	0.28151	0.624217
REACTOME_MRNA_CAPPING	0.370988	0.691269	0.38013	0.693898
REACTOME_APOBEC3G_MEDIATED_RESISTANCE_TO_HIV1_INFECTION	0.373052	0.693916	0.3704	0.685721
REACTOME_PHASE_II_CONJUGATION	0.373854	0.694209	0.40384	0.701487
REACTOME_SHC_MEDIATED_SIGNALLING	0.376814	0.6985	0.34823	0.666152
KEGG_STARCH_AND_SUCROSE_METABOLISM	0.378536	0.700486	0.39203	0.701487
REACTOME_TANDEM_PORE_DOMAIN_POTASSIUM_CHANNELS	0.379647	0.701337	0.39203	0.701487
BIOCARTA_P35ALZHEIMERS_PATHWAY	0.380751	0.702008	0.39184	0.701487
KEGG_DORSO_VENTRAL_AXIS_FORMATION	0.382096	0.702008	0.40513	0.701487
BIOCARTA_CD40_PATHWAY	0.382768	0.702008	0.37678	0.690123
REACTOME_DEGRADATION_OF_THE_EXTRACELLULAR_MATRIX	0.383177	0.702008	0.39653	0.701487
REACTOME_MYOGENESIS	0.383526	0.702008	0.40117	0.701487
REACTOME_DEADENYLATION_DEPENDENT_MRNA_DECAY	0.383921	0.702008	0.41291	0.707355
BIOCARTA_CELL2CELL_PATHWAY	0.384777	0.702381	0.30824	0.641549
KEGG_ETHER_LIPID_METABOLISM	0.386771	0.70408	0.35568	0.673229
REACTOME_SYNTHESIS_OF_PE	0.388144	0.70408	0.39421	0.701487
REACTOME_POST_TRANSLATIONAL_MODIFICATION_SYNTHESIS_OF_GPI_ANCHORED_PROTEINS	0.3899	0.70408	0.39624	0.701487
KEGG_PYRUVATE_METABOLISM	0.390079	0.70408	0.41892	0.709398
REACTOME_SIGNALING_BY_NODAL	0.390861	0.70408	0.39186	0.701487
BIOCARTA_CHREBP2_PATHWAY	0.391012	0.70408	0.40465	0.701487
REACTOME_VIF_MEDIATED_DEGRADATION_OF_APOBEC3G	0.391313	0.70408	0.4125	0.707355
BIOCARTA_BCELLSURVIVAL_PATHWAY	0.392779	0.70408	0.39528	0.701487
REACTOME_POTASSIUM_CHANNELS	0.392886	0.70408	0.45314	0.734988
REACTOME_FACTORS_INVOLVED_IN_MEGAKARYOCYTE_DEVELOPMENT_AND_PLATELET_PRODUCTION	0.392935	0.70408	0.07124	0.44296
REACTOME_ABCA_TRANSPORTERS_IN_LIPID_HOMEOSTASIS	0.393151	0.70408	0.37558	0.690123
REACTOME_PHOSPHORYLATION_OF_CD3_AND_TCR_ZETA_CHAINS	0.394355	0.70408	0.39392	0.701487
REACTOME_CYTOSOLIC_TRNA_AMINOACYLATION	0.394565	0.70408	0.36464	0.679291
REACTOME_MUSCLE_CONTRACTION	0.39486	0.70408	0.41161	0.707355
REACTOME_FORMATION_OF_ATP_BY_CHEMIOSMOTIC_COUPLING	0.395653	0.704158	0.39036	0.701487
REACTOME_ACTIVATION_OF_NMDA_RECEPTOR_UPON_GLUTAMATE_BINDING_AND_POSTSYNAPTIC_EVENTS	0.397047	0.704158	0.37868	0.692425
REACTOME_ENOS_ACTIVATION_AND_REGULATION	0.398292	0.704158	0.39868	0.701487
BIOCARTA_RANMS_PATHWAY	0.399405	0.704158	0.39941	0.701487
BIOCARTA_AGR_PATHWAY	0.399687	0.704158	0.38688	0.69911
BIOCARTA_HCMV_PATHWAY	0.39996	0.704158	0.40141	0.701487
REACTOME_CDT1_ASSOCIATION_WITH_THE_CDC6_ORC_ORIGIN_COMPLEX	0.400332	0.704158	0.42549	0.714903
REACTOME_PLATELET_SENSITIZATION_BY_LDL	0.400602	0.704158	0.41639	0.707355
KEGG_TIGHT_JUNCTION	0.401383	0.704158	0.47309	0.751501
REACTOME_SLC_MEDIATED_TRANSMEMBRANE_TRANSPORT	0.401646	0.704158	0.12788	0.503953
REACTOME_STRIATED_MUSCLE_CONTRACTION	0.402439	0.704158	0.4185	0.709398
REACTOME_NOTCH_HLH_TRANSCRIPTION_PATHWAY	0.403108	0.704158	0.41315	0.707355
BIOCARTA_NGF_PATHWAY	0.403403	0.704158	0.37673	0.690123
REACTOME_EGFR_DOWNREGULATION	0.404738	0.705345	0.34036	0.661028
REACTOME_N_GLYCAN_ANTENNAE_ELONGATION	0.40621	0.705727	0.4164	0.707355
REACTOME_MITOTIC_M_M_G1_PHASES	0.406588	0.705727	0.46903	0.749474
REACTOME_TRNA_AMINOACYLATION	0.406924	0.705727	0.40204	0.701487
REACTOME_STEROID_HORMONES	0.41148	0.712483	0.43988	0.725279
REACTOME_AKT_PHOSPHORYLATES_TARGETS_IN_THE_CYTOSOL	0.412316	0.712784	0.41417	0.707355
REACTOME_DESTABILIZATION_OF_MRNA_BY_AUF1_HNRNP_D0	0.414309	0.714477	0.43293	0.719546
REACTOME_ION_CHANNEL_TRANSPORT	0.415739	0.714477	0.4215	0.712646
KEGG_LINOLEIC_ACID_METABOLISM	0.415813	0.714477	0.37143	0.685721
REACTOME_RIP_MEDIATED_NFKB_ACTIVATION_VIA_DAI	0.415949	0.714477	0.42929	0.71825
REACTOME_S_PHASE	0.42044	0.720383	0.46632	0.747403
KEGG_CYSTEINE_AND_METHIONINE_METABOLISM	0.421141	0.720383	0.45071	0.734052
KEGG_PENTOSE_AND_GLUCURONATE_INTERCONVERSIONS	0.421394	0.720383	0.42386	0.713462
REACTOME_PTM_GAMMA_CARBOXYLATION_HYPUSINE_FORMATION_AND_ARYLSULFATASE_ACTIVATION	0.426104	0.725913	0.42306	0.713462
BIOCARTA_HIF_PATHWAY	0.427129	0.725913	0.43642	0.723162
REACTOME_G_ALPHA1213_SIGNALLING_EVENTS	0.428194	0.725913	0.47994	0.754636
KEGG_GLYCOSAMINOGLYCAN_BIOSYNTHESIS_KERATAN_SULFATE	0.428283	0.725913	0.44407	0.730173
KEGG_CELL_ADHESION_MOLECULES_CAMS	0.42893	0.725913	0.44975	0.734052
KEGG_OTHER_GLYCAN_DEGRADATION	0.42958	0.725913	0.42397	0.713462
BIOCARTA_P53HYPOXIA_PATHWAY	0.429771	0.725913	0.41552	0.707355
REACTOME_PHOSPHOLIPASE_C_MEDIATED_CASCADE	0.430669	0.725913	0.41549	0.707355
REACTOME_GRB2_EVENTS_IN_ERBB2_SIGNALING	0.430931	0.725913	0.40944	0.707355
REACTOME_TCR_SIGNALING	0.431789	0.725913	0.44042	0.725279
REACTOME_MITOCHONDRIAL_FATTY_ACID_BETA_OXIDATION	0.432784	0.725913	0.44553	0.731457
REACTOME_KINESINS	0.433391	0.725913	0.44975	0.734052
REACTOME_METABOLISM_OF_STEROID_HORMONES_AND_VITAMINS_A_AND_D	0.433945	0.725913	0.45255	0.734988
REACTOME_AQUAPORIN_MEDIATED_TRANSPORT	0.434178	0.725913	0.40313	0.701487
REACTOME_FANCONI_ANEMIA_PATHWAY	0.434739	0.725913	0.4044	0.701487
REACTOME_SIGNALING_BY_WNT	0.440071	0.733679	0.4512	0.734052
BIOCARTA_NFAT_PATHWAY	0.444848	0.738779	0.40409	0.701487
REACTOME_CELL_SURFACE_INTERACTIONS_AT_THE_VASCULAR_WALL	0.445182	0.738779	0.47184	0.751501
BIOCARTA_MCALPAIN_PATHWAY	0.445466	0.738779	0.40491	0.701487
REACTOME_MITOTIC_G1_G1_S_PHASES	0.445874	0.738779	0.49798	0.757535
REACTOME_REGULATION_OF_MITOTIC_CELL_CYCLE	0.446756	0.739103	0.43288	0.719546
BIOCARTA_NDKDYNAMIN_PATHWAY	0.449578	0.741755	0.39928	0.701487
KEGG_FOCAL_ADHESION	0.449737	0.741755	0.47522	0.753773
REACTOME_CDK_MEDIATED_PHOSPHORYLATION_AND_REMOVAL_OF_CDC6	0.450982	0.742097	0.46061	0.743291
REACTOME_POST_TRANSLATIONAL_PROTEIN_MODIFICATION	0.451322	0.742097	0.47819	0.754636
KEGG_ECM_RECEPTOR_INTERACTION	0.452858	0.743232	0.49794	0.757535
REACTOME_TRAFFICKING_OF_GLUR2_CONTAINING_AMPA_RECEPTORS	0.453419	0.743232	0.41551	0.707355
KEGG_FRUCTOSE_AND_MANNOSE_METABOLISM	0.454082	0.743232	0.41046	0.707355
REACTOME_HORMONE_LIGAND_BINDING_RECEPTORS	0.458356	0.749088	0.46704	0.747403
BIOCARTA_EGFR_SMRTE_PATHWAY	0.459719	0.749362	0.42872	0.71825
REACTOME_SIGNALLING_TO_RAS	0.460482	0.749362	0.43712	0.723162
REACTOME_ANTIVIRAL_MECHANISM_BY_IFN_STIMULATED_GENES	0.461227	0.749362	0.4559	0.738352
KEGG_ADHERENS_JUNCTION	0.461852	0.749362	0.49996	0.757535
REACTOME_FATTY_ACYL_COA_BIOSYNTHESIS	0.462527	0.749362	0.04158	0.440244
BIOCARTA_P38MAPK_PATHWAY	0.463199	0.749362	0.43869	0.724646
REACTOME_CHROMOSOME_MAINTENANCE	0.463394	0.749362	0.50984	0.765014
REACTOME_TRAFFICKING_OF_AMPA_RECEPTORS	0.465162	0.75085	0.43015	0.71825
REACTOME_TRAFFICKING_AND_PROCESSING_OF_ENDOSOMAL_TLR	0.465708	0.75085	0.47084	0.751251
REACTOME_YAP1_AND_WWTR1_TAZ_STIMULATED_GENE_EXPRESSION	0.468481	0.753291	0.49025	0.757535
REACTOME_SIGNALING_BY_RHO_GTPASES	0.468621	0.753291	0.49862	0.757535
KEGG_PROSTATE_CANCER	0.470295	0.754856	0.49382	0.757535
REACTOME_RNA_POL_II_PRE_TRANSCRIPTION_EVENTS	0.472606	0.75645	0.38287	0.696508
BIOCARTA_IL12_PATHWAY	0.472694	0.75645	0.43652	0.723162
REACTOME_PLATELET_AGGREGATION_PLUG_FORMATION	0.473751	0.756843	0.42995	0.71825
REACTOME_ASSEMBLY_OF_THE_PRE_REPLICATIVE_COMPLEX	0.475091	0.756843	0.49766	0.757535
BIOCARTA_ALK_PATHWAY	0.476286	0.756843	0.48844	0.757535
REACTOME_SEMA3A_PLEXIN_REPULSION_SIGNALING_BY_INHIBITING_INTEGRIN_ADHESION	0.476327	0.756843	0.48857	0.757535
REACTOME_GPVI_MEDIATED_ACTIVATION_CASCADE	0.477015	0.756843	0.47776	0.754636
KEGG_VASOPRESSIN_REGULATED_WATER_REABSORPTION	0.477331	0.756843	0.47955	0.754636
BIOCARTA_NUCLEARRS_PATHWAY	0.478043	0.756843	0.45025	0.734052
REACTOME_SIGNAL_ATTENUATION	0.47889	0.756843	0.48726	0.757535
KEGG_TAURINE_AND_HYPOTAURINE_METABOLISM	0.480018	0.756843	0.49499	0.757535
BIOCARTA_GABA_PATHWAY	0.480375	0.756843	0.48207	0.754636
REACTOME_OPSINS	0.481538	0.756843	0.48092	0.754636
REACTOME_THROMBIN_SIGNALLING_THROUGH_PROTEINASE_ACTIVATED_RECEPTORS_PARS	0.482086	0.756843	0.49382	0.757535
REACTOME_THE_ROLE_OF_NEF_IN_HIV1_REPLICATION_AND_DISEASE_PATHOGENESIS	0.48266	0.756843	0.49987	0.757535
BIOCARTA_AHSP_PATHWAY	0.48494	0.756843	0.49817	0.757535
REACTOME_ASSOCIATION_OF_TRIC_CCT_WITH_TARGET_PROTEINS_DURING_BIOSYNTHESIS	0.485326	0.756843	0.46102	0.743291
BIOCARTA_ACE2_PATHWAY	0.486948	0.756843	0.48654	0.757535
REACTOME_LOSS_OF_NLP_FROM_MITOTIC_CENTROSOMES	0.48696	0.756843	0.51571	0.767853
REACTOME_DEPOSITION_OF_NEW_CENPA_CONTAINING_NUCLEOSOMES_AT_THE_CENTROMERE	0.487097	0.756843	0.49077	0.757535
REACTOME_GLUCURONIDATION	0.487126	0.756843	0.48798	0.757535
REACTOME_COMPLEMENT_CASCADE	0.487514	0.756843	0.48173	0.754636
REACTOME_P53_INDEPENDENT_G1_S_DNA_DAMAGE_CHECKPOINT	0.488874	0.756843	0.49972	0.757535
REACTOME_INSULIN_SYNTHESIS_AND_PROCESSING	0.488897	0.756843	0.49272	0.757535
BIOCARTA_FIBRINOLYSIS_PATHWAY	0.489562	0.756843	0.46205	0.743838
REACTOME_PRESYNAPTIC_NICOTINIC_ACETYLCHOLINE_RECEPTORS	0.489804	0.756843	0.49732	0.757535
REACTOME_NEF_MEDIATES_DOWN_MODULATION_OF_CELL_SURFACE_RECEPTORS_BY_RECRUITING_THEM_TO_CLATHRIN_ADAPTERS	0.491355	0.75815	0.49911	0.757535
REACTOME_TERMINATION_OF_O_GLYCAN_BIOSYNTHESIS	0.492728	0.759181	0.51063	0.765014
REACTOME_MTORC1_MEDIATED_SIGNALLING	0.494758	0.761221	0.43215	0.719546
BIOCARTA_SHH_PATHWAY	0.495482	0.761248	0.46562	0.747403
KEGG_PPAR_SIGNALING_PATHWAY	0.498929	0.765127	0.13688	0.505791
REACTOME_ENDOGENOUS_STEROLS	0.499558	0.765127	0.50908	0.765014
REACTOME_NFKB_ACTIVATION_THROUGH_FADD_RIP1_PATHWAY_MEDIATED_BY_CASPASE_8_AND10	0.500139	0.765127	0.50574	0.76286
KEGG_NEUROACTIVE_LIGAND_RECEPTOR_INTERACTION	0.502563	0.766714	0.53959	0.78745
REACTOME_GENERIC_TRANSCRIPTION_PATHWAY	0.503852	0.766714	0.57419	0.802079
REACTOME_TRANSFERRIN_ENDOCYTOSIS_AND_RECYCLING	0.503892	0.766714	0.52131	0.772285
REACTOME_ROLE_OF_DCC_IN_REGULATING_APOPTOSIS	0.50454	0.766714	0.50518	0.76286
BIOCARTA_CARDIACEGF_PATHWAY	0.507441	0.766714	0.5001	0.757535
KEGG_NON_SMALL_CELL_LUNG_CANCER	0.507637	0.766714	0.51618	0.767853
REACTOME_VOLTAGE_GATED_POTASSIUM_CHANNELS	0.507889	0.766714	0.52295	0.77365
BIOCARTA_BARRESTIN_SRC_PATHWAY	0.508035	0.766714	0.47269	0.751501
REACTOME_NGF_SIGNALLING_VIA_TRKA_FROM_THE_PLASMA_MEMBRANE	0.508045	0.766714	0.45902	0.742289
REACTOME_CELL_CYCLE_MITOTIC	0.508295	0.766714	0.57524	0.802274
KEGG_N_GLYCAN_BIOSYNTHESIS	0.509184	0.76698	0.54591	0.789069
BIOCARTA_MTA3_PATHWAY	0.51024	0.767498	0.52641	0.776635
BIOCARTA_GRANULOCYTES_PATHWAY	0.511266	0.767969	0.5211	0.772285
BIOCARTA_MPR_PATHWAY	0.512441	0.768661	0.51732	0.768488
REACTOME_METABOLISM_OF_POLYAMINES	0.516057	0.77215	0.525	0.775617
REACTOME_MITOTIC_PROMETAPHASE	0.516201	0.77215	0.54433	0.789069
KEGG_VALINE_LEUCINE_AND_ISOLEUCINE_DEGRADATION	0.516986	0.772252	0.48167	0.754636
KEGG_HYPERTROPHIC_CARDIOMYOPATHY_HCM	0.518354	0.772322	0.55093	0.790172
KEGG_MELANOMA	0.518467	0.772322	0.499	0.757535
REACTOME_SIGNALLING_TO_ERKS	0.519689	0.773073	0.50654	0.762998
REACTOME_TRYPTOPHAN_CATABOLISM	0.521293	0.773357	0.46636	0.747403
REACTOME_REGULATION_OF_APOPTOSIS	0.52215	0.773357	0.53707	0.786708
BIOCARTA_MONOCYTE_PATHWAY	0.522228	0.773357	0.5292	0.779683
REACTOME_RNA_POL_III_TRANSCRIPTION_INITIATION_FROM_TYPE_2_PROMOTER	0.522752	0.773357	0.44662	0.732131
REACTOME_MITOCHONDRIAL_TRNA_AMINOACYLATION	0.531632	0.785128	0.55246	0.790172
BIOCARTA_RAC1_PATHWAY	0.532499	0.785128	0.53631	0.786708
REACTOME_ACTIVATION_OF_NF_KAPPAB_IN_B_CELLS	0.532895	0.785128	0.53496	0.786708
REACTOME_SLBP_DEPENDENT_PROCESSING_OF_REPLICATION_DEPENDENT_HISTONE_PRE_MRNAS	0.533803	0.785254	0.53883	0.787408
REACTOME_ORC1_REMOVAL_FROM_CHROMATIN	0.534439	0.785254	0.55146	0.790172
REACTOME_FORMATION_OF_THE_HIV1_EARLY_ELONGATION_COMPLEX	0.537478	0.788642	0.53627	0.786708
KEGG_VIBRIO_CHOLERAE_INFECTION	0.53931	0.789314	0.57034	0.798773
REACTOME_ACYL_CHAIN_REMODELLING_OF_PG	0.539401	0.789314	0.54656	0.789069
REACTOME_FATTY_ACID_TRIACYLGLYCEROL_AND_KETONE_BODY_METABOLISM	0.542492	0.792416	0.31277	0.641625
BIOCARTA_FEEDER_PATHWAY	0.542993	0.792416	0.54905	0.790172
REACTOME_TRANSMEMBRANE_TRANSPORT_OF_SMALL_MOLECULES	0.550211	0.796915	0.25637	0.607688
KEGG_GLYCOSPHINGOLIPID_BIOSYNTHESIS_LACTO_AND_NEOLACTO_SERIES	0.550715	0.796915	0.51105	0.765014
KEGG_RNA_DEGRADATION	0.551755	0.796915	0.60884	0.81469
BIOCARTA_NOS1_PATHWAY	0.552314	0.796915	0.50271	0.760419
REACTOME_CELL_CYCLE	0.552537	0.796915	0.62081	0.820423
KEGG_ENDOCYTOSIS	0.553511	0.796915	0.56468	0.797065
REACTOME_INNATE_IMMUNE_SYSTEM	0.553585	0.796915	0.18087	0.548332
BIOCARTA_LEPTIN_PATHWAY	0.554241	0.796915	0.55366	0.790683
REACTOME_DNA_REPLICATION	0.55425	0.796915	0.6077	0.81469
REACTOME_GLUCAGON_TYPE_LIGAND_RECEPTORS	0.554852	0.796915	0.57582	0.802274
BIOCARTA_PYK2_PATHWAY	0.555423	0.796915	0.51192	0.765014
BIOCARTA_IGF1_PATHWAY	0.555817	0.796915	0.51214	0.765014
REACTOME_DESTABILIZATION_OF_MRNA_BY_KSRP	0.556266	0.796915	0.56965	0.798773
KEGG_SMALL_CELL_LUNG_CANCER	0.556435	0.796915	0.55107	0.790172
REACTOME_CTLA4_INHIBITORY_SIGNALING	0.562436	0.801888	0.55468	0.790683
KEGG_THYROID_CANCER	0.563953	0.801888	0.57034	0.798773
REACTOME_REGULATION_OF_RHEB_GTPASE_ACTIVITY_BY_AMPK	0.563977	0.801888	0.55894	0.794877
REACTOME_ACYL_CHAIN_REMODELLING_OF_PS	0.563986	0.801888	0.55196	0.790172
REACTOME_AMINO_ACID_AND_OLIGOPEPTIDE_SLC_TRANSPORTERS	0.564919	0.801888	0.58284	0.806243
REACTOME_PRE_NOTCH_TRANSCRIPTION_AND_TRANSLATION	0.56704	0.801888	0.58316	0.806243
REACTOME_GLUTATHIONE_CONJUGATION	0.568221	0.801888	0.56457	0.797065
REACTOME_REGULATION_OF_MRNA_STABILITY_BY_PROTEINS_THAT_BIND_AU_RICH_ELEMENTS	0.568436	0.801888	0.60198	0.812447
REACTOME_POST_CHAPERONIN_TUBULIN_FOLDING_PATHWAY	0.569893	0.801888	0.55502	0.790683
KEGG_GLYCOLYSIS_GLUCONEOGENESIS	0.570526	0.801888	0.59837	0.809671
BIOCARTA_LONGEVITY_PATHWAY	0.571331	0.801888	0.5451	0.789069
REACTOME_AUTODEGRADATION_OF_THE_E3_UBIQUITIN_LIGASE_COP1	0.571455	0.801888	0.57026	0.798773
REACTOME_RNA_POL_I_TRANSCRIPTION_INITIATION	0.571481	0.801888	0.56404	0.797065
REACTOME_ACTIVATION_OF_THE_AP1_FAMILY_OF_TRANSCRIPTION_FACTORS	0.571571	0.801888	0.57405	0.802079
REACTOME_MRNA_DECAY_BY_3_TO_5_EXORIBONUCLEASE	0.572126	0.801888	0.5803	0.806243
REACTOME_BASE_FREE_SUGAR_PHOSPHATE_REMOVAL_VIA_THE_SINGLE_NUCLEOTIDE_REPLACEMENT_PATHWAY	0.5725	0.801888	0.58026	0.806243
KEGG_CYTOSOLIC_DNA_SENSING_PATHWAY	0.572565	0.801888	0.51335	0.765759
REACTOME_ENDOSOMAL_SORTING_COMPLEX_REQUIRED_FOR_TRANSPORT_ESCRT	0.579566	0.81025	0.55944	0.794877
BIOCARTA_CSK_PATHWAY	0.58004	0.81025	0.58962	0.807423
REACTOME_HIV_INFECTION	0.582611	0.812788	0.54166	0.788335
REACTOME_PYRIMIDINE_METABOLISM	0.584086	0.81314	0.58483	0.806416
BIOCARTA_LECTIN_PATHWAY	0.584451	0.81314	0.58098	0.806243
REACTOME_HYALURONAN_UPTAKE_AND_DEGRADATION	0.585758	0.81314	0.5842	0.806416
REACTOME_DESTABILIZATION_OF_MRNA_BY_TRISTETRAPROLIN_TTP	0.5866	0.81314	0.59797	0.809671
REACTOME_REGULATION_OF_ORNITHINE_DECARBOXYLASE_ODC	0.586639	0.81314	0.60546	0.814083
REACTOME_TRANSPORT_OF_ORGANIC_ANIONS	0.588335	0.813462	0.59226	0.807423
REACTOME_PROTEIN_FOLDING	0.588382	0.813462	0.56919	0.798773
REACTOME_RNA_POL_III_CHAIN_ELONGATION	0.589504	0.813969	0.4773	0.754636
REACTOME_DSCAM_INTERACTIONS	0.590753	0.814649	0.59298	0.807423
REACTOME_ROLE_OF_SECOND_MESSENGERS_IN_NETRIN1_SIGNALING	0.59155	0.814705	0.59174	0.807423
BIOCARTA_D4GDI_PATHWAY	0.593025	0.815693	0.59842	0.809671
REACTOME_DIABETES_PATHWAYS	0.595421	0.817275	0.61013	0.81469
REACTOME_TRANSPORT_OF_MATURE_TRANSCRIPT_TO_CYTOPLASM	0.595692	0.817275	0.60974	0.81469
BIOCARTA_TRKA_PATHWAY	0.596983	0.817768	0.59684	0.809671
REACTOME_GLUCOSE_TRANSPORT	0.597571	0.817768	0.59944	0.810034
REACTOME_TRANSLATION	0.599313	0.819111	0.56444	0.797065
REACTOME_SIGNALING_BY_ROBO_RECEPTOR	0.600101	0.819149	0.62084	0.820423
BIOCARTA_EPHA4_PATHWAY	0.601054	0.819412	0.60522	0.814083
BIOCARTA_AKAP95_PATHWAY	0.602786	0.820734	0.58168	0.806243
REACTOME_RESOLUTION_OF_AP_SITES_VIA_THE_MULTIPLE_NUCLEOTIDE_PATCH_REPLACEMENT_PATHWAY	0.605446	0.822586	0.61611	0.81718
KEGG_GLYCEROLIPID_METABOLISM	0.605674	0.822586	0.54501	0.789069
REACTOME_UNWINDING_OF_DNA	0.608319	0.825138	0.59594	0.809671
REACTOME_ELEVATION_OF_CYTOSOLIC_CA2_LEVELS	0.61003	0.826418	0.61045	0.81469
BIOCARTA_SALMONELLA_PATHWAY	0.612136	0.828229	0.58591	0.806416
REACTOME_UNFOLDED_PROTEIN_RESPONSE	0.614194	0.828991	0.61485	0.81718
BIOCARTA_ARENRF2_PATHWAY	0.615079	0.828991	0.61906	0.820083
REACTOME_AMYLOIDS	0.615237	0.828991	0.6359	0.831146
REACTOME_RNA_POL_II_TRANSCRIPTION_PRE_INITIATION_AND_PROMOTER_OPENING	0.615778	0.828991	0.59301	0.807423
REACTOME_BIOSYNTHESIS_OF_THE_N_GLYCAN_PRECURSOR_DOLICHOL_LIPID_LINKED_OLIGOSACCHARIDE_LLO_AND_TRANSFER_TO_A_NASCENT_PROTEIN	0.616923	0.829495	0.54265	0.78871
REACTOME_HDL_MEDIATED_LIPID_TRANSPORT	0.618301	0.830312	0.63474	0.830638
BIOCARTA_P27_PATHWAY	0.621586	0.833684	0.61556	0.81718
REACTOME_THE_ACTIVATION_OF_ARYLSULFATASES	0.624435	0.836463	0.62871	0.827028
REACTOME_INTEGRIN_CELL_SURFACE_INTERACTIONS	0.626245	0.837293	0.60881	0.81469
KEGG_EPITHELIAL_CELL_SIGNALING_IN_HELICOBACTER_PYLORI_INFECTION	0.626609	0.837293	0.65389	0.839561
REACTOME_3_UTR_MEDIATED_TRANSLATIONAL_REGULATION	0.629595	0.838213	0.58988	0.807423
REACTOME_TRANSCRIPTION_COUPLED_NER_TC_NER	0.629631	0.838213	0.64039	0.834988
REACTOME_RNA_POL_III_TRANSCRIPTION_INITIATION_FROM_TYPE_3_PROMOTER	0.629633	0.838213	0.5516	0.790172
KEGG_STEROID_BIOSYNTHESIS	0.630627	0.838449	0.62492	0.823793
REACTOME_P38MAPK_EVENTS	0.632598	0.838449	0.63471	0.830638
KEGG_RIG_I_LIKE_RECEPTOR_SIGNALING_PATHWAY	0.632648	0.838449	0.61382	0.817162
REACTOME_ADVANCED_GLYCOSYLATION_ENDPRODUCT_RECEPTOR_SIGNALING	0.633971	0.838449	0.64358	0.835934
REACTOME_REGULATION_OF_SIGNALING_BY_CBL	0.634675	0.838449	0.56701	0.798773
REACTOME_SCF_BETA_TRCP_MEDIATED_DEGRADATION_OF_EMI1	0.635587	0.838449	0.63105	0.82883
KEGG_PATHOGENIC_ESCHERICHIA_COLI_INFECTION	0.637873	0.838449	0.65225	0.839561
REACTOME_SULFUR_AMINO_ACID_METABOLISM	0.638997	0.838449	0.63951	0.834851
REACTOME_RESPIRATORY_ELECTRON_TRANSPORT	0.639956	0.838449	0.53762	0.786708
REACTOME_PYRIMIDINE_CATABOLISM	0.640181	0.838449	0.64138	0.835268
BIOCARTA_ETS_PATHWAY	0.640579	0.838449	0.64624	0.836155
REACTOME_GLYCOSPHINGOLIPID_METABOLISM	0.641034	0.838449	0.64872	0.837736
REACTOME_EFFECTS_OF_PIP2_HYDROLYSIS	0.641722	0.838449	0.6609	0.843352
KEGG_PHENYLALANINE_METABOLISM	0.642249	0.838449	0.61198	0.815721
REACTOME_RNA_POL_III_TRANSCRIPTION	0.643311	0.838449	0.58628	0.806416
KEGG_TGF_BETA_SIGNALING_PATHWAY	0.643479	0.838449	0.66666	0.849366
REACTOME_VITAMIN_B5_PANTOTHENATE_METABOLISM	0.644708	0.838449	0.65457	0.839561
REACTOME_TRAF6_MEDIATED_IRF7_ACTIVATION_IN_TLR7_8_OR_9_SIGNALING	0.645908	0.838449	0.64672	0.836155
REACTOME_ANDROGEN_BIOSYNTHESIS	0.646352	0.838449	0.64422	0.835934
REACTOME_CA_DEPENDENT_EVENTS	0.647007	0.838449	0.64262	0.835872
REACTOME_PYRUVATE_METABOLISM_AND_CITRIC_ACID_TCA_CYCLE	0.647383	0.838449	0.60538	0.814083
REACTOME_RNA_POL_III_TRANSCRIPTION_TERMINATION	0.647714	0.838449	0.54108	0.788335
BIOCARTA_PARKIN_PATHWAY	0.647716	0.838449	0.65532	0.839561
REACTOME_RESPIRATORY_ELECTRON_TRANSPORT_ATP_SYNTHESIS_BY_CHEMIOSMOTIC_COUPLING_AND_HEAT_PRODUCTION_BY_UNCOUPLING_PROTEINS_	0.651402	0.842209	0.56098	0.796015
BIOCARTA_EIF4_PATHWAY	0.653114	0.84341	0.62252	0.821635
REACTOME_METABOLISM_OF_VITAMINS_AND_COFACTORS	0.654032	0.843584	0.68705	0.858414
KEGG_MAPK_SIGNALING_PATHWAY	0.656811	0.846155	0.65788	0.840494
KEGG_RENAL_CELL_CARCINOMA	0.658407	0.847198	0.6711	0.853027
KEGG_PARKINSONS_DISEASE	0.660119	0.848042	0.59065	0.807423
REACTOME_NUCLEAR_EVENTS_KINASE_AND_TRANSCRIPTION_FACTOR_ACTIVATION	0.660638	0.848042	0.67287	0.853149
REACTOME_NUCLEOTIDE_EXCISION_REPAIR	0.66361	0.850373	0.67906	0.856379
REACTOME_METABOLISM_OF_PORPHYRINS	0.66466	0.850373	0.67333	0.853149
BIOCARTA_CELLCYCLE_PATHWAY	0.664823	0.850373	0.65637	0.839561
REACTOME_IRON_UPTAKE_AND_TRANSPORT	0.666758	0.851329	0.68331	0.858273
REACTOME_REGULATION_OF_GLUCOKINASE_BY_GLUCOKINASE_REGULATORY_PROTEIN	0.667151	0.851329	0.64519	0.836155
REACTOME_KERATAN_SULFATE_BIOSYNTHESIS	0.67008	0.852638	0.68004	0.856612
REACTOME_METABOLISM_OF_NON_CODING_RNA	0.670148	0.852638	0.69263	0.86103
REACTOME_PLATELET_ADHESION_TO_EXPOSED_COLLAGEN	0.67251	0.852638	0.67757	0.856379
REACTOME_VIRAL_MESSENGER_RNA_SYNTHESIS	0.672523	0.852638	0.65575	0.839561
KEGG_RNA_POLYMERASE	0.672811	0.852638	0.59191	0.807423
BIOCARTA_MYOSIN_PATHWAY	0.672927	0.852638	0.6857	0.858273
REACTOME_METABOLISM_OF_AMINO_ACIDS_AND_DERIVATIVES	0.67521	0.853601	0.65368	0.839561
KEGG_CALCIUM_SIGNALING_PATHWAY	0.675669	0.853601	0.65049	0.839015
REACTOME_ER_PHAGOSOME_PATHWAY	0.676064	0.853601	0.67165	0.853027
REACTOME_ERK_MAPK_TARGETS	0.677109	0.853919	0.6855	0.858273
REACTOME_COPI_MEDIATED_TRANSPORT	0.678624	0.854829	0.67898	0.856379
REACTOME_INTRINSIC_PATHWAY	0.681099	0.856943	0.68245	0.858273
KEGG_DILATED_CARDIOMYOPATHY	0.682608	0.85784	0.70772	0.866153
REACTOME_MEIOTIC_SYNAPSIS	0.684902	0.85972	0.70079	0.864456
REACTOME_UNBLOCKING_OF_NMDA_RECEPTOR_GLUTAMATE_BINDING_AND_ACTIVATION	0.686154	0.860289	0.66719	0.849366
REACTOME_TRAF6_MEDIATED_NFKB_ACTIVATION	0.687631	0.860835	0.68614	0.858273
KEGG_CIRCADIAN_RHYTHM_MAMMAL	0.688188	0.860835	0.69333	0.86103
REACTOME_RESOLUTION_OF_AP_SITES_VIA_THE_SINGLE_NUCLEOTIDE_REPLACEMENT_PATHWAY	0.690438	0.861723	0.69445	0.86103
REACTOME_REGULATION_OF_INSULIN_LIKE_GROWTH_FACTOR_IGF_ACTIVITY_BY_INSULIN_LIKE_GROWTH_FACTOR_BINDING_PROTEINS_IGFBPS	0.690499	0.861723	0.69346	0.86103
REACTOME_ACTIVATION_OF_CHAPERONE_GENES_BY_XBP1S	0.69213	0.86276	0.68589	0.858273
REACTOME_ERKS_ARE_INACTIVATED	0.694814	0.864041	0.69474	0.86103
REACTOME_BASE_EXCISION_REPAIR	0.694991	0.864041	0.70466	0.864814
REACTOME_G_ALPHA_Q_SIGNALLING_EVENTS	0.696748	0.864041	0.69701	0.86186
REACTOME_GABA_A_RECEPTOR_ACTIVATION	0.697448	0.864041	0.6999	0.864441
REACTOME_SYNTHESIS_OF_GLYCOSYLPHOSPHATIDYLINOSITOL_GPI	0.697922	0.864041	0.70352	0.864814
REACTOME_DOPAMINE_NEUROTRANSMITTER_RELEASE_CYCLE	0.697972	0.864041	0.70232	0.864456
REACTOME_SYNTHESIS_OF_PC	0.700839	0.865832	0.70696	0.866153
REACTOME_MHC_CLASS_II_ANTIGEN_PRESENTATION	0.701676	0.865832	0.67834	0.856379
REACTOME_CHYLOMICRON_MEDIATED_LIPID_TRANSPORT	0.701843	0.865832	0.69255	0.86103
REACTOME_LATE_PHASE_OF_HIV_LIFE_CYCLE	0.702634	0.865832	0.6336	0.830638
REACTOME_TCA_CYCLE_AND_RESPIRATORY_ELECTRON_TRANSPORT	0.703918	0.866422	0.62891	0.827028
REACTOME_GASTRIN_CREB_SIGNALLING_PATHWAY_VIA_PKC_AND_MAPK	0.705029	0.8668	0.70502	0.864814
REACTOME_CROSS_PRESENTATION_OF_SOLUBLE_EXOGENOUS_ANTIGENS_ENDOSOMES	0.708364	0.869565	0.72174	0.87479
REACTOME_CHEMOKINE_RECEPTORS_BIND_CHEMOKINES	0.708893	0.869565	0.71731	0.87479
REACTOME_ABC_FAMILY_PROTEINS_MEDIATED_TRANSPORT	0.71197	0.872346	0.69632	0.86186
REACTOME_ABACAVIR_TRANSPORT_AND_METABOLISM	0.714789	0.874565	0.71974	0.87479
REACTOME_CYCLIN_E_ASSOCIATED_EVENTS_DURING_G1_S_TRANSITION_	0.716157	0.874565	0.71073	0.868849
BIOCARTA_PROTEASOME_PATHWAY	0.716218	0.874565	0.71987	0.87479
REACTOME_BILE_SALT_AND_ORGANIC_ANION_SLC_TRANSPORTERS	0.719624	0.874714	0.7229	0.87479
REACTOME_TRANSPORT_OF_INORGANIC_CATIONS_ANIONS_AND_AMINO_ACIDS_OLIGOPEPTIDES	0.72039	0.874714	0.71264	0.870196
KEGG_PENTOSE_PHOSPHATE_PATHWAY	0.720716	0.874714	0.7305	0.878068
BIOCARTA_MAPK_PATHWAY	0.721312	0.874714	0.70175	0.864456
BIOCARTA_DREAM_PATHWAY	0.721371	0.874714	0.72717	0.875727
BIOCARTA_P53_PATHWAY	0.721925	0.874714	0.72287	0.87479
REACTOME_AMINE_DERIVED_HORMONES	0.722025	0.874714	0.72263	0.87479
REACTOME_PECAM1_INTERACTIONS	0.728802	0.881038	0.72774	0.875727
REACTOME_SCFSKP2_MEDIATED_DEGRADATION_OF_P27_P21	0.728881	0.881038	0.72275	0.87479
KEGG_SNARE_INTERACTIONS_IN_VESICULAR_TRANSPORT	0.730632	0.881997	0.69087	0.86103
REACTOME_ABORTIVE_ELONGATION_OF_HIV1_TRANSCRIPT_IN_THE_ABSENCE_OF_TAT	0.732529	0.881997	0.72768	0.875727
BIOCARTA_RHO_PATHWAY	0.732669	0.881997	0.72604	0.875727
KEGG_TOLL_LIKE_RECEPTOR_SIGNALING_PATHWAY	0.73295	0.881997	0.7378	0.882901
REACTOME_ACYL_CHAIN_REMODELLING_OF_PE	0.735135	0.883639	0.72696	0.875727
REACTOME_THE_NLRP3_INFLAMMASOME	0.739884	0.887647	0.73423	0.880585
KEGG_MTOR_SIGNALING_PATHWAY	0.740118	0.887647	0.73548	0.881103
REACTOME_GAP_JUNCTION_TRAFFICKING	0.741785	0.888657	0.74123	0.885038
REACTOME_ACYL_CHAIN_REMODELLING_OF_PC	0.74315	0.889303	0.73373	0.880585
REACTOME_GLUCAGON_SIGNALING_IN_METABOLIC_REGULATION	0.74516	0.890719	0.7389	0.883236
BIOCARTA_PTDINS_PATHWAY	0.750265	0.895826	0.75706	0.899271
REACTOME_SYNTHESIS_OF_PIPS_AT_THE_GOLGI_MEMBRANE	0.754327	0.899591	0.76462	0.901129
REACTOME_REGULATION_OF_WATER_BALANCE_BY_RENAL_AQUAPORINS	0.755847	0.899591	0.75801	0.899271
KEGG_SPHINGOLIPID_METABOLISM	0.757356	0.899591	0.76014	0.900628
REACTOME_INFLAMMASOMES	0.757931	0.899591	0.75816	0.899271
REACTOME_INTERACTIONS_OF_VPR_WITH_HOST_CELLULAR_PROTEINS	0.758879	0.899591	0.76893	0.901129
REACTOME_HOST_INTERACTIONS_OF_HIV_FACTORS	0.761303	0.899591	0.78045	0.906908
REACTOME_DESTABILIZATION_OF_MRNA_BY_BRF1	0.761716	0.899591	0.76221	0.901129
REACTOME_DOWNSTREAM_TCR_SIGNALING	0.762347	0.899591	0.76562	0.901129
BIOCARTA_ARF_PATHWAY	0.763293	0.899591	0.76508	0.901129
BIOCARTA_G1_PATHWAY	0.763433	0.899591	0.76459	0.901129
REACTOME_ACTIVATION_OF_RAC	0.763741	0.899591	0.76696	0.901129
REACTOME_DAG_AND_IP3_SIGNALING	0.76461	0.899591	0.75242	0.897405
REACTOME_LIPOPROTEIN_METABOLISM	0.766041	0.899591	0.772	0.902762
BIOCARTA_PAR1_PATHWAY	0.766255	0.899591	0.7777	0.906908
REACTOME_P53_DEPENDENT_G1_DNA_DAMAGE_RESPONSE	0.76651	0.899591	0.75651	0.899271
REACTOME_SEMA3A_PAK_DEPENDENT_AXON_REPULSION	0.768163	0.899591	0.76858	0.901129
BIOCARTA_INTRINSIC_PATHWAY	0.768721	0.899591	0.7668	0.901129
REACTOME_EXTRACELLULAR_MATRIX_ORGANIZATION	0.769008	0.899591	0.78039	0.906908
REACTOME_ACTIVATED_AMPK_STIMULATES_FATTY_ACID_OXIDATION_IN_MUSCLE	0.769288	0.899591	0.77095	0.902514
REACTOME_TRIGLYCERIDE_BIOSYNTHESIS	0.772252	0.901898	0.21283	0.572578
REACTOME_METABOLISM_OF_PROTEINS	0.772935	0.901898	0.80223	0.920313
KEGG_SULFUR_METABOLISM	0.774391	0.902618	0.77418	0.90433
BIOCARTA_RAB_PATHWAY	0.77684	0.904493	0.78022	0.906908
KEGG_GLYCOSAMINOGLYCAN_DEGRADATION	0.781608	0.909062	0.78144	0.906908
REACTOME_CLASS_B_2_SECRETIN_FAMILY_RECEPTORS	0.784608	0.909737	0.80205	0.920313
REACTOME_REGULATION_OF_PYRUVATE_DEHYDROGENASE_PDH_COMPLEX	0.784785	0.909737	0.78643	0.910737
REACTOME_CELL_EXTRACELLULAR_MATRIX_INTERACTIONS	0.785577	0.909737	0.79068	0.913728
REACTOME_SIGNALING_BY_HIPPO	0.786268	0.909737	0.79449	0.917112
BIOCARTA_FAS_PATHWAY	0.786411	0.909737	0.76772	0.901129
REACTOME_ADENYLATE_CYCLASE_ACTIVATING_PATHWAY	0.787401	0.909904	0.79071	0.913728
KEGG_GLYCOSPHINGOLIPID_BIOSYNTHESIS_GANGLIO_SERIES	0.796395	0.919061	0.80076	0.920313
REACTOME_ACETYLCHOLINE_NEUROTRANSMITTER_RELEASE_CYCLE	0.797032	0.919061	0.80009	0.920313
REACTOME_GPCR_DOWNSTREAM_SIGNALING	0.799576	0.921009	0.82697	0.931853
KEGG_PROTEASOME	0.801404	0.922128	0.81388	0.926584
KEGG_TYROSINE_METABOLISM	0.803525	0.923582	0.78635	0.910737
REACTOME_NOREPINEPHRINE_NEUROTRANSMITTER_RELEASE_CYCLE	0.804931	0.924169	0.8077	0.925224
REACTOME_SEROTONIN_RECEPTORS	0.805751	0.924169	0.80839	0.925224
REACTOME_MAPK_TARGETS_NUCLEAR_EVENTS_MEDIATED_BY_MAP_KINASES	0.8085	0.926335	0.81637	0.927219
KEGG_ASCORBATE_AND_ALDARATE_METABOLISM	0.809782	0.926652	0.81064	0.925387
REACTOME_GAP_JUNCTION_DEGRADATION	0.81255	0.926652	0.81111	0.925387
BIOCARTA_IL1R_PATHWAY	0.812771	0.926652	0.80239	0.920313
BIOCARTA_ACTINY_PATHWAY	0.812849	0.926652	0.79557	0.917376
REACTOME_DIGESTION_OF_DIETARY_CARBOHYDRATE	0.813079	0.926652	0.81579	0.927219
REACTOME_PEROXISOMAL_LIPID_METABOLISM	0.814219	0.92697	0.81069	0.925387
BIOCARTA_MTOR_PATHWAY	0.819907	0.93246	0.78143	0.906908
REACTOME_RECYCLING_OF_BILE_ACIDS_AND_SALTS	0.82302	0.933629	0.8254	0.931853
BIOCARTA_TOLL_PATHWAY	0.824335	0.933629	0.81702	0.927219
REACTOME_NFKB_AND_MAP_KINASES_ACTIVATION_MEDIATED_BY_TLR4_SIGNALING_REPERTOIRE	0.8255	0.933629	0.82625	0.931853
KEGG_TERPENOID_BACKBONE_BIOSYNTHESIS	0.82551	0.933629	0.82716	0.931853
REACTOME_RETROGRADE_NEUROTROPHIN_SIGNALLING	0.825701	0.933629	0.82049	0.930177
REACTOME_PYRUVATE_METABOLISM	0.827161	0.933629	0.83109	0.934326
REACTOME_MEMBRANE_TRAFFICKING	0.827176	0.933629	0.81256	0.92606
REACTOME_SYNTHESIS_OF_PIPS_AT_THE_PLASMA_MEMBRANE	0.828155	0.933629	0.83685	0.937303
REACTOME_NEF_MEDIATED_DOWNREGULATION_OF_MHC_CLASS_I_COMPLEX_CELL_SURFACE_EXPRESSION	0.828736	0.933629	0.83004	0.93412
KEGG_HEDGEHOG_SIGNALING_PATHWAY	0.832958	0.936526	0.82454	0.931853
REACTOME_NOD1_2_SIGNALING_PATHWAY	0.833047	0.936526	0.83366	0.936238
REACTOME_GOLGI_ASSOCIATED_VESICLE_BIOGENESIS	0.835582	0.937441	0.85183	0.947406
REACTOME_CRMPS_IN_SEMA3A_SIGNALING	0.835602	0.937441	0.83593	0.937303
REACTOME_AMINE_LIGAND_BINDING_RECEPTORS	0.844675	0.946634	0.85398	0.947406
KEGG_PROPANOATE_METABOLISM	0.847465	0.947456	0.85483	0.947406
REACTOME_SPHINGOLIPID_DE_NOVO_BIOSYNTHESIS	0.847558	0.947456	0.8537	0.947406
KEGG_GLYCINE_SERINE_AND_THREONINE_METABOLISM	0.849428	0.947456	0.85592	0.947406
REACTOME_NEP_NS2_INTERACTS_WITH_THE_CELLULAR_EXPORT_MACHINERY	0.850196	0.947456	0.85567	0.947406
REACTOME_SIGNALING_BY_GPCR	0.852974	0.947456	0.86614	0.949004
REACTOME_LYSOSOME_VESICLE_BIOGENESIS	0.853405	0.947456	0.85232	0.947406
REACTOME_COLLAGEN_FORMATION	0.853775	0.947456	0.85582	0.947406
KEGG_BLADDER_CANCER	0.853781	0.947456	0.83975	0.938185
KEGG_PRION_DISEASES	0.856285	0.947456	0.85985	0.947859
REACTOME_TRANS_GOLGI_NETWORK_VESICLE_BUDDING	0.856345	0.947456	0.87083	0.949004
REACTOME_KERATAN_SULFATE_KERATIN_METABOLISM	0.856558	0.947456	0.85929	0.947859
KEGG_PORPHYRIN_AND_CHLOROPHYLL_METABOLISM	0.857837	0.947456	0.86176	0.948993
REACTOME_PKB_MEDIATED_EVENTS	0.859571	0.947456	0.8241	0.931853
REACTOME_TRANSPORT_OF_MATURE_MRNA_DERIVED_FROM_AN_INTRONLESS_TRANSCRIPT	0.860056	0.947456	0.83759	0.937303
REACTOME_FORMATION_OF_TRANSCRIPTION_COUPLED_NER_TC_NER_REPAIR_COMPLEX	0.860796	0.947456	0.85119	0.947406
REACTOME_OTHER_SEMAPHORIN_INTERACTIONS	0.860854	0.947456	0.86387	0.949004
REACTOME_METABOLISM_OF_LIPIDS_AND_LIPOPROTEINS	0.862596	0.947456	0.75723	0.899271
REACTOME_CHOLESTEROL_BIOSYNTHESIS	0.864429	0.947456	0.86689	0.949004
REACTOME_AXON_GUIDANCE	0.864463	0.947456	0.85758	0.947793
KEGG_COMPLEMENT_AND_COAGULATION_CASCADES	0.865669	0.947456	0.85803	0.947793
REACTOME_GLUCOSE_METABOLISM	0.866571	0.947456	0.86723	0.949004
REACTOME_SPHINGOLIPID_METABOLISM	0.868339	0.947456	0.87373	0.949004
KEGG_HISTIDINE_METABOLISM	0.868435	0.947456	0.87063	0.949004
BIOCARTA_CFTR_PATHWAY	0.869661	0.947456	0.87065	0.949004
KEGG_BASE_EXCISION_REPAIR	0.870246	0.947456	0.87622	0.949004
REACTOME_PROTEOLYTIC_CLEAVAGE_OF_SNARE_COMPLEX_PROTEINS	0.870515	0.947456	0.873	0.949004
REACTOME_TAK1_ACTIVATES_NFKB_BY_PHOSPHORYLATION_AND_ACTIVATION_OF_IKKS_COMPLEX	0.870774	0.947456	0.86872	0.949004
REACTOME_CLASS_A1_RHODOPSIN_LIKE_RECEPTORS	0.87135	0.947456	0.87239	0.949004
REACTOME_SYNTHESIS_OF_PIPS_AT_THE_EARLY_ENDOSOME_MEMBRANE	0.871656	0.947456	0.87333	0.949004
REACTOME_TRANSPORT_OF_RIBONUCLEOPROTEINS_INTO_THE_HOST_NUCLEUS	0.8718	0.947456	0.87598	0.949004
REACTOME_NUCLEOTIDE_BINDING_DOMAIN_LEUCINE_RICH_REPEAT_CONTAINING_RECEPTOR_NLR_SIGNALING_PATHWAYS	0.874643	0.949587	0.87775	0.949004
KEGG_RENIN_ANGIOTENSIN_SYSTEM	0.876048	0.950155	0.87407	0.949004
KEGG_BETA_ALANINE_METABOLISM	0.878433	0.950975	0.8809	0.949004
KEGG_RIBOSOME	0.878571	0.950975	0.88258	0.949004
REACTOME_TRIF_MEDIATED_TLR3_SIGNALING	0.879717	0.95126	0.8787	0.949004
KEGG_O_GLYCAN_BIOSYNTHESIS	0.882572	0.952275	0.88468	0.949004
BIOCARTA_ERK5_PATHWAY	0.882589	0.952275	0.88422	0.949004
REACTOME_BOTULINUM_NEUROTOXICITY	0.88334	0.952275	0.88371	0.949004
REACTOME_SRP_DEPENDENT_COTRANSLATIONAL_PROTEIN_TARGETING_TO_MEMBRANE	0.88454	0.952275	0.87925	0.949004
KEGG_LYSINE_DEGRADATION	0.885076	0.952275	0.8896	0.951728
REACTOME_PKA_MEDIATED_PHOSPHORYLATION_OF_CREB	0.887475	0.952896	0.88987	0.951728
REACTOME_REGULATION_OF_AMPK_ACTIVITY_VIA_LKB1	0.888355	0.952896	0.88304	0.949004
KEGG_FC_GAMMA_R_MEDIATED_PHAGOCYTOSIS	0.889098	0.952896	0.88009	0.949004
REACTOME_GPCR_LIGAND_BINDING	0.889654	0.952896	0.90505	0.959389
REACTOME_ENDOSOMAL_VACUOLAR_PATHWAY	0.890321	0.952896	0.8898	0.951728
KEGG_ABC_TRANSPORTERS	0.892288	0.952896	0.88127	0.949004
REACTOME_SYNTHESIS_OF_PIPS_AT_THE_LATE_ENDOSOME_MEMBRANE	0.894456	0.952896	0.89317	0.953678
REACTOME_PURINE_CATABOLISM	0.895037	0.952896	0.89633	0.953901
BIOCARTA_CTCF_PATHWAY	0.895184	0.952896	0.89432	0.953678
REACTOME_GLUCONEOGENESIS	0.895252	0.952896	0.89535	0.9538
BIOCARTA_AKAPCENTROSOME_PATHWAY	0.895679	0.952896	0.89435	0.953678
REACTOME_SEMA4D_INDUCED_CELL_MIGRATION_AND_GROWTH_CONE_COLLAPSE	0.896314	0.952896	0.89728	0.953969
REACTOME_IL1_SIGNALING	0.897155	0.952896	0.89844	0.95426
REACTOME_O_LINKED_GLYCOSYLATION_OF_MUCINS	0.901451	0.956515	0.90906	0.961746
KEGG_HUNTINGTONS_DISEASE	0.902353	0.956529	0.83809	0.937303
BIOCARTA_BARRESTIN_PATHWAY	0.904838	0.957554	0.90613	0.959589
REACTOME_IRAK1_RECRUITS_IKK_COMPLEX	0.905097	0.957554	0.90346	0.958647
BIOCARTA_SKP2E2F_PATHWAY	0.910722	0.962559	0.91198	0.962944
BIOCARTA_GLYCOLYSIS_PATHWAY	0.913287	0.964119	0.91381	0.962988
REACTOME_ENERGY_DEPENDENT_REGULATION_OF_MTOR_BY_LKB1_AMPK	0.913988	0.964119	0.91076	0.962599
REACTOME_ZINC_TRANSPORTERS	0.9153	0.964163	0.91308	0.962988
REACTOME_MICRORNA_MIRNA_BIOGENESIS	0.915893	0.964163	0.91536	0.963678
BIOCARTA_ARAP_PATHWAY	0.916716	0.964163	0.91847	0.965129
BIOCARTA_CK1_PATHWAY	0.919714	0.966373	0.91853	0.965129
REACTOME_ACTIVATED_TAK1_MEDIATES_P38_MAPK_ACTIVATION	0.922181	0.96802	0.92028	0.966025
REACTOME_SEMA4D_IN_SEMAPHORIN_SIGNALING	0.923149	0.968093	0.92386	0.967896
KEGG_BUTANOATE_METABOLISM	0.927644	0.971557	0.9275	0.970765
REACTOME_SIGNAL_TRANSDUCTION_BY_L1	0.928257	0.971557	0.92964	0.972037
REACTOME_ACYL_CHAIN_REMODELLING_OF_PI	0.932527	0.974301	0.93365	0.973418
REACTOME_INTERACTION_BETWEEN_L1_AND_ANKYRINS	0.933157	0.974301	0.93052	0.972037
KEGG_TRYPTOPHAN_METABOLISM	0.933592	0.974301	0.92294	0.967874
REACTOME_GAMMA_CARBOXYLATION_TRANSPORT_AND_AMINO_TERMINAL_CLEAVAGE_OF_PROTEINS	0.934896	0.974718	0.93352	0.973418
REACTOME_FORMATION_OF_FIBRIN_CLOT_CLOTTING_CASCADE	0.937791	0.97679	0.93866	0.976751
REACTOME_MYD88_MAL_CASCADE_INITIATED_ON_PLASMA_MEMBRANE	0.939921	0.977395	0.94241	0.978073
BIOCARTA_AGPCR_PATHWAY	0.941897	0.977395	0.94268	0.978073
KEGG_GLYCEROPHOSPHOLIPID_METABOLISM	0.942744	0.977395	0.93538	0.974279
REACTOME_RECYCLING_PATHWAY_OF_L1	0.943253	0.977395	0.94538	0.978073
BIOCARTA_AMI_PATHWAY	0.94419	0.977395	0.94458	0.978073
REACTOME_PI_METABOLISM	0.944835	0.977395	0.94936	0.979156
REACTOME_TRAF6_MEDIATED_INDUCTION_OF_NFKB_AND_MAP_KINASES_UPON_TLR7_8_OR_9_ACTIVATION	0.945651	0.977395	0.94319	0.978073
REACTOME_ACTIVATED_TLR4_SIGNALLING	0.94651	0.977395	0.94744	0.979156
REACTOME_PEPTIDE_LIGAND_BINDING_RECEPTORS	0.946539	0.977395	0.94398	0.978073
REACTOME_L1CAM_INTERACTIONS	0.947969	0.977933	0.94986	0.979156
REACTOME_OLFACTORY_SIGNALING_PATHWAY	0.950382	0.978208	0.95273	0.979156
KEGG_LYSOSOME	0.950934	0.978208	0.95354	0.979156
REACTOME_METABOLISM_OF_MRNA	0.95096	0.978208	0.95639	0.98005
KEGG_NOD_LIKE_RECEPTOR_SIGNALING_PATHWAY	0.952357	0.978659	0.95096	0.979156
KEGG_GLYCOSPHINGOLIPID_BIOSYNTHESIS_GLOBO_SERIES	0.954074	0.978659	0.9537	0.979156
REACTOME_NEPHRIN_INTERACTIONS	0.954569	0.978659	0.95248	0.979156
REACTOME_SYNTHESIS_OF_PA	0.955033	0.978659	0.95616	0.98005
REACTOME_METABOLISM_OF_RNA	0.959742	0.979144	0.96579	0.981523
REACTOME_PEPTIDE_CHAIN_ELONGATION	0.959855	0.979144	0.95916	0.980101
REACTOME_ALPHA_LINOLENIC_ACID_ALA_METABOLISM	0.959899	0.979144	0.96057	0.980101
REACTOME_JNK_C_JUN_KINASES_PHOSPHORYLATION_AND_ACTIVATION_MEDIATED_BY_ACTIVATED_HUMAN_TAK1	0.960462	0.979144	0.96139	0.980101
BIOCARTA_ETC_PATHWAY	0.961778	0.979144	0.96213	0.980101
REACTOME_INFLUENZA_VIRAL_RNA_TRANSCRIPTION_AND_REPLICATION	0.962271	0.979144	0.96246	0.980101
REACTOME_TIE2_SIGNALING	0.962566	0.979144	0.96281	0.980101
REACTOME_REGULATORY_RNA_PATHWAYS	0.963398	0.979144	0.96151	0.980101
REACTOME_GLYCEROPHOSPHOLIPID_BIOSYNTHESIS	0.963688	0.979144	0.96603	0.981523
REACTOME_METAL_ION_SLC_TRANSPORTERS	0.968383	0.981608	0.96699	0.981572
KEGG_NICOTINATE_AND_NICOTINAMIDE_METABOLISM	0.96871	0.981608	0.96864	0.982321
REACTOME_TOLL_RECEPTOR_CASCADES	0.968862	0.981608	0.9711	0.982861
REACTOME_COMMON_PATHWAY	0.970351	0.981608	0.96975	0.982522
REACTOME_LIGAND_GATED_ION_CHANNEL_TRANSPORT	0.970671	0.981608	0.97191	0.982861
KEGG_LIMONENE_AND_PINENE_DEGRADATION	0.974353	0.984407	0.97397	0.98402
REACTOME_INFLUENZA_LIFE_CYCLE	0.97782	0.986188	0.97941	0.986532
REACTOME_MAP_KINASE_ACTIVATION_IN_TLR_CASCADE	0.978545	0.986188	0.98004	0.986532
REACTOME_NONSENSE_MEDIATED_DECAY_ENHANCED_BY_THE_EXON_JUNCTION_COMPLEX	0.978863	0.986188	0.98012	0.986532
BIOCARTA_EXTRINSIC_PATHWAY	0.980286	0.986699	0.9801	0.986532
KEGG_RIBOFLAVIN_METABOLISM	0.98268	0.987877	0.983	0.987859
KEGG_BIOSYNTHESIS_OF_UNSATURATED_FATTY_ACIDS	0.984033	0.987877	0.98419	0.987859
REACTOME_GLYCOLYSIS	0.984208	0.987877	0.98416	0.987859
BIOCARTA_PLCE_PATHWAY	0.986366	0.989121	0.98631	0.989065
REACTOME_SEMAPHORIN_INTERACTIONS	0.991497	0.993341	0.99135	0.993194
REACTOME_PHOSPHOLIPID_METABOLISM	0.995902	0.996828	0.99679	0.997716
REACTOME_KERATAN_SULFATE_DEGRADATION	0.998911	0.998911	0.99905	0.99905

## Sheet: Table S33
Name	chi2Pvalue	chi2FDR	empPvalue	empFDR
BIOCARTA_IL3_PATHWAY	1.75606e-05	0.0189128	0.000232	0.249864
KEGG_LEUKOCYTE_TRANSENDOTHELIAL_MIGRATION	0.000583134	0.167857	0.00232	0.350794
REACTOME_FACTORS_INVOLVED_IN_MEGAKARYOCYTE_DEVELOPMENT_AND_PLATELET_PRODUCTION	0.000908799	0.167857	0.00148	0.346794
REACTOME_IL_2_SIGNALING	0.000930467	0.167857	0.0011	0.346794
KEGG_T_CELL_RECEPTOR_SIGNALING_PATHWAY	0.00106465	0.167857	0.00161	0.346794
REACTOME_CALNEXIN_CALRETICULIN_CYCLE	0.00118328	0.167857	0.00355	0.350794
BIOCARTA_TOB1_PATHWAY	0.00122963	0.167857	0.00446	0.350794
REACTOME_FORMATION_OF_RNA_POL_II_ELONGATION_COMPLEX_	0.00124685	0.167857	0.00428	0.350794
REACTOME_IL_RECEPTOR_SHC_SIGNALING	0.001482	0.177346	0.00142	0.346794
KEGG_ABC_TRANSPORTERS	0.00307223	0.321605	0.00841	0.406183
REACTOME_FORMATION_OF_THE_HIV1_EARLY_ELONGATION_COMPLEX	0.00328987	0.321605	0.00901	0.406183
REACTOME_N_GLYCAN_TRIMMING_IN_THE_ER_AND_CALNEXIN_CALRETICULIN_CYCLE	0.00358334	0.321605	0.0065	0.393105
KEGG_FC_EPSILON_RI_SIGNALING_PATHWAY	0.00445549	0.330386	0.00442	0.350794
BIOCARTA_TCR_PATHWAY	0.00452369	0.330386	0.00882	0.406183
BIOCARTA_BIOPEPTIDES_PATHWAY	0.00487992	0.330386	0.01288	0.447476
BIOCARTA_IL17_PATHWAY	0.0050503	0.330386	0.00236	0.350794
REACTOME_ELONGATION_ARREST_AND_RECOVERY	0.00538558	0.330386	0.01009	0.406183
REACTOME_ABORTIVE_ELONGATION_OF_HIV1_TRANSCRIPT_IN_THE_ABSENCE_OF_TAT	0.00552177	0.330386	0.01056	0.406183
REACTOME_IL_3_5_AND_GM_CSF_SIGNALING	0.00648368	0.348042	0.00347	0.350794
BIOCARTA_KERATINOCYTE_PATHWAY	0.00675744	0.348042	0.01528	0.458494
KEGG_B_CELL_RECEPTOR_SIGNALING_PATHWAY	0.00678633	0.348042	0.01464	0.458494
REACTOME_SIGNALING_BY_ILS	0.00745831	0.363864	0.00456	0.350794
BIOCARTA_ALK_PATHWAY	0.00777054	0.363864	0.01354	0.455706
REACTOME_ORGANIC_CATION_ANION_ZWITTERION_TRANSPORT	0.00829822	0.366948	0.00404	0.350794
BIOCARTA_DC_PATHWAY	0.00851783	0.366948	0.00529	0.379822
REACTOME_RNA_POL_II_PRE_TRANSCRIPTION_EVENTS	0.00929153	0.382307	0.01667	0.458494
REACTOME_HEMOSTASIS	0.00958431	0.382307	0.01117	0.414831
REACTOME_GENERATION_OF_SECOND_MESSENGER_MOLECULES	0.0102158	0.392944	0.01216	0.436544
BIOCARTA_CERAMIDE_PATHWAY	0.0114945	0.402589	0.02019	0.471346
KEGG_LONG_TERM_POTENTIATION	0.0116488	0.402589	0.02061	0.471346
BIOCARTA_CYTOKINE_PATHWAY	0.0119127	0.402589	0.00618	0.393105
REACTOME_TRAF6_MEDIATED_IRF7_ACTIVATION	0.0125789	0.402589	0.00657	0.393105
KEGG_RNA_POLYMERASE	0.0127643	0.402589	0.01722	0.458494
BIOCARTA_RELA_PATHWAY	0.013635	0.402589	0.0244	0.477796
BIOCARTA_IL2_PATHWAY	0.0137919	0.402589	0.024	0.477796
REACTOME_TCR_SIGNALING	0.0144856	0.402589	0.01886	0.461641
REACTOME_MRNA_CAPPING	0.014731	0.402589	0.02232	0.471346
BIOCARTA_GATA3_PATHWAY	0.0147637	0.402589	0.0177	0.458494
BIOCARTA_TNFR2_PATHWAY	0.0149116	0.402589	0.0249	0.47888
REACTOME_PRE_NOTCH_PROCESSING_IN_GOLGI	0.0151707	0.402589	0.02377	0.477796
KEGG_APOPTOSIS	0.015362	0.402589	0.01037	0.406183
REACTOME_MRNA_SPLICING_MINOR_PATHWAY	0.0156998	0.402589	0.01698	0.458494
BIOCARTA_CDMAC_PATHWAY	0.0175894	0.440552	0.02684	0.501261
REACTOME_LATENT_INFECTION_OF_HOMO_SAPIENS_WITH_MYCOBACTERIUM_TUBERCULOSIS	0.018786	0.454061	0.01861	0.461641
KEGG_LEISHMANIA_INFECTION	0.0189719	0.454061	0.0308	0.508255
REACTOME_HEPARAN_SULFATE_HEPARIN_HS_GAG_METABOLISM	0.0198539	0.458391	0.02727	0.501261
BIOCARTA_INFLAM_PATHWAY	0.0206149	0.458391	0.00999	0.406183
BIOCARTA_CXCR4_PATHWAY	0.0206352	0.458391	0.03366	0.508255
REACTOME_PYRIMIDINE_CATABOLISM	0.0212159	0.458391	0.02231	0.471346
BIOCARTA_BAD_PATHWAY	0.0212809	0.458391	0.00741	0.406183
REACTOME_FORMATION_OF_TRANSCRIPTION_COUPLED_NER_TC_NER_REPAIR_COMPLEX	0.0227619	0.458504	0.03044	0.508255
REACTOME_SYNTHESIS_OF_SUBSTRATES_IN_N_GLYCAN_BIOSYTHESIS	0.0227963	0.458504	0.0242	0.477796
REACTOME_PRE_NOTCH_EXPRESSION_AND_PROCESSING	0.0234098	0.458504	0.03445	0.508255
REACTOME_REGULATORY_RNA_PATHWAYS	0.0235538	0.458504	0.03225	0.508255
REACTOME_ANTIGEN_PRESENTATION_FOLDING_ASSEMBLY_AND_PEPTIDE_LOADING_OF_CLASS_I_MHC	0.0235609	0.458504	0.02146	0.471346
KEGG_NOTCH_SIGNALING_PATHWAY	0.0240798	0.458504	0.03431	0.508255
REACTOME_SHC_RELATED_EVENTS	0.0242662	0.458504	0.02746	0.501261
BIOCARTA_TID_PATHWAY	0.0247008	0.458668	0.03782	0.512306
KEGG_DORSO_VENTRAL_AXIS_FORMATION	0.0251671	0.459407	0.0372	0.512306
REACTOME_LATE_PHASE_OF_HIV_LIFE_CYCLE	0.0263014	0.461015	0.03807	0.512306
BIOCARTA_STATHMIN_PATHWAY	0.0265586	0.461015	0.03313	0.508255
BIOCARTA_TEL_PATHWAY	0.0266494	0.461015	0.03113	0.508255
REACTOME_SEMA3A_PLEXIN_REPULSION_SIGNALING_BY_INHIBITING_INTEGRIN_ADHESION	0.0269695	0.461015	0.03615	0.512306
BIOCARTA_ETS_PATHWAY	0.0280551	0.461015	0.03975	0.521664
REACTOME_SIGNALING_BY_FGFR1_MUTANTS	0.02826	0.461015	0.03801	0.512306
KEGG_CYTOKINE_CYTOKINE_RECEPTOR_INTERACTION	0.0293932	0.461015	0.01675	0.458494
KEGG_RETINOL_METABOLISM	0.0294933	0.461015	0.03574	0.512306
REACTOME_VIRAL_MESSENGER_RNA_SYNTHESIS	0.02999	0.461015	0.03429	0.508255
KEGG_LONG_TERM_DEPRESSION	0.0309352	0.461015	0.04376	0.524603
BIOCARTA_SODD_PATHWAY	0.0312004	0.461015	0.04183	0.521664
BIOCARTA_NKT_PATHWAY	0.0322482	0.461015	0.01604	0.458494
REACTOME_GRB2_EVENTS_IN_ERBB2_SIGNALING	0.0326056	0.461015	0.04447	0.524603
REACTOME_MICRORNA_MIRNA_BIOGENESIS	0.0331119	0.461015	0.04129	0.521664
KEGG_BLADDER_CANCER	0.0331611	0.461015	0.04214	0.521664
KEGG_ASTHMA	0.0333519	0.461015	0.00768	0.406183
KEGG_NATURAL_KILLER_CELL_MEDIATED_CYTOTOXICITY	0.0337687	0.461015	0.01788	0.458494
BIOCARTA_AKAP13_PATHWAY	0.0339267	0.461015	0.0292	0.508255
BIOCARTA_STEM_PATHWAY	0.0339566	0.461015	0.00942	0.406183
KEGG_CHRONIC_MYELOID_LEUKEMIA	0.0344397	0.461015	0.05392	0.550554
REACTOME_TRANSMEMBRANE_TRANSPORT_OF_SMALL_MOLECULES	0.0346584	0.461015	0.0333	0.508255
REACTOME_PYRIMIDINE_METABOLISM	0.0346724	0.461015	0.04035	0.521664
KEGG_FC_GAMMA_R_MEDIATED_PHAGOCYTOSIS	0.0352194	0.462577	0.03835	0.512306
KEGG_ADHERENS_JUNCTION	0.0364894	0.468873	0.05065	0.550554
KEGG_PRIMARY_BILE_ACID_BIOSYNTHESIS	0.0365695	0.468873	0.0453	0.524603
KEGG_ANTIGEN_PROCESSING_AND_PRESENTATION	0.0372955	0.469886	0.04199	0.521664
BIOCARTA_GH_PATHWAY	0.037521	0.469886	0.04403	0.524603
BIOCARTA_41BB_PATHWAY	0.0381771	0.472606	0.05534	0.550554
REACTOME_HS_GAG_BIOSYNTHESIS	0.0395361	0.474481	0.0476	0.534013
BIOCARTA_RNA_PATHWAY	0.039869	0.474481	0.05396	0.550554
KEGG_STEROID_BIOSYNTHESIS	0.0405153	0.474481	0.05189	0.550554
KEGG_INSULIN_SIGNALING_PATHWAY	0.0408242	0.474481	0.05208	0.550554
BIOCARTA_CD40_PATHWAY	0.0408923	0.474481	0.05572	0.550554
REACTOME_BIOSYNTHESIS_OF_THE_N_GLYCAN_PRECURSOR_DOLICHOL_LIPID_LINKED_OLIGOSACCHARIDE_LLO_AND_TRANSFER_TO_A_NASCENT_PROTEIN	0.0411369	0.474481	0.04514	0.524603
KEGG_NON_HOMOLOGOUS_END_JOINING	0.0414125	0.474481	0.03853	0.512306
BIOCARTA_CARM_ER_PATHWAY	0.0424841	0.481636	0.05303	0.550554
REACTOME_INSULIN_RECEPTOR_RECYCLING	0.0430423	0.482881	0.03323	0.508255
BIOCARTA_EPO_PATHWAY	0.0437327	0.485568	0.05551	0.550554
REACTOME_FRS2_MEDIATED_CASCADE	0.0451319	0.491792	0.05467	0.550554
BIOCARTA_MTA3_PATHWAY	0.0452065	0.491792	0.04735	0.534013
BIOCARTA_NFAT_PATHWAY	0.0466499	0.499793	0.04611	0.528303
BIOCARTA_GPCR_PATHWAY	0.0468701	0.499793	0.05531	0.550554
BIOCARTA_HER2_PATHWAY	0.0488898	0.516219	0.06075	0.565146
REACTOME_SHC1_EVENTS_IN_ERBB4_SIGNALING	0.0505624	0.526263	0.06009	0.565146
REACTOME_SIGNALING_BY_ACTIVATED_POINT_MUTANTS_OF_FGFR1	0.0508183	0.526263	0.05058	0.550554
BIOCARTA_STRESS_PATHWAY	0.0534568	0.531634	0.0731	0.574577
BIOCARTA_TALL1_PATHWAY	0.0534631	0.531634	0.06674	0.574577
BIOCARTA_RACCYCD_PATHWAY	0.0535715	0.531634	0.0686	0.574577
BIOCARTA_CARDIACEGF_PATHWAY	0.0537893	0.531634	0.07384	0.574577
REACTOME_INFLUENZA_LIFE_CYCLE	0.0540579	0.531634	0.0657	0.574577
REACTOME_METABOLISM_OF_VITAMINS_AND_COFACTORS	0.0542988	0.531634	0.0598	0.565146
KEGG_VASCULAR_SMOOTH_MUSCLE_CONTRACTION	0.0555514	0.534375	0.0749	0.574577
BIOCARTA_MAPK_PATHWAY	0.0555711	0.534375	0.07319	0.574577
REACTOME_CYTOKINE_SIGNALING_IN_IMMUNE_SYSTEM	0.0570718	0.538012	0.02158	0.471346
REACTOME_MRNA_SPLICING	0.0575569	0.538012	0.05422	0.550554
REACTOME_NUCLEAR_SIGNALING_BY_ERBB4	0.0578317	0.538012	0.07865	0.574577
KEGG_JAK_STAT_SIGNALING_PATHWAY	0.0586543	0.538012	0.03234	0.508255
BIOCARTA_INTRINSIC_PATHWAY	0.0591788	0.538012	0.0675	0.574577
REACTOME_RECRUITMENT_OF_NUMA_TO_MITOTIC_CENTROSOMES	0.0604089	0.538012	0.06881	0.574577
REACTOME_SIGNALING_BY_FGFR_MUTANTS	0.0607853	0.538012	0.07629	0.574577
REACTOME_SIGNALING_BY_NOTCH	0.0613546	0.538012	0.08396	0.574577
BIOCARTA_CDK5_PATHWAY	0.0619175	0.538012	0.0676	0.574577
KEGG_LINOLEIC_ACID_METABOLISM	0.0619737	0.538012	0.0773	0.574577
BIOCARTA_BCR_PATHWAY	0.0620503	0.538012	0.07311	0.574577
REACTOME_ACETYLCHOLINE_NEUROTRANSMITTER_RELEASE_CYCLE	0.0627496	0.538012	0.05918	0.565146
BIOCARTA_IL1R_PATHWAY	0.0634833	0.538012	0.08755	0.574577
REACTOME_FGFR4_LIGAND_BINDING_AND_ACTIVATION	0.0653876	0.538012	0.06087	0.565146
REACTOME_FORMATION_OF_INCISION_COMPLEX_IN_GG_NER	0.0660806	0.538012	0.05984	0.565146
BIOCARTA_AMI_PATHWAY	0.0669715	0.538012	0.07086	0.574577
REACTOME_HIV_LIFE_CYCLE	0.0671956	0.538012	0.07788	0.574577
BIOCARTA_ARAP_PATHWAY	0.0673149	0.538012	0.07142	0.574577
REACTOME_CELL_DEATH_SIGNALLING_VIA_NRAGE_NRIF_AND_NADE	0.0675235	0.538012	0.06942	0.574577
REACTOME_ABC_FAMILY_PROTEINS_MEDIATED_TRANSPORT	0.0683073	0.538012	0.08356	0.574577
BIOCARTA_FMLP_PATHWAY	0.0684955	0.538012	0.0792	0.574577
BIOCARTA_NTHI_PATHWAY	0.0688804	0.538012	0.09021	0.574577
KEGG_ALPHA_LINOLENIC_ACID_METABOLISM	0.0689295	0.538012	0.08138	0.574577
KEGG_DRUG_METABOLISM_OTHER_ENZYMES	0.069447	0.538012	0.07243	0.574577
BIOCARTA_CELL2CELL_PATHWAY	0.0703041	0.538012	0.07126	0.574577
BIOCARTA_HIVNEF_PATHWAY	0.070697	0.538012	0.09341	0.574577
REACTOME_RNA_POL_I_TRANSCRIPTION_TERMINATION	0.0719782	0.538012	0.0874	0.574577
REACTOME_TRANSPORT_OF_GLUCOSE_AND_OTHER_SUGARS_BILE_SALTS_AND_ORGANIC_ACIDS_METAL_IONS_AND_AMINE_COMPOUNDS	0.0721578	0.538012	0.04407	0.524603
REACTOME_FGFR2C_LIGAND_BINDING_AND_ACTIVATION	0.0723424	0.538012	0.06964	0.574577
BIOCARTA_KREB_PATHWAY	0.0731561	0.538012	0.05958	0.565146
KEGG_GLYCOSAMINOGLYCAN_BIOSYNTHESIS_HEPARAN_SULFATE	0.0734657	0.538012	0.08153	0.574577
REACTOME_A_TETRASACCHARIDE_LINKER_SEQUENCE_IS_REQUIRED_FOR_GAG_SYNTHESIS	0.0737951	0.538012	0.07522	0.574577
REACTOME_XENOBIOTICS	0.0741062	0.538012	0.08794	0.574577
REACTOME_INTERFERON_GAMMA_SIGNALING	0.0745587	0.538012	0.03321	0.508255
REACTOME_EICOSANOID_LIGAND_BINDING_RECEPTORS	0.0747861	0.538012	0.09108	0.574577
REACTOME_SIGNALLING_TO_RAS	0.074846	0.538012	0.08699	0.574577
REACTOME_SHC1_EVENTS_IN_EGFR_SIGNALING	0.0760577	0.538012	0.08526	0.574577
REACTOME_ION_CHANNEL_TRANSPORT	0.0761351	0.538012	0.09211	0.574577
BIOCARTA_NFKB_PATHWAY	0.0765878	0.538012	0.09669	0.574577
REACTOME_LIGAND_GATED_ION_CHANNEL_TRANSPORT	0.0772702	0.538012	0.08666	0.574577
BIOCARTA_ERYTH_PATHWAY	0.0781357	0.538012	0.01727	0.458494
BIOCARTA_TPO_PATHWAY	0.0783522	0.538012	0.09426	0.574577
REACTOME_NFKB_IS_ACTIVATED_AND_SIGNALS_SURVIVAL	0.0786895	0.538012	0.07481	0.574577
REACTOME_FGFR1_LIGAND_BINDING_AND_ACTIVATION	0.0795956	0.538012	0.07555	0.574577
REACTOME_PPARA_ACTIVATES_GENE_EXPRESSION	0.0799771	0.538012	0.08914	0.574577
KEGG_LYSINE_DEGRADATION	0.0800497	0.538012	0.07336	0.574577
KEGG_GNRH_SIGNALING_PATHWAY	0.080152	0.538012	0.09199	0.574577
REACTOME_SIGNALING_BY_FGFR3_MUTANTS	0.0803205	0.538012	0.07556	0.574577
BIOCARTA_MPR_PATHWAY	0.080427	0.538012	0.10016	0.577403
REACTOME_CHOLESTEROL_BIOSYNTHESIS	0.0810764	0.538999	0.09677	0.574577
KEGG_VEGF_SIGNALING_PATHWAY	0.081699	0.538999	0.09976	0.577403
REACTOME_SEMA3A_PAK_DEPENDENT_AXON_REPULSION	0.082076	0.538999	0.09307	0.574577
REACTOME_PHOSPHORYLATION_OF_CD3_AND_TCR_ZETA_CHAINS	0.0829842	0.54166	0.09116	0.574577
BIOCARTA_INSULIN_PATHWAY	0.0838342	0.542401	0.08144	0.574577
REACTOME_ZINC_TRANSPORTERS	0.084568	0.542401	0.08853	0.574577
REACTOME_SIGNALING_BY_SCF_KIT	0.0846603	0.542401	0.11109	0.577403
KEGG_PRIMARY_IMMUNODEFICIENCY	0.0851431	0.542401	0.08932	0.574577
KEGG_CYTOSOLIC_DNA_SENSING_PATHWAY	0.0861027	0.542401	0.09475	0.574577
KEGG_ASCORBATE_AND_ALDARATE_METABOLISM	0.0863772	0.542401	0.07023	0.574577
REACTOME_SHC_MEDIATED_SIGNALLING	0.0866231	0.542401	0.09579	0.574577
REACTOME_RORA_ACTIVATES_CIRCADIAN_EXPRESSION	0.0875086	0.5441	0.09404	0.574577
REACTOME_SYNTHESIS_OF_BILE_ACIDS_AND_BILE_SALTS	0.0879048	0.5441	0.09644	0.574577
REACTOME_TRANSLOCATION_OF_ZAP_70_TO_IMMUNOLOGICAL_SYNAPSE	0.0900273	0.54543	0.09626	0.574577
KEGG_OOCYTE_MEIOSIS	0.0905314	0.54543	0.10572	0.577403
REACTOME_P2Y_RECEPTORS	0.0911723	0.54543	0.10533	0.577403
BIOCARTA_TCRA_PATHWAY	0.091563	0.54543	0.10221	0.577403
KEGG_SPLICEOSOME	0.0919193	0.54543	0.09188	0.574577
REACTOME_RNA_POL_I_TRANSCRIPTION	0.0920612	0.54543	0.11208	0.577403
REACTOME_DOWNSTREAM_TCR_SIGNALING	0.0923776	0.54543	0.09729	0.574577
KEGG_PPAR_SIGNALING_PATHWAY	0.092558	0.54543	0.08269	0.574577
KEGG_INOSITOL_PHOSPHATE_METABOLISM	0.0930325	0.54543	0.08533	0.574577
REACTOME_SIGNALING_BY_ERBB4	0.093184	0.54543	0.12401	0.577403
BIOCARTA_INTEGRIN_PATHWAY	0.0945855	0.548843	0.10723	0.577403
KEGG_ARGININE_AND_PROLINE_METABOLISM	0.0951689	0.548843	0.02075	0.471346
REACTOME_ENDOGENOUS_STEROLS	0.0958029	0.548843	0.09656	0.574577
REACTOME_SHC_MEDIATED_CASCADE	0.0958055	0.548843	0.10287	0.577403
REACTOME_P75NTR_SIGNALS_VIA_NFKB	0.100324	0.56777	0.09745	0.574577
REACTOME_CS_DS_DEGRADATION	0.100704	0.56777	0.10686	0.577403
REACTOME_TRANSFERRIN_ENDOCYTOSIS_AND_RECYCLING	0.100786	0.56777	0.08372	0.574577
REACTOME_RAF_MAP_KINASE_CASCADE	0.101626	0.56777	0.10412	0.577403
REACTOME_BOTULINUM_NEUROTOXICITY	0.101745	0.56777	0.12479	0.577403
REACTOME_RNA_POL_II_TRANSCRIPTION_PRE_INITIATION_AND_PROMOTER_OPENING	0.102567	0.569404	0.12282	0.577403
BIOCARTA_AHSP_PATHWAY	0.103804	0.569856	0.10434	0.577403
REACTOME_NUCLEAR_RECEPTOR_TRANSCRIPTION_PATHWAY	0.104291	0.569856	0.10956	0.577403
REACTOME_CITRIC_ACID_CYCLE_TCA_CYCLE	0.105029	0.569856	0.09763	0.574577
REACTOME_SOS_MEDIATED_SIGNALLING	0.105947	0.569856	0.11247	0.577403
KEGG_LYSOSOME	0.106231	0.569856	0.1313	0.577403
BIOCARTA_IL6_PATHWAY	0.10631	0.569856	0.12076	0.577403
REACTOME_RIG_I_MDA5_MEDIATED_INDUCTION_OF_IFN_ALPHA_BETA_PATHWAYS	0.106591	0.569856	0.06214	0.572007
REACTOME_PROLACTIN_RECEPTOR_SIGNALING	0.107348	0.569856	0.11896	0.577403
REACTOME_NRAGE_SIGNALS_DEATH_THROUGH_JNK	0.107877	0.569856	0.10747	0.577403
REACTOME_TRAF6_MEDIATED_NFKB_ACTIVATION	0.107939	0.569856	0.12975	0.577403
KEGG_EPITHELIAL_CELL_SIGNALING_IN_HELICOBACTER_PYLORI_INFECTION	0.108666	0.57026	0.10877	0.577403
REACTOME_RECRUITMENT_OF_MITOTIC_CENTROSOME_PROTEINS_AND_COMPLEXES	0.109435	0.57026	0.11635	0.577403
REACTOME_SIGNALING_BY_FGFR_IN_DISEASE	0.109604	0.57026	0.13073	0.577403
REACTOME_SIGNALING_BY_FGFR1_FUSION_MUTANTS	0.111071	0.573655	0.1306	0.577403
REACTOME_NUCLEAR_EVENTS_KINASE_AND_TRANSCRIPTION_FACTOR_ACTIVATION	0.113748	0.573655	0.13848	0.577403
REACTOME_NFKB_ACTIVATION_THROUGH_FADD_RIP1_PATHWAY_MEDIATED_BY_CASPASE_8_AND10	0.115524	0.573655	0.13316	0.577403
REACTOME_PROCESSING_OF_CAPPED_INTRON_CONTAINING_PRE_MRNA	0.115894	0.573655	0.10505	0.577403
REACTOME_CELL_EXTRACELLULAR_MATRIX_INTERACTIONS	0.116392	0.573655	0.10458	0.577403
REACTOME_APOPTOTIC_CLEAVAGE_OF_CELLULAR_PROTEINS	0.116637	0.573655	0.12514	0.577403
BIOCARTA_RAS_PATHWAY	0.117537	0.573655	0.13162	0.577403
REACTOME_P75_NTR_RECEPTOR_MEDIATED_SIGNALLING	0.117589	0.573655	0.12147	0.577403
REACTOME_ASPARAGINE_N_LINKED_GLYCOSYLATION	0.119451	0.573655	0.12041	0.577403
REACTOME_NUCLEOTIDE_EXCISION_REPAIR	0.119585	0.573655	0.11931	0.577403
KEGG_PATHWAYS_IN_CANCER	0.119772	0.573655	0.13518	0.577403
REACTOME_CRMPS_IN_SEMA3A_SIGNALING	0.119947	0.573655	0.12724	0.577403
KEGG_GLYCOSYLPHOSPHATIDYLINOSITOL_GPI_ANCHOR_BIOSYNTHESIS	0.121889	0.573655	0.13002	0.577403
BIOCARTA_CTLA4_PATHWAY	0.12196	0.573655	0.13758	0.577403
REACTOME_ACTIVATION_OF_CHAPERONE_GENES_BY_XBP1S	0.122574	0.573655	0.12678	0.577403
KEGG_THYROID_CANCER	0.12277	0.573655	0.13941	0.577403
BIOCARTA_GLEEVEC_PATHWAY	0.122783	0.573655	0.13921	0.577403
BIOCARTA_PITX2_PATHWAY	0.123069	0.573655	0.11801	0.577403
REACTOME_ACTIVATED_POINT_MUTANTS_OF_FGFR2	0.12315	0.573655	0.11553	0.577403
BIOCARTA_SPRY_PATHWAY	0.123246	0.573655	0.13185	0.577403
BIOCARTA_EGF_PATHWAY	0.123542	0.573655	0.13741	0.577403
BIOCARTA_IGF1R_PATHWAY	0.12355	0.573655	0.13143	0.577403
REACTOME_PHASE1_FUNCTIONALIZATION_OF_COMPOUNDS	0.123634	0.573655	0.13314	0.577403
REACTOME_NEGATIVE_REGULATION_OF_FGFR_SIGNALING	0.123751	0.573655	0.13083	0.577403
BIOCARTA_MCALPAIN_PATHWAY	0.124255	0.573655	0.13666	0.577403
BIOCARTA_CCR3_PATHWAY	0.12455	0.573655	0.13088	0.577403
BIOCARTA_DEATH_PATHWAY	0.125079	0.573655	0.15107	0.597224
BIOCARTA_FREE_PATHWAY	0.125261	0.573655	0.14007	0.577403
REACTOME_RAP1_SIGNALLING	0.125878	0.573655	0.13077	0.577403
REACTOME_BILE_ACID_AND_BILE_SALT_METABOLISM	0.126603	0.573655	0.13765	0.577403
REACTOME_CASPASE_MEDIATED_CLEAVAGE_OF_CYTOSKELETAL_PROTEINS	0.127871	0.573655	0.13395	0.577403
BIOCARTA_TCYTOTOXIC_PATHWAY	0.12835	0.573655	0.12968	0.577403
BIOCARTA_CK1_PATHWAY	0.128374	0.573655	0.12902	0.577403
REACTOME_PD1_SIGNALING	0.128747	0.573655	0.13812	0.577403
REACTOME_MRNA_PROCESSING	0.128899	0.573655	0.12157	0.577403
KEGG_CITRATE_CYCLE_TCA_CYCLE	0.130995	0.580581	0.1083	0.577403
REACTOME_REGULATION_OF_KIT_SIGNALING	0.131988	0.582586	0.14557	0.589325
BIOCARTA_RHO_PATHWAY	0.132825	0.583888	0.141	0.577403
REACTOME_SIGNALLING_TO_ERKS	0.134146	0.585243	0.15194	0.597224
BIOCARTA_FCER1_PATHWAY	0.136164	0.585243	0.14174	0.578166
REACTOME_ACTIVATION_OF_CHAPERONES_BY_ATF6_ALPHA	0.137453	0.585243	0.11673	0.577403
BIOCARTA_THELPER_PATHWAY	0.137562	0.585243	0.13814	0.577403
KEGG_AMINO_SUGAR_AND_NUCLEOTIDE_SUGAR_METABOLISM	0.138242	0.585243	0.1191	0.577403
BIOCARTA_CSK_PATHWAY	0.138394	0.585243	0.1475	0.590562
BIOCARTA_AKAP95_PATHWAY	0.138457	0.585243	0.13839	0.577403
BIOCARTA_CFTR_PATHWAY	0.138549	0.585243	0.1461	0.589325
REACTOME_CIRCADIAN_REPRESSION_OF_EXPRESSION_BY_REV_ERBA	0.139134	0.585243	0.14071	0.577403
REACTOME_RNA_POL_III_CHAIN_ELONGATION	0.139401	0.585243	0.12343	0.577403
KEGG_GLYCEROPHOSPHOLIPID_METABOLISM	0.13958	0.585243	0.13936	0.577403
REACTOME_CYTOSOLIC_SULFONATION_OF_SMALL_MOLECULES	0.139654	0.585243	0.14042	0.577403
REACTOME_SIGNALLING_BY_NGF	0.140922	0.588266	0.16707	0.616214
REACTOME_INTEGRATION_OF_PROVIRUS	0.142317	0.591799	0.10823	0.577403
BIOCARTA_P38MAPK_PATHWAY	0.143007	0.592379	0.16621	0.616214
REACTOME_PRE_NOTCH_TRANSCRIPTION_AND_TRANSLATION	0.145749	0.596565	0.14226	0.578166
BIOCARTA_PPARA_PATHWAY	0.145762	0.596565	0.16564	0.616214
REACTOME_FATTY_ACID_TRIACYLGLYCEROL_AND_KETONE_BODY_METABOLISM	0.145935	0.596565	0.13874	0.577403
REACTOME_SLC_MEDIATED_TRANSMEMBRANE_TRANSPORT	0.147255	0.596565	0.11569	0.577403
REACTOME_NOTCH1_INTRACELLULAR_DOMAIN_REGULATES_TRANSCRIPTION	0.14761	0.596565	0.15513	0.607545
REACTOME_NITRIC_OXIDE_STIMULATES_GUANYLATE_CYCLASE	0.14864	0.596565	0.11714	0.577403
BIOCARTA_ECM_PATHWAY	0.150422	0.596565	0.15789	0.611682
KEGG_AXON_GUIDANCE	0.151159	0.596565	0.17127	0.619139
REACTOME_RIP_MEDIATED_NFKB_ACTIVATION_VIA_DAI	0.15137	0.596565	0.17493	0.619139
REACTOME_CELL_JUNCTION_ORGANIZATION	0.151472	0.596565	0.13754	0.577403
REACTOME_IMMUNE_SYSTEM	0.151554	0.596565	0.09339	0.574577
REACTOME_TRANSCRIPTIONAL_REGULATION_OF_WHITE_ADIPOCYTE_DIFFERENTIATION	0.15254	0.596565	0.18099	0.619139
REACTOME_PROTEOLYTIC_CLEAVAGE_OF_SNARE_COMPLEX_PROTEINS	0.152597	0.596565	0.17453	0.619139
BIOCARTA_NGF_PATHWAY	0.15318	0.596565	0.16082	0.612025
REACTOME_ACYL_CHAIN_REMODELLING_OF_PG	0.154292	0.596565	0.16467	0.616096
REACTOME_NOTCH_HLH_TRANSCRIPTION_PATHWAY	0.154719	0.596565	0.13774	0.577403
REACTOME_KINESINS	0.154936	0.596565	0.18166	0.619139
REACTOME_P75NTR_RECRUITS_SIGNALLING_COMPLEXES	0.155491	0.596565	0.1405	0.577403
BIOCARTA_CTCF_PATHWAY	0.155838	0.596565	0.15721	0.611682
REACTOME_RNA_POL_III_TRANSCRIPTION_TERMINATION	0.155988	0.596565	0.13848	0.577403
REACTOME_NUCLEOTIDE_LIKE_PURINERGIC_RECEPTORS	0.156807	0.596565	0.17104	0.619139
BIOCARTA_AT1R_PATHWAY	0.156877	0.596565	0.17674	0.619139
KEGG_ARACHIDONIC_ACID_METABOLISM	0.15771	0.596565	0.16475	0.616096
REACTOME_SIGNALLING_TO_P38_VIA_RIT_AND_RIN	0.158243	0.596565	0.15916	0.612025
REACTOME_VITAMIN_B5_PANTOTHENATE_METABOLISM	0.158942	0.596565	0.1793	0.619139
BIOCARTA_AKAPCENTROSOME_PATHWAY	0.159543	0.596565	0.15773	0.611682
REACTOME_SEMA4D_IN_SEMAPHORIN_SIGNALING	0.160631	0.596565	0.15987	0.612025
REACTOME_CELL_SURFACE_INTERACTIONS_AT_THE_VASCULAR_WALL	0.160688	0.596565	0.18838	0.621416
KEGG_NUCLEOTIDE_EXCISION_REPAIR	0.160724	0.596565	0.13906	0.577403
BIOCARTA_VDR_PATHWAY	0.162141	0.596565	0.1486	0.590562
REACTOME_ETHANOL_OXIDATION	0.162882	0.596565	0.14831	0.590562
REACTOME_AMYLOIDS	0.163277	0.596565	0.19287	0.621919
REACTOME_POST_TRANSLATIONAL_MODIFICATION_SYNTHESIS_OF_GPI_ANCHORED_PROTEINS	0.163829	0.596565	0.18062	0.619139
REACTOME_SYNTHESIS_OF_PC	0.165552	0.596565	0.14781	0.590562
REACTOME_DOWNSTREAM_SIGNALING_OF_ACTIVATED_FGFR	0.165618	0.596565	0.17833	0.619139
REACTOME_ERK_MAPK_TARGETS	0.165629	0.596565	0.18968	0.621416
BIOCARTA_PML_PATHWAY	0.166056	0.596565	0.18453	0.621416
REACTOME_ABCA_TRANSPORTERS_IN_LIPID_HOMEOSTASIS	0.166469	0.596565	0.17842	0.619139
REACTOME_RNA_POL_I_PROMOTER_OPENING	0.167342	0.596565	0.17703	0.619139
REACTOME_BMAL1_CLOCK_NPAS2_ACTIVATES_CIRCADIAN_EXPRESSION	0.167798	0.596565	0.17695	0.619139
KEGG_PHOSPHATIDYLINOSITOL_SIGNALING_SYSTEM	0.168728	0.596565	0.16659	0.616214
REACTOME_ACTIVATION_OF_CHAPERONE_GENES_BY_ATF6_ALPHA	0.168735	0.596565	0.13961	0.577403
REACTOME_IL1_SIGNALING	0.169202	0.596565	0.15169	0.597224
BIOCARTA_IL2RB_PATHWAY	0.170251	0.596565	0.19064	0.621416
BIOCARTA_RANMS_PATHWAY	0.170324	0.596565	0.16471	0.616096
REACTOME_PROLONGED_ERK_ACTIVATION_EVENTS	0.170732	0.596565	0.17556	0.619139
REACTOME_TRANSCRIPTIONAL_ACTIVITY_OF_SMAD2_SMAD3_SMAD4_HETEROTRIMER	0.171144	0.596565	0.17095	0.619139
KEGG_CELL_ADHESION_MOLECULES_CAMS	0.171167	0.596565	0.18625	0.621416
REACTOME_SIGNALING_BY_FGFR	0.172307	0.596565	0.18899	0.621416
BIOCARTA_ACE2_PATHWAY	0.172615	0.596565	0.18051	0.619139
BIOCARTA_PDGF_PATHWAY	0.172732	0.596565	0.18586	0.621416
KEGG_PENTOSE_PHOSPHATE_PATHWAY	0.172821	0.596565	0.17264	0.619139
KEGG_WNT_SIGNALING_PATHWAY	0.173504	0.597009	0.20538	0.633707
KEGG_N_GLYCAN_BIOSYNTHESIS	0.174356	0.597688	0.19737	0.630764
KEGG_BASAL_CELL_CARCINOMA	0.174811	0.597688	0.18706	0.621416
REACTOME_PROSTANOID_LIGAND_RECEPTORS	0.176079	0.600116	0.18997	0.621416
REACTOME_CYTOCHROME_P450_ARRANGED_BY_SUBSTRATE_TYPE	0.177316	0.601668	0.19156	0.621416
REACTOME_HDL_MEDIATED_LIPID_TRANSPORT	0.179655	0.601668	0.16174	0.613359
REACTOME_TIE2_SIGNALING	0.18025	0.601668	0.20183	0.632428
BIOCARTA_AKT_PATHWAY	0.181093	0.601668	0.20069	0.632428
REACTOME_SIGNALING_BY_NOTCH2	0.182458	0.601668	0.20191	0.632428
BIOCARTA_SRCRPTP_PATHWAY	0.182943	0.601668	0.18877	0.621416
BIOCARTA_TGFB_PATHWAY	0.183145	0.601668	0.20594	0.633707
REACTOME_SIGNALING_BY_INSULIN_RECEPTOR	0.184535	0.601668	0.16054	0.612025
REACTOME_ANTIGEN_PROCESSING_CROSS_PRESENTATION	0.185786	0.601668	0.18145	0.619139
BIOCARTA_EPONFKB_PATHWAY	0.186472	0.601668	0.20391	0.632428
REACTOME_SEMAPHORIN_INTERACTIONS	0.186575	0.601668	0.2008	0.632428
KEGG_TRYPTOPHAN_METABOLISM	0.186641	0.601668	0.16355	0.616096
REACTOME_INTEGRIN_CELL_SURFACE_INTERACTIONS	0.187129	0.601668	0.18698	0.621416
BIOCARTA_CREB_PATHWAY	0.187569	0.601668	0.20884	0.635219
BIOCARTA_ETC_PATHWAY	0.188561	0.601668	0.20368	0.632428
REACTOME_RNA_POL_I_TRANSCRIPTION_INITIATION	0.189021	0.601668	0.20272	0.632428
BIOCARTA_PYK2_PATHWAY	0.189123	0.601668	0.20336	0.632428
REACTOME_SIGNAL_ATTENUATION	0.189393	0.601668	0.1687	0.619139
REACTOME_CREATION_OF_C4_AND_C2_ACTIVATORS	0.18984	0.601668	0.19498	0.624981
REACTOME_ARMS_MEDIATED_ACTIVATION	0.189847	0.601668	0.191	0.621416
REACTOME_P38MAPK_EVENTS	0.18992	0.601668	0.20435	0.632428
REACTOME_TRANSPORT_OF_VITAMINS_NUCLEOSIDES_AND_RELATED_MOLECULES	0.190046	0.601668	0.1881	0.621416
BIOCARTA_BARR_MAPK_PATHWAY	0.190144	0.601668	0.18955	0.621416
REACTOME_INFLUENZA_VIRAL_RNA_TRANSCRIPTION_AND_REPLICATION	0.190774	0.601668	0.2015	0.632428
KEGG_PYRIMIDINE_METABOLISM	0.191152	0.601668	0.17931	0.619139
REACTOME_SIGNALING_BY_NOTCH1	0.191286	0.601668	0.20737	0.634482
KEGG_PANCREATIC_CANCER	0.192285	0.601668	0.22765	0.653811
BIOCARTA_IL4_PATHWAY	0.192711	0.601668	0.17149	0.619139
REACTOME_NRIF_SIGNALS_CELL_DEATH_FROM_THE_NUCLEUS	0.192735	0.601668	0.17512	0.619139
REACTOME_MAPK_TARGETS_NUCLEAR_EVENTS_MEDIATED_BY_MAP_KINASES	0.19434	0.603564	0.22444	0.651541
REACTOME_CGMP_EFFECTS	0.194463	0.603564	0.13931	0.577403
KEGG_ALZHEIMERS_DISEASE	0.196961	0.608869	0.21524	0.640505
REACTOME_SIGNALING_BY_TGF_BETA_RECEPTOR_COMPLEX	0.197303	0.608869	0.20881	0.635219
REACTOME_FGFR_LIGAND_BINDING_AND_ACTIVATION	0.198428	0.610591	0.18605	0.621416
REACTOME_NCAM_SIGNALING_FOR_NEURITE_OUT_GROWTH	0.200902	0.616296	0.2196	0.644439
BIOCARTA_SPPA_PATHWAY	0.201826	0.616296	0.21086	0.635219
BIOCARTA_CBL_PATHWAY	0.201998	0.616296	0.21364	0.640505
BIOCARTA_HCMV_PATHWAY	0.20351	0.617914	0.22848	0.654449
REACTOME_HS_GAG_DEGRADATION	0.203868	0.617914	0.21004	0.635219
BIOCARTA_ERK_PATHWAY	0.20425	0.617914	0.21514	0.640505
REACTOME_MYOGENESIS	0.205198	0.619043	0.2231	0.651162
REACTOME_ADAPTIVE_IMMUNE_SYSTEM	0.208818	0.626991	0.22736	0.653811
REACTOME_LOSS_OF_NLP_FROM_MITOTIC_CENTROSOMES	0.208997	0.626991	0.20709	0.634482
REACTOME_SMAD2_SMAD3_SMAD4_HETEROTRIMER_REGULATES_TRANSCRIPTION	0.209848	0.627608	0.19248	0.621919
REACTOME_MITOCHONDRIAL_FATTY_ACID_BETA_OXIDATION	0.211131	0.627608	0.17216	0.619139
KEGG_MAPK_SIGNALING_PATHWAY	0.21128	0.627608	0.25036	0.679068
BIOCARTA_ATM_PATHWAY	0.211533	0.627608	0.23888	0.668244
REACTOME_TRANSCRIPTION_COUPLED_NER_TC_NER	0.213282	0.631057	0.21643	0.640505
REACTOME_RNA_POL_II_TRANSCRIPTION	0.214769	0.633715	0.21115	0.635219
REACTOME_ERKS_ARE_INACTIVATED	0.218729	0.642956	0.23652	0.666838
BIOCARTA_BARRESTIN_SRC_PATHWAY	0.219095	0.642956	0.21707	0.640505
REACTOME_DOWNSTREAM_SIGNAL_TRANSDUCTION	0.220924	0.645587	0.22967	0.656113
REACTOME_AXON_GUIDANCE	0.22119	0.645587	0.24845	0.679068
KEGG_ACUTE_MYELOID_LEUKEMIA	0.22197	0.646113	0.25412	0.679068
REACTOME_NETRIN1_SIGNALING	0.223609	0.647429	0.24489	0.678012
REACTOME_GLYCOLYSIS	0.223756	0.647429	0.25169	0.679068
REACTOME_COMPLEMENT_CASCADE	0.22489	0.647429	0.24194	0.671571
REACTOME_REVERSIBLE_HYDRATION_OF_CARBON_DIOXIDE	0.225589	0.647429	0.21554	0.640505
REACTOME_ION_TRANSPORT_BY_P_TYPE_ATPASES	0.225978	0.647429	0.24133	0.671571
REACTOME_MYD88_MAL_CASCADE_INITIATED_ON_PLASMA_MEMBRANE	0.226944	0.647429	0.26435	0.686413
REACTOME_METAL_ION_SLC_TRANSPORTERS	0.227054	0.647429	0.22507	0.651614
KEGG_ENDOMETRIAL_CANCER	0.227669	0.647429	0.24647	0.679068
REACTOME_SIGNALING_BY_RHO_GTPASES	0.228052	0.647429	0.20978	0.635219
REACTOME_GROWTH_HORMONE_RECEPTOR_SIGNALING	0.228434	0.647429	0.24757	0.679068
BIOCARTA_NKCELLS_PATHWAY	0.229654	0.64918	0.19358	0.622345
REACTOME_APOPTOTIC_EXECUTION_PHASE	0.230963	0.650013	0.23952	0.668298
KEGG_GRAFT_VERSUS_HOST_DISEASE	0.231399	0.650013	0.22117	0.647283
REACTOME_SYNTHESIS_OF_BILE_ACIDS_AND_BILE_SALTS_VIA_7ALPHA_HYDROXYCHOLESTEROL	0.23176	0.650013	0.21908	0.644439
REACTOME_CHONDROITIN_SULFATE_DERMATAN_SULFATE_METABOLISM	0.233728	0.653832	0.23344	0.659882
KEGG_CALCIUM_SIGNALING_PATHWAY	0.234461	0.654183	0.26114	0.685402
REACTOME_MITOTIC_G2_G2_M_PHASES	0.235634	0.655756	0.23831	0.668244
REACTOME_DOPAMINE_NEUROTRANSMITTER_RELEASE_CYCLE	0.237115	0.658179	0.25426	0.679068
KEGG_GAP_JUNCTION	0.238376	0.659082	0.23256	0.659882
BIOCARTA_GLYCOLYSIS_PATHWAY	0.240033	0.659082	0.24733	0.679068
BIOCARTA_P35ALZHEIMERS_PATHWAY	0.240145	0.659082	0.23326	0.659882
REACTOME_SIGNALING_BY_NOTCH4	0.241039	0.659082	0.25499	0.679068
KEGG_CIRCADIAN_RHYTHM_MAMMAL	0.241094	0.659082	0.25536	0.679068
REACTOME_CIRCADIAN_CLOCK	0.241113	0.659082	0.24943	0.679068
BIOCARTA_IL22BP_PATHWAY	0.242868	0.6622	0.25371	0.679068
REACTOME_SEMA4D_INDUCED_CELL_MIGRATION_AND_GROWTH_CONE_COLLAPSE	0.245745	0.665586	0.23206	0.659882
REACTOME_SYNTHESIS_OF_PE	0.245887	0.665586	0.23831	0.668244
KEGG_RIG_I_LIKE_RECEPTOR_SIGNALING_PATHWAY	0.24703	0.665586	0.28822	0.705054
KEGG_REGULATION_OF_AUTOPHAGY	0.24794	0.665586	0.26156	0.685402
REACTOME_SYNTHESIS_OF_BILE_ACIDS_AND_BILE_SALTS_VIA_24_HYDROXYCHOLESTEROL	0.248203	0.665586	0.26477	0.686413
REACTOME_BINDING_AND_ENTRY_OF_HIV_VIRION	0.248297	0.665586	0.2534	0.679068
REACTOME_TRIF_MEDIATED_TLR3_SIGNALING	0.248436	0.665586	0.29805	0.707048
KEGG_FATTY_ACID_METABOLISM	0.249976	0.66805	0.19982	0.632428
REACTOME_GLYCOSAMINOGLYCAN_METABOLISM	0.252457	0.673011	0.26577	0.686413
REACTOME_DSCAM_INTERACTIONS	0.253682	0.674607	0.26564	0.686413
BIOCARTA_WNT_PATHWAY	0.255199	0.67697	0.26032	0.685402
REACTOME_SPRY_REGULATION_OF_FGF_SIGNALING	0.256414	0.678521	0.27275	0.697748
REACTOME_PROCESSING_OF_INTRONLESS_PRE_MRNAS	0.259205	0.683457	0.22572	0.651744
REACTOME_HIV_INFECTION	0.259549	0.683457	0.2812	0.704308
KEGG_NEUROTROPHIN_SIGNALING_PATHWAY	0.260882	0.683618	0.27049	0.695269
REACTOME_BIOLOGICAL_OXIDATIONS	0.261155	0.683618	0.27419	0.699769
REACTOME_ACTIVATED_TAK1_MEDIATES_P38_MAPK_ACTIVATION	0.263618	0.683618	0.2781	0.703127
KEGG_INTESTINAL_IMMUNE_NETWORK_FOR_IGA_PRODUCTION	0.263909	0.683618	0.28804	0.705054
REACTOME_INHIBITION_OF_REPLICATION_INITIATION_OF_DAMAGED_DNA_BY_RB1_E2F1	0.264248	0.683618	0.28018	0.703389
REACTOME_TRAF6_MEDIATED_INDUCTION_OF_NFKB_AND_MAP_KINASES_UPON_TLR7_8_OR_9_ACTIVATION	0.264817	0.683618	0.31471	0.722484
REACTOME_ANTIGEN_ACTIVATES_B_CELL_RECEPTOR_LEADING_TO_GENERATION_OF_SECOND_MESSENGERS	0.266179	0.683618	0.25182	0.679068
KEGG_ALLOGRAFT_REJECTION	0.266365	0.683618	0.2775	0.703127
REACTOME_TRANSPORT_OF_MATURE_MRNA_DERIVED_FROM_AN_INTRONLESS_TRANSCRIPT	0.267087	0.683618	0.26066	0.685402
BIOCARTA_TNFR1_PATHWAY	0.268219	0.683618	0.29425	0.705054
REACTOME_ACTIVATION_OF_THE_AP1_FAMILY_OF_TRANSCRIPTION_FACTORS	0.268767	0.683618	0.28525	0.705054
BIOCARTA_NO2IL12_PATHWAY	0.268894	0.683618	0.26567	0.686413
REACTOME_EARLY_PHASE_OF_HIV_LIFE_CYCLE	0.269507	0.683618	0.21686	0.640505
REACTOME_DEGRADATION_OF_THE_EXTRACELLULAR_MATRIX	0.270055	0.683618	0.28953	0.705054
KEGG_RIBOFLAVIN_METABOLISM	0.270608	0.683618	0.26086	0.685402
REACTOME_EXTRINSIC_PATHWAY_FOR_APOPTOSIS	0.271215	0.683618	0.27865	0.703127
BIOCARTA_TRKA_PATHWAY	0.271643	0.683618	0.28863	0.705054
KEGG_PORPHYRIN_AND_CHLOROPHYLL_METABOLISM	0.271769	0.683618	0.30329	0.711641
BIOCARTA_FIBRINOLYSIS_PATHWAY	0.272426	0.683618	0.28257	0.705049
REACTOME_G_ALPHA1213_SIGNALLING_EVENTS	0.272485	0.683618	0.26128	0.685402
REACTOME_GLYCEROPHOSPHOLIPID_BIOSYNTHESIS	0.272939	0.683618	0.27663	0.703127
REACTOME_PRESYNAPTIC_NICOTINIC_ACETYLCHOLINE_RECEPTORS	0.278249	0.6916	0.2795	0.703321
BIOCARTA_PLCE_PATHWAY	0.27908	0.6916	0.27877	0.703127
REACTOME_TRAF3_DEPENDENT_IRF_ACTIVATION_PATHWAY	0.279279	0.6916	0.30027	0.70919
REACTOME_SYNTHESIS_SECRETION_AND_INACTIVATION_OF_GIP	0.279528	0.6916	0.28905	0.705054
REACTOME_ACYL_CHAIN_REMODELLING_OF_PE	0.279676	0.6916	0.28776	0.705054
REACTOME_NEUROTRANSMITTER_RELEASE_CYCLE	0.279979	0.6916	0.26877	0.692501
BIOCARTA_SALMONELLA_PATHWAY	0.283242	0.698058	0.29913	0.708051
KEGG_REGULATION_OF_ACTIN_CYTOSKELETON	0.284429	0.699242	0.30134	0.71016
KEGG_VIBRIO_CHOLERAE_INFECTION	0.285021	0.699242	0.25196	0.679068
KEGG_BASAL_TRANSCRIPTION_FACTORS	0.286722	0.701816	0.29283	0.705054
BIOCARTA_PTC1_PATHWAY	0.289769	0.705284	0.28729	0.705054
REACTOME_PI_3K_CASCADE	0.290077	0.705284	0.29569	0.705054
BIOCARTA_DREAM_PATHWAY	0.290103	0.705284	0.29218	0.705054
REACTOME_SYNTHESIS_OF_GLYCOSYLPHOSPHATIDYLINOSITOL_GPI	0.292169	0.708707	0.29321	0.705054
REACTOME_GAMMA_CARBOXYLATION_TRANSPORT_AND_AMINO_TERMINAL_CLEAVAGE_OF_PROTEINS	0.29457	0.711557	0.30279	0.711641
REACTOME_RNA_POL_I_RNA_POL_III_AND_MITOCHONDRIAL_TRANSCRIPTION	0.294665	0.711557	0.29204	0.705054
REACTOME_PHOSPHOLIPASE_C_MEDIATED_CASCADE	0.296135	0.713505	0.28306	0.705049
BIOCARTA_IGF1_PATHWAY	0.298899	0.718559	0.29554	0.705054
REACTOME_TAK1_ACTIVATES_NFKB_BY_PHOSPHORYLATION_AND_ACTIVATION_OF_IKKS_COMPLEX	0.299752	0.719004	0.32326	0.725315
REACTOME_REGULATION_OF_INSULIN_LIKE_GROWTH_FACTOR_IGF_ACTIVITY_BY_INSULIN_LIKE_GROWTH_FACTOR_BINDING_PROTEINS_IGFBPS	0.300731	0.719142	0.31603	0.722642
REACTOME_CLASS_C_3_METABOTROPIC_GLUTAMATE_PHEROMONE_RECEPTORS	0.301247	0.719142	0.31529	0.722484
REACTOME_SIGNALING_BY_PDGF	0.301812	0.719142	0.31154	0.720018
REACTOME_DARPP_32_EVENTS	0.303825	0.721348	0.2959	0.705054
REACTOME_UNFOLDED_PROTEIN_RESPONSE	0.304891	0.721348	0.28676	0.705054
REACTOME_BASIGIN_INTERACTIONS	0.304966	0.721348	0.30887	0.717644
REACTOME_HORMONE_SENSITIVE_LIPASE_HSL_MEDIATED_TRIACYLGLYCEROL_HYDROLYSIS	0.305719	0.721348	0.32073	0.724693
BIOCARTA_LECTIN_PATHWAY	0.306808	0.721348	0.31085	0.719969
KEGG_RENAL_CELL_CARCINOMA	0.307353	0.721348	0.32071	0.724693
BIOCARTA_MAL_PATHWAY	0.307466	0.721348	0.3068	0.716754
KEGG_FOCAL_ADHESION	0.308097	0.721348	0.30624	0.716754
REACTOME_SIGNALING_BY_NOTCH3	0.309054	0.72202	0.32196	0.724693
REACTOME_NCAM1_INTERACTIONS	0.311308	0.72537	0.31913	0.724693
REACTOME_GABA_SYNTHESIS_RELEASE_REUPTAKE_AND_DEGRADATION	0.312161	0.72537	0.32231	0.724693
REACTOME_SYNTHESIS_OF_VERY_LONG_CHAIN_FATTY_ACYL_COAS	0.314012	0.72537	0.25137	0.679068
REACTOME_GRB2_SOS_PROVIDES_LINKAGE_TO_MAPK_SIGNALING_FOR_INTERGRINS_	0.314154	0.72537	0.32042	0.724693
REACTOME_IRON_UPTAKE_AND_TRANSPORT	0.315053	0.72537	0.26458	0.686413
BIOCARTA_ACTINY_PATHWAY	0.315384	0.72537	0.33864	0.744129
REACTOME_INSULIN_RECEPTOR_SIGNALLING_CASCADE	0.316683	0.72537	0.29585	0.705054
REACTOME_GLOBAL_GENOMIC_NER_GG_NER	0.318406	0.72537	0.28346	0.705049
BIOCARTA_RANKL_PATHWAY	0.318617	0.72537	0.33105	0.73818
KEGG_NON_SMALL_CELL_LUNG_CANCER	0.31918	0.72537	0.34563	0.744412
KEGG_TOLL_LIKE_RECEPTOR_SIGNALING_PATHWAY	0.319431	0.72537	0.34249	0.744129
REACTOME_INTERFERON_SIGNALING	0.319877	0.72537	0.22379	0.65141
KEGG_GLYOXYLATE_AND_DICARBOXYLATE_METABOLISM	0.320394	0.72537	0.27248	0.697748
BIOCARTA_D4GDI_PATHWAY	0.320509	0.72537	0.33599	0.743042
BIOCARTA_EXTRINSIC_PATHWAY	0.320591	0.72537	0.32024	0.724693
BIOCARTA_HIF_PATHWAY	0.323455	0.725674	0.33945	0.744129
BIOCARTA_NUCLEARRS_PATHWAY	0.324431	0.725674	0.3091	0.717644
KEGG_HEDGEHOG_SIGNALING_PATHWAY	0.324835	0.725674	0.3427	0.744129
REACTOME_INTEGRATION_OF_ENERGY_METABOLISM	0.325612	0.725674	0.36058	0.75997
KEGG_HEMATOPOIETIC_CELL_LINEAGE	0.325737	0.725674	0.15847	0.611728
REACTOME_TRANSCRIPTION	0.326928	0.725674	0.30918	0.717644
REACTOME_CELL_CELL_JUNCTION_ORGANIZATION	0.327487	0.725674	0.29774	0.707048
REACTOME_ACTIVATED_TLR4_SIGNALLING	0.328129	0.725674	0.3797	0.77592
REACTOME_INTEGRIN_ALPHAIIB_BETA3_SIGNALING	0.32816	0.725674	0.34623	0.744412
REACTOME_PLC_BETA_MEDIATED_EVENTS	0.328358	0.725674	0.33512	0.743042
REACTOME_GENERIC_TRANSCRIPTION_PATHWAY	0.329977	0.725674	0.38048	0.77592
REACTOME_OPIOID_SIGNALLING	0.330085	0.725674	0.33439	0.743042
KEGG_AMYOTROPHIC_LATERAL_SCLEROSIS_ALS	0.330156	0.725674	0.37065	0.772128
REACTOME_COMMON_PATHWAY	0.330167	0.725674	0.33024	0.737901
KEGG_ARRHYTHMOGENIC_RIGHT_VENTRICULAR_CARDIOMYOPATHY_ARVC	0.331557	0.725674	0.34813	0.744412
BIOCARTA_COMP_PATHWAY	0.332515	0.725674	0.34486	0.744412
BIOCARTA_PLATELETAPP_PATHWAY	0.333319	0.725674	0.34725	0.744412
KEGG_OTHER_GLYCAN_DEGRADATION	0.333471	0.725674	0.34836	0.744412
REACTOME_ACYL_CHAIN_REMODELLING_OF_PC	0.334032	0.725674	0.34157	0.744129
KEGG_OLFACTORY_TRANSDUCTION	0.334222	0.725674	0.32159	0.724693
BIOCARTA_MET_PATHWAY	0.334921	0.725674	0.35094	0.745488
REACTOME_RNA_POL_III_TRANSCRIPTION_INITIATION_FROM_TYPE_2_PROMOTER	0.335548	0.725674	0.29213	0.705054
REACTOME_ACYL_CHAIN_REMODELLING_OF_PS	0.337336	0.726798	0.3448	0.744412
REACTOME_NFKB_AND_MAP_KINASES_ACTIVATION_MEDIATED_BY_TLR4_SIGNALING_REPERTOIRE	0.337882	0.726798	0.38725	0.77592
KEGG_AUTOIMMUNE_THYROID_DISEASE	0.338514	0.726798	0.35044	0.745488
KEGG_ETHER_LIPID_METABOLISM	0.338768	0.726798	0.35827	0.758767
REACTOME_IL_6_SIGNALING	0.341357	0.730515	0.35048	0.745488
REACTOME_DIGESTION_OF_DIETARY_CARBOHYDRATE	0.341857	0.730515	0.34242	0.744129
BIOCARTA_CALCINEURIN_PATHWAY	0.344003	0.733646	0.32763	0.733591
BIOCARTA_TCAPOPTOSIS_PATHWAY	0.346023	0.736495	0.33672	0.74313
KEGG_ADIPOCYTOKINE_SIGNALING_PATHWAY	0.347643	0.737581	0.33938	0.744129
REACTOME_DEVELOPMENTAL_BIOLOGY	0.347903	0.737581	0.39796	0.779552
BIOCARTA_TFF_PATHWAY	0.350865	0.741815	0.37478	0.77592
REACTOME_METABOLISM_OF_PORPHYRINS	0.351277	0.741815	0.36699	0.767091
REACTOME_MAP_KINASE_ACTIVATION_IN_TLR_CASCADE	0.352045	0.741982	0.3876	0.77592
REACTOME_NEP_NS2_INTERACTS_WITH_THE_CELLULAR_EXPORT_MACHINERY	0.356131	0.749127	0.38463	0.77592
REACTOME_MITOTIC_PROMETAPHASE	0.35701	0.749511	0.36435	0.764922
REACTOME_ACYL_CHAIN_REMODELLING_OF_PI	0.359277	0.752803	0.3637	0.764922
REACTOME_CHEMOKINE_RECEPTORS_BIND_CHEMOKINES	0.360609	0.754128	0.37867	0.77592
BIOCARTA_MITOCHONDRIA_PATHWAY	0.361322	0.754155	0.38357	0.77592
KEGG_STEROID_HORMONE_BIOSYNTHESIS	0.362514	0.754633	0.34693	0.744412
BIOCARTA_VIP_PATHWAY	0.362985	0.754633	0.37462	0.77592
REACTOME_L1CAM_INTERACTIONS	0.364524	0.754633	0.39319	0.779552
REACTOME_TOLL_RECEPTOR_CASCADES	0.364545	0.754633	0.4174	0.792069
REACTOME_NGF_SIGNALLING_VIA_TRKA_FROM_THE_PLASMA_MEMBRANE	0.365893	0.754633	0.3965	0.779552
BIOCARTA_IL12_PATHWAY	0.366111	0.754633	0.38297	0.77592
REACTOME_INNATE_IMMUNE_SYSTEM	0.366552	0.754633	0.31365	0.722484
BIOCARTA_MYOSIN_PATHWAY	0.36778	0.754633	0.38659	0.77592
KEGG_ALDOSTERONE_REGULATED_SODIUM_REABSORPTION	0.367857	0.754633	0.3586	0.758767
REACTOME_TIGHT_JUNCTION_INTERACTIONS	0.369503	0.756568	0.31472	0.722484
BIOCARTA_ATRBRCA_PATHWAY	0.374455	0.758447	0.39393	0.779552
REACTOME_ADVANCED_GLYCOSYLATION_ENDPRODUCT_RECEPTOR_SIGNALING	0.375107	0.758447	0.39082	0.778366
KEGG_GLIOMA	0.375641	0.758447	0.36612	0.767091
REACTOME_TGF_BETA_RECEPTOR_SIGNALING_ACTIVATES_SMADS	0.375737	0.758447	0.39963	0.779713
BIOCARTA_VITCB_PATHWAY	0.375815	0.758447	0.3791	0.77592
BIOCARTA_CLASSIC_PATHWAY	0.375864	0.758447	0.38423	0.77592
REACTOME_MHC_CLASS_II_ANTIGEN_PRESENTATION	0.37598	0.758447	0.39706	0.779552
REACTOME_INITIAL_TRIGGERING_OF_COMPLEMENT	0.376522	0.758447	0.37363	0.77592
BIOCARTA_RAC1_PATHWAY	0.377124	0.758447	0.38426	0.77592
BIOCARTA_CASPASE_PATHWAY	0.377463	0.758447	0.39655	0.779552
BIOCARTA_TOLL_PATHWAY	0.378571	0.759257	0.41053	0.788826
REACTOME_PLATELET_HOMEOSTASIS	0.379692	0.760089	0.33583	0.743042
REACTOME_RNA_POL_III_TRANSCRIPTION_INITIATION_FROM_TYPE_3_PROMOTER	0.382674	0.763685	0.34071	0.744129
REACTOME_ACETYLCHOLINE_BINDING_AND_DOWNSTREAM_EVENTS	0.382906	0.763685	0.38094	0.77592
REACTOME_KERATAN_SULFATE_DEGRADATION	0.383762	0.763978	0.39099	0.778366
REACTOME_PLATELET_CALCIUM_HOMEOSTASIS	0.385861	0.766183	0.38271	0.77592
KEGG_GLYCOSPHINGOLIPID_BIOSYNTHESIS_LACTO_AND_NEOLACTO_SERIES	0.386962	0.766183	0.3981	0.779552
KEGG_HISTIDINE_METABOLISM	0.387004	0.766183	0.40245	0.780971
REACTOME_AMINE_COMPOUND_SLC_TRANSPORTERS	0.388325	0.767387	0.36752	0.767091
REACTOME_SIGNALING_BY_ERBB2	0.389898	0.769085	0.40463	0.783789
REACTOME_REGULATED_PROTEOLYSIS_OF_P75NTR	0.390868	0.769559	0.39947	0.779713
REACTOME_ADHERENS_JUNCTIONS_INTERACTIONS	0.391568	0.769559	0.38649	0.77592
BIOCARTA_RB_PATHWAY	0.392388	0.769767	0.40728	0.786538
REACTOME_DOWNREGULATION_OF_ERBB2_ERBB3_SIGNALING	0.397491	0.777614	0.4016	0.780971
REACTOME_CD28_DEPENDENT_VAV1_PATHWAY	0.397832	0.777614	0.4112	0.788826
REACTOME_TRAFFICKING_OF_AMPA_RECEPTORS	0.399437	0.778281	0.42312	0.792897
BIOCARTA_ARENRF2_PATHWAY	0.3997	0.778281	0.41276	0.788826
REACTOME_INTERFERON_ALPHA_BETA_SIGNALING	0.400505	0.778281	0.17919	0.619139
REACTOME_CA_DEPENDENT_EVENTS	0.401064	0.778281	0.3902	0.778366
KEGG_SNARE_INTERACTIONS_IN_VESICULAR_TRANSPORT	0.401958	0.778612	0.43035	0.792897
REACTOME_COPI_MEDIATED_TRANSPORT	0.403062	0.77935	0.41066	0.788826
REACTOME_PYRUVATE_METABOLISM_AND_CITRIC_ACID_TCA_CYCLE	0.405097	0.779553	0.37916	0.77592
REACTOME_CLASS_B_2_SECRETIN_FAMILY_RECEPTORS	0.405571	0.779553	0.3869	0.77592
REACTOME_OXYGEN_DEPENDENT_PROLINE_HYDROXYLATION_OF_HYPOXIA_INDUCIBLE_FACTOR_ALPHA	0.406198	0.779553	0.41304	0.788826
KEGG_PANTOTHENATE_AND_COA_BIOSYNTHESIS	0.40673	0.779553	0.42045	0.792897
REACTOME_METABOLISM_OF_NON_CODING_RNA	0.407265	0.779553	0.41694	0.792069
REACTOME_NOREPINEPHRINE_NEUROTRANSMITTER_RELEASE_CYCLE	0.40751	0.779553	0.41773	0.792069
KEGG_MELANOGENESIS	0.410671	0.784206	0.41887	0.792835
REACTOME_INTRINSIC_PATHWAY	0.412526	0.786354	0.39649	0.779552
REACTOME_FORMATION_OF_TUBULIN_FOLDING_INTERMEDIATES_BY_CCT_TRIC	0.414773	0.789241	0.43439	0.792897
KEGG_GLYCINE_SERINE_AND_THREONINE_METABOLISM	0.417554	0.791177	0.44297	0.792897
REACTOME_PI3K_EVENTS_IN_ERBB2_SIGNALING	0.418572	0.791177	0.44422	0.792897
REACTOME_TRAFFICKING_OF_GLUR2_CONTAINING_AMPA_RECEPTORS	0.420745	0.791177	0.43338	0.792897
BIOCARTA_CELLCYCLE_PATHWAY	0.420827	0.791177	0.40751	0.786538
REACTOME_GABA_A_RECEPTOR_ACTIVATION	0.421988	0.791177	0.42398	0.792897
BIOCARTA_IL5_PATHWAY	0.422676	0.791177	0.42082	0.792897
REACTOME_DOWNREGULATION_OF_SMAD2_3_SMAD4_TRANSCRIPTIONAL_ACTIVITY	0.423569	0.791177	0.44239	0.792897
REACTOME_CREB_PHOSPHORYLATION_THROUGH_THE_ACTIVATION_OF_RAS	0.423827	0.791177	0.42367	0.792897
BIOCARTA_HSP27_PATHWAY	0.424726	0.791177	0.4286	0.792897
BIOCARTA_ERK5_PATHWAY	0.425598	0.791177	0.4401	0.792897
REACTOME_PLATELET_ACTIVATION_SIGNALING_AND_AGGREGATION	0.42724	0.791177	0.43727	0.792897
KEGG_HUNTINGTONS_DISEASE	0.427403	0.791177	0.44685	0.795467
REACTOME_RECEPTOR_LIGAND_BINDING_INITIATES_THE_SECOND_PROTEOLYTIC_CLEAVAGE_OF_NOTCH_RECEPTOR	0.427564	0.791177	0.43434	0.792897
KEGG_PROGESTERONE_MEDIATED_OOCYTE_MATURATION	0.428024	0.791177	0.4543	0.797978
BIOCARTA_IL10_PATHWAY	0.428648	0.791177	0.42652	0.792897
REACTOME_FATTY_ACYL_COA_BIOSYNTHESIS	0.428972	0.791177	0.35971	0.759623
REACTOME_SIGNALING_BY_GPCR	0.429135	0.791177	0.45426	0.797978
REACTOME_ACTIVATION_OF_RAC	0.430724	0.791177	0.44234	0.792897
REACTOME_LYSOSOME_VESICLE_BIOGENESIS	0.431175	0.791177	0.382	0.77592
REACTOME_MUSCLE_CONTRACTION	0.431398	0.791177	0.41309	0.788826
BIOCARTA_CCR5_PATHWAY	0.432254	0.791177	0.4432	0.792897
REACTOME_REGULATION_OF_INSULIN_SECRETION_BY_ACETYLCHOLINE	0.432303	0.791177	0.43672	0.792897
REACTOME_PREFOLDIN_MEDIATED_TRANSFER_OF_SUBSTRATE_TO_CCT_TRIC	0.432985	0.791177	0.45567	0.797978
REACTOME_METABOLISM_OF_CARBOHYDRATES	0.434666	0.791177	0.459	0.798244
KEGG_TIGHT_JUNCTION	0.434889	0.791177	0.43868	0.792897
BIOCARTA_CTL_PATHWAY	0.435589	0.791177	0.42467	0.792897
KEGG_SMALL_CELL_LUNG_CANCER	0.436356	0.791177	0.42542	0.792897
REACTOME_IMMUNOREGULATORY_INTERACTIONS_BETWEEN_A_LYMPHOID_AND_A_NON_LYMPHOID_CELL	0.436557	0.791177	0.40217	0.780971
REACTOME_N_GLYCAN_ANTENNAE_ELONGATION_IN_THE_MEDIAL_TRANS_GOLGI	0.438692	0.791177	0.39316	0.779552
REACTOME_NOD1_2_SIGNALING_PATHWAY	0.438899	0.791177	0.46071	0.798244
REACTOME_SIGNALING_BY_ROBO_RECEPTOR	0.439435	0.791177	0.41513	0.791319
REACTOME_PLATELET_AGGREGATION_PLUG_FORMATION	0.440553	0.791177	0.46369	0.801105
BIOCARTA_CHEMICAL_PATHWAY	0.440709	0.791177	0.46499	0.801271
REACTOME_THE_ACTIVATION_OF_ARYLSULFATASES	0.440767	0.791177	0.45114	0.797978
REACTOME_IKK_COMPLEX_RECRUITMENT_MEDIATED_BY_RIP1	0.441793	0.791699	0.44167	0.792897
REACTOME_G2_M_DNA_DAMAGE_CHECKPOINT	0.443303	0.793086	0.42513	0.792897
REACTOME_AMINO_ACID_TRANSPORT_ACROSS_THE_PLASMA_MEMBRANE	0.44549	0.794518	0.44213	0.792897
REACTOME_EFFECTS_OF_PIP2_HYDROLYSIS	0.446122	0.794518	0.43675	0.792897
REACTOME_REGULATION_OF_INSULIN_SECRETION	0.448988	0.794518	0.47196	0.805555
REACTOME_ACTIVATED_NOTCH1_TRANSMITS_SIGNAL_TO_THE_NUCLEUS	0.449044	0.794518	0.46946	0.805555
BIOCARTA_FAS_PATHWAY	0.449671	0.794518	0.47235	0.805555
REACTOME_SMOOTH_MUSCLE_CONTRACTION	0.450069	0.794518	0.43231	0.792897
REACTOME_POST_NMDA_RECEPTOR_ACTIVATION_EVENTS	0.45086	0.794518	0.45413	0.797978
REACTOME_G_ALPHA_Z_SIGNALLING_EVENTS	0.451124	0.794518	0.44448	0.792897
REACTOME_COSTIMULATION_BY_THE_CD28_FAMILY	0.451471	0.794518	0.44349	0.792897
REACTOME_NONSENSE_MEDIATED_DECAY_ENHANCED_BY_THE_EXON_JUNCTION_COMPLEX	0.451493	0.794518	0.44902	0.796696
REACTOME_DOWNREGULATION_OF_TGF_BETA_RECEPTOR_SIGNALING	0.452219	0.794518	0.46687	0.803225
REACTOME_FORMATION_OF_THE_TERNARY_COMPLEX_AND_SUBSEQUENTLY_THE_43S_COMPLEX	0.456847	0.800161	0.42842	0.792897
REACTOME_INCRETIN_SYNTHESIS_SECRETION_AND_INACTIVATION	0.457178	0.800161	0.46029	0.798244
REACTOME_TRANS_GOLGI_NETWORK_VESICLE_BUDDING	0.457659	0.800161	0.45804	0.798235
REACTOME_DIABETES_PATHWAYS	0.459921	0.802812	0.4577	0.798235
REACTOME_REGULATION_OF_HYPOXIA_INDUCIBLE_FACTOR_HIF_BY_OXYGEN	0.46129	0.803898	0.47302	0.805555
REACTOME_CTNNB1_PHOSPHORYLATION_CASCADE	0.466506	0.809473	0.47697	0.808222
KEGG_NITROGEN_METABOLISM	0.46705	0.809473	0.46101	0.798244
REACTOME_SYNTHESIS_OF_PIPS_AT_THE_LATE_ENDOSOME_MEMBRANE	0.467221	0.809473	0.44327	0.792897
REACTOME_POST_TRANSLATIONAL_PROTEIN_MODIFICATION	0.467495	0.809473	0.47553	0.807801
REACTOME_G1_PHASE	0.469386	0.811443	0.46415	0.801105
BIOCARTA_ARF_PATHWAY	0.47024	0.811616	0.48356	0.809355
REACTOME_DAG_AND_IP3_SIGNALING	0.473561	0.812161	0.45519	0.797978
BIOCARTA_AGR_PATHWAY	0.473985	0.812161	0.49509	0.816557
REACTOME_SLBP_DEPENDENT_PROCESSING_OF_REPLICATION_DEPENDENT_HISTONE_PRE_MRNAS	0.475519	0.812161	0.43249	0.792897
REACTOME_AMINE_DERIVED_HORMONES	0.475677	0.812161	0.44467	0.792897
BIOCARTA_NEUROTRANSMITTERS_PATHWAY	0.475722	0.812161	0.44003	0.792897
BIOCARTA_TH1TH2_PATHWAY	0.475977	0.812161	0.49486	0.816557
KEGG_SULFUR_METABOLISM	0.476963	0.812161	0.4515	0.797978
REACTOME_PHOSPHORYLATION_OF_THE_APC_C	0.477031	0.812161	0.47105	0.805555
REACTOME_PEPTIDE_CHAIN_ELONGATION	0.477342	0.812161	0.47953	0.808222
REACTOME_DCC_MEDIATED_ATTRACTIVE_SIGNALING	0.478105	0.812176	0.48966	0.813833
KEGG_PATHOGENIC_ESCHERICHIA_COLI_INFECTION	0.478952	0.812333	0.45438	0.797978
REACTOME_SIGNALING_BY_EGFR_IN_CANCER	0.480482	0.812552	0.49287	0.816369
REACTOME_PTM_GAMMA_CARBOXYLATION_HYPUSINE_FORMATION_AND_ARYLSULFATASE_ACTIVATION	0.48059	0.812552	0.5014	0.81955
KEGG_NOD_LIKE_RECEPTOR_SIGNALING_PATHWAY	0.481514	0.812838	0.51327	0.820655
REACTOME_PKA_MEDIATED_PHOSPHORYLATION_OF_CREB	0.482655	0.813093	0.47872	0.808222
REACTOME_REGULATION_OF_COMPLEMENT_CASCADE	0.483175	0.813093	0.48241	0.809355
REACTOME_CELL_CELL_COMMUNICATION	0.484009	0.813226	0.44889	0.796696
REACTOME_IRAK2_MEDIATED_ACTIVATION_OF_TAK1_COMPLEX_UPON_TLR7_8_OR_9_STIMULATION	0.485106	0.813799	0.48691	0.811768
REACTOME_ACTIVATION_OF_NMDA_RECEPTOR_UPON_GLUTAMATE_BINDING_AND_POSTSYNAPTIC_EVENTS	0.487269	0.815996	0.49285	0.816369
REACTOME_METABOLISM_OF_LIPIDS_AND_LIPOPROTEINS	0.48804	0.815996	0.47346	0.805555
REACTOME_APC_C_CDC20_MEDIATED_DEGRADATION_OF_CYCLIN_B	0.488997	0.815996	0.48777	0.811945
REACTOME_FORMATION_OF_FIBRIN_CLOT_CLOTTING_CASCADE	0.491354	0.815996	0.47818	0.808222
REACTOME_ADENYLATE_CYCLASE_INHIBITORY_PATHWAY	0.492516	0.815996	0.5062	0.820286
BIOCARTA_VEGF_PATHWAY	0.492575	0.815996	0.5151	0.820655
KEGG_GALACTOSE_METABOLISM	0.49303	0.815996	0.51005	0.820286
BIOCARTA_SET_PATHWAY	0.493578	0.815996	0.49881	0.81893
BIOCARTA_RAB_PATHWAY	0.493921	0.815996	0.48396	0.809355
KEGG_DILATED_CARDIOMYOPATHY	0.49421	0.815996	0.50644	0.820286
REACTOME_N_GLYCAN_ANTENNAE_ELONGATION	0.495379	0.815996	0.43089	0.792897
BIOCARTA_PAR1_PATHWAY	0.495507	0.815996	0.52474	0.824356
BIOCARTA_IL7_PATHWAY	0.498118	0.819043	0.5105	0.820286
KEGG_GLYCOSPHINGOLIPID_BIOSYNTHESIS_GANGLIO_SERIES	0.499067	0.819353	0.50654	0.820286
REACTOME_REGULATION_OF_INSULIN_SECRETION_BY_GLUCAGON_LIKE_PEPTIDE1	0.500269	0.819818	0.49622	0.816695
BIOCARTA_FEEDER_PATHWAY	0.500873	0.819818	0.50776	0.820286
KEGG_PRION_DISEASES	0.503233	0.821852	0.51008	0.820286
REACTOME_PLATELET_SENSITIZATION_BY_LDL	0.503642	0.821852	0.51812	0.823031
BIOCARTA_SHH_PATHWAY	0.504855	0.822585	0.45734	0.798235
KEGG_PHENYLALANINE_METABOLISM	0.506403	0.822789	0.51498	0.820655
BIOCARTA_ASBCELL_PATHWAY	0.507625	0.822789	0.50956	0.820286
REACTOME_TRANSMISSION_ACROSS_CHEMICAL_SYNAPSES	0.50816	0.822789	0.52469	0.824356
KEGG_COMPLEMENT_AND_COAGULATION_CASCADES	0.508496	0.822789	0.51397	0.820655
KEGG_PROSTATE_CANCER	0.50891	0.822789	0.53436	0.826876
REACTOME_3_UTR_MEDIATED_TRANSLATIONAL_REGULATION	0.51138	0.822789	0.50977	0.820286
REACTOME_HIGHLY_CALCIUM_PERMEABLE_POSTSYNAPTIC_NICOTINIC_ACETYLCHOLINE_RECEPTORS	0.51157	0.822789	0.50066	0.81955
REACTOME_PI3K_EVENTS_IN_ERBB4_SIGNALING	0.51168	0.822789	0.52575	0.824356
REACTOME_PI3K_CASCADE	0.511856	0.822789	0.46994	0.805555
REACTOME_ADENYLATE_CYCLASE_ACTIVATING_PATHWAY	0.514193	0.823945	0.52649	0.824356
REACTOME_DNA_REPAIR	0.514308	0.823945	0.48372	0.809355
BIOCARTA_EDG1_PATHWAY	0.51487	0.823945	0.54085	0.832136
REACTOME_METABOLISM_OF_NUCLEOTIDES	0.51713	0.825024	0.50557	0.820286
REACTOME_TRAF6_MEDIATED_IRF7_ACTIVATION_IN_TLR7_8_OR_9_SIGNALING	0.517611	0.825024	0.51635	0.821431
BIOCARTA_CARM1_PATHWAY	0.518283	0.825024	0.49669	0.816695
REACTOME_MEIOTIC_SYNAPSIS	0.518608	0.825024	0.53849	0.830879
BIOCARTA_P27_PATHWAY	0.521363	0.82753	0.51106	0.820286
REACTOME_YAP1_AND_WWTR1_TAZ_STIMULATED_GENE_EXPRESSION	0.522193	0.82753	0.48574	0.811073
KEGG_BUTANOATE_METABOLISM	0.523399	0.82753	0.52759	0.824356
REACTOME_LIPID_DIGESTION_MOBILIZATION_AND_TRANSPORT	0.525683	0.82753	0.51007	0.820286
REACTOME_GABA_RECEPTOR_ACTIVATION	0.527056	0.82753	0.53713	0.82997
KEGG_PROPANOATE_METABOLISM	0.527684	0.82753	0.479	0.808222
REACTOME_CLASS_I_MHC_MEDIATED_ANTIGEN_PROCESSING_PRESENTATION	0.53023	0.82753	0.52017	0.823857
REACTOME_TRANSPORT_OF_ORGANIC_ANIONS	0.530232	0.82753	0.5288	0.824356
KEGG_FRUCTOSE_AND_MANNOSE_METABOLISM	0.532353	0.82753	0.4819	0.809355
REACTOME_INTERACTIONS_OF_VPR_WITH_HOST_CELLULAR_PROTEINS	0.532443	0.82753	0.55205	0.833942
KEGG_OXIDATIVE_PHOSPHORYLATION	0.532963	0.82753	0.52911	0.824356
REACTOME_DEPOSITION_OF_NEW_CENPA_CONTAINING_NUCLEOSOMES_AT_THE_CENTROMERE	0.532964	0.82753	0.52292	0.824356
REACTOME_INHIBITION_OF_VOLTAGE_GATED_CA2_CHANNELS_VIA_GBETA_GAMMA_SUBUNITS	0.533108	0.82753	0.52099	0.823945
REACTOME_TRANSPORT_OF_INORGANIC_CATIONS_ANIONS_AND_AMINO_ACIDS_OLIGOPEPTIDES	0.533215	0.82753	0.54019	0.832136
BIOCARTA_P53_PATHWAY	0.53369	0.82753	0.54273	0.83265
KEGG_CHEMOKINE_SIGNALING_PATHWAY	0.534239	0.82753	0.55821	0.836371
BIOCARTA_MEF2D_PATHWAY	0.534287	0.82753	0.54569	0.832814
REACTOME_MRNA_DECAY_BY_5_TO_3_EXORIBONUCLEASE	0.534499	0.82753	0.51352	0.820655
REACTOME_SRP_DEPENDENT_COTRANSLATIONAL_PROTEIN_TARGETING_TO_MEMBRANE	0.535632	0.82753	0.54355	0.832722
REACTOME_GLUTATHIONE_CONJUGATION	0.53612	0.82753	0.54777	0.832814
REACTOME_PIP3_ACTIVATES_AKT_SIGNALING	0.53692	0.82753	0.54627	0.832814
REACTOME_CYCLIN_A_B1_ASSOCIATED_EVENTS_DURING_G2_M_TRANSITION	0.537088	0.82753	0.52375	0.824356
REACTOME_METABOLISM_OF_STEROID_HORMONES_AND_VITAMINS_A_AND_D	0.54184	0.832837	0.5311	0.824898
REACTOME_GLUCAGON_SIGNALING_IN_METABOLIC_REGULATION	0.542079	0.832837	0.52967	0.824356
KEGG_COLORECTAL_CANCER	0.544329	0.834487	0.56224	0.836371
REACTOME_PHASE_II_CONJUGATION	0.544702	0.834487	0.55198	0.833942
BIOCARTA_CHREBP2_PATHWAY	0.546971	0.835593	0.55873	0.836371
BIOCARTA_NO1_PATHWAY	0.546976	0.835593	0.54254	0.83265
KEGG_HYPERTROPHIC_CARDIOMYOPATHY_HCM	0.547855	0.83575	0.54752	0.832814
REACTOME_RNA_POL_III_TRANSCRIPTION	0.548847	0.836079	0.50147	0.81955
REACTOME_TRANSPORT_OF_RIBONUCLEOPROTEINS_INTO_THE_HOST_NUCLEUS	0.550885	0.836403	0.56473	0.837761
BIOCARTA_GSK3_PATHWAY	0.55121	0.836403	0.56702	0.840001
REACTOME_PECAM1_INTERACTIONS	0.551947	0.836403	0.5598	0.836371
REACTOME_STRIATED_MUSCLE_CONTRACTION	0.552166	0.836403	0.53155	0.824898
REACTOME_GABA_B_RECEPTOR_ACTIVATION	0.553972	0.836749	0.55824	0.836371
KEGG_ERBB_SIGNALING_PATHWAY	0.555236	0.836749	0.57865	0.84331
BIOCARTA_CDC42RAC_PATHWAY	0.555935	0.836749	0.56399	0.837761
REACTOME_TRAFFICKING_AND_PROCESSING_OF_ENDOSOMAL_TLR	0.556075	0.836749	0.56029	0.836371
KEGG_DRUG_METABOLISM_CYTOCHROME_P450	0.556279	0.836749	0.56968	0.842365
REACTOME_DESTABILIZATION_OF_MRNA_BY_KSRP	0.55747	0.837371	0.57111	0.842544
KEGG_BETA_ALANINE_METABOLISM	0.562353	0.842774	0.57439	0.842544
REACTOME_DOUBLE_STRAND_BREAK_REPAIR	0.562632	0.842774	0.49346	0.816369
REACTOME_TCA_CYCLE_AND_RESPIRATORY_ELECTRON_TRANSPORT	0.565184	0.843086	0.57656	0.842544
REACTOME_P130CAS_LINKAGE_TO_MAPK_SIGNALING_FOR_INTEGRINS	0.565455	0.843086	0.56217	0.836371
REACTOME_GASTRIN_CREB_SIGNALLING_PATHWAY_VIA_PKC_AND_MAPK	0.567116	0.843086	0.57202	0.842544
REACTOME_INSULIN_SYNTHESIS_AND_PROCESSING	0.568227	0.843086	0.57584	0.842544
REACTOME_SIGNALING_BY_CONSTITUTIVELY_ACTIVE_EGFR	0.568512	0.843086	0.57761	0.842935
REACTOME_DESTABILIZATION_OF_MRNA_BY_TRISTETRAPROLIN_TTP	0.56886	0.843086	0.55563	0.836371
KEGG_GLYCOSAMINOGLYCAN_BIOSYNTHESIS_CHONDROITIN_SULFATE	0.569457	0.843086	0.54961	0.833704
REACTOME_RESPIRATORY_ELECTRON_TRANSPORT_ATP_SYNTHESIS_BY_CHEMIOSMOTIC_COUPLING_AND_HEAT_PRODUCTION_BY_UNCOUPLING_PROTEINS_	0.569532	0.843086	0.60405	0.866261
BIOCARTA_AGPCR_PATHWAY	0.569886	0.843086	0.55459	0.836371
BIOCARTA_GCR_PATHWAY	0.57173	0.844269	0.58041	0.844732
REACTOME_CYTOSOLIC_TRNA_AMINOACYLATION	0.572253	0.844269	0.51954	0.823857
KEGG_NEUROACTIVE_LIGAND_RECEPTOR_INTERACTION	0.574257	0.846066	0.60696	0.868122
KEGG_ECM_RECEPTOR_INTERACTION	0.575291	0.8462	0.5296	0.824356
REACTOME_SYNTHESIS_OF_PIPS_AT_THE_EARLY_ENDOSOME_MEMBRANE	0.57789	0.8462	0.55209	0.833942
REACTOME_FACILITATIVE_NA_INDEPENDENT_GLUCOSE_TRANSPORTERS	0.578241	0.8462	0.57598	0.842544
REACTOME_OLFACTORY_SIGNALING_PATHWAY	0.57858	0.8462	0.59588	0.858954
REACTOME_G_PROTEIN_ACTIVATION	0.578735	0.8462	0.57018	0.842365
REACTOME_PROCESSING_OF_CAPPED_INTRONLESS_PRE_MRNA	0.579062	0.8462	0.53306	0.826051
REACTOME_IRAK1_RECRUITS_IKK_COMPLEX	0.580333	0.846391	0.5814	0.84485
REACTOME_ACTIVATION_OF_THE_MRNA_UPON_BINDING_OF_THE_CAP_BINDING_COMPLEX_AND_EIFS_AND_SUBSEQUENT_BINDING_TO_43S	0.580764	0.846391	0.54825	0.832814
REACTOME_RECYCLING_OF_BILE_ACIDS_AND_SALTS	0.58382	0.849694	0.58662	0.850323
KEGG_AMINOACYL_TRNA_BIOSYNTHESIS	0.590152	0.8572	0.56036	0.836371
REACTOME_SYNTHESIS_OF_PIPS_AT_THE_GOLGI_MEMBRANE	0.590569	0.8572	0.57627	0.842544
BIOCARTA_BARRESTIN_PATHWAY	0.591893	0.857966	0.59702	0.858954
REACTOME_BASE_FREE_SUGAR_PHOSPHATE_REMOVAL_VIA_THE_SINGLE_NUCLEOTIDE_REPLACEMENT_PATHWAY	0.594083	0.859983	0.59877	0.859834
REACTOME_APOBEC3G_MEDIATED_RESISTANCE_TO_HIV1_INFECTION	0.596105	0.861752	0.59367	0.857081
REACTOME_KERATAN_SULFATE_KERATIN_METABOLISM	0.597128	0.861923	0.61133	0.869752
REACTOME_RESPIRATORY_ELECTRON_TRANSPORT	0.597824	0.861923	0.62559	0.87731
REACTOME_GLUCOSE_TRANSPORT	0.602035	0.863438	0.61951	0.876757
KEGG_GLYCOSAMINOGLYCAN_DEGRADATION	0.602639	0.863438	0.6108	0.869752
REACTOME_METABOLISM_OF_POLYAMINES	0.603042	0.863438	0.6088	0.869599
REACTOME_GPVI_MEDIATED_ACTIVATION_CASCADE	0.604309	0.863438	0.5482	0.832814
REACTOME_E2F_ENABLED_INHIBITION_OF_PRE_REPLICATION_COMPLEX_FORMATION	0.604475	0.863438	0.58206	0.84485
REACTOME_UNWINDING_OF_DNA	0.604652	0.863438	0.60631	0.868122
REACTOME_REGULATION_OF_GLUCOKINASE_BY_GLUCOKINASE_REGULATORY_PROTEIN	0.605203	0.863438	0.6098	0.869752
KEGG_CARDIAC_MUSCLE_CONTRACTION	0.606153	0.863438	0.6136	0.87183
REACTOME_DESTABILIZATION_OF_MRNA_BY_BRF1	0.606583	0.863438	0.58796	0.85112
REACTOME_LIPOPROTEIN_METABOLISM	0.606989	0.863438	0.56075	0.836371
REACTOME_THE_ROLE_OF_NEF_IN_HIV1_REPLICATION_AND_DISEASE_PATHOGENESIS	0.607694	0.863438	0.62136	0.87731
REACTOME_ASSOCIATION_OF_TRIC_CCT_WITH_TARGET_PROTEINS_DURING_BIOSYNTHESIS	0.610055	0.865651	0.62477	0.87731
BIOCARTA_HDAC_PATHWAY	0.611068	0.865947	0.57302	0.842544
REACTOME_TRANSPORT_OF_MATURE_TRANSCRIPT_TO_CYTOPLASM	0.612063	0.866218	0.59736	0.858954
REACTOME_EGFR_DOWNREGULATION	0.614653	0.868742	0.62755	0.87731
REACTOME_NEUROTRANSMITTER_RECEPTOR_BINDING_AND_DOWNSTREAM_TRANSMISSION_IN_THE_POSTSYNAPTIC_CELL	0.617626	0.871563	0.6391	0.880938
REACTOME_GLUTAMATE_NEUROTRANSMITTER_RELEASE_CYCLE	0.618844	0.871563	0.6247	0.87731
KEGG_ALANINE_ASPARTATE_AND_GLUTAMATE_METABOLISM	0.619077	0.871563	0.61842	0.876366
REACTOME_REGULATION_OF_IFNG_SIGNALING	0.621087	0.873251	0.62869	0.87731
KEGG_RIBOSOME	0.623843	0.875202	0.6177	0.876366
KEGG_GLYCOSAMINOGLYCAN_BIOSYNTHESIS_KERATAN_SULFATE	0.6241	0.875202	0.62957	0.87731
KEGG_TERPENOID_BACKBONE_BIOSYNTHESIS	0.626332	0.87719	0.6237	0.87731
REACTOME_GAB1_SIGNALOSOME	0.628015	0.877505	0.6403	0.880938
REACTOME_HYALURONAN_UPTAKE_AND_DEGRADATION	0.628186	0.877505	0.63141	0.877456
REACTOME_TRAF6_MEDIATED_INDUCTION_OF_TAK1_COMPLEX	0.630966	0.880246	0.63429	0.87979
KEGG_SYSTEMIC_LUPUS_ERYTHEMATOSUS	0.632933	0.881849	0.64775	0.880938
REACTOME_SIGNALING_BY_THE_B_CELL_RECEPTOR_BCR	0.635847	0.882591	0.64836	0.880938
KEGG_TAURINE_AND_HYPOTAURINE_METABOLISM	0.636354	0.882591	0.63554	0.87979
REACTOME_SIGNAL_TRANSDUCTION_BY_L1	0.636523	0.882591	0.65494	0.880938
REACTOME_NEGATIVE_REGULATION_OF_THE_PI3K_AKT_NETWORK	0.637484	0.882591	0.63897	0.880938
REACTOME_KERATAN_SULFATE_BIOSYNTHESIS	0.638053	0.882591	0.64672	0.880938
REACTOME_SIGNAL_AMPLIFICATION	0.638922	0.882591	0.63007	0.87731
REACTOME_BILE_SALT_AND_ORGANIC_ANION_SLC_TRANSPORTERS	0.639578	0.882591	0.64103	0.880938
BIOCARTA_RARRXR_PATHWAY	0.640234	0.882591	0.65055	0.880938
REACTOME_ADP_SIGNALLING_THROUGH_P2RY12	0.640841	0.882591	0.62226	0.87731
BIOCARTA_NOS1_PATHWAY	0.643319	0.88422	0.63504	0.87979
REACTOME_CD28_DEPENDENT_PI3K_AKT_SIGNALING	0.644886	0.88422	0.58888	0.851307
REACTOME_TRANSLATION	0.645122	0.88422	0.65422	0.880938
REACTOME_AKT_PHOSPHORYLATES_TARGETS_IN_THE_CYTOSOL	0.645838	0.88422	0.65207	0.880938
REACTOME_THROMBOXANE_SIGNALLING_THROUGH_TP_RECEPTOR	0.646129	0.88422	0.62717	0.87731
REACTOME_APOPTOTIC_CLEAVAGE_OF_CELL_ADHESION_PROTEINS	0.6482	0.885709	0.64758	0.880938
REACTOME_POST_CHAPERONIN_TUBULIN_FOLDING_PATHWAY	0.650577	0.885709	0.66012	0.883821
REACTOME_RESOLUTION_OF_AP_SITES_VIA_THE_SINGLE_NUCLEOTIDE_REPLACEMENT_PATHWAY	0.650888	0.885709	0.656	0.880938
KEGG_MELANOMA	0.651734	0.885709	0.63049	0.87731
REACTOME_ALPHA_LINOLENIC_ACID_ALA_METABOLISM	0.65195	0.885709	0.65458	0.880938
REACTOME_SYNTHESIS_AND_INTERCONVERSION_OF_NUCLEOTIDE_DI_AND_TRIPHOSPHATES	0.652152	0.885709	0.65576	0.880938
BIOCARTA_EGFR_SMRTE_PATHWAY	0.653288	0.886136	0.65505	0.880938
KEGG_GLYCOSPHINGOLIPID_BIOSYNTHESIS_GLOBO_SERIES	0.654354	0.886465	0.65715	0.881383
REACTOME_PACKAGING_OF_TELOMERE_ENDS	0.655324	0.886663	0.64989	0.880938
REACTOME_SIGNALING_BY_NODAL	0.658084	0.888963	0.66643	0.886198
REACTOME_MEIOTIC_RECOMBINATION	0.658885	0.888963	0.67149	0.888512
BIOCARTA_SARS_PATHWAY	0.659938	0.888963	0.66064	0.883821
REACTOME_FORMATION_OF_ATP_BY_CHEMIOSMOTIC_COUPLING	0.660984	0.888963	0.66362	0.884553
BIOCARTA_DNAFRAGMENT_PATHWAY	0.661462	0.888963	0.66143	0.883821
REACTOME_INWARDLY_RECTIFYING_K_CHANNELS	0.662466	0.888963	0.64931	0.880938
REACTOME_SIGNALING_BY_BMP	0.663467	0.888963	0.65278	0.880938
REACTOME_CHONDROITIN_SULFATE_BIOSYNTHESIS	0.663627	0.888963	0.64187	0.880938
KEGG_PROXIMAL_TUBULE_BICARBONATE_RECLAMATION	0.664456	0.888968	0.65378	0.880938
BIOCARTA_PARKIN_PATHWAY	0.665361	0.889074	0.66787	0.886925
KEGG_PEROXISOME	0.66676	0.889839	0.64745	0.880938
REACTOME_RECYCLING_PATHWAY_OF_L1	0.668227	0.890694	0.67306	0.88943
KEGG_BIOSYNTHESIS_OF_UNSATURATED_FATTY_ACIDS	0.671196	0.891105	0.67785	0.894662
BIOCARTA_EIF4_PATHWAY	0.67155	0.891105	0.68028	0.895626
REACTOME_AMINO_ACID_AND_OLIGOPEPTIDE_SLC_TRANSPORTERS	0.671634	0.891105	0.66901	0.887345
BIOCARTA_G1_PATHWAY	0.671845	0.891105	0.68825	0.899569
REACTOME_RESPONSE_TO_ELEVATED_PLATELET_CYTOSOLIC_CA2_	0.673006	0.891546	0.68311	0.895626
REACTOME_ER_PHAGOSOME_PATHWAY	0.674678	0.892663	0.66277	0.884515
REACTOME_AMINE_LIGAND_BINDING_RECEPTORS	0.67866	0.896831	0.69579	0.906126
BIOCARTA_PS1_PATHWAY	0.680591	0.897753	0.68268	0.895626
KEGG_PURINE_METABOLISM	0.681025	0.897753	0.62675	0.87731
REACTOME_CONVERSION_FROM_APC_C_CDC20_TO_APC_C_CDH1_IN_LATE_ANAPHASE	0.68201	0.897951	0.68357	0.895626
KEGG_TGF_BETA_SIGNALING_PATHWAY	0.683838	0.898545	0.69874	0.906678
REACTOME_EXTRACELLULAR_MATRIX_ORGANIZATION	0.684858	0.898545	0.6665	0.886198
REACTOME_TRNA_AMINOACYLATION	0.686174	0.898545	0.65294	0.880938
REACTOME_GLUCONEOGENESIS	0.686642	0.898545	0.69311	0.903728
REACTOME_REGULATION_OF_RHEB_GTPASE_ACTIVITY_BY_AMPK	0.686921	0.898545	0.68593	0.897627
REACTOME_ACTIVATION_OF_IRF3_IRF7_MEDIATED_BY_TBK1_IKK_EPSILON	0.687884	0.898545	0.69266	0.903728
REACTOME_UNBLOCKING_OF_NMDA_RECEPTOR_GLUTAMATE_BINDING_AND_ACTIVATION	0.688301	0.898545	0.69871	0.906678
KEGG_TASTE_TRANSDUCTION	0.691939	0.902202	0.68251	0.895626
KEGG_VALINE_LEUCINE_AND_ISOLEUCINE_DEGRADATION	0.693123	0.902653	0.65264	0.880938
KEGG_STARCH_AND_SUCROSE_METABOLISM	0.697031	0.906646	0.71047	0.914657
REACTOME_MRNA_3_END_PROCESSING	0.700508	0.909076	0.67154	0.888512
KEGG_GLYCOLYSIS_GLUCONEOGENESIS	0.701565	0.909076	0.71984	0.918564
REACTOME_ENDOSOMAL_VACUOLAR_PATHWAY	0.701626	0.909076	0.70176	0.90799
REACTOME_STEROID_HORMONES	0.702598	0.909076	0.71343	0.914657
KEGG_DNA_REPLICATION	0.70312	0.909076	0.68192	0.895626
KEGG_METABOLISM_OF_XENOBIOTICS_BY_CYTOCHROME_P450	0.70532	0.90922	0.7126	0.914657
KEGG_UBIQUITIN_MEDIATED_PROTEOLYSIS	0.705447	0.90922	0.70098	0.90799
REACTOME_MEIOSIS	0.705764	0.90922	0.72471	0.920039
REACTOME_INHIBITION_OF_THE_PROTEOLYTIC_ACTIVITY_OF_APC_C_REQUIRED_FOR_THE_ONSET_OF_ANAPHASE_BY_MITOTIC_SPINDLE_CHECKPOINT_COMPONENTS	0.70836	0.911425	0.71427	0.914657
REACTOME_HYALURONAN_METABOLISM	0.709168	0.911425	0.71129	0.914657
REACTOME_GLUCAGON_TYPE_LIGAND_RECEPTORS	0.711651	0.91244	0.69851	0.906678
REACTOME_INHIBITION_OF_INSULIN_SECRETION_BY_ADRENALINE_NORADRENALINE	0.712615	0.91244	0.70228	0.90799
REACTOME_RAS_ACTIVATION_UOPN_CA2_INFUX_THROUGH_NMDA_RECEPTOR	0.713094	0.91244	0.72158	0.919694
REACTOME_TRYPTOPHAN_CATABOLISM	0.713347	0.91244	0.71508	0.914657
REACTOME_GLYCOSPHINGOLIPID_METABOLISM	0.714359	0.912651	0.72963	0.921233
KEGG_P53_SIGNALING_PATHWAY	0.718674	0.9156	0.7198	0.918564
REACTOME_REGULATION_OF_GENE_EXPRESSION_IN_BETA_CELLS	0.719821	0.9156	0.7134	0.914657
REACTOME_PROTEIN_FOLDING	0.719905	0.9156	0.73646	0.926748
KEGG_FOLATE_BIOSYNTHESIS	0.720133	0.9156	0.7242	0.920039
BIOCARTA_NDKDYNAMIN_PATHWAY	0.72157	0.9156	0.72559	0.920039
REACTOME_ANTIVIRAL_MECHANISM_BY_IFN_STIMULATED_GENES	0.721768	0.9156	0.74158	0.931179
REACTOME_METABOLISM_OF_PROTEINS	0.725074	0.918712	0.73658	0.926748
REACTOME_E2F_MEDIATED_REGULATION_OF_DNA_REPLICATION	0.727419	0.920599	0.72765	0.920039
BIOCARTA_GABA_PATHWAY	0.729177	0.921741	0.72783	0.920039
REACTOME_REGULATION_OF_WATER_BALANCE_BY_RENAL_AQUAPORINS	0.731483	0.923573	0.7142	0.914657
KEGG_LIMONENE_AND_PINENE_DEGRADATION	0.734977	0.926898	0.73459	0.926409
REACTOME_PEROXISOMAL_LIPID_METABOLISM	0.737094	0.9276	0.74279	0.931179
REACTOME_THROMBIN_SIGNALLING_THROUGH_PROTEINASE_ACTIVATED_RECEPTORS_PARS	0.737257	0.9276	0.72514	0.920039
REACTOME_REGULATION_OF_MRNA_STABILITY_BY_PROTEINS_THAT_BIND_AU_RICH_ELEMENTS	0.738201	0.927704	0.7523	0.934518
REACTOME_SEROTONIN_RECEPTORS	0.741013	0.929112	0.74356	0.931179
REACTOME_PEPTIDE_HORMONE_BIOSYNTHESIS	0.741701	0.929112	0.74662	0.932842
REACTOME_TERMINATION_OF_O_GLYCAN_BIOSYNTHESIS	0.742578	0.929112	0.74337	0.931179
REACTOME_CD28_CO_STIMULATION	0.743332	0.929112	0.70492	0.91031
REACTOME_NUCLEOTIDE_BINDING_DOMAIN_LEUCINE_RICH_REPEAT_CONTAINING_RECEPTOR_NLR_SIGNALING_PATHWAYS	0.743861	0.929112	0.75391	0.935439
REACTOME_IONOTROPIC_ACTIVITY_OF_KAINATE_RECEPTORS	0.744497	0.929112	0.74508	0.931999
REACTOME_MRNA_DECAY_BY_3_TO_5_EXORIBONUCLEASE	0.749195	0.932756	0.75013	0.933977
REACTOME_APC_CDC20_MEDIATED_DEGRADATION_OF_NEK2A	0.750035	0.932756	0.75652	0.935667
REACTOME_GPCR_LIGAND_BINDING	0.750175	0.932756	0.76061	0.939423
REACTOME_GAP_JUNCTION_DEGRADATION	0.750882	0.932756	0.74983	0.933977
REACTOME_CTLA4_INHIBITORY_SIGNALING	0.752619	0.933723	0.7567	0.935667
REACTOME_GPCR_DOWNSTREAM_SIGNALING	0.753394	0.933723	0.74818	0.933708
REACTOME_GOLGI_ASSOCIATED_VESICLE_BIOGENESIS	0.757363	0.937563	0.77417	0.941029
REACTOME_INTERACTION_BETWEEN_L1_AND_ANKYRINS	0.760695	0.940475	0.76739	0.941029
REACTOME_GLYCOPROTEIN_HORMONES	0.761695	0.940475	0.76775	0.941029
REACTOME_MITOCHONDRIAL_PROTEIN_IMPORT	0.762745	0.940475	0.72741	0.920039
BIOCARTA_G2_PATHWAY	0.763501	0.940475	0.75508	0.935667
REACTOME_HOST_INTERACTIONS_OF_HIV_FACTORS	0.766442	0.940475	0.78157	0.943667
REACTOME_AQUAPORIN_MEDIATED_TRANSPORT	0.766535	0.940475	0.75101	0.933993
BIOCARTA_CACAM_PATHWAY	0.766772	0.940475	0.76539	0.941029
REACTOME_PURINE_RIBONUCLEOSIDE_MONOPHOSPHATE_BIOSYNTHESIS	0.766947	0.940475	0.76283	0.941029
REACTOME_REGULATION_OF_SIGNALING_BY_CBL	0.767921	0.940475	0.77119	0.941029
REACTOME_PI3K_AKT_ACTIVATION	0.768704	0.940475	0.77412	0.941029
BIOCARTA_PGC1A_PATHWAY	0.769669	0.940475	0.7758	0.941029
BIOCARTA_LEPTIN_PATHWAY	0.770194	0.940475	0.7703	0.941029
REACTOME_REGULATION_OF_IFNA_SIGNALING	0.776613	0.944211	0.7753	0.941029
REACTOME_G_ALPHA_Q_SIGNALLING_EVENTS	0.77692	0.944211	0.7723	0.941029
REACTOME_ACTIVATION_OF_ATR_IN_RESPONSE_TO_REPLICATION_STRESS	0.777644	0.944211	0.78645	0.948168
REACTOME_ANDROGEN_BIOSYNTHESIS	0.777799	0.944211	0.7754	0.941029
REACTOME_G_ALPHA_I_SIGNALLING_EVENTS	0.778194	0.944211	0.77357	0.941029
REACTOME_NA_CL_DEPENDENT_NEUROTRANSMITTER_TRANSPORTERS	0.778827	0.944211	0.77939	0.943251
KEGG_HOMOLOGOUS_RECOMBINATION	0.780287	0.944211	0.7897	0.948168
KEGG_PARKINSONS_DISEASE	0.781285	0.944211	0.79361	0.949687
BIOCARTA_SKP2E2F_PATHWAY	0.781585	0.944211	0.78035	0.943251
REACTOME_G_ALPHA_S_SIGNALLING_EVENTS	0.782021	0.944211	0.77219	0.941029
KEGG_BASE_EXCISION_REPAIR	0.783731	0.944351	0.77589	0.941029
REACTOME_SYNTHESIS_SECRETION_AND_DEACYLATION_OF_GHRELIN	0.78389	0.944351	0.7796	0.943251
BIOCARTA_PTEN_PATHWAY	0.787049	0.946475	0.79126	0.948983
REACTOME_TGF_BETA_RECEPTOR_SIGNALING_IN_EMT_EPITHELIAL_TO_MESENCHYMAL_TRANSITION	0.787411	0.946475	0.78792	0.948168
BIOCARTA_EIF_PATHWAY	0.789007	0.947337	0.78955	0.948168
REACTOME_RETROGRADE_NEUROTROPHIN_SIGNALLING	0.791658	0.949011	0.78966	0.948168
REACTOME_MEMBRANE_BINDING_AND_TARGETTING_OF_GAG_PROTEINS	0.79271	0.949011	0.79237	0.949257
REACTOME_CHROMOSOME_MAINTENANCE	0.793045	0.949011	0.80377	0.954421
KEGG_VIRAL_MYOCARDITIS	0.800115	0.955466	0.80265	0.954421
KEGG_TYROSINE_METABOLISM	0.800214	0.955466	0.79537	0.950736
BIOCARTA_UCALPAIN_PATHWAY	0.803855	0.958751	0.80343	0.954421
REACTOME_VEGF_LIGAND_RECEPTOR_INTERACTIONS	0.805003	0.959058	0.80688	0.956006
REACTOME_HOMOLOGOUS_RECOMBINATION_REPAIR_OF_REPLICATION_INDEPENDENT_DOUBLE_STRAND_BREAKS	0.809785	0.963203	0.81208	0.96111
BIOCARTA_PTDINS_PATHWAY	0.817071	0.963203	0.8222	0.965893
KEGG_RENIN_ANGIOTENSIN_SYSTEM	0.81715	0.963203	0.81667	0.964423
REACTOME_ADP_SIGNALLING_THROUGH_P2RY1	0.817401	0.963203	0.79676	0.951342
REACTOME_TRIGLYCERIDE_BIOSYNTHESIS	0.817733	0.963203	0.76958	0.941029
BIOCARTA_EIF2_PATHWAY	0.817749	0.963203	0.81992	0.965345
REACTOME_PURINE_CATABOLISM	0.818015	0.963203	0.81984	0.965345
REACTOME_REGULATION_OF_BETA_CELL_DEVELOPMENT	0.818199	0.963203	0.81496	0.96346
REACTOME_ACTIVATION_OF_NF_KAPPAB_IN_B_CELLS	0.81826	0.963203	0.83386	0.968255
REACTOME_CROSS_PRESENTATION_OF_SOLUBLE_EXOGENOUS_ANTIGENS_ENDOSOMES	0.819373	0.963203	0.82963	0.968051
KEGG_TYPE_II_DIABETES_MELLITUS	0.821727	0.963203	0.798	0.951767
KEGG_CELL_CYCLE	0.822402	0.963203	0.83091	0.968255
REACTOME_NEF_MEDIATED_DOWNREGULATION_OF_MHC_CLASS_I_COMPLEX_CELL_SURFACE_EXPRESSION	0.822593	0.963203	0.82014	0.965345
REACTOME_ROLE_OF_DCC_IN_REGULATING_APOPTOSIS	0.822714	0.963203	0.82343	0.965893
REACTOME_INTRINSIC_PATHWAY_FOR_APOPTOSIS	0.823747	0.963203	0.83191	0.968255
REACTOME_MITOTIC_M_M_G1_PHASES	0.823973	0.963203	0.82787	0.967046
REACTOME_IL_7_SIGNALING	0.825835	0.963203	0.82475	0.965893
REACTOME_G2_M_CHECKPOINTS	0.826421	0.963203	0.83289	0.968255
REACTOME_SYNTHESIS_SECRETION_AND_INACTIVATION_OF_GLP1	0.826793	0.963203	0.82507	0.965893
BIOCARTA_GRANULOCYTES_PATHWAY	0.826905	0.963203	0.82509	0.965893
REACTOME_REGULATION_OF_THE_FANCONI_ANEMIA_PATHWAY	0.827263	0.963203	0.82641	0.966388
REACTOME_PROSTACYCLIN_SIGNALLING_THROUGH_PROSTACYCLIN_RECEPTOR	0.831032	0.966546	0.80607	0.956006
REACTOME_EXTENSION_OF_TELOMERES	0.833553	0.968432	0.83718	0.969508
REACTOME_REGULATION_OF_AMPK_ACTIVITY_VIA_LKB1	0.836457	0.970759	0.83535	0.968431
REACTOME_COLLAGEN_FORMATION	0.837984	0.970779	0.80196	0.954421
REACTOME_ABACAVIR_TRANSPORT_AND_METABOLISM	0.838277	0.970779	0.83977	0.971463
REACTOME_PASSIVE_TRANSPORT_BY_AQUAPORINS	0.839745	0.971435	0.8423	0.973345
REACTOME_DOWNSTREAM_SIGNALING_EVENTS_OF_B_CELL_RECEPTOR_BCR	0.844411	0.973554	0.85845	0.97836
BIOCARTA_PROTEASOME_PATHWAY	0.844915	0.973554	0.84857	0.974582
KEGG_PROTEIN_EXPORT	0.844971	0.973554	0.84911	0.974582
REACTOME_ACTIVATION_OF_THE_PRE_REPLICATIVE_COMPLEX	0.845193	0.973554	0.85061	0.974582
REACTOME_NEURONAL_SYSTEM	0.846273	0.973719	0.85398	0.97533
KEGG_PENTOSE_AND_GLUCURONATE_INTERCONVERSIONS	0.848172	0.973719	0.85015	0.974582
REACTOME_BETA_DEFENSINS	0.848371	0.973719	0.84721	0.974582
REACTOME_TANDEM_PORE_DOMAIN_POTASSIUM_CHANNELS	0.848953	0.973719	0.84933	0.974582
BIOCARTA_EPHA4_PATHWAY	0.852193	0.976002	0.85278	0.97533
BIOCARTA_BLYMPHOCYTE_PATHWAY	0.852756	0.976002	0.85333	0.97533
REACTOME_NEF_MEDIATES_DOWN_MODULATION_OF_CELL_SURFACE_RECEPTORS_BY_RECRUITING_THEM_TO_CLATHRIN_ADAPTERS	0.854192	0.976608	0.85671	0.977412
REACTOME_CLEAVAGE_OF_GROWING_TRANSCRIPT_IN_THE_TERMINATION_REGION_	0.85824	0.977923	0.8343	0.968255
REACTOME_CLASS_A1_RHODOPSIN_LIKE_RECEPTORS	0.862239	0.977923	0.87225	0.985353
REACTOME_BRANCHED_CHAIN_AMINO_ACID_CATABOLISM	0.863509	0.977923	0.86258	0.980991
REACTOME_G_BETA_GAMMA_SIGNALLING_THROUGH_PLC_BETA	0.863883	0.977923	0.84332	0.973479
REACTOME_G_BETA_GAMMA_SIGNALLING_THROUGH_PI3KGAMMA	0.864763	0.977923	0.8472	0.974582
KEGG_CYSTEINE_AND_METHIONINE_METABOLISM	0.864882	0.977923	0.87093	0.985285
REACTOME_OPSINS	0.864897	0.977923	0.86132	0.980594
REACTOME_SYNTHESIS_OF_PA	0.865528	0.977923	0.86552	0.983296
KEGG_ENDOCYTOSIS	0.866217	0.977923	0.88025	0.990626
REACTOME_ENERGY_DEPENDENT_REGULATION_OF_MTOR_BY_LKB1_AMPK	0.867462	0.977923	0.8666	0.983486
REACTOME_TELOMERE_MAINTENANCE	0.867633	0.977923	0.87282	0.985353
BIOCARTA_MONOCYTE_PATHWAY	0.867685	0.977923	0.86783	0.983845
REACTOME_AMINO_ACID_SYNTHESIS_AND_INTERCONVERSION_TRANSAMINATION	0.867774	0.977923	0.86951	0.984713
REACTOME_CELL_CYCLE	0.868054	0.977923	0.8747	0.986442
KEGG_SELENOAMINO_ACID_METABOLISM	0.880996	0.990837	0.88512	0.99084
REACTOME_MITOCHONDRIAL_TRNA_AMINOACYLATION	0.882256	0.990837	0.88392	0.99084
REACTOME_RESOLUTION_OF_AP_SITES_VIA_THE_MULTIPLE_NUCLEOTIDE_PATCH_REPLACEMENT_PATHWAY	0.882356	0.990837	0.88481	0.99084
REACTOME_CREB_PHOSPHORYLATION_THROUGH_THE_ACTIVATION_OF_CAMKII	0.883807	0.990837	0.88566	0.99084
BIOCARTA_LONGEVITY_PATHWAY	0.887065	0.990837	0.88698	0.99084
BIOCARTA_MCM_PATHWAY	0.887608	0.990837	0.8896	0.99084
REACTOME_ELEVATION_OF_CYTOSOLIC_CA2_LEVELS	0.888311	0.990837	0.88767	0.99084
REACTOME_POL_SWITCHING	0.88914	0.990837	0.89246	0.99084
REACTOME_ACTIVATION_OF_KAINATE_RECEPTORS_UPON_GLUTAMATE_BINDING	0.889304	0.990837	0.87749	0.988553
REACTOME_VIF_MEDIATED_DEGRADATION_OF_APOBEC3G	0.889748	0.990837	0.89398	0.99084
REACTOME_APC_C_CDC20_MEDIATED_DEGRADATION_OF_MITOTIC_PROTEINS	0.889999	0.990837	0.89224	0.99084
KEGG_GLUTATHIONE_METABOLISM	0.890557	0.990837	0.89135	0.99084
REACTOME_DEFENSINS	0.89271	0.992207	0.89269	0.99084
BIOCARTA_P53HYPOXIA_PATHWAY	0.893823	0.992335	0.894	0.99084
REACTOME_PYRUVATE_METABOLISM	0.895587	0.992335	0.89329	0.99084
BIOCARTA_MTOR_PATHWAY	0.89559	0.992335	0.89424	0.99084
REACTOME_BASE_EXCISION_REPAIR	0.897096	0.992349	0.89812	0.992861
REACTOME_G0_AND_EARLY_G1	0.898839	0.992349	0.90055	0.992861
REACTOME_AUTODEGRADATION_OF_THE_E3_UBIQUITIN_LIGASE_COP1	0.89947	0.992349	0.90564	0.992861
REACTOME_NEGATIVE_REGULATORS_OF_RIG_I_MDA5_SIGNALING	0.900057	0.992349	0.9043	0.992861
KEGG_MATURITY_ONSET_DIABETES_OF_THE_YOUNG	0.900209	0.992349	0.90001	0.992861
REACTOME_AUTODEGRADATION_OF_CDH1_BY_CDH1_APC_C	0.902749	0.992644	0.91007	0.992861
REACTOME_SPHINGOLIPID_METABOLISM	0.903139	0.992644	0.91088	0.992861
REACTOME_ACTIVATION_OF_BH3_ONLY_PROTEINS	0.903253	0.992644	0.90709	0.992861
REACTOME_CELL_CYCLE_MITOTIC	0.904597	0.992644	0.90345	0.992861
REACTOME_DNA_REPLICATION	0.90585	0.992644	0.90992	0.992861
KEGG_ONE_CARBON_POOL_BY_FOLATE	0.906844	0.992644	0.90785	0.992861
REACTOME_ACTIVATION_OF_GENES_BY_ATF4	0.90694	0.992644	0.90796	0.992861
REACTOME_REGULATION_OF_ORNITHINE_DECARBOXYLASE_ODC	0.909804	0.992644	0.9153	0.992861
REACTOME_SIGNAL_REGULATORY_PROTEIN_SIRP_FAMILY_INTERACTIONS	0.910148	0.992644	0.91286	0.992861
REACTOME_METABOLISM_OF_MRNA	0.913894	0.992644	0.91321	0.992861
REACTOME_ACTIVATED_AMPK_STIMULATES_FATTY_ACID_OXIDATION_IN_MUSCLE	0.915235	0.992644	0.91461	0.992861
KEGG_TYPE_I_DIABETES_MELLITUS	0.915364	0.992644	0.91332	0.992861
REACTOME_G_PROTEIN_BETA_GAMMA_SIGNALLING	0.915806	0.992644	0.90416	0.992861
REACTOME_GLUCOSE_METABOLISM	0.916003	0.992644	0.91942	0.992861
REACTOME_METABOLISM_OF_RNA	0.916173	0.992644	0.91808	0.992861
KEGG_PROTEASOME	0.916254	0.992644	0.92152	0.992861
BIOCARTA_BCELLSURVIVAL_PATHWAY	0.917227	0.992644	0.91959	0.992861
REACTOME_TRANSPORT_TO_THE_GOLGI_AND_SUBSEQUENT_MODIFICATION	0.917978	0.992644	0.92055	0.992861
REACTOME_METABOLISM_OF_AMINO_ACIDS_AND_DERIVATIVES	0.921055	0.992644	0.93128	0.992861
REACTOME_THE_NLRP3_INFLAMMASOME	0.92293	0.992644	0.92233	0.992861
REACTOME_ENDOSOMAL_SORTING_COMPLEX_REQUIRED_FOR_TRANSPORT_ESCRT	0.923097	0.992644	0.92497	0.992861
REACTOME_ROLE_OF_SECOND_MESSENGERS_IN_NETRIN1_SIGNALING	0.926979	0.992644	0.92634	0.992861
REACTOME_SIGNALING_BY_WNT	0.927453	0.992644	0.93268	0.992861
REACTOME_FANCONI_ANEMIA_PATHWAY	0.92775	0.992644	0.92797	0.992861
REACTOME_PERK_REGULATED_GENE_EXPRESSION	0.928729	0.992644	0.92981	0.992861
REACTOME_JNK_C_JUN_KINASES_PHOSPHORYLATION_AND_ACTIVATION_MEDIATED_BY_ACTIVATED_HUMAN_TAK1	0.929799	0.992644	0.92875	0.992861
REACTOME_PHOSPHOLIPID_METABOLISM	0.930536	0.992644	0.92802	0.992861
BIOCARTA_ACH_PATHWAY	0.930778	0.992644	0.93043	0.992861
REACTOME_PEPTIDE_LIGAND_BINDING_RECEPTORS	0.930843	0.992644	0.93752	0.992861
REACTOME_HORMONE_LIGAND_BINDING_RECEPTORS	0.932212	0.992644	0.93323	0.992861
REACTOME_SPHINGOLIPID_DE_NOVO_BIOSYNTHESIS	0.935904	0.992644	0.93682	0.992861
REACTOME_SIGNALING_BY_HIPPO	0.936115	0.992644	0.93533	0.992861
REACTOME_CDK_MEDIATED_PHOSPHORYLATION_AND_REMOVAL_OF_CDC6	0.936281	0.992644	0.94008	0.992861
REACTOME_CYCLIN_E_ASSOCIATED_EVENTS_DURING_G1_S_TRANSITION_	0.937715	0.992644	0.93801	0.992861
REACTOME_NEPHRIN_INTERACTIONS	0.937803	0.992644	0.93772	0.992861
REACTOME_INFLAMMASOMES	0.939103	0.992644	0.94019	0.992861
REACTOME_SULFUR_AMINO_ACID_METABOLISM	0.939173	0.992644	0.93873	0.992861
REACTOME_APOPTOSIS_INDUCED_DNA_FRAGMENTATION	0.940337	0.992644	0.93919	0.992861
BIOCARTA_LAIR_PATHWAY	0.942133	0.992644	0.93996	0.992861
REACTOME_OTHER_SEMAPHORIN_INTERACTIONS	0.942221	0.992644	0.94094	0.992861
REACTOME_DESTABILIZATION_OF_MRNA_BY_AUF1_HNRNP_D0	0.946158	0.992644	0.94931	0.992861
REACTOME_APOPTOSIS	0.947116	0.992644	0.94992	0.992861
KEGG_NICOTINATE_AND_NICOTINAMIDE_METABOLISM	0.949658	0.992644	0.94969	0.992861
REACTOME_APC_C_CDH1_MEDIATED_DEGRADATION_OF_CDC20_AND_OTHER_APC_C_CDH1_TARGETED_PROTEINS_IN_LATE_MITOSIS_EARLY_G1	0.949682	0.992644	0.95372	0.992861
REACTOME_PI_METABOLISM	0.950807	0.992644	0.94769	0.992861
REACTOME_GAP_JUNCTION_TRAFFICKING	0.950949	0.992644	0.95076	0.992861
REACTOME_PLATELET_ADHESION_TO_EXPOSED_COLLAGEN	0.951991	0.992644	0.95055	0.992861
REACTOME_O_LINKED_GLYCOSYLATION_OF_MUCINS	0.952701	0.992644	0.95191	0.992861
REACTOME_MEMBRANE_TRAFFICKING	0.953196	0.992644	0.95173	0.992861
REACTOME_REGULATION_OF_MITOTIC_CELL_CYCLE	0.954435	0.992644	0.95773	0.992861
REACTOME_SYNTHESIS_OF_PIPS_AT_THE_PLASMA_MEMBRANE	0.954657	0.992644	0.95449	0.992861
REACTOME_DEADENYLATION_DEPENDENT_MRNA_DECAY	0.955673	0.992644	0.9521	0.992861
KEGG_PYRUVATE_METABOLISM	0.9558	0.992644	0.95599	0.992861
REACTOME_CDC6_ASSOCIATION_WITH_THE_ORC_ORIGIN_COMPLEX	0.956623	0.992644	0.9564	0.992861
REACTOME_REGULATION_OF_APOPTOSIS	0.956759	0.992644	0.95982	0.992861
REACTOME_P53_DEPENDENT_G1_DNA_DAMAGE_RESPONSE	0.957517	0.992644	0.95992	0.992861
REACTOME_ORC1_REMOVAL_FROM_CHROMATIN	0.957787	0.992644	0.96064	0.992861
REACTOME_P53_INDEPENDENT_G1_S_DNA_DAMAGE_CHECKPOINT	0.960033	0.992644	0.96149	0.992861
REACTOME_DNA_STRAND_ELONGATION	0.960129	0.992644	0.9603	0.992861
REACTOME_GLUCURONIDATION	0.960724	0.992644	0.96111	0.992861
REACTOME_GLYCOGEN_BREAKDOWN_GLYCOGENOLYSIS	0.961737	0.992644	0.96179	0.992861
REACTOME_SCF_BETA_TRCP_MEDIATED_DEGRADATION_OF_EMI1	0.962164	0.992644	0.96509	0.992861
REACTOME_PURINE_SALVAGE	0.964151	0.992644	0.96423	0.992861
KEGG_VALINE_LEUCINE_AND_ISOLEUCINE_BIOSYNTHESIS	0.966774	0.992644	0.96603	0.992861
REACTOME_VOLTAGE_GATED_POTASSIUM_CHANNELS	0.966839	0.992644	0.96636	0.992861
REACTOME_ENOS_ACTIVATION_AND_REGULATION	0.96692	0.992644	0.9667	0.992861
REACTOME_PKB_MEDIATED_EVENTS	0.96746	0.992644	0.96782	0.992861
REACTOME_REPAIR_SYNTHESIS_FOR_GAP_FILLING_BY_DNA_POL_IN_TC_NER	0.967671	0.992644	0.96815	0.992861
REACTOME_ASSOCIATION_OF_LICENSING_FACTORS_WITH_THE_PRE_REPLICATIVE_COMPLEX	0.968674	0.992644	0.96854	0.992861
REACTOME_ANTIGEN_PROCESSING_UBIQUITINATION_PROTEASOME_DEGRADATION	0.970199	0.992644	0.97163	0.992861
REACTOME_MTORC1_MEDIATED_SIGNALLING	0.970334	0.992644	0.9703	0.992861
BIOCARTA_LYM_PATHWAY	0.97085	0.992644	0.97179	0.992861
KEGG_SPHINGOLIPID_METABOLISM	0.971547	0.992644	0.97145	0.992861
REACTOME_CHYLOMICRON_MEDIATED_LIPID_TRANSPORT	0.972746	0.992644	0.97385	0.992861
REACTOME_PURINE_METABOLISM	0.974221	0.992644	0.97414	0.992861
REACTOME_DEADENYLATION_OF_MRNA	0.974971	0.992644	0.9748	0.992861
REACTOME_CELL_CYCLE_CHECKPOINTS	0.976045	0.992644	0.97858	0.992861
KEGG_VASOPRESSIN_REGULATED_WATER_REABSORPTION	0.976053	0.992644	0.97727	0.992861
REACTOME_CDT1_ASSOCIATION_WITH_THE_CDC6_ORC_ORIGIN_COMPLEX	0.976198	0.992644	0.97747	0.992861
REACTOME_G1_S_SPECIFIC_TRANSCRIPTION	0.976805	0.992644	0.97703	0.992861
REACTOME_G1_S_TRANSITION	0.978188	0.992644	0.97973	0.992861
REACTOME_TETRAHYDROBIOPTERIN_BH4_SYNTHESIS_RECYCLING_SALVAGE_AND_REGULATION	0.979068	0.992644	0.97884	0.992861
REACTOME_GAP_JUNCTION_ASSEMBLY	0.981415	0.992644	0.98163	0.992861
REACTOME_ASSEMBLY_OF_THE_PRE_REPLICATIVE_COMPLEX	0.981555	0.992644	0.98305	0.992861
KEGG_MTOR_SIGNALING_PATHWAY	0.981601	0.992644	0.98309	0.992861
KEGG_GLYCEROLIPID_METABOLISM	0.982497	0.992644	0.9837	0.992861
KEGG_RNA_DEGRADATION	0.982944	0.992644	0.98156	0.992861
REACTOME_SCFSKP2_MEDIATED_DEGRADATION_OF_P27_P21	0.98311	0.992644	0.98302	0.992861
REACTOME_POTASSIUM_CHANNELS	0.983341	0.992644	0.98323	0.992861
REACTOME_LAGGING_STRAND_SYNTHESIS	0.984116	0.992644	0.98355	0.992861
REACTOME_M_G1_TRANSITION	0.985624	0.992644	0.9871	0.992861
REACTOME_MITOTIC_G1_G1_S_PHASES	0.985691	0.992644	0.98615	0.992861
REACTOME_PROCESSIVE_SYNTHESIS_ON_THE_LAGGING_STRAND	0.986192	0.992644	0.98694	0.992861
REACTOME_REMOVAL_OF_THE_FLAP_INTERMEDIATE_FROM_THE_C_STRAND	0.988359	0.993075	0.98886	0.993472
REACTOME_REGULATION_OF_PYRUVATE_DEHYDROGENASE_PDH_COMPLEX	0.988464	0.993075	0.98733	0.992861
REACTOME_SYNTHESIS_OF_DNA	0.994977	0.998231	0.99593	0.998574
REACTOME_S_PHASE	0.995981	0.998231	0.99629	0.998574
KEGG_O_GLYCAN_BIOSYNTHESIS	0.996377	0.998231	0.99672	0.998574
BIOCARTA_IGF1MTOR_PATHWAY	0.997858	0.998786	0.99776	0.998687
KEGG_MISMATCH_REPAIR	0.999332	0.999332	0.99936	0.99936

## Sheet: Table S34
Tissue(s)	Publication
Lymphoblastoid	Stranger BE, Nica AC, Forrest MS, Dimas A, Bird CP, Beazley C, Ingle CE,Dunning M, Flicek P, Koller D, Montgomery S, Tavaré S, Deloukas P, Dermitzakis ET (2007) Population genomics of human gene expression. Nat Genet. 39:1217-24.
Liver	Schadt EE, Molony C, Chudin E, Hao K, Yang X, Lum PY, Kasarskis A, Zhang B,Wang S, Suver C, Zhu J, Millstein J, Sieberts S, Lamb J, GuhaThakurta D, Derry J, Storey JD, Avila-Campillo I, Kruger MJ, Johnson JM, Rohl CA, van Nas A, MehrabianM, Drake TA, Lusis AJ, Smith RC, Guengerich FP, Strom SC, Schuetz E, Rushmore TH, Ulrich R (2008) Mapping the genetic architecture of gene expression in human li…
Lymphoblastoid, fibroblast, T cell	Dimas AS, Deutsch S, Stranger BE, Montgomery SB, Borel C, Attar-Cohen H, Ingle C, Beazley C, Gutierrez Arcelus M, Sekowska M, Gagnebin M, Nisbett J, Deloukas P, Dermitzakis ET, Antonarakis SE (2009) Common regulatory variation impacts gene expression in a cell type-dependent manner. Science 325:1246-50.
Lymphoblastoid	Montgomery SB, Sammeth M, Gutierrez-Arcelus M, Lach RP, Ingle C, Nisbett J,Guigo R, Dermitzakis ET (2010) Transcriptome genetics using second generation sequencing in a Caucasian population. Nature 464:773-7.
Cerebellum, frontal cortex, pons, temporal cortex	Gibbs JR, van der Brug MP, Hernandez DG, Traynor BJ, Nalls MA, Lai SL, Arepalli S, Dillman A, Rafferty IP, Troncoso J, Johnson R, Zielke HR, Ferrucci L, Longo DL, Cookson MR (2010) Singleton AB. Abundant quantitative trait loci exist for DNA methylation and gene expression in human brain. PLoS Genet. 6:e1000952.
Monocyte	Zeller T, Wild P, Szymczak S, Rotival M, Schillert A, Castagne R, Maouche S, Germain M, Lackner K, Rossmann H, Eleftheriadis M, Sinning CR, Schnabel RB, Lubos E, Mennerich D, Rust W, Perret C, Proust C, Nicaud V, Loscalzo J, Hübner N,Tregouet D, Münzel T, Ziegler A, Tiret L, Blankenberg S, Cambien F (2010) Genetics and beyond--the transcriptome of human monocytes and disease susceptibility. PLoS …
Monocyte, B cell	Fairfax BP, Makino S, Radhakrishnan J, Plant K, Leslie S, Dilthey A, Ellis P, Langford C, Vannberg FO, Knight JC. (2012) Genetics of gene expression in primary immune cells identifies cell type-specific master regulators and roles of HLA alleles. Nat Genet. 44:502-10.
Lymphoblastoid	Lappalainen T, Sammeth M, Friedländer MR, 't Hoen PA, Monlong J, Rivas MA, Gonzàlez-Porta M, Kurbatova N, Griebel T, Ferreira PG et al. (2013) Transcriptome and genome sequencing uncovers functional variation in humans. Nature 501:506-11.
Adipose subcutaneous, tibial artery, left ventricle, lung, skeletal muscle, tibial nerve, sun exposed skin, thyroid, whole blood	Westra HJ, Peters MJ, Esko T, Yaghootkar H, Schurmann C, Kettunen J, Christiansen MW, Fairfax BP, Schramm K, Powell JE et al. (2013) Systematic identification of trans eQTLs as putative drivers of known disease associations. Nat Genet. 2013 45:1238-43.
Whole blood	Battle A, Mostafavi S, Zhu X, Potash JB, Weissman MM, McCormick C,Haudenschild CD, Beckman KB, Shi J, Mei R, Urban AE, Montgomery SB, Levinson DF, Koller D (2014) Characterizing the genetic basis of transcriptome diversity through RNA-sequencing of 922 individuals. Genome Res. 24:14-24.
Whole blood	GTEx Consortium (2015) Human genomics. The Genotype-Tissue Expression (GTEx) pilot analysis: multitissue gene regulation in humans. Science 348:648-60.
Brain, cerebellum, frontal cortex, hippocampus, medulla, occipital cortex, putamen, substantia nigra, temporal cortex, thalamus, white matter	Ramasamy A, Trabzuni D, Guelfi S, Varghese V, Smith C, Walker R, De T; UK (2014) Brain Expression Consortium.; North American Brain Expression Consortium., Coin L, de Silva R, Cookson MR, Singleton AB, Hardy J, Ryten M, Weale ME (2014) Genetic variability in the regulation of gene expression in ten regions of the human brain. Nat Neurosci. 17:1418-28.
