# Supplementary material for: GWAS of self-reported mosquito bite size, itch intensity and attractiveness to mosquitoes implicates immune-related predisposition loci
Source: Hum Mol Genet. 2017 Feb 11;26(7):1391–406. doi: 10.1093/hmg/ddx036 (PMC5390679; doi:10.1093/hmg/ddx036)
Supplement: Supplementary Data [file ddx036_Supp.zip › Attractiveness.csv]

Probe ID	p-value	-log 10 p-value	RS Gene	Chromosome	Position	Exon/Intron	Recombination Rate	Regulome Score	Beta	Standard Error	Effect Allele	Other Allele	DIRECTION_OF_EFFECT	HWE_CONTROLS	ODDS_RATIO	HWE_CASES	HWE_TOTAL_STUDIES	MAF	GENOTYPE_COUNTS_CASES	GENOTYPE_COUNTS_CONTROLS	TOTAL_NUMBER_GENOTYPED	ALLELE1	ALLELE2	GOOD_CLUSTERING	EFFECT	GENOTYPED_IMPUTED	RSQ	dose.b.0	dose.b.1	HETISQ	HETPVAL	CI95LOW	CI95HIGH	IMPUTATION_COUNTS_CONTROLS	IMPUTATION_COUNTS_CASES	EAF
rs309403	1.80E-23	22.74545917		4	123616822		0.282378	7	0.238035	0.0239026	T	C							NA/NA/NA	NA/NA/NA		C	T		2.38E-01	I		3.70E-01	4.27E-01
rs309397	3.45E-23	22.46230555		4	123614323			5	0.237706	0.0240246	T	G							NA/NA/NA	NA/NA/NA		G	T		2.38E-01	I		3.68E-01	4.24E-01
rs309396	5.23E-23	22.28170596		4	123614282		0.456745	7	-0.236072	0.0239591	T	C							NA/NA/NA	NA/NA/NA		C	T		-2.36E-01	I		6.34E-01	5.79E-01
rs309399	5.26E-23	22.27883925		4	123614839			6	-0.235162	0.0238683	T	C							NA/NA/NA	NA/NA/NA		C	T		-2.35E-01	I		6.35E-01	5.79E-01
rs309407	5.99E-23	22.22269935		4	123619335			7	0.236693	0.0240556	T	C							NA/NA/NA	NA/NA/NA		C	T		2.37E-01	I		3.72E-01	4.27E-01
rs309411	6.32E-23	22.19956613		4	123620150		0.935757	7	-0.235348	0.0239315	T	C							NA/NA/NA	NA/NA/NA		C	T		-2.35E-01	I		6.34E-01	5.79E-01
rs309409	7.06E-23	22.151044		4	123619498			6	0.234221	0.023844	G	C							NA/NA/NA	NA/NA/NA		C	G		2.34E-01	I		3.67E-01	4.23E-01
rs411043	7.59E-23	22.11969986		4	123633221		0.044232	5	0.235283	0.0239702	G	C							NA/NA/NA	NA/NA/NA		C	G		2.35E-01	I		3.76E-01	4.31E-01
rs309414	9.99E-23	22.00061931		4	123620912		0.030302	7	0.233172	0.023821	T	G							1458/2199/777	2167/2675/737		G	T		2.33E-01	I		3.68E-01	4.24E-01
rs309392	1.42E-22	21.84784013		4	123611542			5	-0.236108	0.0242086	T	G							NA/NA/NA	NA/NA/NA		G	T		-2.36E-01	I		6.31E-01	5.77E-01
rs309419	1.99E-22	21.70210167		4	123624001		0.005947	7	0.232236	0.0238937	G	C							NA/NA/NA	NA/NA/NA		C	G		2.32E-01	I		3.66E-01	4.21E-01
rs309418	2.48E-22	21.60567442		4	123623441		0.006444	6	-0.230981	0.0238196	G	A							NA/NA/NA	NA/NA/NA		A	G		-2.31E-01	I		6.32E-01	5.77E-01
rs377070	3.05E-22	21.51556918		4	123629002		0.005903	5	0.232074	0.0239844	G	C							NA/NA/NA	NA/NA/NA		C	G		2.32E-01	I		3.65E-01	4.19E-01
rs368931	3.29E-22	21.48271699		4	123631597		0.008515	5	-0.230019	0.0237905	T	G							1105/3046/2052	1033/3749/3106		G	T		-2.30E-01	I		6.32E-01	5.77E-01
rs309400	4.20E-22	21.37703827		4	123616189		0.576245	7	-0.228204	0.023666	T	C							NA/NA/NA	NA/NA/NA		C	T		-2.28E-01	I		6.12E-01	5.58E-01
rs309404	5.25E-22	21.27998549		4	123617741		0.28547	7	-0.229043	0.0238094	T	A							NA/NA/NA	NA/NA/NA		A	T		-2.29E-01	I		6.07E-01	5.53E-01
rs309410	6.42E-22	21.19230738		4	123619549			7	0.227268	0.0236753	T	C							NA/NA/NA	NA/NA/NA		C	T		2.27E-01	I		3.88E-01	4.42E-01
rs309406	8.00E-22	21.09678029		4	123618707		0.274612	6	0.226007	0.0235989	G	A							1944/3063/1200	2926/3825/1140		A	G		2.26E-01	I		3.86E-01	4.41E-01
rs309408	9.37E-22	21.02838047		4	123619423			7	0.225839	0.0236212	G	C							NA/NA/NA	NA/NA/NA		C	G		2.26E-01	I		3.86E-01	4.40E-01
rs309413	9.80E-22	21.00895078		4	123620313			6	0.225811	0.0236296	G	A							NA/NA/NA	NA/NA/NA		A	G		2.26E-01	I		3.87E-01	4.41E-01
rs309395	9.89E-22	21.00491263		4	123614057			6	-0.22681	0.0237367	T	C							NA/NA/NA	NA/NA/NA		C	T		-2.27E-01	I		6.12E-01	5.58E-01
rs309412	1.07E-21	20.96944075		4	123620198			7	-0.225597	0.0236303	T	C							NA/NA/NA	NA/NA/NA		C	T		-2.26E-01	I		6.13E-01	5.59E-01
rs309375	2.19E-21	20.65892374		4	123681156		0.272214	4	0.225597	0.0238134	C	A							1938/3039/1191	2940/3782/1131		A	C		2.26E-01	I		3.82E-01	4.36E-01
rs309415	2.27E-21	20.64329358		4	123621228		0.006669	7	0.22345	0.0235967	G	A							NA/NA/NA	NA/NA/NA		A	G		2.23E-01	I		3.89E-01	4.42E-01
rs309416	2.63E-21	20.57968277		4	123621916			6	0.223067	0.0235941	T	C							NA/NA/NA	NA/NA/NA		C	T		2.23E-01	I		3.89E-01	4.42E-01
rs13103914	6.24E-21	20.20482724		4	123612646			6	-0.221646	0.0236723	T	A							NA/NA/NA	NA/NA/NA		A	T		-2.22E-01	I		5.84E-01	5.32E-01
rs309393	6.62E-21	20.17911183		4	123613316			4	0.2213	0.023651	G	A							NA/NA/NA	NA/NA/NA		A	G		2.21E-01	I		4.16E-01	4.68E-01
rs6834481	8.44E-21	20.07364623		4	123611710			6	-0.221496	0.0237372	G	A							NA/NA/NA	NA/NA/NA		A	G		-2.21E-01	I		5.78E-01	5.26E-01
rs309394	9.10E-21	20.04073579		4	123613670			6	0.220348	0.0236328	T	G							NA/NA/NA	NA/NA/NA		G	T		2.20E-01	I		4.07E-01	4.59E-01
rs309398	1.08E-20	19.96763109		4	123614762		0.909451	7	-0.218552	0.0234846	T	C							934/2215/1285	911/2770/1895		C	T		-2.19E-01	I		5.92E-01	5.39E-01
rs6534359	6.21E-20	19.20720922		4	123596694		0.069923	6	-0.22298	0.0244461	T	A							NA/NA/NA	NA/NA/NA		A	T		-2.23E-01	I		6.17E-01	5.66E-01
rs13110000	2.00E-19	18.69838844		4	123578060		0.021773	7	-0.219401	0.0243937	T	C							1145/2991/1931	1133/3680/2925		C	T		-2.19E-01	I		6.06E-01	5.56E-01
rs1026157	1.97E-13	12.70663524		4	123623893		0.006141	7	0.195995	0.0267679	T	G							327/2159/3718	569/3011/4311		G	T		1.96E-01	I		7.35E-01	7.72E-01
rs746550	2.08E-13	12.6816987		4	123619689		0.056475	6	-0.195841	0.0267735	T	C							NA/NA/NA	NA/NA/NA		C	T		-1.96E-01	I		2.68E-01	2.30E-01
rs6852559	4.42E-13	12.35478412		4	123591521			5	0.192127	0.0266306	G	A							NA/NA/NA	NA/NA/NA		A	G		1.92E-01	I		7.32E-01	7.70E-01
rs17006053	4.96E-13	12.30422247		4	123629661		0.006155	7	0.198495	0.0275743	C	A							NA/NA/NA	NA/NA/NA		A	C		1.98E-01	I		7.42E-01	7.78E-01
rs1398559	5.84E-13	12.2338996		4	123593320			5	-0.191157	0.0266347	G	A							NA/NA/NA	NA/NA/NA		A	G		-1.91E-01	I		2.68E-01	2.30E-01
rs2390353	6.67E-13	12.17606954		4	123602097			7	0.190664	0.0266333	T	C							NA/NA/NA	NA/NA/NA		C	T		1.91E-01	I		7.32E-01	7.71E-01
rs12648663	6.86E-13	12.16388105		4	123608697			6	-0.197105	0.0275518	G	A							NA/NA/NA	NA/NA/NA		A	G		-1.97E-01	I		2.55E-01	2.19E-01
rs309389	3.87E-12	11.41209494		4	123610706			7	-0.220775	0.0319784	G	C							NA/NA/NA	NA/NA/NA		C	G		-2.21E-01	I		1.77E-01	1.47E-01
rs309387	4.82E-12	11.31655399		4	123609937		0.632312	5	-0.19386	0.0281576	T	A							NA/NA/NA	NA/NA/NA		A	T		-1.94E-01	I		2.50E-01	2.16E-01
rs6821165	5.52E-12	11.25816007		4	123609808			5	-0.219058	0.0319622	T	C							NA/NA/NA	NA/NA/NA		C	T		-2.19E-01	I		1.73E-01	1.43E-01
rs7685595	5.80E-12	11.2364088		4	123602779			6	-0.218926	0.031975	T	C							NA/NA/NA	NA/NA/NA		C	T		-2.19E-01	I		1.73E-01	1.43E-01
rs17006039	6.21E-12	11.20689092		4	123605743		0.633208	6	-0.220156	0.0322011	G	C							NA/NA/NA	NA/NA/NA		C	G		-2.20E-01	I		1.71E-01	1.41E-01
rs309390	6.99E-12	11.15575028		4	123610730			6	0.218446	0.0320255	G	A							NA/NA/NA	NA/NA/NA		A	G		2.18E-01	I		8.24E-01	8.54E-01
rs309391	7.05E-12	11.15191315		4	123610764			6	-0.218471	0.0320348	G	A							NA/NA/NA	NA/NA/NA		A	G		-2.18E-01	I		1.76E-01	1.46E-01
rs6811007	7.70E-12	11.11342299		4	123585362		0.083001	5	0.21732	0.0319267	G	A							NA/NA/NA	NA/NA/NA		A	G		2.17E-01	I		8.29E-01	8.59E-01
rs6825988	7.98E-12	11.09792092		4	123582081			7	0.168415	0.0246927	G	A							NA/NA/NA	NA/NA/NA		A	G		1.68E-01	I		6.64E-01	7.03E-01
rs28619895	8.38E-12	11.07676065		4	123605075			7	0.215472	0.0317106	G	A							NA/NA/NA	NA/NA/NA		A	G		2.15E-01	I		8.26E-01	8.57E-01
rs12511287	8.53E-12	11.06918235		4	123578531		0.024283	7	0.168537	0.0247446	T	A							NA/NA/NA	NA/NA/NA		A	T		1.69E-01	I		6.64E-01	7.03E-01
rs2036982	9.39E-12	11.0273173		4	123584946		1.369884	3a	0.16819	0.0247432	T	C							NA/NA/NA	NA/NA/NA		C	T		1.68E-01	I		6.65E-01	7.04E-01
rs7685420	9.52E-12	11.0215191		4	123602704			7	-0.212234	0.0313155	T	C							NA/NA/NA	NA/NA/NA		C	T		-2.12E-01	I		1.76E-01	1.46E-01
rs6534358	1.05E-11	10.97679694		4	123595191			5	-0.221858	0.0328133	G	C							NA/NA/NA	NA/NA/NA		C	G		-2.22E-01	I		1.66E-01	1.36E-01
rs6534357	1.09E-11	10.9612249		4	123589353		0.05841	5	0.211452	0.0312914	T	A							NA/NA/NA	NA/NA/NA		A	T		2.11E-01	I		8.24E-01	8.54E-01
rs17005992	1.10E-11	10.95830736		4	123583615			6	-0.21248	0.0314491	T	A							NA/NA/NA	NA/NA/NA		A	T		-2.12E-01	I		1.74E-01	1.44E-01
rs6835638	1.13E-11	10.94880888		4	123601412		0.341197	7	-0.214548	0.0317694	T	C							NA/NA/NA	NA/NA/NA		C	T		-2.15E-01	I		1.73E-01	1.43E-01
rs7664318	1.14E-11	10.94356398		4	123599124		0.261889	7	-0.210808	0.0312228	G	A							4541/1520/143	5403/2216/267		A	G		-2.11E-01	I		1.76E-01	1.46E-01
rs6844999	1.15E-11	10.93779795		4	123581235		0.314426	7	0.212231	0.0314435	T	G							102/1064/3267	174/1554/3849		G	T		2.12E-01	I		8.26E-01	8.56E-01
rs925550	1.16E-11	10.93395748		4	123588526		0.05857	7	0.211144	0.0312871	C	A							NA/NA/NA	NA/NA/NA		A	C		2.11E-01	I		8.23E-01	8.54E-01
rs9685849	1.19E-11	10.92608745		4	123588318		0.058663	4	-0.211052	0.0312854	G	C							NA/NA/NA	NA/NA/NA		C	G		-2.11E-01	I		1.77E-01	1.46E-01
rs58243514	1.21E-11	10.91765992		4	123592371			7	-0.210998	0.0312905	G	C							NA/NA/NA	NA/NA/NA		C	G		-2.11E-01	I		1.76E-01	1.46E-01
rs991290	1.21E-11	10.91548807		4	123592856		0.058355	5	0.210934	0.0312843	G	C							NA/NA/NA	NA/NA/NA		C	G		2.11E-01	I		8.24E-01	8.54E-01
rs6837455	1.24E-11	10.90597283		4	123588942		0.05847	5	0.213168	0.0316313	G	C							NA/NA/NA	NA/NA/NA		C	G		2.13E-01	I		8.27E-01	8.57E-01
rs6831934	1.26E-11	10.89943303		4	123588836		0.058535	7	-0.21183	0.0314412	G	A							NA/NA/NA	NA/NA/NA		A	G		-2.12E-01	I		1.76E-01	1.45E-01
rs4833841	1.29E-11	10.88854257		4	123584597			7	-0.212032	0.0314896	T	C							NA/NA/NA	NA/NA/NA		C	T		-2.12E-01	I		1.75E-01	1.45E-01
rs12501008	1.30E-11	10.88747208		4	123597440		0.08515	7	0.211536	0.0314177	G	A							140/1504/4563	261/2184/5442		A	G		2.12E-01	I		8.26E-01	8.56E-01
rs1913191	1.40E-11	10.85416056		4	123601514			6	-0.166288	0.0246709	T	A							NA/NA/NA	NA/NA/NA		A	T		-1.66E-01	I		3.36E-01	2.97E-01
rs6836610	1.44E-11	10.8407126		4	123601697		0.351847	6	0.166027	0.0246485	G	A							575/2523/3086	920/3422/3527		A	G		1.66E-01	I		6.64E-01	7.03E-01
rs6818422	1.52E-11	10.81836218		4	123580882			6	-0.209616	0.0312364	G	A							NA/NA/NA	NA/NA/NA		A	G		-2.10E-01	I		1.77E-01	1.46E-01
rs60318098	1.75E-11	10.75616111		4	123599898			7	-0.217355	0.0324907	G	A							NA/NA/NA	NA/NA/NA		A	G		-2.17E-01	I		1.69E-01	1.40E-01
rs4833253	1.80E-11	10.74489159		4	123578850		0.026038	7	-0.208646	0.0312045	G	A							4533/1529/145	5391/2228/271		A	G		-2.09E-01	I		1.77E-01	1.46E-01
rs35901455	3.01E-11	10.52087404		4	123570975			6	-0.221216	0.0334559	T	G							NA/NA/NA	NA/NA/NA		G	T		-2.21E-01	I		1.74E-01	1.47E-01
rs72911938	4.11E-11	10.38597119		4	123571960			6	0.210729	0.0320893	G	A							NA/NA/NA	NA/NA/NA		A	G		2.11E-01	I		8.21E-01	8.50E-01
rs7678116	5.30E-11	10.27589542		4	123571118		0.021773	7	0.215358	0.0329811	G	A							NA/NA/NA	NA/NA/NA		A	G		2.15E-01	I		8.24E-01	8.51E-01
rs12504304	5.36E-11	10.2704327		4	123570390			7	0.218584	0.0334854	G	A							NA/NA/NA	NA/NA/NA		A	G		2.19E-01	I		8.26E-01	8.53E-01
rs12504249	1.15E-10	9.937591016		4	123570464			7	-0.219573	0.0342353	T	C							NA/NA/NA	NA/NA/NA		C	T		-2.20E-01	I		1.70E-01	1.44E-01
rs1858074	1.45E-09	8.839435436		5	131371999		0.045183	6	0.148864	0.0246144	G	A							2804/2541/682	3906/3059/704		A	G		1.49E-01	I		3.05E-01	3.39E-01
rs11739935	1.46E-09	8.834898186		5	131380658			7	0.150982	0.0249716	T	C							NA/NA/NA	NA/NA/NA		C	T		1.51E-01	I		3.02E-01	3.35E-01
rs5029422	1.78E-09	8.750090227		5	131390614			5	-0.150752	0.025064	G	C							NA/NA/NA	NA/NA/NA		C	G		-1.51E-01	I		6.99E-01	6.66E-01
rs7716474	1.88E-09	8.725062046		5	131383983		0.059794	6	-0.144291	0.0240301	G	C							NA/NA/NA	NA/NA/NA		C	G		-1.44E-01	I		6.61E-01	6.28E-01
rs4705915	2.03E-09	8.691749416		5	131391458		0.318307	7	0.144947	0.0241894	T	A							NA/NA/NA	NA/NA/NA		A	T		1.45E-01	I		3.37E-01	3.70E-01
rs3916443	2.09E-09	8.67952552		5	131369079		0.002317	7	-0.145564	0.0243109	T	C							NA/NA/NA	NA/NA/NA		C	T		-1.46E-01	I		6.67E-01	6.33E-01
rs9268659	2.15E-09	8.668012228	HLA-DRA	6	32410941	intron	0.913994	1f	0.139734	0.0233593	T	C							NA/NA/NA	NA/NA/NA		C	T		1.40E-01	I		4.02E-01	4.40E-01
rs8084	2.15E-09	8.667842407	HLA-DRA	6	32411035	exon	0.874393	1f	-0.139732	0.0233593	C	A							880/2163/1389	922/2680/1973		A	C		-1.40E-01	I		5.98E-01	5.60E-01
rs1547422	2.66E-09	8.575492409		6	32427099			6	-0.150905	0.0253652	G	C							NA/NA/NA	NA/NA/NA		C	G		-1.51E-01	I		6.88E-01	6.50E-01
rs17674015	2.67E-09	8.573732793		5	131361778		0.137791	1d	-0.142587	0.0239725	C	A							870/2861/2465	929/3470/3481		A	C		-1.43E-01	I		6.63E-01	6.30E-01
rs17516457	5.87E-09	8.231305673		5	131590387		0.052014	4	-0.138285	0.0237733	T	C							NA/NA/NA	NA/NA/NA		C	T		-1.38E-01	I		6.16E-01	5.83E-01
rs6866614	6.19E-09	8.2083304	C5orf56	5	131787137	intron	1.31749	5	-0.135125	0.0232674	G	A							NA/NA/NA	NA/NA/NA		A	G		-1.35E-01	I		5.97E-01	5.64E-01
rs12521868	6.39E-09	8.194631693	C5orf56	5	131784393	intron	2.056066	6	0.134662	0.0232086	T	G							1971/3063/1174	2839/3741/1312		G	T		1.35E-01	I		4.01E-01	4.34E-01
rs11951091	7.43E-09	8.129197686	C5orf56	5	131786595	intron	4.99378	5	-0.134338	0.0232537	G	A							NA/NA/NA	NA/NA/NA		A	G		-1.34E-01	I		5.99E-01	5.66E-01
rs17622378	8.25E-09	8.083461306	C5orf56	5	131778452	intron	0.317435	6	0.1346	0.0233713	G	A							NA/NA/NA	NA/NA/NA		A	G		1.35E-01	I		4.09E-01	4.41E-01
rs12515180	9.71E-09	8.012909154	C5orf56	5	131785684	intron	1.582005	6	0.133225	0.0232427	T	C							NA/NA/NA	NA/NA/NA		C	T		1.33E-01	I		4.03E-01	4.35E-01
rs2706403	1.21E-08	7.918566274	C5orf56	5	131799012	intron		7	-0.132884	0.0233331	G	A							NA/NA/NA	NA/NA/NA		A	G		-1.33E-01	I		5.98E-01	5.65E-01
rs4705950	1.22E-08	7.912193746	C5orf56	5	131793286	intron	0.197496	4	0.132203	0.0232237	T	C							NA/NA/NA	NA/NA/NA		C	T		1.32E-01	I		4.01E-01	4.34E-01
rs35260072	1.23E-08	7.911243933	SLC22A4	5	131630852	intron		4	0.135137	0.0237406	C	A							NA/NA/NA	NA/NA/NA		A	C		1.35E-01	I		4.01E-01	4.33E-01
rs72797303	1.26E-08	7.898167038	C5orf56	5	131796163	intron		3a	-0.132081	0.0232246	T	C							NA/NA/NA	NA/NA/NA		C	T		-1.32E-01	I		5.99E-01	5.66E-01
rs2522052	1.29E-08	7.890742146	C5orf56	5	131798487	intron	0.071296	7	-0.132248	0.0232659	T	C							NA/NA/NA	NA/NA/NA		C	T		-1.32E-01	I		5.99E-01	5.66E-01
rs2248116	1.33E-08	7.876893503	C5orf56	5	131804347	intron	0.039534	7	0.132875	0.0233988	C	A							NA/NA/NA	NA/NA/NA		A	C		1.33E-01	I		4.01E-01	4.33E-01
rs72797306	1.34E-08	7.873342691	C5orf56	5	131800750	intron		4	-0.1324	0.0233207	G	C							NA/NA/NA	NA/NA/NA		C	G		-1.32E-01	I		5.99E-01	5.67E-01
rs12653783	1.37E-08	7.863276263	P4HA2	5	131545378	intron		7	0.141912	0.0250153	G	A							NA/NA/NA	NA/NA/NA		A	G		1.42E-01	I		3.94E-01	4.25E-01
rs12657965	1.38E-08	7.86118908	P4HA2	5	131545387	intron		7	0.141903	0.0250174	G	C							NA/NA/NA	NA/NA/NA		C	G		1.42E-01	I		3.94E-01	4.25E-01
rs2522057	1.38E-08	7.859856641	C5orf56	5	131801947	intron	0.425485	1f	0.132392	0.0233412	G	C							NA/NA/NA	NA/NA/NA		C	G		1.32E-01	I		4.01E-01	4.33E-01
rs1612904	1.40E-08	7.853075455		6	32669018		1.143975	6	0.136111	0.0240011	C	A							2407/2841/883	3382/3436/940		A	C		1.36E-01	I		3.39E-01	3.76E-01
rs7744020	1.72E-08	7.765558649		6	32626130			4	0.13911	0.0247205	G	A							NA/NA/NA	NA/NA/NA		A	G		1.39E-01	I		6.63E-01	6.95E-01
rs2858855	1.73E-08	7.761236523		6	32625988			4	-0.223203	0.0396764	T	C							NA/NA/NA	NA/NA/NA		C	T		-2.23E-01	I		2.22E-01	2.02E-01
rs2858856	1.75E-08	7.756703933		6	32625967			3a	0.224162	0.0398595	C	A							NA/NA/NA	NA/NA/NA		A	C		2.24E-01	I		7.82E-01	8.01E-01
rs2188962	1.94E-08	7.711428863	C5orf56	5	131770805	intron	0.117813	2a	0.130009	0.0231609	T	C							1958/3055/1195	2813/3744/1335		C	T		1.30E-01	I		4.05E-01	4.37E-01
rs9275596	1.98E-08	7.703870331		6	32681631		17.351218	6	-0.134734	0.0240082	T	C							882/2869/2455	942/3481/3467		C	T		-1.35E-01	I		6.61E-01	6.24E-01
rs35779483	1.99E-08	7.701712529		6	32626702			5	-0.149633	0.0267106	G	A							NA/NA/NA	NA/NA/NA		A	G		-1.50E-01	I		3.27E-01	2.98E-01
rs34865969	2.11E-08	7.675336932		6	32626696			5	-0.186153	0.0332917	G	C							NA/NA/NA	NA/NA/NA		C	G		-1.86E-01	I		2.61E-01	2.38E-01
rs1050152	2.14E-08	7.670136546	SLC22A4	5	131676320	exon		6	0.129765	0.0231849	T	C							1926/3079/1203	2785/3769/1338		C	T		1.30E-01	I		4.07E-01	4.40E-01
rs9268832	2.21E-08	7.655383759		6	32427789			1f	0.131914	0.0235909	T	C							2168/2994/1043	3057/3707/1126		C	T		1.32E-01	I		3.75E-01	4.11E-01
rs56399423	2.30E-08	7.639156759	SLC22A4	5	131672657	intron		7	-0.129534	0.0231949	T	C							NA/NA/NA	NA/NA/NA		C	T		-1.30E-01	I		5.93E-01	5.60E-01
rs11949055	2.45E-08	7.61032901		5	131576737			7	-0.128178	0.0230036	T	C							NA/NA/NA	NA/NA/NA		C	T		-1.28E-01	I		5.54E-01	5.24E-01
rs7744304	2.49E-08	7.603512963		6	32425487			6	-0.141094	0.0253199	T	G							NA/NA/NA	NA/NA/NA		G	T		-1.41E-01	I		6.81E-01	6.45E-01
rs6937696	3.00E-08	7.522871507		6	32418018			7	-0.13797	0.0249035	T	C							NA/NA/NA	NA/NA/NA		C	T		-1.38E-01	I		6.91E-01	6.56E-01
rs9268766	3.01E-08	7.521439276		6	32418710		0.061548	6	0.138172	0.0249426	C	A							NA/NA/NA	NA/NA/NA		A	C		1.38E-01	I		3.09E-01	3.44E-01
rs11741255	3.01E-08	7.521172429	C5orf56	5	131811182	intron	7.382394	5	-0.133465	0.0241032	G	A							NA/NA/NA	NA/NA/NA		A	G		-1.33E-01	I		6.03E-01	5.72E-01
rs6937545	3.03E-08	7.518894331		6	32418031			6	-0.137925	0.0249026	C	A							521/2002/1907	545/2362/2670		A	C		-1.38E-01	I		6.91E-01	6.56E-01
rs7763262	3.03E-08	7.51860324		6	32424882			6	0.138974	0.0250925	T	C							1909/2005/523	2670/2365/546		C	T		1.39E-01	I		3.09E-01	3.45E-01
rs9268812	3.22E-08	7.492497642		6	32424568			6	-0.138593	0.0250713	G	A							NA/NA/NA	NA/NA/NA		A	G		-1.39E-01	I		6.90E-01	6.55E-01
rs12517950	4.17E-08	7.379832702		5	131731326			6	0.127673	0.0232959	G	A							NA/NA/NA	NA/NA/NA		A	G		1.28E-01	I		3.91E-01	4.22E-01
rs11739135	4.18E-08	7.378586895		5	131733397		0.076606	1f	-0.127645	0.0232929	G	C							1106/3057/2044	1248/3704/2939		C	G		-1.28E-01	I		6.09E-01	5.78E-01
rs2522051	4.34E-08	7.362928756	C5orf56	5	131797578	intron	0.021674	6	0.125968	0.0230282	T	C							858/2194/1380	1250/2745/1583		C	T		1.26E-01	I		5.28E-01	5.56E-01
rs4705927	4.63E-08	7.334263329		5	131578608			7	0.12621	0.0231224	G	C							NA/NA/NA	NA/NA/NA		C	G		1.26E-01	I		5.36E-01	5.65E-01
rs9268765	4.77E-08	7.321726607		6	32418579			6	-0.130216	0.0238623	C	A							NA/NA/NA	NA/NA/NA		A	C		-1.30E-01	I		6.09E-01	5.75E-01
rs6457589	4.82E-08	7.317218846		6	32419961			7	0.132767	0.0243395	T	G							NA/NA/NA	NA/NA/NA		G	T		1.33E-01	I		4.13E-01	4.46E-01
rs11746555	5.05E-08	7.296952927	SLC22A5	5	131727033	intron	0.272559	7	-0.126969	0.023311	G	A							796/2202/1437	870/2647/2059		A	G		-1.27E-01	I		6.09E-01	5.78E-01
rs7754768	5.28E-08	7.277124322		6	32420179			6	-0.130155	0.023931	T	C							792/2169/1472	860/2640/2078		C	T		-1.30E-01	I		6.09E-01	5.75E-01
rs4705928	5.46E-08	7.26313917		5	131578637			7	0.124608	0.0229407	T	C							NA/NA/NA	NA/NA/NA		C	T		1.25E-01	I		4.42E-01	4.72E-01
rs4594848	5.54E-08	7.2564871		5	131586598		0.612783	1f	-0.124381	0.0229105	C	A							1400/3085/1722	1585/3828/2477		A	C		-1.24E-01	I		5.59E-01	5.29E-01
rs7769693	5.59E-08	7.252747489		6	32426458			5	0.129066	0.0237745	T	G							NA/NA/NA	NA/NA/NA		G	T		1.29E-01	I		3.89E-01	4.22E-01
rs7701414	5.66E-08	7.247193544		5	131585958		0.120394	1f	0.124305	0.0229125	G	A							NA/NA/NA	NA/NA/NA		A	G		1.24E-01	I		4.41E-01	4.71E-01
rs9268783	5.94E-08	7.226294719		6	32420715			7	0.130457	0.0240788	T	C							NA/NA/NA	NA/NA/NA		C	T		1.30E-01	I		3.92E-01	4.26E-01
rs6863213	5.95E-08	7.225268495		5	131575932			6	0.124173	0.0229263	T	C							NA/NA/NA	NA/NA/NA		C	T		1.24E-01	I		4.41E-01	4.71E-01
rs9268670	5.99E-08	7.222713857		6	32414287			6	0.12704	0.0234542	T	C							NA/NA/NA	NA/NA/NA		C	T		1.27E-01	I		3.86E-01	4.20E-01
rs9268686	6.03E-08	7.21979938		6	32415522			7	-0.128747	0.0237747	T	C							NA/NA/NA	NA/NA/NA		C	T		-1.29E-01	I		6.15E-01	5.81E-01
rs7775108	6.15E-08	7.210820632		6	32420238			7	0.129845	0.0239946	T	C							NA/NA/NA	NA/NA/NA		C	T		1.30E-01	I		3.93E-01	4.26E-01
rs3844312	6.17E-08	7.209574083		5	131582356		0.0188	5	0.124065	0.0229336	T	C							610/1119/477	908/1330/574		C	T		1.24E-01	I		4.42E-01	4.72E-01
rs9268803	6.49E-08	7.187629517		6	32423237			7	-0.138643	0.0256577	G	A							NA/NA/NA	NA/NA/NA		A	G		-1.39E-01	I		6.76E-01	6.42E-01
rs4577793	6.49E-08	7.1874282		6	32422722			7	0.132951	0.0246129	T	C							NA/NA/NA	NA/NA/NA		C	T		1.33E-01	I		4.07E-01	4.40E-01
rs11740791	6.74E-08	7.171588895	ACSL6	5	131321159	intron		7	-0.200824	0.0372026	G	C							NA/NA/NA	NA/NA/NA		C	G		-2.01E-01	I		8.22E-01	8.01E-01
rs11748193	6.77E-08	7.169125317	SLC22A5	5	131725329	intron	0.238026	1f	-0.126598	0.0234691	T	A							NA/NA/NA	NA/NA/NA		A	T		-1.27E-01	I		6.12E-01	5.82E-01
rs9268831	7.06E-08	7.151150395		6	32427748		5.437374	1f	-0.125234	0.0232563	T	C							1623/3149/1403	1823/3939/2075		C	T		-1.25E-01	I		5.16E-01	4.80E-01
rs2089855	7.22E-08	7.141745607		5	131573529		1.03807	1f	0.123377	0.0229249	G	A							1723/3087/1398	2476/3832/1581		A	G		1.23E-01	I		4.41E-01	4.71E-01
rs111547866	7.28E-08	7.137666434		5	131564501			5	0.124781	0.0231924	T	C							NA/NA/NA	NA/NA/NA		C	T		1.25E-01	I		4.39E-01	4.69E-01
rs11952099	7.34E-08	7.134062601		5	131576772			7	0.125254	0.0232988	G	A							NA/NA/NA	NA/NA/NA		A	G		1.25E-01	I		5.46E-01	5.75E-01
rs112688207	7.37E-08	7.132397589		5	131564636			7	0.124758	0.0231976	T	C							NA/NA/NA	NA/NA/NA		C	T		1.25E-01	I		4.39E-01	4.69E-01
rs10900809	7.51E-08	7.124578711	IRF1	5	131826322	exon		4	-0.128117	0.0238302	G	A							NA/NA/NA	NA/NA/NA		A	G		-1.28E-01	I		6.43E-01	6.13E-01
rs7743415	7.54E-08	7.122837788		6	32425135		0.379454	6	-0.128935	0.0239867	T	C							NA/NA/NA	NA/NA/NA		C	T		-1.29E-01	I		6.11E-01	5.78E-01
rs9268815	8.05E-08	7.094456677		6	32424677			7	-0.128478	0.023954	T	A							NA/NA/NA	NA/NA/NA		A	T		-1.28E-01	I		6.12E-01	5.78E-01
rs9268779	8.33E-08	7.079512478		6	32420397			5	0.136869	0.0255419	T	C							NA/NA/NA	NA/NA/NA		C	T		1.37E-01	I		3.32E-01	3.67E-01
rs6457588	8.49E-08	7.07090615		6	32419908			7	-0.128487	0.0240137	C	A							NA/NA/NA	NA/NA/NA		A	C		-1.28E-01	I		4.73E-01	4.38E-01
rs17622656	8.72E-08	7.059496962	IRF1	5	131820997	intron	0.001929	1f	-0.127005	0.0237426	G	A							676/2140/1619	740/2535/2306		A	G		-1.27E-01	I		6.40E-01	6.10E-01
rs3135190	8.78E-08	7.05648471		6	32667946			6	0.144855	0.0270721	T	G							NA/NA/NA	NA/NA/NA		G	T		1.45E-01	I		2.24E-01	2.54E-01
rs11242115	8.95E-08	7.04832499	IRF1	5	131826413	exon		4	-0.126647	0.0236961	G	C							919/2956/2288	1038/3553/3226		C	G		-1.27E-01	I		6.42E-01	6.11E-01
rs10479000	9.33E-08	7.030205876	PDLIM4	5	131607402	intron		5	-0.12237	0.0229356	T	C							NA/NA/NA	NA/NA/NA		C	T		-1.22E-01	I		5.53E-01	5.24E-01
rs13153324	9.68E-08	7.014286636	ACSL6	5	131318297	intron	0.304938	7	0.207333	0.0388785	T	C							NA/NA/NA	NA/NA/NA		C	T		2.07E-01	I		1.69E-01	1.89E-01
rs72793283	9.83E-08	7.00722961		5	131566941			6	-0.122708	0.0230394	G	A							NA/NA/NA	NA/NA/NA		A	G		-1.23E-01	I		5.59E-01	5.29E-01
rs11955347	9.93E-08	7.003061686		5	131567924		0.069426	6	-0.122609	0.0230283	G	A							1006/2212/1217	1104/2742/1734		A	G		-1.23E-01	I		5.59E-01	5.29E-01
rs7744001	1.02E-07	6.98941174		6	32626086		2.179177	1f	0.130356	0.0245353	G	A							618/2603/2907	959/3428/3416		A	G		1.30E-01	I		6.57E-01	6.88E-01
rs9268744	1.03E-07	6.985361873		6	32417278			6	0.128097	0.0241005	G	A							NA/NA/NA	NA/NA/NA		A	G		1.28E-01	I		5.22E-01	5.56E-01
rs9268798	1.05E-07	6.977406686		6	32421735			7	0.129206	0.0243252	T	C							NA/NA/NA	NA/NA/NA		C	T		1.29E-01	I		5.28E-01	5.63E-01
rs9268792	1.06E-07	6.975309138		6	32421154			7	-0.129898	0.0244598	G	A							NA/NA/NA	NA/NA/NA		A	G		-1.30E-01	I		4.63E-01	4.28E-01
rs2136188	1.08E-07	6.966258682		5	131577514		0.124955	6	0.124064	0.0233785	T	C							NA/NA/NA	NA/NA/NA		C	T		1.24E-01	I		5.28E-01	5.56E-01
rs28472559	1.09E-07	6.964074209		5	131581611			6	-0.123517	0.0232807	G	A							NA/NA/NA	NA/NA/NA		A	G		-1.24E-01	I		4.62E-01	4.34E-01
rs13357280	1.09E-07	6.961328187	PDLIM4	5	131600187	intron		5	0.121563	0.0229078	G	A							NA/NA/NA	NA/NA/NA		A	G		1.22E-01	I		4.46E-01	4.76E-01
rs9268784	1.10E-07	6.958579679		6	32420792			6	0.127789	0.0240942	G	A							NA/NA/NA	NA/NA/NA		A	G		1.28E-01	I		5.29E-01	5.64E-01
rs736801	1.12E-07	6.948967166		5	131833599		0.629066	2b	0.128882	0.0243031	T	C							NA/NA/NA	NA/NA/NA		C	T		1.29E-01	I		3.52E-01	3.82E-01
rs7720230	1.19E-07	6.92406636		5	131592405			1f	-0.121276	0.0229208	T	G							1010/2213/1211	1116/2747/1718		G	T		-1.21E-01	I		5.57E-01	5.28E-01
rs9268759	1.20E-07	6.920117211		6	32417704			7	-0.12653	0.0239288	T	C							NA/NA/NA	NA/NA/NA		C	T		-1.27E-01	I		4.76E-01	4.41E-01
rs7735891	1.22E-07	6.912058944	PDLIM4	5	131597005	intron		4	0.121124	0.0229142	T	C							NA/NA/NA	NA/NA/NA		C	T		1.21E-01	I		4.46E-01	4.75E-01
rs2706336	1.24E-07	6.907763734	C5orf56	5	131799961	intron	0.010028	4	0.131341	0.0248617	T	C							NA/NA/NA	NA/NA/NA		C	T		1.31E-01	I		5.12E-01	5.42E-01
rs10058655	1.27E-07	6.895892038		5	131570896		0.56864	5	0.121275	0.0229724	T	A							NA/NA/NA	NA/NA/NA		A	T		1.21E-01	I		4.48E-01	4.77E-01
rs9268764	1.31E-07	6.881659205		6	32418561			7	0.12546	0.0237995	T	C							NA/NA/NA	NA/NA/NA		C	T		1.25E-01	I		5.30E-01	5.65E-01
rs9268767	1.32E-07	6.878220274		6	32419022			7	0.125736	0.0238587	T	C							NA/NA/NA	NA/NA/NA		C	T		1.26E-01	I		5.31E-01	5.66E-01
rs2647040	1.33E-07	6.875055835		6	32667280		2.217332	6	-0.125085	0.0237254	G	A							725/2093/1619	788/2579/2215		A	G		-1.25E-01	I		6.33E-01	5.99E-01
rs3129719	1.34E-07	6.871927221		6	32661779		0.370191	6	0.146058	0.0276976	T	G							NA/NA/NA	NA/NA/NA		G	T		1.46E-01	I		2.26E-01	2.55E-01
rs3135006	1.37E-07	6.863885332		6	32667119		2.993597	6	0.140827	0.0267226	T	C							3434/2355/396	4695/2740/430		C	T		1.41E-01	I		2.27E-01	2.57E-01
rs9268681	1.38E-07	6.861457322		6	32415386			7	0.12348	0.0234618	G	A							NA/NA/NA	NA/NA/NA		A	G		1.23E-01	I		5.28E-01	5.64E-01
rs9268768	1.38E-07	6.859548526		6	32419291			7	-0.125639	0.023876	T	C							NA/NA/NA	NA/NA/NA		C	T		-1.26E-01	I		4.70E-01	4.35E-01
rs2647051	1.39E-07	6.858186638		6	32670897		0.98084	6	0.124532	0.0236524	T	C							NA/NA/NA	NA/NA/NA		C	T		1.25E-01	I		3.68E-01	4.02E-01
rs2856717	1.39E-07	6.856913344		6	32670308		0.998637	6	-0.12426	0.0236032	G	A							1013/2930/2264	1097/3629/3165		A	G		-1.24E-01	I		6.32E-01	5.98E-01
rs2858305	1.39E-07	6.856913344		6	32670464		0.960533	6	-0.12426	0.0236032	T	G							1013/2930/2263	1098/3627/3165		G	T		-1.24E-01	I		6.32E-01	5.98E-01
rs7736284	1.39E-07	6.85556591		5	131588151		0.823954	7	-0.122085	0.0232105	T	C							NA/NA/NA	NA/NA/NA		C	T		-1.22E-01	I		4.59E-01	4.31E-01
rs9268677	1.40E-07	6.852849475		6	32414668			7	0.123892	0.0235563	G	A							NA/NA/NA	NA/NA/NA		A	G		1.24E-01	I		5.28E-01	5.63E-01
rs9268557	1.40E-07	6.852512272		6	32389305		3.275059	6	0.121562	0.02311	T	C							993/2199/1243	1403/2840/1339		C	T		1.22E-01	I		4.93E-01	5.27E-01
rs6860806	1.41E-07	6.85090719	SLC22A4	5	131640536	intron		7	0.121861	0.0231756	G	A							NA/NA/NA	NA/NA/NA		A	G		1.22E-01	I		5.31E-01	5.58E-01
rs2856722	1.41E-07	6.849648886		6	32667958			7	-0.125355	0.0238252	G	A							NA/NA/NA	NA/NA/NA		A	G		-1.25E-01	I		6.28E-01	5.94E-01
rs3129720	1.42E-07	6.848332957		6	32663631		0.630238	6	0.140615	0.0267155	T	C							3421/2339/397	4675/2707/427		C	T		1.41E-01	I		2.27E-01	2.57E-01
rs6912728	1.43E-07	6.843572008		6	32419547			7	-0.125865	0.0239495	T	G							NA/NA/NA	NA/NA/NA		G	T		-1.26E-01	I		4.70E-01	4.36E-01
rs9268673	1.45E-07	6.83792273		6	32414433			7	-0.122913	0.023398	T	C							NA/NA/NA	NA/NA/NA		C	T		-1.23E-01	I		4.72E-01	4.37E-01
rs2858310	1.46E-07	6.836597086		6	32668323		7.37625	1f	0.124728	0.0237308	G	A							NA/NA/NA	NA/NA/NA		A	G		1.25E-01	I		3.70E-01	4.04E-01
rs9268791	1.47E-07	6.832901345		6	32421073			6	0.131261	0.0249803	T	C							NA/NA/NA	NA/NA/NA		C	T		1.31E-01	I		3.61E-01	3.94E-01
rs72793280	1.49E-07	6.825902379	P4HA2	5	131562900	exon		5	0.123025	0.0234339	T	C							NA/NA/NA	NA/NA/NA		C	T		1.23E-01	I		4.42E-01	4.71E-01
rs4705930	1.50E-07	6.823871104		5	131587686			6	-0.121626	0.0231823	G	C							NA/NA/NA	NA/NA/NA		C	G		-1.22E-01	I		4.58E-01	4.30E-01
rs4705926	1.51E-07	6.820606215	P4HA2	5	131561758	intron		5	0.122806	0.0234025	T	C							NA/NA/NA	NA/NA/NA		C	T		1.23E-01	I		4.43E-01	4.72E-01
rs9268778	1.53E-07	6.816553627		6	32420372			5	-0.125713	0.0239728	T	A							NA/NA/NA	NA/NA/NA		A	T		-1.26E-01	I		4.69E-01	4.34E-01
rs72793278	1.53E-07	6.815064525	P4HA2	5	131561372	intron		4	-0.122777	0.0234073	C	A							NA/NA/NA	NA/NA/NA		A	C		-1.23E-01	I		5.57E-01	5.28E-01
rs9275521	1.54E-07	6.813801093		6	32674952		3.57128	6	0.12557	0.0239349	T	C							NA/NA/NA	NA/NA/NA		C	T		1.26E-01	I		3.67E-01	4.01E-01
rs2856727	1.56E-07	6.807965288		6	32666397			7	-0.124917	0.023822	T	C							NA/NA/NA	NA/NA/NA		C	T		-1.25E-01	I		6.20E-01	5.85E-01
rs9268682	1.58E-07	6.802683597		6	32415422			6	-0.123131	0.0235065	T	G							NA/NA/NA	NA/NA/NA		G	T		-1.23E-01	I		4.71E-01	4.35E-01
rs4705931	1.60E-07	6.795177572		5	131588345		1.507052	5	-0.122223	0.02335	T	C							NA/NA/NA	NA/NA/NA		C	T		-1.22E-01	I		4.62E-01	4.35E-01
rs2647046	1.61E-07	6.792621492		6	32668336		7.327948	1b	-0.124387	0.02375	C	A							NA/NA/NA	NA/NA/NA		A	C		-1.24E-01	I		6.29E-01	5.95E-01
rs2856699	1.63E-07	6.787231948		6	32671765			7	-0.124695	0.0238193	G	A							NA/NA/NA	NA/NA/NA		A	G		-1.25E-01	I		6.31E-01	5.97E-01
rs1588263	1.69E-07	6.771753674		5	131577158			6	-0.121017	0.0231636	T	C							NA/NA/NA	NA/NA/NA		C	T		-1.21E-01	I		4.57E-01	4.30E-01
rs2097441	1.71E-07	6.767664723		6	32422259			6	-0.126505	0.0242196	C	A							NA/NA/NA	NA/NA/NA		A	C		-1.27E-01	I		4.70E-01	4.35E-01
rs9268684	1.71E-07	6.766582498		6	32415457			7	0.123497	0.0236451	G	A							NA/NA/NA	NA/NA/NA		A	G		1.23E-01	I		5.26E-01	5.61E-01
rs9268693	1.73E-07	6.762790657		6	32416826			7	-0.124913	0.0239235	T	C							NA/NA/NA	NA/NA/NA		C	T		-1.25E-01	I		4.75E-01	4.40E-01
rs9268685	1.73E-07	6.760953411		6	32415464			7	-0.123445	0.0236459	T	A							NA/NA/NA	NA/NA/NA		A	T		-1.23E-01	I		4.74E-01	4.39E-01
rs2894256	1.75E-07	6.756220561		6	32415585			6	0.123496	0.0236648	C	A							NA/NA/NA	NA/NA/NA		A	C		1.23E-01	I		5.26E-01	5.61E-01
rs6863548	1.78E-07	6.748661144		5	131575920			6	-0.120867	0.0231785	G	A							NA/NA/NA	NA/NA/NA		A	G		-1.21E-01	I		4.58E-01	4.30E-01
rs3129726	1.80E-07	6.744720257		6	32678206			7	0.141797	0.027167	G	A							NA/NA/NA	NA/NA/NA		A	G		1.42E-01	I		2.25E-01	2.54E-01
rs334902	1.80E-07	6.744095815		5	131586559		0.474469	5	0.120691	0.0231533	G	C							NA/NA/NA	NA/NA/NA		C	G		1.21E-01	I		5.42E-01	5.70E-01
rs162908	1.81E-07	6.741745946		5	131578955			7	-0.121409	0.0232954	T	A							NA/NA/NA	NA/NA/NA		A	T		-1.21E-01	I		4.61E-01	4.34E-01
rs2073644	1.87E-07	6.728193231	SLC22A5	5	131723289	intron		4	-0.11997	0.0230439	T	A							NA/NA/NA	NA/NA/NA		A	T		-1.20E-01	I		4.68E-01	4.41E-01
rs7705189	1.88E-07	6.725498086		5	131623358		7.15258	6	0.121299	0.0232959	G	A							NA/NA/NA	NA/NA/NA		A	G		1.21E-01	I		4.56E-01	4.83E-01
rs2073643	1.90E-07	6.721340125	SLC22A5	5	131723288	intron	0.485696	4	-0.119871	0.0230379	T	C							1956/3056/1189	2288/3891/1706		C	T		-1.20E-01	I		4.68E-01	4.41E-01
rs3763112	1.94E-07	6.712359481		5	131586480		0.383955	5	0.120368	0.0231513	G	A							1129/3068/2010	1635/3917/2339		A	G		1.20E-01	I		5.42E-01	5.70E-01
rs4330455	1.94E-07	6.711612144		5	131586349		0.327889	5	-0.120375	0.023154	T	C							NA/NA/NA	NA/NA/NA		C	T		-1.20E-01	I		4.58E-01	4.30E-01
rs2136187	1.94E-07	6.711565199		5	131577894		0.019593	6	-0.120384	0.023156	T	C							2011/3070/1126	2341/3918/1632		C	T		-1.20E-01	I		4.57E-01	4.30E-01
rs2136186	1.94E-07	6.71125236		5	131578265			7	-0.120382	0.0231562	G	A							NA/NA/NA	NA/NA/NA		A	G		-1.20E-01	I		4.57E-01	4.30E-01
rs9268780	1.96E-07	6.708238331		6	32420489			7	0.126509	0.0243398	G	A							NA/NA/NA	NA/NA/NA		A	G		1.27E-01	I		5.44E-01	5.77E-01
rs9268829	2.00E-07	6.699400169		6	32426602			3b	-0.123813	0.0238377	G	A							NA/NA/NA	NA/NA/NA		A	G		-1.24E-01	I		4.63E-01	4.30E-01
rs6890009	2.00E-07	6.698241002		5	131580033		0.019139	6	-0.120259	0.0231573	C	A							NA/NA/NA	NA/NA/NA		A	C		-1.20E-01	I		4.57E-01	4.30E-01
rs4705929	2.02E-07	6.694167303		5	131584178			6	0.120248	0.0231628	T	G							NA/NA/NA	NA/NA/NA		G	T		1.20E-01	I		5.42E-01	5.70E-01
rs6867282	2.03E-07	6.693133396		5	131583120			6	-0.120329	0.0231803	G	C							NA/NA/NA	NA/NA/NA		C	G		-1.20E-01	I		4.57E-01	4.30E-01
rs9268810	2.04E-07	6.691222226		6	32424296			7	-0.125014	0.0240843	T	C							NA/NA/NA	NA/NA/NA		C	T		-1.25E-01	I		4.69E-01	4.34E-01
rs9268809	2.04E-07	6.690601944		6	32424265			7	0.125012	0.024085	T	C							NA/NA/NA	NA/NA/NA		C	T		1.25E-01	I		5.31E-01	5.66E-01
rs9268808	2.04E-07	6.690538048		6	32424176			7	-0.12502	0.0240866	T	G							NA/NA/NA	NA/NA/NA		G	T		-1.25E-01	I		4.69E-01	4.34E-01
rs12719453	2.04E-07	6.690335772			0				0.128408	0.0247292	G	A							NA/NA/NA	NA/NA/NA		A	G		1.28E-01	I		3.98E-01	4.27E-01
rs9268828	2.06E-07	6.686210791		6	32426540			5	-0.123796	0.0238603	G	A							NA/NA/NA	NA/NA/NA		A	G		-1.24E-01	I		4.63E-01	4.29E-01
rs112300250	2.10E-07	6.678360151		5	131583292			6	-0.120429	0.0232278	G	A							NA/NA/NA	NA/NA/NA		A	G		-1.20E-01	I		4.57E-01	4.30E-01
rs2647003	2.11E-07	6.675791649		6	32664880		0.670259	1f	0.122299	0.0235755	T	G							1599/2103/735	2197/2576/804		G	T		1.22E-01	I		3.71E-01	4.05E-01
rs4705849	2.11E-07	6.674864203	P4HA2	5	131559199	intron		5	-0.12201	0.0235287	T	A							NA/NA/NA	NA/NA/NA		A	T		-1.22E-01	I		5.58E-01	5.29E-01
rs2858324	2.12E-07	6.673459331		6	32660375		0.336791	6	-0.122168	0.0235548	G	A							1029/2937/2236	1117/3640/3129		A	G		-1.22E-01	I		6.29E-01	5.95E-01
rs2856725	2.14E-07	6.670095908		6	32666738		3.896841	6	-0.122129	0.0235538	T	C							1030/2938/2238	1120/3637/3129		C	T		-1.22E-01	I		6.29E-01	5.95E-01
rs2856666	2.14E-07	6.669632906		6	32665285			7	-0.122124	0.0235539	T	G							NA/NA/NA	NA/NA/NA		G	T		-1.22E-01	I		6.29E-01	5.95E-01
rs2646998	2.14E-07	6.669624787		6	32665367		2.940207	7	0.122124	0.0235539	T	G							NA/NA/NA	NA/NA/NA		G	T		1.22E-01	I		3.71E-01	4.05E-01
rs2647001	2.14E-07	6.669324511		6	32665086			5	-0.122121	0.0235539	T	C							NA/NA/NA	NA/NA/NA		C	T		-1.22E-01	I		6.29E-01	5.95E-01
rs6871350	2.15E-07	6.668356116		5	131580220		0.018894	6	-0.119967	0.0231578	T	C							NA/NA/NA	NA/NA/NA		C	T		-1.20E-01	I		4.57E-01	4.30E-01
rs2647012	2.15E-07	6.668121434		6	32664458		0.642486	6	0.122132	0.0235584	T	C							814/1060/371	1176/1303/396		C	T		1.22E-01	I		3.71E-01	4.05E-01
rs2856668	2.16E-07	6.665829839		6	32663606			7	0.122169	0.0235699	G	C							NA/NA/NA	NA/NA/NA		C	G		1.22E-01	I		3.71E-01	4.05E-01
rs2647016	2.17E-07	6.664153114		6	32663925		0.648454	6	0.122118	0.0235633	C	A							NA/NA/NA	NA/NA/NA		A	C		1.22E-01	I		3.71E-01	4.05E-01
rs6457592	2.18E-07	6.662039842		6	32425983			6	0.125479	0.0242246	T	C							NA/NA/NA	NA/NA/NA		C	T		1.25E-01	I		4.59E-01	4.95E-01
rs2856723	2.19E-07	6.659117846		6	32667762			6	-0.123413	0.0238233	G	A							NA/NA/NA	NA/NA/NA		A	G		-1.23E-01	I		6.27E-01	5.94E-01
rs9268560	2.20E-07	6.658088903		6	32389512		2.664942	6	-0.120774	0.0233204	G	C							NA/NA/NA	NA/NA/NA		C	G		-1.21E-01	I		5.67E-01	5.30E-01
rs3134966	2.26E-07	6.646235674		6	32674298			7	0.14344	0.0277067	T	C							NA/NA/NA	NA/NA/NA		C	T		1.43E-01	I		2.38E-01	2.66E-01
rs743564	2.30E-07	6.638483698	CSF2	5	131410879	intron	4.005791	5	-0.121715	0.0235358	T	C							NA/NA/NA	NA/NA/NA		C	T		-1.22E-01	I		6.24E-01	5.92E-01
rs3091338	2.31E-07	6.636779249		5	131402738		0.974177	6	0.123517	0.0238909	T	C							NA/NA/NA	NA/NA/NA		C	T		1.24E-01	I		3.97E-01	4.27E-01
rs7748310	2.41E-07	6.617968541		6	32425605			7	0.12423	0.0240791	G	A							NA/NA/NA	NA/NA/NA		A	G		1.24E-01	I		5.35E-01	5.68E-01
rs4713589	2.43E-07	6.61460467		6	32659435			7	0.125226	0.024263	G	A							NA/NA/NA	NA/NA/NA		A	G		1.25E-01	I		3.90E-01	4.23E-01
rs11242103	2.43E-07	6.614585001		5	131404093		0.980128	7	0.121945	0.0236272	G	C							NA/NA/NA	NA/NA/NA		C	G		1.22E-01	I		3.75E-01	4.06E-01
rs7748825	2.46E-07	6.609245004		6	32425914			7	0.124425	0.0241345	G	C							NA/NA/NA	NA/NA/NA		C	G		1.24E-01	I		5.36E-01	5.70E-01
rs9268687	2.48E-07	6.605026779		6	32415540			6	-0.122288	0.0237277	T	G							NA/NA/NA	NA/NA/NA		G	T		-1.22E-01	I		4.68E-01	4.34E-01
rs2856670	2.52E-07	6.599039146		6	32662904			7	0.123016	0.0238656	G	C							NA/NA/NA	NA/NA/NA		C	G		1.23E-01	I		3.77E-01	4.11E-01
rs7721882	2.65E-07	6.576588634		5	131418948			5	0.119149	0.023162	G	A							NA/NA/NA	NA/NA/NA		A	G		1.19E-01	I		4.10E-01	4.41E-01
rs9268814	2.71E-07	6.56675996		6	32424616			7	-0.123757	0.0240899	G	C							NA/NA/NA	NA/NA/NA		C	G		-1.24E-01	I		4.68E-01	4.34E-01
rs7714191	2.74E-07	6.561710866	ACSL6	5	131341541	intron	0.164716	6	-0.120701	0.0234927	G	C							NA/NA/NA	NA/NA/NA		C	G		-1.21E-01	I		6.02E-01	5.72E-01
rs9275212	2.76E-07	6.559402589		6	32658327			3a	-0.121493	0.0236484	T	G							NA/NA/NA	NA/NA/NA		G	T		-1.21E-01	I		6.25E-01	5.92E-01
rs12202658	2.76E-07	6.559065742		6	32423608			6	0.128766	0.0250819	C	A							NA/NA/NA	NA/NA/NA		A	C		1.29E-01	I		5.52E-01	5.86E-01
rs27437	2.77E-07	6.556866929		5	131436961		3.218255	1f	0.12382	0.0241136	G	A							NA/NA/NA	NA/NA/NA		A	G		1.24E-01	I		4.37E-01	4.67E-01
rs6898270	2.80E-07	6.553296665		5	131421190		0.140651	5	0.119233	0.0232239	T	C							NA/NA/NA	NA/NA/NA		C	T		1.19E-01	I		4.11E-01	4.42E-01
rs4705916	2.81E-07	6.5520114		5	131407493		0.996655	5	-0.12073	0.0235179	C	A							NA/NA/NA	NA/NA/NA		A	C		-1.21E-01	I		5.97E-01	5.67E-01
rs7748085	2.81E-07	6.551997467		6	32425742			7	-0.124758	0.0243152	G	A							NA/NA/NA	NA/NA/NA		A	G		-1.25E-01	I		4.66E-01	4.33E-01
rs9268811	2.90E-07	6.537341504		6	32424370			7	-0.12372	0.0241424	T	G							NA/NA/NA	NA/NA/NA		G	T		-1.24E-01	I		4.66E-01	4.32E-01
rs2856687	3.06E-07	6.514156534		6	32654822			7	0.133091	0.0260056	T	C							NA/NA/NA	NA/NA/NA		C	T		1.33E-01	I		3.76E-01	4.07E-01
rs10074490	3.13E-07	6.504404327	ACSL6	5	131340032	intron		7	0.119807	0.0234318	T	C							NA/NA/NA	NA/NA/NA		C	T		1.20E-01	I		3.97E-01	4.27E-01
rs3864277	3.17E-07	6.499449311		5	131420249		0.154638	6	-0.118429	0.0231723	G	A							1219/3043/1945	1357/3784/2751		A	G		-1.18E-01	I		5.91E-01	5.60E-01
rs7733502	3.20E-07	6.494943677	P4HA2	5	131556203	intron		5	0.120714	0.0236315	C	A							NA/NA/NA	NA/NA/NA		A	C		1.21E-01	I		4.39E-01	4.68E-01
rs6596070	3.21E-07	6.493074406	P4HA2	5	131556174	intron		5	-0.120688	0.0236302	T	C							NA/NA/NA	NA/NA/NA		C	T		-1.21E-01	I		5.61E-01	5.32E-01
rs7743662	3.25E-07	6.488044485		6	32425049			7	0.124618	0.0244202	G	A							NA/NA/NA	NA/NA/NA		A	G		1.25E-01	I		5.42E-01	5.75E-01
rs17132288	3.36E-07	6.474137933	ACSL6	5	131336105	intron	0.168023	1f	0.118908	0.0233161	T	C							NA/NA/NA	NA/NA/NA		C	T		1.19E-01	I		4.01E-01	4.30E-01
rs3134970	3.43E-07	6.464459048		6	32654202			7	0.156423	0.0306824	T	C							NA/NA/NA	NA/NA/NA		C	T		1.56E-01	I		2.32E-01	2.58E-01
rs9268787	3.74E-07	6.42683471		6	32420864			7	-0.136737	0.0269423	G	A							NA/NA/NA	NA/NA/NA		A	G		-1.37E-01	I		3.94E-01	3.66E-01
rs9268788	3.74E-07	6.426564414		6	32420866			7	-0.13674	0.0269434	T	C							NA/NA/NA	NA/NA/NA		C	T		-1.37E-01	I		3.94E-01	3.66E-01
rs10076758	3.80E-07	6.420076994		5	131524299			6	0.117503	0.0231508	G	A							NA/NA/NA	NA/NA/NA		A	G		1.18E-01	I		4.39E-01	4.69E-01
rs3852206	3.83E-07	6.416625503		5	131415436		0.206005	5	-0.118993	0.0234452	G	A							NA/NA/NA	NA/NA/NA		A	G		-1.19E-01	I		6.22E-01	5.91E-01
rs3134997	3.89E-07	6.409793694		6	32672039			7	0.141824	0.0279479	T	C							NA/NA/NA	NA/NA/NA		C	T		1.42E-01	I		2.49E-01	2.76E-01
rs9268789	3.93E-07	6.405196556		6	32420888			7	-0.132877	0.0262295	G	A							NA/NA/NA	NA/NA/NA		A	G		-1.33E-01	I		4.08E-01	3.79E-01
rs2301579	3.95E-07	6.403427094	P4HA2	5	131553340	intron		6	-0.119085	0.0234957	C	A							NA/NA/NA	NA/NA/NA		A	C		-1.19E-01	I		5.63E-01	5.33E-01
rs2858318	4.01E-07	6.396724601		6	32661302			6	0.125209	0.0247133	T	G							NA/NA/NA	NA/NA/NA		G	T		1.25E-01	I		4.03E-01	4.34E-01
rs12521097	4.10E-07	6.387308308		5	131575338		0.772525	7	-0.115956	0.0229126	G	A							1054/2217/1165	1166/2763/1653		A	G		-1.16E-01	I		5.44E-01	5.15E-01
rs521977	4.16E-07	6.381222065	SLC44A4	6	31836827	intron		6	0.131107	0.0259022	T	G							NA/NA/NA	NA/NA/NA		G	T		1.31E-01	I		2.62E-01	2.94E-01
rs3134976	4.17E-07	6.379954563		6	32652305			6	-0.154932	0.0306138	C	A							NA/NA/NA	NA/NA/NA		A	C		-1.55E-01	I		7.73E-01	7.48E-01
rs28814649	4.18E-07	6.378650243	LRRC49	15	71325285	intron		6	-0.119046	0.0235381	T	C							NA/NA/NA	NA/NA/NA		C	T		-1.19E-01	I		5.72E-01	5.42E-01
rs72795121	4.20E-07	6.376521215	SLC22A4	5	131638324	intron		5	-0.116464	0.0230345	T	A							NA/NA/NA	NA/NA/NA		A	T		-1.16E-01	I		5.44E-01	5.17E-01
rs3134975	4.22E-07	6.37432853		6	32652581		1.509813	6	0.152303	0.0301091	T	C							3005/2353/398	4109/2727/428		C	T		1.52E-01	I		2.26E-01	2.52E-01
rs2858319	4.35E-07	6.361826345		6	32661294			6	0.126741	0.0250918	T	C							NA/NA/NA	NA/NA/NA		C	T		1.27E-01	I		4.14E-01	4.44E-01
rs10065787	4.39E-07	6.357695773		5	131436486		3.007771	4	0.116776	0.023131	T	G							1298/2161/977	1773/2763/1046		G	T		1.17E-01	I		4.29E-01	4.59E-01
rs76338894	4.56E-07	6.34124283		1	5914245			4	0.296253	0.0592539	T	G							NA/NA/NA	NA/NA/NA		G	T		2.96E-01	I		9.43E-01	9.53E-01
rs3792894	4.59E-07	6.337778759	P4HA2	5	131547271	intron	0.06706	6	-0.11728	0.0232716	G	A							NA/NA/NA	NA/NA/NA		A	G		-1.17E-01	I		5.64E-01	5.35E-01
rs2213585	4.66E-07	6.331410963		6	32413150		0.754287	1d	0.118975	0.023615	G	A							1589/2114/733	2201/2591/790		A	G		1.19E-01	I		3.69E-01	4.02E-01
rs2213584	4.66E-07	6.331399785		6	32413259			4	-0.118975	0.023615	G	A							733/2115/1588	790/2590/2201		A	G		-1.19E-01	I		6.31E-01	5.98E-01
rs7194	4.66E-07	6.331346692	HLA-DRA	6	32412480	exon	0.697721	1f	0.118974	0.023615	G	A							1589/2115/732	2200/2591/789		A	G		1.19E-01	I		3.69E-01	4.02E-01
rs7192	4.66E-07	6.331346692	HLA-DRA	6	32411646	exon	0.765496	1f	0.118974	0.023615	T	G							2261/2926/1019	3123/3675/1094		G	T		1.19E-01	I		3.69E-01	4.02E-01
rs7195	4.66E-07	6.331346692	HLA-DRA	6	32412539	exon		1f	-0.118974	0.023615	G	A							NA/NA/NA	NA/NA/NA		A	G		-1.19E-01	I		6.31E-01	5.98E-01
rs2213586	4.67E-07	6.331050612		6	32413094			1f	-0.118974	0.0236156	G	A							1019/2924/2229	1094/3674/3067		A	G		-1.19E-01	I		6.31E-01	5.98E-01
rs2858328	4.71E-07	6.326934836		6	32658911			6	-0.121216	0.0240699	T	C							NA/NA/NA	NA/NA/NA		C	T		-1.21E-01	I		6.15E-01	5.82E-01
rs3763327	4.71E-07	6.326854631		6	32413830		1.065985	6	0.11907	0.0236432	G	C							NA/NA/NA	NA/NA/NA		C	G		1.19E-01	I		3.70E-01	4.03E-01
rs9268786	4.78E-07	6.320735676		6	32420855			6	0.133835	0.026613	T	C							NA/NA/NA	NA/NA/NA		C	T		1.34E-01	I		5.99E-01	6.28E-01
rs7703009	4.83E-07	6.316294811	P4HA2	5	131552385	intron		5	0.118303	0.0235187	G	C							NA/NA/NA	NA/NA/NA		C	G		1.18E-01	I		4.33E-01	4.62E-01
rs3828675	4.88E-07	6.311901568	P4HA2	5	131546868	intron		7	-0.116631	0.0231952	G	A							NA/NA/NA	NA/NA/NA		A	G		-1.17E-01	I		5.65E-01	5.35E-01
rs10052046	4.88E-07	6.311423575	P4HA2	5	131544466	intron		7	0.116395	0.0231491	T	G							NA/NA/NA	NA/NA/NA		G	T		1.16E-01	I		4.35E-01	4.65E-01
rs2227139	5.18E-07	6.285839631		6	32413459		0.801608	1f	0.118484	0.0236117	G	A							2262/2925/1020	3119/3674/1095		A	G		1.18E-01	I		3.69E-01	4.02E-01
rs10900804	5.22E-07	6.282006808		5	131401845			5	0.117081	0.0233434	T	C							NA/NA/NA	NA/NA/NA		C	T		1.17E-01	I		4.06E-01	4.36E-01
rs9268668	5.23E-07	6.281266694		6	32413889			7	0.119689	0.0238614	C	A							NA/NA/NA	NA/NA/NA		A	C		1.20E-01	I		3.76E-01	4.08E-01
rs2069803	5.30E-07	6.275725769		5	131400433			2b	-0.117029	0.0233459	T	C							860/2132/1413	921/2710/1919		C	T		-1.17E-01	I		5.95E-01	5.66E-01
rs10040809	5.39E-07	6.268494234	ACSL6	5	131343017	intron		6	0.119968	0.0239477	C	A							NA/NA/NA	NA/NA/NA		A	C		1.20E-01	I		3.95E-01	4.23E-01
rs10060615	5.52E-07	6.257986973	SLC22A5	5	131708877	intron		7	-0.114634	0.0229094	T	C							NA/NA/NA	NA/NA/NA		C	T		-1.15E-01	I		5.38E-01	5.10E-01
rs3132479	5.80E-07	6.23632423		6	31274752			7	-0.11555	0.0231419	G	A							NA/NA/NA	NA/NA/NA		A	G		-1.16E-01	I		4.74E-01	4.42E-01
rs2763981	5.86E-07	6.232068294	SLC44A4	6	31840021	intron		6	0.12791	0.0256047	T	A							NA/NA/NA	NA/NA/NA		A	T		1.28E-01	I		2.77E-01	3.09E-01
rs10075459	5.99E-07	6.22259928	P4HA2	5	131541363	intron	0.067033	5	0.115377	0.0231273	G	C							NA/NA/NA	NA/NA/NA		C	G		1.15E-01	I		4.35E-01	4.64E-01
rs71629751	6.05E-07	6.218404016		1	5914281			4	0.293497	0.0593391	G	A							NA/NA/NA	NA/NA/NA		A	G		2.93E-01	I		9.46E-01	9.56E-01
rs3134968	6.11E-07	6.213748446		6	32674059			7	-0.148359	0.029741	G	A							NA/NA/NA	NA/NA/NA		A	G		-1.48E-01	I		7.91E-01	7.66E-01
rs3805681	6.55E-07	6.18397955	P4HA2	5	131537860	intron	0.068714	6	-0.114826	0.0230964	T	G							NA/NA/NA	NA/NA/NA		G	T		-1.15E-01	I		5.65E-01	5.36E-01
rs74993771	6.75E-07	6.170891221		5	131495729			7	0.117338	0.0236291	T	G							NA/NA/NA	NA/NA/NA		G	T		1.17E-01	I		4.21E-01	4.51E-01
rs17622208	6.76E-07	6.169911989	SLC22A5	5	131717050	intron	0.140814	6	-0.113592	0.0228799	G	A							1488/3111/1608	1728/3841/2323		A	G		-1.14E-01	I		5.40E-01	5.12E-01
rs139253612	6.93E-07	6.159407793		11	123114582				0.450999	0.0925101	G	A							NA/NA/NA	NA/NA/NA		A	G		4.51E-01	I		9.80E-01	9.87E-01
rs3846728	6.96E-07	6.157415721		5	131436217		0.754104	5	-0.11433	0.0230514	G	A							NA/NA/NA	NA/NA/NA		A	G		-1.14E-01	I		5.68E-01	5.39E-01
rs146595317	7.09E-07	6.149476291		4	123619534				0.345808	0.0702197	G	A							NA/NA/NA	NA/NA/NA		A	G		3.46E-01	I		9.41E-01	9.51E-01
rs4361509	7.18E-07	6.144126043	P4HA2	5	131536753	intron	0.071675	6	-0.11431	0.0230752	G	A							NA/NA/NA	NA/NA/NA		A	G		-1.14E-01	I		5.65E-01	5.36E-01
rs2647021	7.20E-07	6.142909449		6	32663151			6	0.120197	0.0242608	T	C							NA/NA/NA	NA/NA/NA		C	T		1.20E-01	I		3.92E-01	4.24E-01
rs9469220	7.20E-07	6.142706712		6	32658310		3.244699	1f	0.113144	0.022846	G	A							1521/3014/1641	2177/3807/1854		A	G		1.13E-01	I		4.80E-01	5.12E-01
rs7701237	7.33E-07	6.134632448	P4HA2	5	131534381	intron	0.083066	6	0.114353	0.0231036	T	C							NA/NA/NA	NA/NA/NA		C	T		1.14E-01	I		4.33E-01	4.63E-01
rs6896703	7.42E-07	6.129311146		5	131521295		0.060011	6	0.114078	0.023059	G	C							NA/NA/NA	NA/NA/NA		C	G		1.14E-01	I		4.35E-01	4.65E-01
rs9268790	7.53E-07	6.123044716		6	32421010			7	-0.129254	0.0261536	G	A							NA/NA/NA	NA/NA/NA		A	G		-1.29E-01	I		4.40E-01	4.10E-01
rs2631360	7.69E-07	6.114015495	SLC22A5	5	131707429	intron		1f	0.113104	0.022897	G	A							NA/NA/NA	NA/NA/NA		A	G		1.13E-01	I		4.63E-01	4.91E-01
rs76323479	7.87E-07	6.103895606		11	123115390			7	0.498308	0.1027815	C	A							NA/NA/NA	NA/NA/NA		A	C		4.98E-01	I		9.82E-01	9.88E-01
rs200838	8.06E-07	6.093740401	SLC22A5	5	131710399	intron		7	-0.112898	0.0228976	C	A							NA/NA/NA	NA/NA/NA		A	C		-1.13E-01	I		5.36E-01	5.09E-01
rs10478998	8.21E-07	6.085489717		5	131516531		0.137263	7	-0.113645	0.0230632	G	A							NA/NA/NA	NA/NA/NA		A	G		-1.14E-01	I		5.65E-01	5.36E-01
rs11242109	8.25E-07	6.083290288	SLC22A4	5	131677047	intron		7	0.114829	0.0233108	T	G							NA/NA/NA	NA/NA/NA		G	T		1.15E-01	I		4.53E-01	4.80E-01
rs10058074	8.28E-07	6.082208906	LOC553103	5	131686146	intron	0.306398	6	-0.11295	0.0229321	G	A							1042/2222/1158	1160/2756/1656		A	G		-1.13E-01	I		5.37E-01	5.10E-01
rs6931646	8.34E-07	6.079028749	HLA-DRA	6	32409781	intron		5	-0.115794	0.02352	T	C							NA/NA/NA	NA/NA/NA		C	T		-1.16E-01	I		4.84E-01	4.50E-01
rs35696821	8.57E-07	6.067187962		5	131508017			7	0.113415	0.0230551	T	C							NA/NA/NA	NA/NA/NA		C	T		1.13E-01	I		4.36E-01	4.66E-01
rs6911419	8.69E-07	6.060942743	HLA-DRA	6	32409787	intron	1.905451	5	0.115462	0.0234915	T	C							NA/NA/NA	NA/NA/NA		C	T		1.15E-01	I		5.15E-01	5.50E-01
rs3749756	8.79E-07	6.056230551	P4HA2	5	131534499	intron	0.078052	6	0.113741	0.0231444	T	C							1275/2157/996	1733/2760/1075		C	T		1.14E-01	I		4.35E-01	4.65E-01
rs3805683	9.01E-07	6.045330162	P4HA2	5	131535125	intron	0.074833	6	-0.113554	0.0231295	T	G							NA/NA/NA	NA/NA/NA		G	T		-1.14E-01	I		5.66E-01	5.37E-01
rs4705938	9.24E-07	6.034523599	LOC553103	5	131694077	intron	0.00298	1f	-0.112289	0.0228974	T	C							NA/NA/NA	NA/NA/NA		C	T		-1.12E-01	I		5.39E-01	5.12E-01
rs76345422	9.31E-07	6.030946772		2	79658438			7	3.38794	1.0640461	T	A							NA/NA/NA	NA/NA/NA		A	T		3.39E+00	I		9.99E-01	1.00E+00
rs2647006	9.77E-07	6.010178343		6	32660582			6	-0.133631	0.0273063	C	A							NA/NA/NA	NA/NA/NA		A	C		-1.34E-01	I		5.17E-01	4.89E-01
rs2631367	1.00E-06	5.998162484	SLC22A5	5	131705458	exon		4	-0.111788	0.022872	G	C							1513/3071/1597	1736/3830/2285		C	G		-1.12E-01	I		5.37E-01	5.10E-01
rs2853921	1.06E-06	5.975715517		6	31267061			6	-0.11664	0.0239083	G	A							NA/NA/NA	NA/NA/NA		A	G		-1.17E-01	I		5.86E-01	5.59E-01
rs116998761	1.09E-06	5.962203115		11	123112744			5	-0.444978	0.092902	T	C							NA/NA/NA	NA/NA/NA		C	T		-4.45E-01	I		1.98E-02	1.34E-02
rs35149731	1.12E-06	5.952522639		5	131247790			7	-0.126427	0.0259671	G	A							NA/NA/NA	NA/NA/NA		A	G		-1.26E-01	I		6.42E-01	6.15E-01
rs2278398	1.12E-06	5.949732409	P4HA2	5	131530441	intron	0.098815	6	0.112778	0.0231758	G	A							NA/NA/NA	NA/NA/NA		A	G		1.13E-01	I		4.37E-01	4.66E-01
rs3024971	1.14E-06	5.943998964	STAT6	12	57493727	intron	0.856551	7	-0.182562	0.037503	T	G							78/1277/4853	71/1382/6435		G	T		-1.83E-01	I		9.03E-01	8.86E-01
rs7131276	1.20E-06	5.921637446		11	123111341		0.500326	6	0.444569	0.0931681	G	A							NA/NA/NA	NA/NA/NA		A	G		4.45E-01	I		9.80E-01	9.87E-01
rs77892635	1.21E-06	5.917836007		2	79657905			6	-3.3361	1.0521267	G	A							NA/NA/NA	NA/NA/NA		A	G		-3.34E+00	I		1.40E-03	1.45E-04
rs2858317	1.26E-06	5.898744534		6	32662280		0.588485	7	0.125417	0.0258922	C	A							NA/NA/NA	NA/NA/NA		A	C		1.25E-01	I		4.32E-01	4.61E-01
rs4239542	1.29E-06	5.890941433		19	8779163		2.927937	6	0.133802	0.0276302	T	C							NA/NA/NA	NA/NA/NA		C	T		1.34E-01	I		2.21E-01	2.45E-01
rs117913434	1.29E-06	5.890775917		11	123124259			7	-0.442731	0.0930383	T	C							NA/NA/NA	NA/NA/NA		C	T		-4.43E-01	I		2.02E-02	1.37E-02
rs11745929	1.31E-06	5.883933801			0				0.111413	0.023037	T	G							NA/NA/NA	NA/NA/NA		G	T		1.11E-01	I		4.34E-01	4.63E-01
rs715285	1.31E-06	5.881242713		5	131485383		0.031087	6	0.11116	0.0229904	G	A							1790/3049/1369	2508/3855/1529		A	G		1.11E-01	I		4.34E-01	4.64E-01
rs2239804	1.32E-06	5.880994992	HLA-DRA	6	32411523	intron	0.792238	1f	0.112645	0.0233047	T	C							1320/3044/1844	1894/3923/2074		C	T		1.13E-01	I		5.10E-01	5.45E-01
rs11749300	1.32E-06	5.880546149		5	131462836			6	-0.111381	0.0230377	T	C							NA/NA/NA	NA/NA/NA		C	T		-1.11E-01	I		5.66E-01	5.37E-01
rs6926374	1.33E-06	5.877318938	HLA-DRA	6	32409305	intron	2.536308	1f	-0.112649	0.0233135	G	A							NA/NA/NA	NA/NA/NA		A	G		-1.13E-01	I		4.90E-01	4.55E-01
rs4804075	1.34E-06	5.873732187		19	8778516		2.926959	7	-0.133319	0.0275752	G	A							333/2307/3567	337/2788/4767		A	G		-1.33E-01	I		7.80E-01	7.56E-01
rs11219092	1.34E-06	5.871671827		11	123130751		0.773977	7	-0.442513	0.0931515	T	C							NA/NA/NA	NA/NA/NA		C	T		-4.43E-01	I		2.24E-02	1.60E-02
rs1030929	1.34E-06	5.871364906		19	8776880		2.926514	6	-0.137348	0.0284151	G	A							NA/NA/NA	NA/NA/NA		A	G		-1.37E-01	I		7.78E-01	7.55E-01
rs11950562	1.35E-06	5.869200017	SLC22A4	5	131652529	intron	0.028908	6	0.110442	0.022871	C	A							41/67/33	46/80/31		A	C		1.10E-01	I		4.63E-01	4.90E-01
rs1469149	1.37E-06	5.863247734		5	131408842			5	0.113337	0.023476	C	A							1393/2088/778	1896/2626/840		A	C		1.13E-01	I		3.83E-01	4.12E-01
rs9268658	1.38E-06	5.860779148	HLA-DRA	6	32410716	intron		1f	0.112601	0.0233402	G	A							910/2200/1326	1329/2762/1490		A	G		1.13E-01	I		5.11E-01	5.45E-01
rs117712364	1.41E-06	5.850423742		11	123104329			4	0.667912	0.1417583	T	C							NA/NA/NA	NA/NA/NA		C	T		6.68E-01	I		9.87E-01	9.92E-01
rs2069614	1.42E-06	5.847314244		5	131407601		0.994257	5	-0.11196	0.023229	T	C							NA/NA/NA	NA/NA/NA		C	T		-1.12E-01	I		5.85E-01	5.56E-01
rs721121	1.48E-06	5.829612123		5	131406433		0.996729	4	-0.112131	0.0233036	T	G							NA/NA/NA	NA/NA/NA		G	T		-1.12E-01	I		5.86E-01	5.58E-01
rs2858321	1.49E-06	5.82608857		6	32661166			7	-0.119209	0.0247819	T	C							NA/NA/NA	NA/NA/NA		C	T		-1.19E-01	I		5.83E-01	5.53E-01
rs114562074	1.53E-06	5.815595355		4	123614734			7	-0.336262	0.0704138	T	C							NA/NA/NA	NA/NA/NA		C	T		-3.36E-01	I		5.84E-02	4.91E-02
rs76935887	1.55E-06	5.808775414		6	32672032			7	-0.122049	0.025418	G	A							NA/NA/NA	NA/NA/NA		A	G		-1.22E-01	I		5.51E-01	5.23E-01
rs5750339	1.59E-06	5.798761326	CSF2RB	22	37319589	intron		5	0.114919	0.0239577	G	C							NA/NA/NA	NA/NA/NA		C	G		1.15E-01	I		4.53E-01	4.78E-01
rs2069616	1.60E-06	5.795372732		5	131408077		0.993611	5	0.111337	0.0232147	G	A							1365/2170/902	1849/2749/983		A	G		1.11E-01	I		4.16E-01	4.44E-01
rs2524157	1.61E-06	5.792171818		6	31260331			7	0.112595	0.0234827	G	C							NA/NA/NA	NA/NA/NA		C	G		1.13E-01	I		3.95E-01	4.23E-01
rs117761158	1.61E-06	5.791873191		11	123123334			5	-0.447779	0.0949771	G	C							NA/NA/NA	NA/NA/NA		C	G		-4.48E-01	I		1.97E-02	1.34E-02
rs150788142	1.63E-06	5.786923402		5	131582274				-0.684378	0.1466031	G	A							NA/NA/NA	NA/NA/NA		A	G		-6.84E-01	I		1.08E-02	7.34E-03
rs2239803	1.76E-06	5.755643699	HLA-DRA	6	32411833	intron	0.730622	6	-0.111354	0.0233144	T	C							1286/2193/957	1446/2758/1378		C	T		-1.11E-01	I		4.99E-01	4.64E-01
rs56017032	1.76E-06	5.754452787		6	110556563			6	0.290305	0.0612212	G	C							NA/NA/NA	NA/NA/NA		C	G		2.90E-01	I		9.45E-01	9.53E-01
rs9275517	1.81E-06	5.743121167		6	32674649		4.21182	7	-0.114456	0.0239846	G	A							NA/NA/NA	NA/NA/NA		A	G		-1.14E-01	I		5.90E-01	5.60E-01
rs9275516	1.81E-06	5.742443813		6	32674643		4.734562	6	-0.114477	0.0239905	G	A							NA/NA/NA	NA/NA/NA		A	G		-1.14E-01	I		5.90E-01	5.60E-01
rs9275515	1.90E-06	5.720292001		6	32674573			6	0.114909	0.0241329	T	C							NA/NA/NA	NA/NA/NA		C	T		1.15E-01	I		4.14E-01	4.44E-01
rs12737596	1.94E-06	5.71293989	NPHP4	1	5925955	intron	1.133653	5	0.265265	0.0561698	T	C							11/455/5742	18/719/7154		C	T		2.65E-01	I		9.50E-01	9.60E-01
rs9268633	1.97E-06	5.704718859		6	32406473		0.273508	5	-0.138639	0.0291425	G	A							NA/NA/NA	NA/NA/NA		A	G		-1.39E-01	I		8.17E-01	7.93E-01
rs2524053	2.02E-06	5.694476667		6	31252469		0.246536	6	0.110992	0.0233689	T	G							NA/NA/NA	NA/NA/NA		G	T		1.11E-01	I		4.04E-01	4.31E-01
rs117039279	2.03E-06	5.692482569		11	123104380			5	-0.441245	0.0944985	T	C							NA/NA/NA	NA/NA/NA		C	T		-4.41E-01	I		1.95E-02	1.34E-02
rs3132972	2.09E-06	5.679444548		6	32230354			6	-0.114743	0.0241888	G	A							NA/NA/NA	NA/NA/NA		A	G		-1.15E-01	I		6.59E-01	6.27E-01
rs2524095	2.10E-06	5.678289748		6	31266117		7.040196	6	-0.110213	0.0232415	C	A							NA/NA/NA	NA/NA/NA		A	C		-1.10E-01	I		6.01E-01	5.73E-01
rs2524139	2.12E-06	5.672688074		6	31264133			6	0.126097	0.0265917	G	C							NA/NA/NA	NA/NA/NA		C	G		1.26E-01	I		2.37E-01	2.69E-01
rs6534354	2.13E-06	5.671930426		4	123552125			7	0.117691	0.0248267	T	A							NA/NA/NA	NA/NA/NA		A	T		1.18E-01	I		3.05E-01	3.30E-01
rs9275565	2.14E-06	5.669507087		6	32677938		0.08008	7	0.11161	0.0235559	T	C							NA/NA/NA	NA/NA/NA		C	T		1.12E-01	I		4.01E-01	4.32E-01
rs2853922	2.16E-06	5.665122215		6	31266190			6	-0.110201	0.0232691	G	A							830/2109/1467	864/2668/2012		A	G		-1.10E-01	I		6.00E-01	5.73E-01
rs614008	2.17E-06	5.663944729	SLC44A4	6	31840794	intron		7	-0.115389	0.0243648	T	C							NA/NA/NA	NA/NA/NA		C	T		-1.15E-01	I		6.46E-01	6.13E-01
rs4504509	2.18E-06	5.662353084		6	32399159			5	0.138623	0.0292605	T	C							NA/NA/NA	NA/NA/NA		C	T		1.39E-01	I		1.87E-01	2.11E-01
rs3129849	2.21E-06	5.655248256		6	32397309			7	-0.137956	0.0291404	G	A							NA/NA/NA	NA/NA/NA		A	G		-1.38E-01	I		8.17E-01	7.93E-01
rs10487112	2.21E-06	5.654993075		7	90073406		0.079399	7	0.11046	0.0233494	T	G							NA/NA/NA	NA/NA/NA		G	T		1.10E-01	I		4.34E-01	4.64E-01
rs1059513	2.24E-06	5.650392262	STAT6	12	57489709	exon	0.629292	5	-0.177216	0.037446	T	C							78/1278/4851	73/1391/6424		C	T		-1.77E-01	I		9.02E-01	8.86E-01
rs2524089	2.31E-06	5.636995705		6	31266522		1.451149	6	-0.109737	0.0232354	T	G							1147/2988/2071	1233/3791/2863		G	T		-1.10E-01	I		6.01E-01	5.74E-01
rs6980322	2.31E-06	5.636640022		7	90068214		0.080585	6	0.110283	0.0233545	T	C							NA/NA/NA	NA/NA/NA		C	T		1.10E-01	I		4.33E-01	4.64E-01
rs9275518	2.31E-06	5.636290268		6	32674700			7	0.111424	0.0235936	G	A							NA/NA/NA	NA/NA/NA		A	G		1.11E-01	I		3.95E-01	4.26E-01
rs6962296	2.32E-06	5.635400231		7	90068176		0.081133	6	-0.110271	0.0233547	T	G							NA/NA/NA	NA/NA/NA		G	T		-1.10E-01	I		5.67E-01	5.36E-01
rs2844603	2.33E-06	5.632340365		6	31250854			6	-0.109908	0.0232827	G	A							862/2733/2062	956/3443/2848		A	G		-1.10E-01	I		6.00E-01	5.73E-01
rs7807342	2.34E-06	5.629910864		7	90067488		0.088484	7	0.110255	0.0233641	C	A							NA/NA/NA	NA/NA/NA		A	C		1.10E-01	I		4.33E-01	4.64E-01
rs9275535	2.40E-06	5.62004036		6	32675789			7	0.111726	0.0236957	G	A							NA/NA/NA	NA/NA/NA		A	G		1.12E-01	I		4.00E-01	4.31E-01
rs9275556	2.40E-06	5.619560814		6	32677190			6	-0.110135	0.0233592	T	C							NA/NA/NA	NA/NA/NA		C	T		-1.10E-01	I		6.05E-01	5.74E-01
rs9275524	2.41E-06	5.618760337		6	32675109		0.394122	6	0.111406	0.0236308	T	C							NA/NA/NA	NA/NA/NA		C	T		1.11E-01	I		3.94E-01	4.25E-01
rs73616492	2.41E-06	5.618000978		11	123141634			7	-0.51134	0.1102793	C	A							NA/NA/NA	NA/NA/NA		A	C		-5.11E-01	I		2.00E-02	1.46E-02
rs2853939	2.41E-06	5.617824406		6	31250642		1.27114	7	0.109614	0.0232538	T	C							NA/NA/NA	NA/NA/NA		C	T		1.10E-01	I		4.01E-01	4.27E-01
rs9264873	2.42E-06	5.61577745		6	31271700		3.222208	6	0.114525	0.0243023	T	C							NA/NA/NA	NA/NA/NA		C	T		1.15E-01	I		4.32E-01	4.59E-01
rs2524052	2.44E-06	5.613481416		6	31253996		0.565378	7	-0.109543	0.0232487	G	A							NA/NA/NA	NA/NA/NA		A	G		-1.10E-01	I		5.99E-01	5.73E-01
rs2853933	2.44E-06	5.613212195		6	31254088		1.432275	6	0.10954	0.0232487	T	C							1462/2136/834	2004/2709/867		C	T		1.10E-01	I		4.01E-01	4.27E-01
rs9275538	2.44E-06	5.612453571		6	32676017			6	0.11131	0.0236254	T	C							NA/NA/NA	NA/NA/NA		C	T		1.11E-01	I		3.99E-01	4.30E-01
rs2853935	2.44E-06	5.612380628		6	31253878			6	-0.109525	0.0232475	T	C							832/2118/1425	863/2669/1955		C	T		-1.10E-01	I		5.99E-01	5.73E-01
rs9275557	2.44E-06	5.611724689		6	32677199			7	-0.110051	0.0233597	T	C							NA/NA/NA	NA/NA/NA		C	T		-1.10E-01	I		6.05E-01	5.74E-01
rs9380318	2.46E-06	5.609426956		6	32677669		0.076658	6	-0.110789	0.0235218	T	C							NA/NA/NA	NA/NA/NA		C	T		-1.11E-01	I		6.01E-01	5.70E-01
rs11524050	2.48E-06	5.606114321		12	57354514			7	-0.199898	0.0424082	G	A							NA/NA/NA	NA/NA/NA		A	G		-2.00E-01	I		9.20E-01	9.07E-01
rs9271025	2.48E-06	5.606091527		6	32574990			7	0.16363	0.0347299	T	C							NA/NA/NA	NA/NA/NA		C	T		1.64E-01	I		2.03E-01	2.22E-01
rs3130320	2.48E-06	5.604748763		6	32223258		0.437965	1b	0.11365	0.0241352	T	C							2570/2760/878	3515/3487/889		C	T		1.14E-01	I		3.34E-01	3.66E-01
rs9275540	2.49E-06	5.603725661		6	32676139			7	0.111413	0.0236676	T	A							NA/NA/NA	NA/NA/NA		A	T		1.11E-01	I		4.00E-01	4.31E-01
rs9266217	2.50E-06	5.602148596		6	31325092			4	-0.150834	0.0320431	G	A							302/1341/1929	315/1630/2632		A	G		-1.51E-01	I		6.21E-01	6.00E-01
rs2853938	2.53E-06	5.596352809		6	31251477			7	0.109342	0.0232457	T	C							NA/NA/NA	NA/NA/NA		C	T		1.09E-01	I		4.01E-01	4.27E-01
rs2844604	2.57E-06	5.589637864		6	31250507			7	-0.109395	0.0232726	G	A							NA/NA/NA	NA/NA/NA		A	G		-1.09E-01	I		5.99E-01	5.72E-01
rs2524159	2.58E-06	5.58764867		6	31259930		0.399855	7	-0.109193	0.0232344	G	A							NA/NA/NA	NA/NA/NA		A	G		-1.09E-01	I		5.99E-01	5.72E-01
rs2243866	2.58E-06	5.587626824		6	31261196			3a	0.109193	0.0232343	G	A							NA/NA/NA	NA/NA/NA		A	G		1.09E-01	I		4.01E-01	4.28E-01
rs2213140	2.58E-06	5.587626824		6	31261185			4	0.109193	0.0232343	T	C							NA/NA/NA	NA/NA/NA		C	T		1.09E-01	I		4.01E-01	4.28E-01
rs2524161	2.58E-06	5.587615062		6	31259798		0.406636	6	-0.109193	0.0232344	G	C							NA/NA/NA	NA/NA/NA		C	G		-1.09E-01	I		5.99E-01	5.72E-01
rs2243868	2.58E-06	5.587574735		6	31261276		0.67679	1f	-0.109193	0.0232343	G	A							1152/2993/2062	1242/3798/2851		A	G		-1.09E-01	I		5.99E-01	5.72E-01
rs2853931	2.62E-06	5.581547892		6	31255007		1.635245	7	-0.110243	0.0234718	T	C							1003/1927/3069	1051/2334/4234		C	T		-1.10E-01	I		6.04E-01	5.77E-01
rs9275536	2.62E-06	5.581032859		6	32675829			7	-0.111935	0.0238326	G	A							NA/NA/NA	NA/NA/NA		A	G		-1.12E-01	I		5.95E-01	5.65E-01
rs73616489	2.64E-06	5.578799299		11	123141559			7	0.494408	0.1070334	G	A							NA/NA/NA	NA/NA/NA		A	G		4.94E-01	I		9.80E-01	9.85E-01
rs1987305	2.64E-06	5.578111572		6	32401996			7	-0.112917	0.0240682	T	G							NA/NA/NA	NA/NA/NA		G	T		-1.13E-01	I		3.97E-01	3.65E-01
rs8130944	2.64E-06	5.577727051	PDE9A	21	44145907	intron	0.469508	5	0.120593	0.0257123	G	A							833/2900/2460	1204/3766/2897		A	G		1.21E-01	G		NA	NA
rs4273729	2.66E-06	5.574441327		6	32678597		0.074392	6	-0.110029	0.023442	G	C							NA/NA/NA	NA/NA/NA		C	G		-1.10E-01	I		6.03E-01	5.72E-01
rs3998157	2.68E-06	5.572588552		6	32678477		0.074427	6	0.109523	0.0233386	C	A							NA/NA/NA	NA/NA/NA		A	C		1.10E-01	I		3.95E-01	4.26E-01
rs9275570	2.70E-06	5.56805435		6	32678199		0.074427	7	0.10944	0.0233316	G	A							NA/NA/NA	NA/NA/NA		A	G		1.09E-01	I		3.95E-01	4.26E-01
rs6932517	2.70E-06	5.568030255		6	32678182			6	-0.109439	0.0233314	G	C							1128/2929/2073	1255/3664/2852		C	G		-1.09E-01	I		6.05E-01	5.74E-01
rs9275567	2.71E-06	5.566348553		6	32678131			7	-0.109423	0.023332	G	A							NA/NA/NA	NA/NA/NA		A	G		-1.09E-01	I		6.05E-01	5.74E-01
rs9275572	2.75E-06	5.561278907		6	32678999		0.082449	6	-0.109405	0.0233401	G	A							1128/2979/2094	1257/3729/2896		A	G		-1.09E-01	I		6.05E-01	5.74E-01
rs4476871	2.75E-06	5.560643618		6	32678867			6	0.109399	0.0233402	G	A							NA/NA/NA	NA/NA/NA		A	G		1.09E-01	I		3.95E-01	4.26E-01
rs9275573	2.76E-06	5.558534245		6	32679146		2.189009	7	-0.109394	0.0233441	G	C							NA/NA/NA	NA/NA/NA		C	G		-1.09E-01	I		6.05E-01	5.74E-01
rs2524129	2.80E-06	5.552734959		6	31265135			7	-0.124661	0.0266045	G	C							NA/NA/NA	NA/NA/NA		C	G		-1.25E-01	I		7.63E-01	7.32E-01
rs79073350	2.80E-06	5.552703947		2	79653291			7	2.59947	0.7620819	G	A							NA/NA/NA	NA/NA/NA		A	G		2.60E+00	I		9.98E-01	1.00E+00
rs2524142	2.81E-06	5.551759135		6	31263522		1.738629	6	-0.124445	0.0265609	G	C							NA/NA/NA	NA/NA/NA		C	G		-1.24E-01	I		7.62E-01	7.31E-01
rs2524143	2.81E-06	5.551590524		6	31263510		1.739659	7	0.124441	0.0265605	T	C							NA/NA/NA	NA/NA/NA		C	T		1.24E-01	I		2.38E-01	2.69E-01
rs2844595	2.81E-06	5.551421978		6	31258255			7	0.108892	0.0232544	G	C							NA/NA/NA	NA/NA/NA		C	G		1.09E-01	I		4.01E-01	4.28E-01
rs11126726	2.82E-06	5.549286045		2	79653822		0.001663	6	2.59726	0.7614962	G	A							0/2/4433	0/17/5564		A	G		2.60E+00	I		9.98E-01	1.00E+00
rs13225527	2.84E-06	5.546293415		7	90063761		0.171208	6	0.109303	0.0233566	T	C							NA/NA/NA	NA/NA/NA		C	T		1.09E-01	I		4.35E-01	4.66E-01
rs2524066	2.85E-06	5.545903991		6	31269154		3.297182	1f	0.10895	0.0232797	T	C							1468/2136/832	2012/2706/864		C	T		1.09E-01	I		4.00E-01	4.27E-01
rs11764237	2.91E-06	5.535680388		7	90059248		0.156921	7	0.109108	0.0233398	T	C							NA/NA/NA	NA/NA/NA		C	T		1.09E-01	I		4.33E-01	4.64E-01
rs2524156	2.91E-06	5.5356133		6	31260397		0.522817	6	-0.108856	0.0232838	G	A							834/2135/1458	867/2702/2005		A	G		-1.09E-01	I		5.98E-01	5.71E-01
rs2853918	3.04E-06	5.516829369		6	31268620		1.292311	7	-0.109389	0.0234422	T	C							NA/NA/NA	NA/NA/NA		C	T		-1.09E-01	I		5.98E-01	5.71E-01
rs1443125	3.16E-06	5.500989624		8	129642132		0.037516	6	-0.231629	0.0500134	T	C							3701/700/35	4429/1087/66		C	T		-2.32E-01	G		NA	NA
rs7584458	3.18E-06	5.497779151	INPP5D	2	234093805	intron	6.620751	7	0.114029	0.0245116	G	A							581/2613/2790	870/3398/3366		A	G		1.14E-01	I		6.61E-01	6.84E-01
rs17430872	3.23E-06	5.49100728		1	5906462			5	0.264557	0.0572572	G	A							NA/NA/NA	NA/NA/NA		A	G		2.65E-01	I		9.45E-01	9.55E-01
rs2524054	3.25E-06	5.487666542		6	31252396		0.246252	6	-0.123901	0.026617	C	A							NA/NA/NA	NA/NA/NA		A	C		-1.24E-01	I		7.62E-01	7.31E-01
rs9268804	3.26E-06	5.486486754		6	32423355			6	-0.119628	0.0257362	G	C							NA/NA/NA	NA/NA/NA		C	G		-1.20E-01	I		3.92E-01	3.62E-01
rs2853928	3.28E-06	5.48382702		6	31257511		1.002985	6	-0.123738	0.0265924	C	A							NA/NA/NA	NA/NA/NA		A	C		-1.24E-01	I		7.62E-01	7.31E-01
rs3741647	3.36E-06	5.473963283		12	68422029		0.190163	7	-0.109497	0.023579	T	A							NA/NA/NA	NA/NA/NA		A	T		-1.09E-01	I		4.75E-01	4.47E-01
rs79538685	3.42E-06	5.465589295		11	123132474			4	-0.425582	0.0931575	G	A							NA/NA/NA	NA/NA/NA		A	G		-4.26E-01	I		2.01E-02	1.39E-02
rs7252981	3.45E-06	5.462415109	PBX4	19	19692579	intron	0.065999	5	-0.112447	0.0242562	T	C							2795/2725/684	3252/3664/973		C	T		-1.12E-01	I		3.54E-01	3.28E-01
rs2269151	3.45E-06	5.462316879	PDE9A	21	44141480	intron	0.109124	4	-0.110646	0.0238635	G	A							NA/NA/NA	NA/NA/NA		A	G		-1.11E-01	I		3.98E-01	3.76E-01
rs12704535	3.48E-06	5.458571787		7	90050405		0.102521	6	0.108095	0.0233053	T	G							NA/NA/NA	NA/NA/NA		G	T		1.08E-01	I		4.36E-01	4.66E-01
rs12146024	3.52E-06	5.453467207		1	5916437		0.333377	5	-0.261934	0.0569079	C	A							NA/NA/NA	NA/NA/NA		A	C		-2.62E-01	I		5.05E-02	4.06E-02
rs9304962	3.53E-06	5.451726081	PBX4	19	19679992	intron		4	-0.113517	0.0245142	G	C							NA/NA/NA	NA/NA/NA		C	G		-1.14E-01	I		3.53E-01	3.28E-01
rs9983882	3.60E-06	5.443446646	CHODL	21	19292101	intron		6	-0.491516	0.1060082	T	G							NA/NA/NA	NA/NA/NA		G	T		-4.92E-01	I		9.89E-01	9.85E-01
rs9268763	3.62E-06	5.441285431		6	32418416			6	-0.117295	0.025352	T	C							NA/NA/NA	NA/NA/NA		C	T		-1.17E-01	I		3.83E-01	3.53E-01
rs9983969	3.63E-06	5.440262101	CHODL	21	19292351	intron		6	0.491446	0.1060279	G	A							NA/NA/NA	NA/NA/NA		A	G		4.91E-01	I		1.13E-02	1.47E-02
rs2247056	3.66E-06	5.436294706		6	31265490		7.621488	6	0.123237	0.0266141	T	C							3351/2391/464	4628/2808/456		C	T		1.23E-01	I		2.37E-01	2.68E-01
rs2524060	3.67E-06	5.435698565		6	31267422		1.297706	5	-0.124472	0.0268824	C	A							NA/NA/NA	NA/NA/NA		A	C		-1.24E-01	I		7.64E-01	7.34E-01
rs12127179	3.68E-06	5.434502827		1	5916628		0.329486	4	-0.261018	0.0568177	T	C							NA/NA/NA	NA/NA/NA		C	T		-2.61E-01	I		5.04E-02	4.06E-02
rs8103250	3.75E-06	5.426442661	PBX4	19	19679461	intron		5	0.113738	0.0246249	G	A							NA/NA/NA	NA/NA/NA		A	G		1.14E-01	I		6.37E-01	6.62E-01
rs6848834	3.78E-06	5.422244027		4	123509713		0.079871	4	0.113496	0.0245515	T	G							NA/NA/NA	NA/NA/NA		G	T		1.13E-01	I		3.07E-01	3.32E-01
rs2221903	3.81E-06	5.419308763	IL21	4	123538912	intron	0.248867	6	-0.113647	0.0245914	T	C							670/2732/2802	755/3293/3841		C	T		-1.14E-01	I		6.97E-01	6.72E-01
rs925549	3.82E-06	5.417647961		4	123530993		0.022155	7	-0.11382	0.024633	T	C							NA/NA/NA	NA/NA/NA		C	T		-1.14E-01	I		6.96E-01	6.71E-01
rs13222596	3.83E-06	5.416770611		7	90050168		0.102073	6	-0.107501	0.0232769	G	A							492/1094/659	506/1458/911		A	G		-1.08E-01	I		5.66E-01	5.36E-01
rs4833837	3.83E-06	5.416599434	IL21	4	123536963	exon		7	0.113648	0.0245985	G	A							1983/1967/479	2731/2321/523		A	G		1.14E-01	I		3.04E-01	3.29E-01
rs6829845	3.85E-06	5.414277645		4	123510766		0.083638	7	-0.113389	0.0245485	G	A							NA/NA/NA	NA/NA/NA		A	G		-1.13E-01	I		6.93E-01	6.68E-01
rs11098666	3.87E-06	5.411897561		4	123507914		0.081863	7	-0.113419	0.024561	G	A							484/1985/1961	540/2324/2715		A	G		-1.13E-01	I		6.93E-01	6.68E-01
rs12704534	3.88E-06	5.411194019		7	90048557			7	0.107443	0.0232777	T	C							NA/NA/NA	NA/NA/NA		C	T		1.07E-01	I		4.34E-01	4.64E-01
rs3741649	3.99E-06	5.399172982		12	68422131		0.186547	7	-0.109053	0.0236646	G	C							NA/NA/NA	NA/NA/NA		C	G		-1.09E-01	I		4.76E-01	4.49E-01
rs28513436	4.03E-06	5.395021606		17	41629649			4	-0.285084	0.0618076	T	C							NA/NA/NA	NA/NA/NA		C	T		-2.85E-01	I		9.34E-01	9.25E-01
rs11702318	4.10E-06	5.387049872	PDE9A	21	44112366	intron	0.229413	5	0.118598	0.0257843	T	C							819/2843/2536	1153/3760/2971		C	T		1.19E-01	G		NA	NA
rs11741341	4.11E-06	5.386236379		5	131570218			5	0.110522	0.0240266	G	A							NA/NA/NA	NA/NA/NA		A	G		1.11E-01	I		6.24E-01	6.49E-01
rs12122008	4.12E-06	5.385489816		1	5919525		0.33094	5	0.256299	0.0560672	G	A							NA/NA/NA	NA/NA/NA		A	G		2.56E-01	I		9.49E-01	9.59E-01
rs7282469	4.14E-06	5.383088835		21	19289611			6	0.471356	0.1022707	T	C							NA/NA/NA	NA/NA/NA		C	T		4.71E-01	I		1.21E-02	1.55E-02
rs3763321	4.19E-06	5.37756733		6	32406704			6	0.134376	0.0291942	T	G							NA/NA/NA	NA/NA/NA		G	T		1.34E-01	I		1.89E-01	2.13E-01
rs589428	4.22E-06	5.374566128	EHMT2	6	31848220	intron	0.154253	1f	0.114888	0.0249748	T	G							2006/1913/509	2746/2318/503		G	T		1.15E-01	I		3.00E-01	3.32E-01
rs12726943	4.24E-06	5.372965112		1	199463156			7	0.182985	0.0399092	G	A							NA/NA/NA	NA/NA/NA		A	G		1.83E-01	I		8.62E-01	8.75E-01
rs659445	4.24E-06	5.372225648	EHMT2	6	31864304	intron	0.145985	1f	0.114778	0.024957	G	A							2810/2674/722	3880/3296/712		A	G		1.15E-01	I		3.01E-01	3.32E-01
rs12692197	4.26E-06	5.370844323	INPP5D	2	234108368	intron		6	-0.119405	0.0260113	G	A							NA/NA/NA	NA/NA/NA		A	G		-1.19E-01	I		2.88E-01	2.67E-01
rs7281164	4.32E-06	5.364840084		21	19287188			6	0.454344	0.0987722	G	A							NA/NA/NA	NA/NA/NA		A	G		4.54E-01	I		1.28E-02	1.62E-02
rs9992580	4.33E-06	5.363875338		4	123526195		0.024111	7	0.113151	0.0246254	T	G							NA/NA/NA	NA/NA/NA		G	T		1.13E-01	I		3.05E-01	3.29E-01
rs7278267	4.34E-06	5.362360195		21	19283881			5	-0.44637	0.0970719	G	A							NA/NA/NA	NA/NA/NA		A	G		-4.46E-01	I		9.87E-01	9.83E-01
rs486416	4.35E-06	5.361348038	EHMT2	6	31856070	intron	0.117275	1f	0.114705	0.0249694	G	A							2008/1918/511	2745/2330/506		A	G		1.15E-01	I		3.01E-01	3.32E-01
rs2824543	4.37E-06	5.359848633		21	19283870		0.301404	5	-0.446159	0.0970515	T	C							5/140/4291	1/138/5443		C	T		-4.46E-01	I		9.87E-01	9.83E-01
rs9275569	4.37E-06	5.359281108		6	32678136			7	-0.112835	0.0245839	T	C							NA/NA/NA	NA/NA/NA		C	T		-1.13E-01	I		5.08E-01	4.80E-01
rs2824544	4.45E-06	5.351798121		21	19285198			6	-0.446715	0.0972521	G	A							NA/NA/NA	NA/NA/NA		A	G		-4.47E-01	I		9.87E-01	9.83E-01
rs4821564	4.45E-06	5.35177469	CSF2RB	22	37314290	intron	0.013876	7	0.116732	0.0254354	T	C							NA/NA/NA	NA/NA/NA		C	T		1.17E-01	I		2.98E-01	3.22E-01
rs535586	4.46E-06	5.350495741	EHMT2	6	31860337	exon	0.117666	6	0.114716	0.0250002	T	C							985/936/274	1377/1184/256		C	T		1.15E-01	I		3.02E-01	3.33E-01
rs61616219	4.47E-06	5.34974203		21	19285096			7	0.446519	0.0972304	C	A							NA/NA/NA	NA/NA/NA		A	C		4.47E-01	I		1.31E-02	1.65E-02
rs10482892	4.47E-06	5.349353529		21	19264155		0.18816	6	0.464688	0.1011294	T	A							NA/NA/NA	NA/NA/NA		A	T		4.65E-01	I		1.23E-02	1.56E-02
rs9266230	4.49E-06	5.347572821		6	31325341			5	0.119148	0.025977	G	C							64/72/2	62/91/2		C	G		1.19E-01	I		3.56E-01	3.82E-01
rs115296490	4.52E-06	5.344489884		21	19284315			5	0.446087	0.0971898	G	C							NA/NA/NA	NA/NA/NA		C	G		4.46E-01	I		1.31E-02	1.65E-02
rs6928482	4.59E-06	5.337981097		6	32626249		2.547259	1d	0.106162	0.0231836	T	C							1278/3028/1673	1794/3928/1939		C	T		1.06E-01	I		5.18E-01	5.46E-01
rs9791170	4.59E-06	5.337839261		5	131569627		0.278048	1f	-0.110026	0.0240397	T	C							1902/2002/527	2173/2616/789		C	T		-1.10E-01	I		3.76E-01	3.51E-01
rs4706020	4.60E-06	5.337411198	CDC42SE2	5	130674076	intron	0.000257	6	-0.1094	0.0238782	G	A							892/2900/2393	985/3548/3328		A	G		-1.09E-01	I		6.51E-01	6.22E-01
rs11177014	4.63E-06	5.334589759		12	68425651		0.183665	7	-0.109223	0.0238617	G	A							NA/NA/NA	NA/NA/NA		A	G		-1.09E-01	I		4.76E-01	4.49E-01
rs73321508	4.63E-06	5.33452314		21	19287639			6	-0.462581	0.10088	T	C							NA/NA/NA	NA/NA/NA		C	T		-4.63E-01	I		9.88E-01	9.84E-01
rs2824542	4.64E-06	5.333310769		21	19283367			7	0.449747	0.0980953	G	A							NA/NA/NA	NA/NA/NA		A	G		4.50E-01	I		1.29E-02	1.63E-02
rs12117328	4.64E-06	5.333093762	NPHP4	1	5924270	intron		5	0.253681	0.0557959	T	C							NA/NA/NA	NA/NA/NA		C	T		2.54E-01	I		9.50E-01	9.60E-01
rs1398554	4.67E-06	5.331005007		4	123522569		0.182782	6	0.112723	0.024617	G	A							NA/NA/NA	NA/NA/NA		A	G		1.13E-01	I		3.06E-01	3.31E-01
rs9821348	4.76E-06	5.322319151		3	106777677		0.334583	7	0.191146	0.0419878	G	A							23/648/3765	54/911/4612		A	G		1.91E-01	I		9.08E-01	9.22E-01
rs11738827	4.77E-06	5.32172023	CDC42SE2	5	130717090	intron		7	0.115571	0.0252671	T	C							NA/NA/NA	NA/NA/NA		C	T		1.16E-01	I		3.47E-01	3.74E-01
rs12121542	4.79E-06	5.319665393		1	5921556		0.352569	5	-0.253535	0.0558421	C	A							NA/NA/NA	NA/NA/NA		A	C		-2.54E-01	I		5.02E-02	4.03E-02
rs605203	4.80E-06	5.31879948		6	31847012		0.167188	1f	0.114176	0.0249654	C	A							2014/1912/509	2758/2316/506		A	C		1.14E-01	I		3.01E-01	3.32E-01
rs74618856	4.80E-06	5.318734334		6	31325745			2b	0.11328	0.0247782	T	C							NA/NA/NA	NA/NA/NA		C	T		1.13E-01	I		4.33E-01	4.60E-01
rs2824533	4.83E-06	5.316339796		21	19258925		1.09875	7	0.484431	0.1058058	G	A							NA/NA/NA	NA/NA/NA		A	G		4.84E-01	I		1.14E-02	1.45E-02
rs9266248	4.83E-06	5.316131103		6	31325758			4	0.113856	0.0249109	G	A							NA/NA/NA	NA/NA/NA		A	G		1.14E-01	I		4.37E-01	4.64E-01
rs9266247	4.83E-06	5.316105923		6	31325756			4	0.113862	0.0249124	G	A							NA/NA/NA	NA/NA/NA		A	G		1.14E-01	I		4.37E-01	4.64E-01
rs9268528	4.83E-06	5.315905432		6	32383108		3.026277	1f	-0.109065	0.0238804	G	A							2459/2904/844	2839/3809/1240		A	G		-1.09E-01	I		3.98E-01	3.67E-01
rs12650624	4.83E-06	5.315886556		4	179668169		0.750553	6	-0.389243	0.0851162	T	C							NA/NA/NA	NA/NA/NA		C	T		-3.89E-01	I		9.84E-01	9.78E-01
rs17206350	4.85E-06	5.314546693		6	32675067			7	0.105713	0.0231408	T	C							NA/NA/NA	NA/NA/NA		C	T		1.06E-01	I		5.02E-01	5.32E-01
rs10051679	4.88E-06	5.311287484		5	131570931		1.392124	5	-0.11029	0.0241655	T	A							NA/NA/NA	NA/NA/NA		A	T		-1.10E-01	I		3.71E-01	3.47E-01
rs118153754	4.91E-06	5.309337968		11	123133504			6	0.418646	0.0931054	G	A							NA/NA/NA	NA/NA/NA		A	G		4.19E-01	I		9.80E-01	9.86E-01
rs4437064	4.96E-06	5.30449731	CSF2RB	22	37319947	intron		5	-0.111788	0.0244941	G	C							NA/NA/NA	NA/NA/NA		C	G		-1.12E-01	I		5.22E-01	4.98E-01
rs2824541	5.01E-06	5.299924821		21	19282934		0.300851	7	0.443793	0.0971337	G	A							NA/NA/NA	NA/NA/NA		A	G		4.44E-01	I		1.31E-02	1.65E-02
rs150760112	5.05E-06	5.296815274		11	123133590				0.418074	0.0930975	G	A							NA/NA/NA	NA/NA/NA		A	G		4.18E-01	I		9.80E-01	9.86E-01
rs7245672	5.06E-06	5.295850341	PBX4	19	19699963	intron		7	-0.110808	0.0243201	T	C							NA/NA/NA	NA/NA/NA		C	T		-1.11E-01	I		3.55E-01	3.30E-01
rs570263	5.08E-06	5.294423633		6	31847196			5	0.114052	0.0250026	T	C							NA/NA/NA	NA/NA/NA		C	T		1.14E-01	I		3.02E-01	3.33E-01
rs7676741	5.08E-06	5.293832046		4	123523441		0.998091	5	0.112175	0.0245935	G	A							NA/NA/NA	NA/NA/NA		A	G		1.12E-01	I		3.05E-01	3.30E-01
rs9266250	5.12E-06	5.290581624		6	31325792			4	-0.111932	0.0245501	G	A							NA/NA/NA	NA/NA/NA		A	G		-1.12E-01	I		6.42E-01	6.15E-01
rs17002151	5.20E-06	5.283866388		21	19265489		0.174935	7	0.445127	0.0975067	T	C							NA/NA/NA	NA/NA/NA		C	T		4.45E-01	I		1.33E-02	1.66E-02
rs7676523	5.21E-06	5.282889782		4	123523279			7	0.112033	0.0245909	G	A							NA/NA/NA	NA/NA/NA		A	G		1.12E-01	I		3.05E-01	3.30E-01
rs7280777	5.26E-06	5.278984533		21	19287256			6	0.457791	0.1004204	T	C							NA/NA/NA	NA/NA/NA		C	T		4.58E-01	I		1.25E-02	1.58E-02
rs141554723	5.30E-06	5.275512771		1	236279247				0.541391	0.1214608	T	G							NA/NA/NA	NA/NA/NA		G	T		5.41E-01	I		9.82E-01	9.87E-01
rs9653815	5.33E-06	5.273373024	PDE9A	21	44143243	intron		5	-0.108461	0.0238583	T	C							NA/NA/NA	NA/NA/NA		C	T		-1.08E-01	I		3.91E-01	3.70E-01
rs2524059	5.35E-06	5.271301355		6	31250823			6	-0.108833	0.0239269	G	C							NA/NA/NA	NA/NA/NA		C	G		-1.09E-01	I		5.72E-01	5.47E-01
rs12370257	5.37E-06	5.269938379		12	57385287			4	-0.195198	0.0428688	G	A							NA/NA/NA	NA/NA/NA		A	G		-1.95E-01	I		9.20E-01	9.08E-01
rs2075943	5.39E-06	5.268420904	CSF2RB	22	37319009	intron	5.850505	5	0.106757	0.0234791	G	A							NA/NA/NA	NA/NA/NA		A	G		1.07E-01	I		4.42E-01	4.68E-01
rs9982357	5.40E-06	5.267436577		21	19265700		0.175796	6	0.442295	0.0970523	T	C							NA/NA/NA	NA/NA/NA		C	T		4.42E-01	I		1.30E-02	1.63E-02
rs9266257	5.41E-06	5.266871778		6	31325886			4	0.116864	0.0256911	G	C							NA/NA/NA	NA/NA/NA		C	G		1.17E-01	I		2.94E-01	3.21E-01
rs6922182	5.42E-06	5.266128937		6	46733800			7	0.346924	0.0762873	G	C							NA/NA/NA	NA/NA/NA		C	G		3.47E-01	I		2.21E-02	2.91E-02
rs8108705	5.42E-06	5.265910178	PBX4	19	19675367	intron		6	0.111322	0.0245108	T	G							NA/NA/NA	NA/NA/NA		G	T		1.11E-01	I		6.46E-01	6.71E-01
rs156031	5.44E-06	5.2644011		5	131526190		0.031912	4	0.129116	0.0284572	G	A							220/2025/3956	362/2762/4752		A	G		1.29E-01	I		7.77E-01	8.00E-01
rs3763322	5.47E-06	5.262355004		6	32406807			7	0.107712	0.0237153	G	A							NA/NA/NA	NA/NA/NA		A	G		1.08E-01	I		5.74E-01	6.08E-01
rs9982068	5.49E-06	5.260657125		21	19266051		0.177541	7	-0.441041	0.0968457	G	C							NA/NA/NA	NA/NA/NA		C	G		-4.41E-01	I		9.87E-01	9.84E-01
rs247311	5.50E-06	5.259784996		5	131491681			7	-0.129996	0.0286637	C	A							NA/NA/NA	NA/NA/NA		A	C		-1.30E-01	I		2.25E-01	2.02E-01
rs8128143	5.51E-06	5.259033666		21	19280470			6	-0.473213	0.1039949	T	C							NA/NA/NA	NA/NA/NA		C	T		-4.73E-01	I		9.88E-01	9.85E-01
rs6927408	5.51E-06	5.258615159		6	46734227		0.119593	7	-0.345874	0.0761156	G	A							NA/NA/NA	NA/NA/NA		A	G		-3.46E-01	I		9.78E-01	9.71E-01
rs1029332	5.52E-06	5.258282847	PDE9A	21	44142979	intron	0.109126	4	0.108256	0.0238513	G	A							583/2055/1799	874/2624/2082		A	G		1.08E-01	I		6.09E-01	6.29E-01
rs12832728	5.56E-06	5.254725292		12	68420403			7	-0.1067	0.0235089	G	A							NA/NA/NA	NA/NA/NA		A	G		-1.07E-01	I		4.69E-01	4.43E-01
rs9981566	5.58E-06	5.25351604	CHODL-AS1	21	19257081	intron	1.085083	6	-0.484098	0.1064307	G	C							NA/NA/NA	NA/NA/NA		C	G		-4.84E-01	I		9.89E-01	9.86E-01
rs6921815	5.60E-06	5.251959348		6	46733625		0.136446	6	0.347719	0.0765796	T	C							NA/NA/NA	NA/NA/NA		C	T		3.48E-01	I		2.20E-02	2.90E-02
rs3741578	5.65E-06	5.24819221	ZBTB39	12	57394635	exon	0.097048	6	-0.199149	0.0438385	G	C							NA/NA/NA	NA/NA/NA		C	G		-1.99E-01	I		9.22E-01	9.10E-01
rs31467	5.67E-06	5.24678552		5	131436838		4.356924	2b	0.106894	0.0235682	T	C							1093/2180/1163	1527/2737/1318		C	T		1.07E-01	I		4.85E-01	5.10E-01
rs116001075	5.68E-06	5.245424637		5	131585196			5	-0.466977	0.104369	T	C							NA/NA/NA	NA/NA/NA		C	T		-4.67E-01	I		2.23E-02	1.72E-02
rs2269149	5.73E-06	5.241548371	PDE9A	21	44141357	intron	0.109149	5	-0.107723	0.0237758	T	C							2431/2908/850	2852/3797/1222		C	T		-1.08E-01	I		3.94E-01	3.73E-01
rs162891	5.77E-06	5.238832466		5	131623268			6	-0.110722	0.0244488	T	C							NA/NA/NA	NA/NA/NA		C	T		-1.11E-01	I		3.58E-01	3.34E-01
rs283763	5.79E-06	5.237213439	P4HA2	5	131553245	intron	0.204723	6	-0.135244	0.0298942	T	A							NA/NA/NA	NA/NA/NA		A	T		-1.35E-01	I		2.18E-01	1.97E-01
rs9974302	5.86E-06	5.231900106		21	19266330			6	0.438644	0.0966147	T	A							NA/NA/NA	NA/NA/NA		A	T		4.39E-01	I		1.30E-02	1.64E-02
rs9305831	5.86E-06	5.231876402		21	19266443			6	0.438303	0.09654	G	A							NA/NA/NA	NA/NA/NA		A	G		4.38E-01	I		1.30E-02	1.64E-02
rs2269150	5.87E-06	5.231419611	PDE9A	21	44141449	intron	0.109093	1f	-0.107716	0.0238004	T	C							NA/NA/NA	NA/NA/NA		C	T		-1.08E-01	I		3.93E-01	3.72E-01
rs1398553	5.87E-06	5.231089718		4	123548068		0.0942	6	-0.111526	0.0246153	G	A							667/2721/2820	753/3289/3850		A	G		-1.12E-01	I		6.97E-01	6.72E-01
rs139737896	5.88E-06	5.230898258	RAPGEF6	5	130870695	intron			0.666564	0.1508204	T	C							NA/NA/NA	NA/NA/NA		C	T		6.67E-01	I		9.91E-01	9.94E-01
rs4919998	5.88E-06	5.230372362	PDE9A	21	44141600	intron	0.109094	4	-0.107773	0.0238157	C	A							NA/NA/NA	NA/NA/NA		A	C		-1.08E-01	I		3.93E-01	3.72E-01
rs4821563	5.89E-06	5.230052852	CSF2RB	22	37314185	intron		6	-0.11469	0.0253147	C	A							NA/NA/NA	NA/NA/NA		A	C		-1.15E-01	I		7.01E-01	6.77E-01
rs2516501	5.89E-06	5.22956408		6	31356598			5	-0.161651	0.0357508	T	C							NA/NA/NA	NA/NA/NA		C	T		-1.62E-01	I		2.49E-01	2.34E-01
rs73736630	5.90E-06	5.229217187		6	46734505			7	-0.342562	0.0756203	C	A							NA/NA/NA	NA/NA/NA		A	C		-3.43E-01	I		9.78E-01	9.71E-01
rs7278271	5.95E-06	5.225593264		21	19267191			6	0.43757	0.0964429	G	A							NA/NA/NA	NA/NA/NA		A	G		4.38E-01	I		1.31E-02	1.64E-02
rs7276819	6.01E-06	5.220780253		21	19267277			6	-0.437293	0.0964314	G	A							NA/NA/NA	NA/NA/NA		A	G		-4.37E-01	I		9.87E-01	9.84E-01
rs114926457	6.03E-06	5.219617153		21	19267364			7	0.437232	0.0964298	G	A							NA/NA/NA	NA/NA/NA		A	G		4.37E-01	I		1.31E-02	1.64E-02
rs7283258	6.04E-06	5.218839406		21	19266881			7	0.437303	0.0964536	G	A							NA/NA/NA	NA/NA/NA		A	G		4.37E-01	I		1.31E-02	1.64E-02
rs7282252	6.04E-06	5.218645366		21	19266609		0.180582	5	-0.437348	0.0964656	C	A							5/203/6000	2/201/7686		A	C		-4.37E-01	I		9.87E-01	9.84E-01
rs162892	6.05E-06	5.218218066		5	131623250		6.37995	5	0.11069	0.024496	G	A							NA/NA/NA	NA/NA/NA		A	G		1.11E-01	I		6.41E-01	6.65E-01
rs7281631	6.06E-06	5.217605499		21	19266883			7	-0.43724	0.0964525	G	A							NA/NA/NA	NA/NA/NA		A	G		-4.37E-01	I		9.87E-01	9.84E-01
rs7283134	6.11E-06	5.213612771		21	19266828		0.19315	7	0.437105	0.096464	G	A							NA/NA/NA	NA/NA/NA		A	G		4.37E-01	I		1.30E-02	1.64E-02
rs4821562	6.12E-06	5.213170525	CSF2RB	22	37314179	intron		6	-0.114475	0.0253131	T	A							NA/NA/NA	NA/NA/NA		A	T		-1.14E-01	I		7.01E-01	6.77E-01
rs7278264	6.16E-06	5.210465822	PDE9A	21	44140041	intron	0.109148	4	-0.107449	0.0237948	C	A							NA/NA/NA	NA/NA/NA		A	C		-1.07E-01	I		3.93E-01	3.72E-01
rs4920137	6.18E-06	5.209360928	PDE9A	21	44140117	intron	0.109149	4	-0.107409	0.0237887	G	A							2432/2908/839	2859/3798/1212		A	G		-1.07E-01	I		3.93E-01	3.72E-01
rs138126658	6.18E-06	5.209147878		11	123134385				-0.543978	0.1224715	G	A							NA/NA/NA	NA/NA/NA		A	G		-5.44E-01	I		1.46E-02	1.01E-02
rs9808712	6.18E-06	5.208781789		21	19264854		0.174012	7	0.445634	0.0984043	T	C							NA/NA/NA	NA/NA/NA		C	T		4.46E-01	I		1.28E-02	1.61E-02
rs28842577	6.20E-06	5.20770849	PDE9A	21	44149392	intron		7	0.161469	0.0357972	G	A							NA/NA/NA	NA/NA/NA		A	G		1.61E-01	I		7.83E-01	7.96E-01
rs11930030	6.22E-06	5.206396779		4	123517085			7	-0.113959	0.0252189	G	A							NA/NA/NA	NA/NA/NA		A	G		-1.14E-01	I		6.98E-01	6.74E-01
rs11909607	6.26E-06	5.203742831		21	19281091			6	-0.439619	0.0971994	T	G							NA/NA/NA	NA/NA/NA		G	T		-4.40E-01	I		9.87E-01	9.84E-01
rs2839576	6.26E-06	5.203569299	PDE9A	21	44139957	intron	0.109148	5	0.10738	0.0237971	G	A							588/2062/1787	876/2646/2059		A	G		1.07E-01	I		6.07E-01	6.28E-01
rs61352298	6.27E-06	5.202616801	PDLIM4	5	131600589	intron		5	-0.109031	0.0241681	G	C							NA/NA/NA	NA/NA/NA		C	G		-1.09E-01	I		3.64E-01	3.40E-01
rs61008539	6.27E-06	5.202457562	SUN1	7	858506	intron		5	-0.114865	0.025465	G	C							NA/NA/NA	NA/NA/NA		C	G		-1.15E-01	I		3.42E-01	3.21E-01
rs2269148	6.36E-06	5.196374252	PDE9A	21	44141254	intron	0.10916	5	-0.1075	0.0238423	T	C							NA/NA/NA	NA/NA/NA		C	T		-1.08E-01	I		3.94E-01	3.74E-01
rs4920138	6.37E-06	5.19612859	PDE9A	21	44140277	intron	0.109156	4	-0.107381	0.0238164	G	A							NA/NA/NA	NA/NA/NA		A	G		-1.07E-01	I		3.94E-01	3.73E-01
rs4920140	6.38E-06	5.195505505	PDE9A	21	44140635	intron	0.109164	7	0.107269	0.0237932	T	C							NA/NA/NA	NA/NA/NA		C	T		1.07E-01	I		6.07E-01	6.27E-01
rs9789509	6.40E-06	5.193898749			0				-2.28445	0.6558172	G	A							NA/NA/NA	NA/NA/NA		A	G		-2.28E+00	I		1.71E-03	2.99E-04
rs116026357	6.40E-06	5.193720285		21	19267365			7	0.435933	0.0964101	G	C							NA/NA/NA	NA/NA/NA		C	G		4.36E-01	I		1.31E-02	1.64E-02
rs7249692	6.44E-06	5.190940854		19	19670688			7	-0.110592	0.0245466	T	C							NA/NA/NA	NA/NA/NA		C	T		-1.11E-01	I		3.53E-01	3.29E-01
rs116566905	6.46E-06	5.189528887		6	32661293			6	-0.113041	0.0250699	G	A							NA/NA/NA	NA/NA/NA		A	G		-1.13E-01	I		5.58E-01	5.30E-01
rs4919997	6.55E-06	5.183939086	PDE9A	21	44138175	intron		6	0.108024	0.0239889	G	C							NA/NA/NA	NA/NA/NA		C	G		1.08E-01	I		5.90E-01	6.11E-01
rs113587666	6.56E-06	5.183384904		21	19267585			7	-0.435346	0.0963872	T	C							NA/NA/NA	NA/NA/NA		C	T		-4.35E-01	I		9.87E-01	9.84E-01
rs10482891	6.62E-06	5.179361838		21	19263991		0.263854	6	-0.460155	0.101968	T	C							NA/NA/NA	NA/NA/NA		C	T		-4.60E-01	I		9.88E-01	9.85E-01
rs6814458	6.66E-06	5.176720791		4	123520842		0.099516	6	0.110563	0.0245465	G	A							NA/NA/NA	NA/NA/NA		A	G		1.11E-01	I		3.07E-01	3.31E-01
rs9977475	6.67E-06	5.176041535		21	19267733			6	0.434489	0.0962742	T	C							NA/NA/NA	NA/NA/NA		C	T		4.34E-01	I		1.34E-02	1.68E-02
rs152125	6.85E-06	5.164019151		5	131427161		0.115079	1f	0.108273	0.0240999	G	A							NA/NA/NA	NA/NA/NA		A	G		1.08E-01	I		6.28E-01	6.53E-01
rs2824556	6.90E-06	5.161012461	CHODL	21	19297540	intron	0.043058	4	-0.477957	0.1062431	G	A							NA/NA/NA	NA/NA/NA		A	G		-4.78E-01	I		9.89E-01	9.85E-01
rs3094691	6.93E-06	5.159256739		6	31274693		5.791042	6	0.103307	0.0229968	G	A							1147/2785/2004	1671/3612/2290		A	G		1.03E-01	I		5.38E-01	5.67E-01
rs3763323	6.95E-06	5.158212704		6	32406843			6	-0.145917	0.0324487	T	C							NA/NA/NA	NA/NA/NA		C	T		-1.46E-01	I		8.58E-01	8.37E-01
rs2967685	7.01E-06	5.154557143		19	8786966			6	0.144425	0.0321228	T	C							NA/NA/NA	NA/NA/NA		C	T		1.44E-01	I		1.46E-01	1.63E-01
rs6959154	7.02E-06	5.153585563	SUN1	7	856320	intron		4	-0.113961	0.0253986	T	C							NA/NA/NA	NA/NA/NA		C	T		-1.14E-01	I		3.46E-01	3.26E-01
rs7275640	7.03E-06	5.15321954	PDE9A	21	44136884	intron		7	-0.107999	0.0240625	G	A							NA/NA/NA	NA/NA/NA		A	G		-1.08E-01	I		4.25E-01	4.04E-01
rs7125472	7.09E-06	5.149318239		11	123128310		0.752788	6	-0.398941	0.0902204	T	G							NA/NA/NA	NA/NA/NA		G	T		-3.99E-01	I		2.11E-02	1.49E-02
rs247009	7.09E-06	5.149129019		5	131448677			7	0.126648	0.028261	T	C							NA/NA/NA	NA/NA/NA		C	T		1.27E-01	I		7.74E-01	7.96E-01
rs1473281	7.19E-06	5.143321247		19	8789230		0.665535	7	0.144969	0.0322834	T	C							NA/NA/NA	NA/NA/NA		C	T		1.45E-01	I		1.46E-01	1.62E-01
rs1265945	7.20E-06	5.142381687	EHMT2	6	31861815	intron		6	0.113897	0.0253805	G	A							NA/NA/NA	NA/NA/NA		A	G		1.14E-01	I		2.95E-01	3.25E-01
rs112333268	7.31E-06	5.136359567		21	19267680			7	-0.437899	0.0974434	G	A							NA/NA/NA	NA/NA/NA		A	G		-4.38E-01	I		9.87E-01	9.84E-01
rs9472843	7.33E-06	5.134768659		6	46736818			6	-0.334567	0.0746073	G	A							NA/NA/NA	NA/NA/NA		A	G		-3.35E-01	I		9.77E-01	9.70E-01
rs9975109	7.37E-06	5.132265064	CHODL	21	19298887	intron		5	0.478821	0.1067771	G	C							NA/NA/NA	NA/NA/NA		C	G		4.79E-01	I		1.11E-02	1.44E-02
rs945441	7.38E-06	5.131786544	ADAMTSL1	9	18907769	intron	4.621788	7	-0.1812	0.0403854	G	A							50/800/3585	36/916/4629		A	G		-1.81E-01	I		9.09E-01	8.98E-01
rs9977416	7.39E-06	5.131292097		21	19267709			6	0.432655	0.0963323	T	C							NA/NA/NA	NA/NA/NA		C	T		4.33E-01	I		1.32E-02	1.65E-02
rs308447	7.46E-06	5.127528468		4	123738546		0.846583	1f	-0.106584	0.0238175	T	C							2577/2816/809	2992/3750/1142		C	T		-1.07E-01	I		3.82E-01	3.58E-01
rs7280645	7.49E-06	5.125611545	PDE9A	21	44136625	intron	0.112466	7	0.106863	0.0238832	T	G							NA/NA/NA	NA/NA/NA		G	T		1.07E-01	I		6.00E-01	6.21E-01
rs115091637	7.50E-06	5.125174478		21	19268279			7	0.431982	0.0962457	G	A							NA/NA/NA	NA/NA/NA		A	G		4.32E-01	I		1.38E-02	1.71E-02
rs2918307	7.50E-06	5.125074837		19	8789722			6	0.176127	0.0393021	G	A							NA/NA/NA	NA/NA/NA		A	G		1.76E-01	I		1.19E-01	1.32E-01
rs2967677	7.50E-06	5.124818888		19	8789721			6	0.176134	0.0393047	T	C							NA/NA/NA	NA/NA/NA		C	T		1.76E-01	I		1.19E-01	1.32E-01
rs932019	7.51E-06	5.124366424	PDLIM4	5	131599370	intron		2b	-0.107585	0.0240508	T	C							NA/NA/NA	NA/NA/NA		C	T		-1.08E-01	I		3.68E-01	3.44E-01
rs9653742	7.66E-06	5.115877266		21	19260617		1.22665	7	-0.465531	0.1038847	T	C							3/130/4298	1/125/5451		C	T		-4.66E-01	I		9.88E-01	9.85E-01
rs9976928	7.69E-06	5.113832578		3	154400551			7	-0.431743	0.0963121	G	A							NA/NA/NA	NA/NA/NA		A	G		-4.32E-01	I		9.87E-01	9.84E-01
rs1473280	7.70E-06	5.113399305		19	8789091		0.665746	6	-0.141487	0.0316116	G	C							NA/NA/NA	NA/NA/NA		C	G		-1.41E-01	I		8.52E-01	8.35E-01
rs2967675	7.73E-06	5.111680071		19	8789484		0.68515	6	0.14143	0.0316048	T	C							4305/1710/165	5668/2019/142		C	T		1.41E-01	I		1.48E-01	1.65E-01
rs2164983	7.74E-06	5.111490837		19	8789381			7	-0.141437	0.031607	C	A							NA/NA/NA	NA/NA/NA		A	C		-1.41E-01	I		8.52E-01	8.35E-01
rs7253377	7.74E-06	5.111149077		19	8790015		0.702603	7	-0.141422	0.0316048	T	G							169/1713/4325	146/2026/5720		G	T		-1.41E-01	I		8.52E-01	8.35E-01
rs2967676	7.75E-06	5.110875974		19	8789666		0.695913	7	0.141418	0.031605	C	A							NA/NA/NA	NA/NA/NA		A	C		1.41E-01	I		1.48E-01	1.65E-01
chr19:8788440	7.77E-06	5.10937781			0				0.156974	0.0350868	G	A							NA/NA/NA	NA/NA/NA		A	G		1.57E-01	I		1.33E-01	1.49E-01
rs7279484	7.79E-06	5.10862871		21	19269514		0.365686	7	0.420136	0.0937575	T	C							NA/NA/NA	NA/NA/NA		C	T		4.20E-01	I		1.68E-02	2.02E-02
rs2824558	7.79E-06	5.10843634	CHODL	21	19299725	intron		6	-0.479601	0.1072366	G	A							NA/NA/NA	NA/NA/NA		A	G		-4.80E-01	I		9.89E-01	9.86E-01
rs61154119	7.83E-06	5.106501224		19	8787750			6	-0.14291	0.0319536	T	G							NA/NA/NA	NA/NA/NA		G	T		-1.43E-01	I		8.53E-01	8.37E-01
rs56897467	7.83E-06	5.106149502	CHODL-AS1	21	19256717	intron		7	0.484097	0.1081179	G	C							NA/NA/NA	NA/NA/NA		C	G		4.84E-01	I		1.14E-02	1.44E-02
rs9976932	7.85E-06	5.105236025		3	154400567			7	0.436171	0.0973881	T	G							NA/NA/NA	NA/NA/NA		G	T		4.36E-01	I		1.36E-02	1.68E-02
rs7278748	7.88E-06	5.103687676		21	19268507			7	-0.430658	0.0961759	T	C							NA/NA/NA	NA/NA/NA		C	T		-4.31E-01	I		9.86E-01	9.83E-01
rs9977494	7.88E-06	5.103628679		3	154400500			7	0.465949	0.1040822	T	C							NA/NA/NA	NA/NA/NA		C	T		4.66E-01	I		1.17E-02	1.48E-02
rs2844482	7.91E-06	5.101705488		6	31539767		0.321319	5	-0.145906	0.0327565	T	C							104/36/1	110/40/7		C	T		-1.46E-01	I		1.57E-01	1.39E-01
rs6908171	7.92E-06	5.101530974		6	31270735			7	0.107731	0.0241228	C	A							NA/NA/NA	NA/NA/NA		A	C		1.08E-01	I		4.25E-01	4.51E-01
rs145464316	7.92E-06	5.101026486		11	123136459				0.408327	0.092827	G	A							NA/NA/NA	NA/NA/NA		A	G		4.08E-01	I		9.80E-01	9.86E-01
rs2967684	7.94E-06	5.100351827		19	8786624		1.290487	6	-0.141752	0.0317162	G	A							NA/NA/NA	NA/NA/NA		A	G		-1.42E-01	I		8.52E-01	8.35E-01
rs4499342	7.94E-06	5.10005754		19	8786913			6	0.143247	0.0320517	T	C							NA/NA/NA	NA/NA/NA		C	T		1.43E-01	I		1.46E-01	1.63E-01
rs2918301	7.97E-06	5.098500812		19	8786918			7	0.143174	0.0320408	T	C							NA/NA/NA	NA/NA/NA		C	T		1.43E-01	I		1.46E-01	1.63E-01
rs9268545	7.97E-06	5.098434889		6	32385750			7	0.10659	0.0238905	T	C							NA/NA/NA	NA/NA/NA		C	T		1.07E-01	I		5.91E-01	6.22E-01
rs7277293	8.00E-06	5.096704315		21	19280029			7	-0.440217	0.0984449	C	A							NA/NA/NA	NA/NA/NA		A	C		-4.40E-01	I		9.87E-01	9.84E-01
rs2918302	8.05E-06	5.094256993		19	8785744			7	-0.142005	0.0317941	G	A							NA/NA/NA	NA/NA/NA		A	G		-1.42E-01	I		8.53E-01	8.36E-01
rs2918309	8.06E-06	5.093496877		19	8789923			7	-0.144244	0.0322982	T	C							NA/NA/NA	NA/NA/NA		C	T		-1.44E-01	I		8.55E-01	8.38E-01
rs12626774	8.09E-06	5.091928562	PDE9A	21	44139048	intron	0.109814	6	0.106675	0.0239287	G	C							NA/NA/NA	NA/NA/NA		C	G		1.07E-01	I		5.92E-01	6.13E-01
rs4920135	8.20E-06	5.08613054	PDE9A	21	44139308	intron	0.109148	6	-0.106395	0.0238813	T	C							NA/NA/NA	NA/NA/NA		C	T		-1.06E-01	I		4.07E-01	3.86E-01
rs146784321	8.20E-06	5.085999759		6	110558059				-0.27913	0.0630755	T	C							NA/NA/NA	NA/NA/NA		C	T		-2.79E-01	I		4.13E-02	3.31E-02
rs7278005	8.20E-06	5.085942587	PDE9A	21	44138620	intron	0.111093	6	0.106423	0.023888	T	C							NA/NA/NA	NA/NA/NA		C	T		1.06E-01	I		5.93E-01	6.14E-01
rs11670067	8.23E-06	5.084490418		19	8787643		0.662407	7	-0.141117	0.0316296	G	A							NA/NA/NA	NA/NA/NA		A	G		-1.41E-01	I		8.52E-01	8.35E-01
rs7282251	8.24E-06	5.084289463		21	19268518		0.30077	7	-0.429542	0.0961307	G	A							NA/NA/NA	NA/NA/NA		A	G		-4.30E-01	I		9.86E-01	9.83E-01
rs2967678	8.32E-06	5.079806733		19	8790198			7	0.145121	0.0325441	T	C							NA/NA/NA	NA/NA/NA		C	T		1.45E-01	I		1.46E-01	1.63E-01
rs10154056	8.33E-06	5.079574547	PDE9A	21	44137884	intron		5	0.10645	0.0239109	T	C							NA/NA/NA	NA/NA/NA		C	T		1.06E-01	I		5.93E-01	6.14E-01
rs150612032	8.34E-06	5.078828742		X	41289586				0.354303	0.0808583	T	C							NA/NA/NA	NA/NA/NA		C	T		3.54E-01	I		2.15E-02	2.90E-02
rs1975031	8.48E-06	5.071421352	INSR	19	7217601	intron		7	0.122327	0.0275242	G	A							NA/NA/NA	NA/NA/NA		A	G		1.22E-01	I		7.45E-01	7.63E-01
rs11106825	8.50E-06	5.070671519	LOC643339	12	93438843	intron		7	0.22215	0.05019	T	C							NA/NA/NA	NA/NA/NA		C	T		2.22E-01	I		9.33E-01	9.45E-01
rs7283732	8.54E-06	5.068401795	PDE9A	21	44137137	intron		6	-0.106353	0.0239187	T	C							NA/NA/NA	NA/NA/NA		C	T		-1.06E-01	I		4.07E-01	3.86E-01
rs12142204	8.60E-06	5.06547125		1	5914441			5	0.256709	0.058099	T	C							NA/NA/NA	NA/NA/NA		C	T		2.57E-01	I		9.44E-01	9.53E-01
rs9808631	8.64E-06	5.063447052		21	19263437			6	-0.461563	0.103589	G	C							NA/NA/NA	NA/NA/NA		C	G		-4.62E-01	I		9.88E-01	9.85E-01
rs4361510	8.69E-06	5.06101171	PDLIM4	5	131599647	intron		4	0.106961	0.0240791	T	C							NA/NA/NA	NA/NA/NA		C	T		1.07E-01	I		6.34E-01	6.58E-01
rs4705852	8.71E-06	5.060187822	PDLIM4	5	131602807	intron		5	0.107078	0.0241078	G	A							NA/NA/NA	NA/NA/NA		A	G		1.07E-01	I		6.34E-01	6.58E-01
rs8130333	8.73E-06	5.059181805	PDE9A	21	44136452	intron		2b	-0.106307	0.0239327	T	C							NA/NA/NA	NA/NA/NA		C	T		-1.06E-01	I		4.07E-01	3.86E-01
rs7304541	8.74E-06	5.058398637	LOC643339	12	93439585	intron		6	0.221914	0.0502052	T	C							NA/NA/NA	NA/NA/NA		C	T		2.22E-01	I		9.33E-01	9.45E-01
rs10859417	8.76E-06	5.057480029	LOC643339	12	93439969	intron	0.39891	6	0.222312	0.0503016	G	A							NA/NA/NA	NA/NA/NA		A	G		2.22E-01	I		9.34E-01	9.46E-01
rs12461391	8.76E-06	5.057442354		19	33807226			5	0.209831	0.0471623	T	C							NA/NA/NA	NA/NA/NA		C	T		2.10E-01	I		9.02E-02	1.03E-01
rs4663784	8.80E-06	5.055464525	INPP5D	2	234114837	intron	1.754011	7	-0.115034	0.0259277	T	C							3446/2369/392	4187/3079/624		C	T		-1.15E-01	I		2.76E-01	2.55E-01
rs7133334	8.82E-06	5.054688518	LOC643339	12	93439489	intron		7	-0.222007	0.0502472	T	C							NA/NA/NA	NA/NA/NA		C	T		-2.22E-01	I		6.65E-02	5.44E-02
rs9974706	8.83E-06	5.054102748		21	19269068			7	-0.427944	0.0960922	G	A							NA/NA/NA	NA/NA/NA		A	G		-4.28E-01	I		9.87E-01	9.83E-01
rs4920136	8.84E-06	5.0535497	PDE9A	21	44139619	intron		7	-0.107472	0.0242091	T	C							NA/NA/NA	NA/NA/NA		C	T		-1.07E-01	I		4.27E-01	4.06E-01
rs1007602	8.85E-06	5.053018945	PDLIM4	5	131602166	exon	0.318192	2b	-0.106818	0.0240684	T	C							2678/2818/712	3170/3663/1059		C	T		-1.07E-01	I		3.66E-01	3.42E-01
rs14004	8.86E-06	5.052346246	HLA-DRA	6	32407709	exon	1.059668	1f	0.105513	0.0237686	C	A							972/2920/2313	1421/3823/2643		A	C		1.06E-01	I		5.78E-01	6.11E-01
rs3900945	8.92E-06	5.049671663		5	131592870		0.037498	4	-0.106649	0.024039	T	C							1933/1992/511	2208/2617/756		C	T		-1.07E-01	I		3.69E-01	3.45E-01
rs10463891	8.93E-06	5.049244359	PDLIM4	5	131597392	intron	0.117146	1b	0.106853	0.0240864	G	A							NA/NA/NA	NA/NA/NA		A	G		1.07E-01	I		6.34E-01	6.58E-01
rs9271069	8.93E-06	5.048976414		6	32575700			4	-0.168194	0.0378545	G	A							NA/NA/NA	NA/NA/NA		A	G		-1.68E-01	I		8.03E-01	7.86E-01
rs1979981	8.94E-06	5.048476464	PDLIM4	5	131601720	intron		4	-0.106798	0.024076	G	A							NA/NA/NA	NA/NA/NA		A	G		-1.07E-01	I		3.66E-01	3.42E-01
rs71583465	8.96E-06	5.047499606	PDLIM4	5	131594628	intron		5	-0.106615	0.024037	G	C							NA/NA/NA	NA/NA/NA		C	G		-1.07E-01	I		3.69E-01	3.45E-01
rs10469104	9.02E-06	5.045006329		18	63653896			6	-0.17039	0.038359	T	C							NA/NA/NA	NA/NA/NA		C	T		-1.70E-01	I		8.66E-01	8.53E-01
rs9266252	9.04E-06	5.04395217		6	31325822			4	0.119836	0.0269909	G	A							NA/NA/NA	NA/NA/NA		A	G		1.20E-01	I		2.41E-01	2.70E-01
rs60922440	9.05E-06	5.043269848		20	60948753			7	0.120169	0.0271148	T	C							NA/NA/NA	NA/NA/NA		C	T		1.20E-01	I		6.80E-01	6.99E-01
rs725956	9.08E-06	5.042076803		12	57331936		0.185771	6	0.171749	0.0386636	G	A							NA/NA/NA	NA/NA/NA		A	G		1.72E-01	I		9.18E-02	1.05E-01
rs144809362	9.10E-06	5.04107173		X	41288273				0.352789	0.0808425	G	A							NA/NA/NA	NA/NA/NA		A	G		3.53E-01	I		2.14E-02	2.90E-02
rs79800867	9.14E-06	5.038931706		3	106817961			5	0.228291	0.0517741	T	C							NA/NA/NA	NA/NA/NA		C	T		2.28E-01	I		9.34E-01	9.45E-01
rs7772614	9.21E-06	5.03569086		6	31329092			6	-0.112635	0.0254012	C	A							NA/NA/NA	NA/NA/NA		A	C		-1.13E-01	I		6.20E-01	5.91E-01
rs31478	9.23E-06	5.034739487		5	131423475			5	-0.106685	0.0240866	T	C							NA/NA/NA	NA/NA/NA		C	T		-1.07E-01	I		3.73E-01	3.48E-01
rs9266262	9.29E-06	5.032069844		6	31325932			5	0.119641	0.0269827	G	A							2596/2791/655	3522/3446/704		A	G		1.20E-01	I		2.42E-01	2.71E-01
rs11910311	9.32E-06	5.03046854		21	19264585		0.179367	7	0.450263	0.1013944	C	A							NA/NA/NA	NA/NA/NA		A	C		4.50E-01	I		1.22E-02	1.53E-02
rs25890	9.35E-06	5.029294305		5	131437562		1.613443	6	0.105001	0.0237189	T	C							812/2901/2491	1189/3759/2937		C	T		1.05E-01	I		6.09E-01	6.33E-01
rs555927	9.39E-06	5.027513898		5	131457754			6	0.11207	0.0253222	G	C							NA/NA/NA	NA/NA/NA		C	G		1.12E-01	I		5.98E-01	6.21E-01
rs9472844	9.41E-06	5.026404377		6	46737133		0.119088	6	0.331691	0.0748575	T	C							NA/NA/NA	NA/NA/NA		C	T		3.32E-01	I		2.18E-02	2.86E-02
rs4920139	9.42E-06	5.025722327	PDE9A	21	44140314	intron	0.109164	2b	-0.105809	0.0239111	T	C							NA/NA/NA	NA/NA/NA		C	T		-1.06E-01	I		4.00E-01	3.81E-01
rs246108	9.45E-06	5.024794359		5	131563683			4	0.116769	0.0264027	G	A							NA/NA/NA	NA/NA/NA		A	G		1.17E-01	I		7.09E-01	7.30E-01
rs7281614	9.58E-06	5.018831736	PDE9A	21	44138484	intron	0.112454	6	-0.10593	0.0239557	G	A							NA/NA/NA	NA/NA/NA		A	G		-1.06E-01	I		4.06E-01	3.85E-01
rs141382888	9.67E-06	5.014440608	EPB41L2	6	131208026	intron			-0.719174	0.1641898	G	A							NA/NA/NA	NA/NA/NA		A	G		-7.19E-01	I		9.95E-01	9.92E-01
rs11765528	9.72E-06	5.012494168	SUN1	7	861952	intron		7	-0.11097	0.0251202	T	C							NA/NA/NA	NA/NA/NA		C	T		-1.11E-01	I		3.44E-01	3.24E-01
rs76941081	9.73E-06	5.011742568		2	79668820			7	-1.95569	0.537827	T	C							NA/NA/NA	NA/NA/NA		C	T		-1.96E+00	I		1.87E-03	4.05E-04
rs3014993	9.76E-06	5.010339316		12	68342908		0.327995	6	0.112333	0.0254412	T	A							NA/NA/NA	NA/NA/NA		A	T		1.12E-01	I		6.99E-01	7.23E-01
rs76071216	9.79E-06	5.009317132		2	79670009			6	-1.94462	0.5337272	T	C							NA/NA/NA	NA/NA/NA		C	T		-1.94E+00	I		1.88E-03	4.11E-04
rs2918299	9.98E-06	5.000872505		19	8787273		0.663709	5	0.140401	0.0317643	T	C							NA/NA/NA	NA/NA/NA		C	T		1.40E-01	I		1.52E-01	1.68E-01
rs4719460	9.99E-06	5.000249791	SUN1	7	859610	intron		7	0.112898	0.0255921	T	C							NA/NA/NA	NA/NA/NA		C	T		1.13E-01	I		6.54E-01	6.73E-01
rs3135341	1.00E-05	4.999956573		6	32398748			7	0.128703	0.0291295	C	A							NA/NA/NA	NA/NA/NA		A	C		1.29E-01	I		1.92E-01	2.15E-01
rs80321908	1.00E-05	4.999370729		2	79665536			7	-1.96807	0.5435407	G	A							NA/NA/NA	NA/NA/NA		A	G		-1.97E+00	I		1.86E-03	4.00E-04
rs143723040	1.00E-05	4.999262326	CLYBL	13	100348584	intron			-1.84097	0.4858263	T	A							NA/NA/NA	NA/NA/NA		A	T		-1.84E+00	I		2.02E-03	5.44E-04
rs9980787	1.01E-05	4.996724772		21	19276657		0.425916	5	-0.431585	0.0975539	T	A							NA/NA/NA	NA/NA/NA		A	T		-4.32E-01	I		9.87E-01	9.84E-01
rs7783487	1.02E-05	4.992952435	SUN1	7	860160	intron		4	-0.110907	0.0251614	C	A							NA/NA/NA	NA/NA/NA		A	C		-1.11E-01	I		3.42E-01	3.22E-01
rs7281911	1.02E-05	4.992098668	PDE9A	21	44141910	intron	0.109078	4	-0.106605	0.0241821	T	C							NA/NA/NA	NA/NA/NA		C	T		-1.07E-01	I		4.05E-01	3.85E-01
rs10506348	1.02E-05	4.990893447		12	57331370		1.90705	1f	0.17041	0.0385833	G	A							4946/1186/73	6505/1318/64		A	G		1.70E-01	I		9.18E-02	1.05E-01
rs4721479	1.02E-05	4.989509233	SUN1	7	859585	intron		7	0.113512	0.0257624	T	C							NA/NA/NA	NA/NA/NA		C	T		1.14E-01	I		6.56E-01	6.75E-01
rs10859416	1.03E-05	4.987154342	LOC643339	12	93439940	intron	0.584052	6	0.226262	0.0516008	T	C							NA/NA/NA	NA/NA/NA		C	T		2.26E-01	I		9.35E-01	9.47E-01
rs10859415	1.04E-05	4.984736672	LOC643339	12	93439926	intron	0.78023	7	-0.226163	0.0515921	G	C							NA/NA/NA	NA/NA/NA		C	G		-2.26E-01	I		6.46E-02	5.29E-02
rs1813812	1.04E-05	4.983877964		12	57333395			7	0.170775	0.0386962	G	A							NA/NA/NA	NA/NA/NA		A	G		1.71E-01	I		9.15E-02	1.04E-01
rs12986062	1.06E-05	4.975067133	INSR	19	7214723	intron		5	0.121849	0.0277135	G	A							NA/NA/NA	NA/NA/NA		A	G		1.22E-01	I		7.48E-01	7.67E-01
rs4818390	1.06E-05	4.974985128		21	19269915			7	0.422522	0.0957149	G	A							NA/NA/NA	NA/NA/NA		A	G		4.23E-01	I		1.34E-02	1.67E-02
rs7275353	1.06E-05	4.974870347		21	19269111			7	0.423735	0.0959921	T	C							NA/NA/NA	NA/NA/NA		C	T		4.24E-01	I		1.34E-02	1.66E-02
rs4818389	1.06E-05	4.973344186		21	19269869		0.365824	6	-0.422512	0.0957303	T	C							NA/NA/NA	NA/NA/NA		C	T		-4.23E-01	I		9.87E-01	9.83E-01
rs7279568	1.06E-05	4.97331968		21	19269019		0.365639	6	-0.4391	0.0994989	T	A							NA/NA/NA	NA/NA/NA		A	T		-4.39E-01	I		9.87E-01	9.84E-01
rs9977617	1.07E-05	4.972250943		21	19276366			5	0.430604	0.0975995	T	C							NA/NA/NA	NA/NA/NA		C	T		4.31E-01	I		1.32E-02	1.64E-02
rs7283646	1.07E-05	4.97050259		21	19269345			7	-0.4233	0.0959404	T	G							NA/NA/NA	NA/NA/NA		G	T		-4.23E-01	I		9.87E-01	9.83E-01
rs10950611	1.07E-05	4.969853832	SUN1	7	861094	intron		5	-0.11056	0.0251481	T	G							NA/NA/NA	NA/NA/NA		G	T		-1.11E-01	I		3.42E-01	3.22E-01
rs2075942	1.07E-05	4.968829958	CSF2RB	22	37318779	intron	5.856391	5	0.102343	0.0232639	T	C							NA/NA/NA	NA/NA/NA		C	T		1.02E-01	I		4.70E-01	4.94E-01
rs9981082	1.07E-05	4.968672342		21	19270261		0.365722	7	0.421547	0.0955621	G	C							NA/NA/NA	NA/NA/NA		C	G		4.22E-01	I		1.35E-02	1.67E-02
rs60886639	1.08E-05	4.967651246		6	46737367			6	0.328976	0.0747355	T	A							NA/NA/NA	NA/NA/NA		A	T		3.29E-01	I		2.18E-02	2.86E-02
rs4818391	1.08E-05	4.966809539		21	19270126			6	0.421808	0.0956416	T	G							NA/NA/NA	NA/NA/NA		G	T		4.22E-01	I		1.35E-02	1.67E-02
rs7278330	1.08E-05	4.966351113		21	19269448			7	-0.422972	0.0959109	G	A							NA/NA/NA	NA/NA/NA		A	G		-4.23E-01	I		9.87E-01	9.83E-01
rs9981312	1.08E-05	4.965407636		21	19270197			7	0.421568	0.095602	G	A							NA/NA/NA	NA/NA/NA		A	G		4.22E-01	I		1.35E-02	1.67E-02
rs270621	1.08E-05	4.964762435	PDLIM4	5	131605821	intron		4	-0.106474	0.0242316	C	A							NA/NA/NA	NA/NA/NA		A	C		-1.06E-01	I		3.55E-01	3.32E-01
rs115812731	1.09E-05	4.963642624		19	8788177			7	-0.178984	0.040662	T	G							NA/NA/NA	NA/NA/NA		G	T		-1.79E-01	I		8.85E-01	8.73E-01
rs4818387	1.09E-05	4.962653196		21	19269665		0.365741	6	-0.422708	0.095891	G	A							NA/NA/NA	NA/NA/NA		A	G		-4.23E-01	I		9.87E-01	9.83E-01
rs7727038	1.10E-05	4.959761702		5	131590257		0.117248	4	0.101301	0.0230555	T	C							NA/NA/NA	NA/NA/NA		C	T		1.01E-01	I		5.32E-01	5.58E-01
rs2447587	1.10E-05	4.959342289	ACY3	11	67411830	intron	16.471112	2b	0.199621	0.0453494	T	C							3739/672/25	4861/693/23		C	T		2.00E-01	I		6.81E-02	8.04E-02
rs6936204	1.10E-05	4.95906554		6	32217092		8.95878	1f	0.107958	0.024555	T	C							2714/2705/787	3736/3351/802		C	T		1.08E-01	I		3.15E-01	3.47E-01
rs2075941	1.10E-05	4.958832417	CSF2RB	22	37318515	intron	5.855728	2b	0.102039	0.0232211	T	C							NA/NA/NA	NA/NA/NA		C	T		1.02E-01	I		4.71E-01	4.95E-01
rs11829786	1.11E-05	4.954759193		12	57332232			7	0.171948	0.0390912	T	C							NA/NA/NA	NA/NA/NA		C	T		1.72E-01	I		9.06E-02	1.03E-01
rs2280976	1.12E-05	4.952526532	CSF2RB	22	37318426	intron		4	-0.101888	0.0232034	T	C							NA/NA/NA	NA/NA/NA		C	T		-1.02E-01	I		5.29E-01	5.05E-01
rs4818388	1.12E-05	4.951301891		21	19269828			6	-0.421706	0.095786	T	C							NA/NA/NA	NA/NA/NA		C	T		-4.22E-01	I		9.87E-01	9.83E-01
rs116882589	1.12E-05	4.949368944	CDC40	6	110541075	intron		5	0.27567	0.063253	G	A							NA/NA/NA	NA/NA/NA		A	G		2.76E-01	I		9.59E-01	9.67E-01
rs35403253	1.13E-05	4.947036871	FNIP1	5	131080960	intron		6	0.124317	0.0283192	T	C							NA/NA/NA	NA/NA/NA		C	T		1.24E-01	I		3.49E-01	3.72E-01
rs162904	1.13E-05	4.945295041	PDLIM4	5	131595784	intron	0.038605	1b	-0.105889	0.0241512	T	C							950/1045/249	1180/1324/370		C	T		-1.06E-01	I		3.59E-01	3.35E-01
rs7727544	1.14E-05	4.94473255		5	131590534		0.037509	1f	0.101116	0.0230529	T	C							830/2196/1411	1206/2777/1598		C	T		1.01E-01	I		5.32E-01	5.58E-01
rs114412914	1.14E-05	4.944273914		19	8788184			7	-0.179675	0.0409091	G	A							NA/NA/NA	NA/NA/NA		A	G		-1.80E-01	I		8.85E-01	8.72E-01
rs9273358	1.14E-05	4.943392399		6	32626019			4	-0.107687	0.024557	T	C							NA/NA/NA	NA/NA/NA		C	T		-1.08E-01	I		4.41E-01	4.18E-01
rs2930110	1.15E-05	4.939509915		12	68346653		0.681906	7	-0.111391	0.0254308	T	C							3208/2533/465	3871/3308/711		C	T		-1.11E-01	I		3.01E-01	2.77E-01
rs9983745	1.16E-05	4.93596528		21	19270266			7	-0.419639	0.0954825	T	G							NA/NA/NA	NA/NA/NA		G	T		-4.20E-01	I		9.86E-01	9.83E-01
rs166010	1.17E-05	4.933450461		5	131473218			7	-0.108133	0.0246939	T	C							NA/NA/NA	NA/NA/NA		C	T		-1.08E-01	I		3.82E-01	3.58E-01
rs1361106	1.17E-05	4.931569221		1	199480321		0.01811	6	-0.12284	0.0280882	G	A							3940/2005/262	4787/2717/386		A	G		-1.23E-01	I		2.23E-01	2.04E-01
rs2075940	1.17E-05	4.931272536	CSF2RB	22	37318446	intron		4	0.102081	0.0233037	G	A							NA/NA/NA	NA/NA/NA		A	G		1.02E-01	I		4.73E-01	4.98E-01
rs9981421	1.17E-05	4.930309708		21	19270320			6	0.419279	0.0954615	G	A							NA/NA/NA	NA/NA/NA		A	G		4.19E-01	I		1.35E-02	1.67E-02
rs9984612	1.17E-05	4.930257924		21	19271807			7	0.420768	0.0958018	T	C							NA/NA/NA	NA/NA/NA		C	T		4.21E-01	I		1.35E-02	1.67E-02
rs80013148	1.17E-05	4.930235733		2	79678697			6	-1.89456	0.5204133	G	A							NA/NA/NA	NA/NA/NA		A	G		-1.89E+00	I		1.92E-03	4.40E-04
rs10076701	1.18E-05	4.929079657	PDLIM4	5	131596419	intron		1f	-0.100835	0.02303	T	C							NA/NA/NA	NA/NA/NA		C	T		-1.01E-01	I		4.67E-01	4.41E-01
rs3115574	1.18E-05	4.92882153		6	32217413			5	0.108024	0.0246548	T	C							NA/NA/NA	NA/NA/NA		C	T		1.08E-01	I		3.19E-01	3.50E-01
rs9983801	1.19E-05	4.926204693		21	19271604		0.378411	5	-0.420042	0.0956791	G	A							NA/NA/NA	NA/NA/NA		A	G		-4.20E-01	I		9.86E-01	9.83E-01
rs4818392	1.20E-05	4.921738985		21	19272466			6	-0.436962	0.099593	G	C							NA/NA/NA	NA/NA/NA		C	G		-4.37E-01	I		9.87E-01	9.84E-01
rs4663221	1.20E-05	4.919943809	INPP5D	2	234097338	intron		7	0.129173	0.0295777	G	C							NA/NA/NA	NA/NA/NA		C	G		1.29E-01	I		7.90E-01	8.08E-01
rs7774047	1.21E-05	4.916300344		6	32398563			6	0.105158	0.0240576	C	A							NA/NA/NA	NA/NA/NA		A	C		1.05E-01	I		5.99E-01	6.29E-01
rs2072707	1.21E-05	4.915788468	CSF2RB	22	37319081	intron	5.842973	5	0.107268	0.0245192	T	G							1824/2073/568	2534/2431/647		G	T		1.07E-01	I		3.37E-01	3.63E-01
rs9981587	1.21E-05	4.915634665		21	19270450			6	0.418344	0.0954086	T	A							NA/NA/NA	NA/NA/NA		A	T		4.18E-01	I		1.35E-02	1.67E-02
rs10222238	1.22E-05	4.914352712	CSF2RB	22	37318014	intron	0.031197	5	-0.100819	0.0230601	T	G							NA/NA/NA	NA/NA/NA		G	T		-1.01E-01	I		5.30E-01	5.05E-01
rs9984931	1.22E-05	4.912484776		21	19271765		0.406745	7	0.419682	0.0957481	G	A							NA/NA/NA	NA/NA/NA		A	G		4.20E-01	I		1.35E-02	1.67E-02
rs9984011	1.22E-05	4.912136982		21	19270536		0.365662	7	-0.418031	0.095375	T	C							NA/NA/NA	NA/NA/NA		C	T		-4.18E-01	I		9.86E-01	9.83E-01
rs4713515	1.23E-05	4.911445772		6	32240875			6	-0.101988	0.0233318	G	A							NA/NA/NA	NA/NA/NA		A	G		-1.02E-01	I		5.65E-01	5.39E-01
rs4919996	1.23E-05	4.911293499	PDE9A	21	44138053	intron		6	0.105327	0.0241114	G	A							NA/NA/NA	NA/NA/NA		A	G		1.05E-01	I		5.87E-01	6.08E-01
rs162894	1.24E-05	4.90786208		5	131611872		0.179142	7	-0.10589	0.0242556	T	G							NA/NA/NA	NA/NA/NA		G	T		-1.06E-01	I		3.55E-01	3.32E-01
rs6516928	1.24E-05	4.906960242		21	16022416		0.059429	7	0.267228	0.0615496	G	A							NA/NA/NA	NA/NA/NA		A	G		2.67E-01	I		9.44E-01	9.54E-01
rs9984115	1.25E-05	4.902468522		21	19270683		0.365694	5	-0.416559	0.0951462	T	C							NA/NA/NA	NA/NA/NA		C	T		-4.17E-01	I		9.86E-01	9.83E-01
rs9974631	1.26E-05	4.901162529		21	19275173		2.411297	5	0.439758	0.1004754	G	A							NA/NA/NA	NA/NA/NA		A	G		4.40E-01	I		1.27E-02	1.57E-02
rs7275405	1.26E-05	4.900367693		21	19271034			7	0.416767	0.0952163	T	G							NA/NA/NA	NA/NA/NA		G	T		4.17E-01	I		1.36E-02	1.68E-02
rs9984293	1.26E-05	4.899991518		21	19270928			7	-0.416373	0.0951309	T	C							NA/NA/NA	NA/NA/NA		C	T		-4.16E-01	I		9.86E-01	9.83E-01
rs7276855	1.26E-05	4.898954411		21	19270993		0.365948	7	0.416594	0.0951922	C	A							NA/NA/NA	NA/NA/NA		A	C		4.17E-01	I		1.36E-02	1.68E-02
rs9982541	1.27E-05	4.896374137		21	19273749			7	-0.437536	0.1000156	T	C							NA/NA/NA	NA/NA/NA		C	T		-4.38E-01	I		9.87E-01	9.84E-01
rs11911838	1.27E-05	4.895325145		21	19271255			6	0.417755	0.0954944	G	A							NA/NA/NA	NA/NA/NA		A	G		4.18E-01	I		1.36E-02	1.68E-02
rs2255899	1.27E-05	4.895028334	NFKBIL1	6	31522051	intron		7	-0.139586	0.0320724	T	C							NA/NA/NA	NA/NA/NA		C	T		-1.40E-01	I		1.62E-01	1.44E-01
rs7280187	1.28E-05	4.893438563		21	19271201			6	-0.417572	0.0954734	C	A							NA/NA/NA	NA/NA/NA		A	C		-4.18E-01	I		9.86E-01	9.83E-01
rs7280693	1.28E-05	4.893146434		21	19271194			6	0.417465	0.0954522	G	A							NA/NA/NA	NA/NA/NA		A	G		4.17E-01	I		1.36E-02	1.68E-02
rs156029	1.28E-05	4.892868075	P4HA2	5	131532634	intron	0.087201	6	0.104263	0.0239209	G	A							731/2870/2603	1103/3717/3068		A	G		1.04E-01	I		6.22E-01	6.49E-01
rs7134373	1.28E-05	4.892261056		12	57343877			7	-0.171112	0.0391806	G	C							NA/NA/NA	NA/NA/NA		C	G		-1.71E-01	I		9.11E-01	8.99E-01
rs2535305	1.29E-05	4.890519324		6	31054381		0.426269	7	-0.102708	0.0235621	G	A							NA/NA/NA	NA/NA/NA		A	G		-1.03E-01	I		4.58E-01	4.27E-01
rs7276455	1.30E-05	4.887331333		21	19271099			7	0.422337	0.0966273	T	C							NA/NA/NA	NA/NA/NA		C	T		4.22E-01	I		1.34E-02	1.65E-02
rs5756407	1.30E-05	4.887204031	CSF2RB	22	37316259	intron	0.041159	5	0.0995703	0.0228457	T	C							NA/NA/NA	NA/NA/NA		C	T		9.96E-02	I		4.69E-01	4.94E-01
rs2523579	1.30E-05	4.886778845		6	31328517			7	0.10994	0.0252126	T	C							NA/NA/NA	NA/NA/NA		C	T		1.10E-01	I		3.06E-01	3.36E-01
rs11705450	1.30E-05	4.886688504	CSF2RB	22	37317529	intron		4	-0.0999657	0.0229378	G	A							NA/NA/NA	NA/NA/NA		A	G		-1.00E-01	I		5.30E-01	5.06E-01
rs9607398	1.30E-05	4.886247111	CSF2RB	22	37316041	intron		5	-0.0995796	0.0228504	T	C							NA/NA/NA	NA/NA/NA		C	T		-9.96E-02	I		5.31E-01	5.06E-01
rs141824777	1.31E-05	4.884219797	METTL24	6	110580243	intron			-0.30044	0.0694459	T	C							NA/NA/NA	NA/NA/NA		C	T		-3.00E-01	I		4.06E-02	3.35E-02
rs10222232	1.31E-05	4.881672433	CSF2RB	22	37317970	intron	0.030991	5	-0.100663	0.0231111	G	A							NA/NA/NA	NA/NA/NA		A	G		-1.01E-01	I		5.28E-01	5.04E-01
rs2401095	1.31E-05	4.881269145	PDE9A	21	44148968	intron		6	-0.105857	0.0243167	T	G							NA/NA/NA	NA/NA/NA		G	T		-1.06E-01	I		4.15E-01	3.96E-01
rs5756408	1.32E-05	4.880575838	CSF2RB	22	37317848	intron	0.030624	5	0.0999314	0.0229461	T	C							NA/NA/NA	NA/NA/NA		C	T		9.99E-02	I		4.70E-01	4.94E-01
rs116352200	1.32E-05	4.87906102		4	172510452			5	0.366702	0.0848077	C	A							NA/NA/NA	NA/NA/NA		A	C		3.67E-01	I		9.59E-01	9.65E-01
rs28096	1.33E-05	4.877417175	CAST	5	96109244	exon	0.882532	6	0.102634	0.0235899	G	A							852/2839/2514	1179/3755/2957		A	G		1.03E-01	I		6.12E-01	6.34E-01
rs7280681	1.33E-05	4.87727965		21	19270962			6	-0.415128	0.0950932	T	A							NA/NA/NA	NA/NA/NA		A	T		-4.15E-01	I		9.86E-01	9.83E-01
rs3117572	1.33E-05	4.876164686	MSH5	6	31717692	intron	0.097312	1f	-0.171247	0.039319	G	A							149/1354/2934	138/1493/3950		A	G		-1.71E-01	G		NA	NA
rs7280675	1.35E-05	4.870380993		21	19270944		0.365717	7	-0.414658	0.0950613	T	G							5/211/5977	2/213/7668		G	T		-4.15E-01	I		9.86E-01	9.83E-01
rs2930113	1.35E-05	4.868387751		12	68343540		0.326913	7	0.111333	0.025626	C	A							NA/NA/NA	NA/NA/NA		A	C		1.11E-01	I		7.03E-01	7.26E-01
rs81598	1.36E-05	4.867474563		5	131587960		3.978287	6	0.10573	0.024332	G	C							NA/NA/NA	NA/NA/NA		C	G		1.06E-01	I		6.45E-01	6.68E-01
rs4820261	1.36E-05	4.866617594	CSF2RB	22	37316949	intron	0.030601	5	0.0995077	0.0228858	G	A							NA/NA/NA	NA/NA/NA		A	G		9.95E-02	I		4.70E-01	4.94E-01
rs157578	1.37E-05	4.862364258	P4HA2	5	131561322	intron	0.349816	4	0.15404	0.0355287	G	C							NA/NA/NA	NA/NA/NA		C	G		1.54E-01	I		8.47E-01	8.65E-01
rs409715	1.37E-05	4.861950056		6	32195723			6	0.114021	0.0262675	T	C							NA/NA/NA	NA/NA/NA		C	T		1.14E-01	I		7.12E-01	7.41E-01
rs13193504	1.38E-05	4.861646769		6	46737786		0.119071	7	0.323451	0.0743738	G	A							NA/NA/NA	NA/NA/NA		A	G		3.23E-01	I		2.20E-02	2.87E-02
rs61939622	1.38E-05	4.859988757		12	57340431			6	-0.16861	0.0387516	T	C							NA/NA/NA	NA/NA/NA		C	T		-1.69E-01	I		9.09E-01	8.96E-01
rs2844503	1.39E-05	4.858271239		6	31442731			4	0.101672	0.0234091	T	A							NA/NA/NA	NA/NA/NA		A	T		1.02E-01	I		5.25E-01	5.56E-01
rs4721502	1.40E-05	4.854471083	SUN1	7	862186	intron		6	-0.109459	0.0252297	G	A							NA/NA/NA	NA/NA/NA		A	G		-1.09E-01	I		3.40E-01	3.21E-01
rs4821568	1.43E-05	4.844411963	CSF2RB	22	37316476	intron	0.030602	6	0.0990565	0.0228409	T	C							1625/3042/1539	2224/3892/1774		C	T		9.91E-02	I		4.69E-01	4.94E-01
rs9268607	1.43E-05	4.843826552		6	32400538		0.053748	6	-0.103349	0.0238424	G	A							NA/NA/NA	NA/NA/NA		A	G		-1.03E-01	I		4.06E-01	3.76E-01
rs12523195	1.44E-05	4.841354103			0				-0.122216	0.028182	T	C							NA/NA/NA	NA/NA/NA		C	T		-1.22E-01	I		6.48E-01	6.25E-01
rs71320553	1.44E-05	4.84044183	PDE9A	21	44150877	intron		6	0.157911	0.0364793	G	A							NA/NA/NA	NA/NA/NA		A	G		1.58E-01	I		7.90E-01	8.02E-01
rs2395109	1.45E-05	4.839309426		6	32203652			6	0.115401	0.0266585	T	C							NA/NA/NA	NA/NA/NA		C	T		1.15E-01	I		7.28E-01	7.55E-01
rs11705504	1.47E-05	4.831340497	CSF2RB	22	37317493	intron		4	0.099789	0.0230448	G	A							NA/NA/NA	NA/NA/NA		A	G		9.98E-02	I		4.67E-01	4.91E-01
rs59225647	1.49E-05	4.827691952		19	8787942			6	0.191667	0.0442289	G	A							NA/NA/NA	NA/NA/NA		A	G		1.92E-01	I		1.05E-01	1.17E-01
rs62078276	1.49E-05	4.827242408	SEC14L1	17	75096887	intron		6	0.111733	0.0258364	G	A							NA/NA/NA	NA/NA/NA		A	G		1.12E-01	I		6.66E-01	6.89E-01
rs117665563	1.49E-05	4.826501968		19	33840747			3a	0.28604	0.0660189	T	C							NA/NA/NA	NA/NA/NA		C	T		2.86E-01	I		3.98E-02	4.89E-02
rs246107	1.49E-05	4.825943101	P4HA2	5	131546668	intron	0.066998	7	-0.104881	0.0242527	G	A							2742/2809/652	3253/3648/988		A	G		-1.05E-01	I		3.58E-01	3.33E-01
rs4862035	1.50E-05	4.825126471		4	179614998		0.63697	7	0.451963	0.104439	G	A							6015/173/2	7700/170/0		A	G		4.52E-01	I		1.04E-02	1.45E-02
rs10049993	1.50E-05	4.824685374		4	179667312		0.995775	6	-0.448736	0.103728	G	C							NA/NA/NA	NA/NA/NA		C	G		-4.49E-01	I		9.87E-01	9.83E-01
rs371709	1.51E-05	4.82240579		5	131583240			7	0.105122	0.0243195	G	A							NA/NA/NA	NA/NA/NA		A	G		1.05E-01	I		6.46E-01	6.69E-01
rs78450423	1.53E-05	4.81660487	CDC40	6	110528144	intron		6	-0.270299	0.0629701	G	A							NA/NA/NA	NA/NA/NA		A	G		-2.70E-01	I		4.06E-02	3.25E-02
rs2516397	1.54E-05	4.813540931	NFKBIL1	6	31521905	intron		6	-0.138596	0.0321479	T	C							NA/NA/NA	NA/NA/NA		C	T		-1.39E-01	I		1.62E-01	1.43E-01
rs79064749	1.54E-05	4.81209028		2	214126494			5	0.591812	0.140773	G	C							NA/NA/NA	NA/NA/NA		C	G		5.92E-01	I		9.88E-01	9.93E-01
rs10950608	1.54E-05	4.812031116	SUN1	7	860964	intron		5	0.110026	0.0254863	G	A							NA/NA/NA	NA/NA/NA		A	G		1.10E-01	I		6.63E-01	6.83E-01
rs9268588	1.55E-05	4.808716699		6	32397794			7	-0.102615	0.0237704	G	C							NA/NA/NA	NA/NA/NA		C	G		-1.03E-01	I		4.08E-01	3.77E-01
rs4821569	1.56E-05	4.808113233	CSF2RB	22	37316873	intron		5	-0.0991531	0.0229605	G	A							NA/NA/NA	NA/NA/NA		A	G		-9.92E-02	I		5.28E-01	5.04E-01
rs1313996	1.56E-05	4.80555504	C2	6	31876042	intron		5	0.108208	0.0250509	T	A							NA/NA/NA	NA/NA/NA		A	T		1.08E-01	I		3.03E-01	3.33E-01
rs960736	1.57E-05	4.804728731		6	32402225			7	0.103288	0.0239374	T	C							NA/NA/NA	NA/NA/NA		C	T		1.03E-01	I		5.93E-01	6.23E-01
rs7773756	1.57E-05	4.804114179		6	32402464		0.240135	6	0.102554	0.023769	T	C							908/2900/2398	1315/3812/2763		C	T		1.03E-01	I		5.92E-01	6.23E-01
rs7753264	1.57E-05	4.803105653		6	32402440			6	-0.102542	0.023769	G	A							NA/NA/NA	NA/NA/NA		A	G		-1.03E-01	I		4.08E-01	3.77E-01
rs4612206	1.57E-05	4.802857335		6	32404093		0.513381	1f	-0.102538	0.0237689	T	C							NA/NA/NA	NA/NA/NA		C	T		-1.03E-01	I		4.08E-01	3.77E-01
rs9268615	1.57E-05	4.802796657		6	32402889		0.453453	6	0.102538	0.0237689	G	A							927/2909/2369	1333/3818/2736		A	G		1.03E-01	I		5.92E-01	6.23E-01
rs9268613	1.57E-05	4.802785625		6	32402692		0.240871	6	-0.102537	0.0237689	T	C							NA/NA/NA	NA/NA/NA		C	T		-1.03E-01	I		4.08E-01	3.77E-01
rs9268589	1.58E-05	4.801527115		6	32398202			1f	0.102524	0.0237692	G	A							641/2076/1718	930/2684/1967		A	G		1.03E-01	I		5.92E-01	6.23E-01
rs7756262	1.58E-05	4.801386894		6	32398675		0.05177	6	0.102522	0.0237692	T	A							NA/NA/NA	NA/NA/NA		A	T		1.03E-01	I		5.92E-01	6.23E-01
rs9268606	1.58E-05	4.801271453		6	32400070		0.036413	1f	0.10252	0.0237692	G	A							642/2075/1718	929/2680/1966		A	G		1.03E-01	I		5.92E-01	6.23E-01
rs9268605	1.58E-05	4.801263208		6	32399833		0.053971	1b	0.10252	0.0237692	G	A							639/2075/1711	924/2683/1960		A	G		1.03E-01	I		5.92E-01	6.23E-01
rs9268608	1.58E-05	4.801221987		6	32400865			7	-0.10252	0.0237691	T	C							NA/NA/NA	NA/NA/NA		C	T		-1.03E-01	I		4.08E-01	3.77E-01
rs79292548	1.59E-05	4.799672173		11	123132210			4	0.381797	0.0897559	G	A							NA/NA/NA	NA/NA/NA		A	G		3.82E-01	I		9.79E-01	9.85E-01
rs35616842	1.60E-05	4.79667061	LRP1	12	57524108	intron		5	-0.186218	0.0431301	T	C							NA/NA/NA	NA/NA/NA		C	T		-1.86E-01	I		9.08E-01	8.97E-01
rs2857598	1.60E-05	4.795926164		6	31563228		0.188544	6	-0.142085	0.0329224	C	A							NA/NA/NA	NA/NA/NA		A	C		-1.42E-01	I		8.51E-01	8.30E-01
rs34129365	1.60E-05	4.795307669	PDE9A	21	44135049	intron		7	-0.105154	0.0243995	T	A							NA/NA/NA	NA/NA/NA		A	T		-1.05E-01	I		4.08E-01	3.89E-01
rs9268634	1.60E-05	4.795004169		6	32406530		0.290904	1f	0.102459	0.0237724	G	A							NA/NA/NA	NA/NA/NA		A	G		1.02E-01	I		5.92E-01	6.23E-01
rs4348358	1.60E-05	4.794882287		6	32399092			5	0.10246	0.0237731	G	A							NA/NA/NA	NA/NA/NA		A	G		1.02E-01	I		5.92E-01	6.23E-01
rs7277424	1.61E-05	4.79422201	PDE9A	21	44141887	intron	0.109072	3a	0.104514	0.0242542	G	A							NA/NA/NA	NA/NA/NA		A	G		1.05E-01	I		5.95E-01	6.14E-01
rs9268609	1.61E-05	4.792605328		6	32401261			4	0.102543	0.0237987	G	A							NA/NA/NA	NA/NA/NA		A	G		1.03E-01	I		5.93E-01	6.23E-01
rs9268610	1.61E-05	4.792212189		6	32401263			4	0.102538	0.0237987	T	C							NA/NA/NA	NA/NA/NA		C	T		1.03E-01	I		5.93E-01	6.23E-01
rs2857706	1.64E-05	4.786187501		6	31537606		1.171285	6	-0.137863	0.0320803	T	C							NA/NA/NA	NA/NA/NA		C	T		-1.38E-01	I		1.62E-01	1.44E-01
rs4535443	1.64E-05	4.784907298		5	131572561			7	0.104567	0.0242975	G	A							NA/NA/NA	NA/NA/NA		A	G		1.05E-01	I		6.44E-01	6.67E-01
rs2523501	1.65E-05	4.782442364	NFKBIL1	6	31517903	intron		6	0.138117	0.0321532	G	C							NA/NA/NA	NA/NA/NA		C	G		1.38E-01	I		8.37E-01	8.56E-01
rs34181049	1.66E-05	4.779572849		6	46739786			7	-0.31741	0.073687	G	C							NA/NA/NA	NA/NA/NA		C	G		-3.17E-01	I		9.78E-01	9.71E-01
rs2009658	1.66E-05	4.779217448		6	31538244		0.730793	6	-0.137747	0.0320797	G	C							3237/1103/89	3926/1511/139		C	G		-1.38E-01	I		1.62E-01	1.44E-01
rs9463242	1.67E-05	4.77794718		6	46740045		0.119845	5	0.317414	0.0737017	T	G							NA/NA/NA	NA/NA/NA		G	T		3.17E-01	I		2.22E-02	2.89E-02
rs2072713	1.69E-05	4.770909733	CSF2RB	22	37319425	intron		5	-0.101621	0.0236354	T	G							NA/NA/NA	NA/NA/NA		G	T		-1.02E-01	I		5.30E-01	5.06E-01
rs1882921	1.73E-05	4.762843479	CHODL	21	19312697	intron	0.180858	7	0.472029	0.1097651	G	A							NA/NA/NA	NA/NA/NA		A	G		4.72E-01	I		1.23E-02	1.56E-02
rs73765672	1.73E-05	4.76138943	WASF1	6	110489493	intron		6	0.266502	0.0624875	G	C							NA/NA/NA	NA/NA/NA		C	G		2.67E-01	I		9.60E-01	9.68E-01
rs3814244	1.73E-05	4.760758097		12	68413471		0.927889	6	-0.100598	0.0234356	T	A							NA/NA/NA	NA/NA/NA		A	T		-1.01E-01	I		4.15E-01	3.90E-01
rs6914482	1.74E-05	4.760698018		6	32201175			7	-0.118767	0.0276936	G	A							NA/NA/NA	NA/NA/NA		A	G		-1.19E-01	I		2.58E-01	2.33E-01
rs73765671	1.74E-05	4.759031635	WASF1	6	110476486	intron		7	0.266433	0.0624888	G	A							NA/NA/NA	NA/NA/NA		A	G		2.66E-01	I		9.60E-01	9.68E-01
rs2523578	1.74E-05	4.758588012		6	31328542			6	0.1151	0.0267891	G	A							3395/2347/434	4628/2787/425		A	G		1.15E-01	I		2.33E-01	2.62E-01
rs4862034	1.75E-05	4.755811974		4	179614667			7	0.448516	0.104485	G	A							NA/NA/NA	NA/NA/NA		A	G		4.49E-01	I		1.17E-02	1.58E-02
rs12663590	1.76E-05	4.755522482		6	31531478			5	0.137468	0.0321045	G	A							NA/NA/NA	NA/NA/NA		A	G		1.37E-01	I		8.36E-01	8.55E-01
rs75114335	1.76E-05	4.753715665		2	79690150			7	1.82127	0.5046515	T	C							NA/NA/NA	NA/NA/NA		C	T		1.82E+00	I		9.98E-01	1.00E+00
rs77026801	1.77E-05	4.752643035		2	79690566			6	-1.82234	0.5049246	C	A							NA/NA/NA	NA/NA/NA		A	C		-1.82E+00	I		1.96E-03	4.88E-04
rs7750963	1.77E-05	4.751501972		6	31271567			7	-0.11615	0.0270576	G	A							NA/NA/NA	NA/NA/NA		A	G		-1.16E-01	I		7.46E-01	7.16E-01
rs399632	1.77E-05	4.751242277		6	32197091			7	0.113972	0.0266025	G	C							NA/NA/NA	NA/NA/NA		C	G		1.14E-01	I		7.25E-01	7.51E-01
rs3745546	1.78E-05	4.749645879	INSR	19	7211816	intron	1.82171	5	-0.116968	0.0273074	G	C							NA/NA/NA	NA/NA/NA		C	G		-1.17E-01	I		2.59E-01	2.41E-01
rs73321557	1.79E-05	4.748352048	CHODL	21	19301130	intron		7	0.476936	0.1111097	T	C							NA/NA/NA	NA/NA/NA		C	T		4.77E-01	I		1.01E-02	1.33E-02
rs111255178	1.79E-05	4.746473001		6	32420943			7	-0.196414	0.0459674	T	C							NA/NA/NA	NA/NA/NA		C	T		-1.96E-01	I		1.11E-01	9.53E-02
rs1823078	1.80E-05	4.745036436		18	23324219		4.914333	7	-0.108518	0.0253233	G	C							NA/NA/NA	NA/NA/NA		C	G		-1.09E-01	I		4.72E-01	4.52E-01
rs10507024	1.80E-05	4.744264494	LOC643339	12	93411688	intron	0.823928	7	0.218561	0.051288	G	A							14/579/5615	27/879/6986		A	G		2.19E-01	I		9.40E-01	9.52E-01
rs9271082	1.80E-05	4.743893486		6	32576086			5	0.145016	0.0338047	T	C							NA/NA/NA	NA/NA/NA		C	T		1.45E-01	I		1.72E-01	1.90E-01
rs733300	1.81E-05	4.743070689		5	131572243			6	0.104018	0.0242902	G	A							NA/NA/NA	NA/NA/NA		A	G		1.04E-01	I		6.46E-01	6.69E-01
rs72720232	1.81E-05	4.742100735		1	95433586			6	0.688204	0.1652247	G	C							NA/NA/NA	NA/NA/NA		C	G		6.88E-01	I		9.92E-01	9.95E-01
rs118155170	1.82E-05	4.739368209	CDC40	6	110520889	intron		5	0.266736	0.062705	T	C							NA/NA/NA	NA/NA/NA		C	T		2.67E-01	I		9.60E-01	9.68E-01
rs10036208	1.82E-05	4.739165688		5	131571323		0.319927	6	-0.104107	0.0243225	T	C							NA/NA/NA	NA/NA/NA		C	T		-1.04E-01	I		3.54E-01	3.31E-01
rs140523	1.82E-05	4.73907518	SCO2	22	50962782	exon	0.326986	4	-0.101515	0.0236935	G	C							720/2151/1562	809/2616/2151		C	G		-1.02E-01	I		6.20E-01	5.96E-01
rs114841434	1.83E-05	4.737677082		6	47037634			6	0.509747	0.120723	G	C							NA/NA/NA	NA/NA/NA		C	G		5.10E-01	I		9.79E-01	9.84E-01
rs9271080	1.83E-05	4.737437384		6	32576076			5	-0.144585	0.0337303	T	C							NA/NA/NA	NA/NA/NA		C	T		-1.45E-01	I		8.28E-01	8.10E-01
rs2524040	1.84E-05	4.736020891		6	31257625		0.471615	6	0.126499	0.0295466	T	C							1494/2175/860	2039/2763/890		C	T		1.26E-01	G		NA	NA
rs112643347	1.84E-05	4.734849503	CHODL	21	19302067	intron		5	0.476215	0.1111188	G	A							NA/NA/NA	NA/NA/NA		A	G		4.76E-01	I		1.01E-02	1.32E-02
rs10210452	1.84E-05	4.734196692		2	226813090			6	0.151795	0.0354214	T	C							NA/NA/NA	NA/NA/NA		C	T		1.52E-01	I		1.45E-01	1.59E-01
rs131814	1.85E-05	4.733511943	NCAPH2	22	50960101	intron		5	0.101593	0.0237277	G	A							NA/NA/NA	NA/NA/NA		A	G		1.02E-01	I		3.81E-01	4.04E-01
rs13190001	1.85E-05	4.732987934		5	131744482			6	0.0994725	0.0232366	T	C							NA/NA/NA	NA/NA/NA		C	T		9.95E-02	I		4.22E-01	4.45E-01
rs8133049	1.85E-05	4.732797755	CHODL	21	19312183	intron		6	0.465812	0.108711	T	C							NA/NA/NA	NA/NA/NA		C	T		4.66E-01	I		1.03E-02	1.36E-02
rs246751	1.85E-05	4.73200741		5	131387553			6	-0.100381	0.0234639	T	C							NA/NA/NA	NA/NA/NA		C	T		-1.00E-01	I		4.30E-01	4.05E-01
rs2523582	1.86E-05	4.73088651		6	31328092			6	-0.115205	0.0269023	G	A							NA/NA/NA	NA/NA/NA		A	G		-1.15E-01	I		7.67E-01	7.39E-01
rs9270994	1.86E-05	4.730349318		6	32574250			7	0.13468	0.0314466	T	C							NA/NA/NA	NA/NA/NA		C	T		1.35E-01	I		1.52E-01	1.72E-01
rs11950815	1.87E-05	4.728860334	RAPGEF6	5	130955487	intron		7	-0.119875	0.0280114	G	A							NA/NA/NA	NA/NA/NA		A	G		-1.20E-01	I		6.53E-01	6.30E-01
rs3115670	1.87E-05	4.728348875	VARS	6	31761865	intron		7	0.130945	0.0305836	T	C							NA/NA/NA	NA/NA/NA		C	T		1.31E-01	I		1.66E-01	1.88E-01
rs9271065	1.88E-05	4.726785686		6	32575619			4	-0.157458	0.0367797	G	C							NA/NA/NA	NA/NA/NA		C	G		-1.57E-01	I		8.55E-01	8.37E-01
rs1800630	1.88E-05	4.726080154		6	31542476		0.300314	2b	0.137214	0.0321571	C	A							113/1557/4538	201/2152/5538		A	C		1.37E-01	I		8.39E-01	8.57E-01
rs57068634	1.89E-05	4.724555037	CDC40	6	110516723	intron		6	0.265855	0.0626077	C	A							NA/NA/NA	NA/NA/NA		A	C		2.66E-01	I		9.60E-01	9.68E-01
rs56085802	1.89E-05	4.723906008	CDC40	6	110510328	intron		5	0.265572	0.0625459	C	A							NA/NA/NA	NA/NA/NA		A	C		2.66E-01	I		9.60E-01	9.68E-01
rs9270997	1.89E-05	4.72367379		6	32574374			7	0.134693	0.0314748	G	A							NA/NA/NA	NA/NA/NA		A	G		1.35E-01	I		1.52E-01	1.72E-01
rs10248538	1.89E-05	4.722468714		7	90101201		0.014053	7	0.100711	0.0235656	G	A							NA/NA/NA	NA/NA/NA		A	G		1.01E-01	I		5.55E-01	5.82E-01
rs2250870	1.91E-05	4.719410249	PDE9A	21	44157187	intron	5.05684	6	0.100717	0.023581	T	C							960/2945/2303	1342/3856/2694		C	T		1.01E-01	I		5.89E-01	6.08E-01
rs7124585	1.91E-05	4.719298733	SIAE	11	124532440	intron	0.017228	6	-0.31649	0.0739981	G	A							1/138/2103	3/123/2747		A	G		-3.16E-01	I		9.78E-01	9.71E-01
rs113094918	1.91E-05	4.719262326		11	45837295			5	0.2485	0.0585137	G	A							NA/NA/NA	NA/NA/NA		A	G		2.49E-01	I		9.51E-01	9.60E-01
rs117299501	1.91E-05	4.718725678	TMC1	9	75187762	intron		6	0.207774	0.0485611	T	A							NA/NA/NA	NA/NA/NA		A	T		2.08E-01	I		6.87E-02	7.95E-02
rs7642560	1.92E-05	4.716038784	ITPR1	3	4594620	intron	0.427637	5	0.963343	0.2307825	T	G							4390/46/0	5554/26/0		G	T		9.63E-01	I		1.94E-03	4.04E-03
rs571338	1.93E-05	4.715350482	SLC44A4	6	31837491	intron		6	-0.100754	0.0235854	G	A							NA/NA/NA	NA/NA/NA		A	G		-1.01E-01	I		5.82E-01	5.51E-01
rs4321864	1.93E-05	4.714949288		6	32399187		3.881383	1f	0.10592	0.0248185	C	A							NA/NA/NA	NA/NA/NA		A	C		1.06E-01	I		6.55E-01	6.82E-01
rs118103358	1.93E-05	4.714415689		12	91443591			6	-0.337436	0.0789486	T	C							NA/NA/NA	NA/NA/NA		C	T		-3.37E-01	I		9.74E-01	9.67E-01
rs12423194	1.94E-05	4.712682084		12	68414167		0.916003	7	0.0996658	0.0233489	T	C							NA/NA/NA	NA/NA/NA		C	T		9.97E-02	I		5.56E-01	5.81E-01
rs72634305	1.95E-05	4.710714357	SEC14L1	17	75106790	intron		7	-0.106288	0.0249182	G	A							NA/NA/NA	NA/NA/NA		A	G		-1.06E-01	I		3.37E-01	3.14E-01
rs11610126	1.95E-05	4.710424424		12	68420273			7	0.0989701	0.023192	G	C							NA/NA/NA	NA/NA/NA		C	G		9.90E-02	I		5.52E-01	5.77E-01
rs152815	1.96E-05	4.707938962	FNIP1	5	131026218	intron		7	-0.121237	0.0284011	G	A							NA/NA/NA	NA/NA/NA		A	G		-1.21E-01	I		6.52E-01	6.30E-01
rs59553816	1.96E-05	4.707861381		20	60949043			5	-0.111541	0.0261626	G	A							NA/NA/NA	NA/NA/NA		A	G		-1.12E-01	I		3.17E-01	2.98E-01
rs575439	1.96E-05	4.707190335	SLC44A4	6	31837739	intron		7	0.100517	0.0235528	T	G							NA/NA/NA	NA/NA/NA		G	T		1.01E-01	I		4.16E-01	4.48E-01
rs440261	1.97E-05	4.70591974		6	32198056			6	-0.112336	0.0263623	G	A							2518/1558/293	2926/2103/466		A	G		-1.12E-01	I		2.78E-01	2.51E-01
rs9268544	1.97E-05	4.704811286		6	32385453		0.030793	6	0.101643	0.0238372	G	A							NA/NA/NA	NA/NA/NA		A	G		1.02E-01	I		5.96E-01	6.26E-01
rs9273370	1.98E-05	4.703326036		6	32626492			5	0.114885	0.0269294	G	A							NA/NA/NA	NA/NA/NA		A	G		1.15E-01	I		3.83E-01	4.05E-01
rs152050	1.99E-05	4.701596728	P4HA2	5	131536826	intron	0.069522	7	-0.103126	0.0242006	T	C							NA/NA/NA	NA/NA/NA		C	T		-1.03E-01	I		3.62E-01	3.38E-01
rs13197370	1.99E-05	4.701380502		6	46738328			6	-0.314279	0.073643	G	A							NA/NA/NA	NA/NA/NA		A	G		-3.14E-01	I		9.78E-01	9.71E-01
rs7747029	2.00E-05	4.698407957		6	46738410			7	-0.314104	0.0736283	G	A							NA/NA/NA	NA/NA/NA		A	G		-3.14E-01	I		9.78E-01	9.71E-01
rs2894250	2.00E-05	4.698074111	C6orf10	6	32331002	intron		6	-0.10013	0.0234847	T	C							NA/NA/NA	NA/NA/NA		C	T		-1.00E-01	I		6.09E-01	5.78E-01
rs6415128	2.01E-05	4.697762175	C6orf10	6	32330894	intron		6	0.100126	0.0234847	G	A							NA/NA/NA	NA/NA/NA		A	G		1.00E-01	I		3.91E-01	4.22E-01
rs162907	2.02E-05	4.694969095		5	131580152		0.019079	6	-0.103226	0.0242447	G	A							2769/2770/666	3289/3602/998		A	G		-1.03E-01	I		3.54E-01	3.31E-01
rs9268583	2.02E-05	4.693604999		6	32397266			6	0.101689	0.0238811	T	G							NA/NA/NA	NA/NA/NA		G	T		1.02E-01	I		5.94E-01	6.24E-01
rs113658694	2.03E-05	4.693347698		11	45836610			6	0.243461	0.0574971	G	A							NA/NA/NA	NA/NA/NA		A	G		2.43E-01	I		9.50E-01	9.59E-01
rs9270980	2.03E-05	4.692675146		6	32573909			7	0.135051	0.0316765	C	A							NA/NA/NA	NA/NA/NA		A	C		1.35E-01	I		1.52E-01	1.71E-01
rs9270986	2.03E-05	4.692292215		6	32574060		1.290982	6	-0.132968	0.0311894	C	A							163/1791/4222	181/2052/5605		A	C		-1.33E-01	I		8.48E-01	8.28E-01
rs9266244	2.05E-05	4.689083757		6	31325692			4	0.115206	0.0270381	G	A							2451/1675/248	3295/1995/218		A	G		1.15E-01	I		2.33E-01	2.61E-01
rs9266245	2.05E-05	4.688542832		6	31325702			4	-0.115195	0.0270373	G	A							102/622/2448	99/780/3295		A	G		-1.15E-01	I		7.67E-01	7.39E-01
rs12148	2.06E-05	4.686255074	SCO2	22	50962208	exon	0.357158	4	0.100593	0.0236276	T	G							1564/2154/719	2156/2616/807		G	T		1.01E-01	I		3.80E-01	4.04E-01
rs11563531	2.07E-05	4.683941546		7	90147236		0.355686	7	-0.098847	0.0232356	G	A							NA/NA/NA	NA/NA/NA		A	G		-9.88E-02	I		4.63E-01	4.36E-01
rs75639085	2.07E-05	4.683153558		4	172485512			6	-0.345899	0.0818239	G	A							NA/NA/NA	NA/NA/NA		A	G		-3.46E-01	I		4.31E-02	3.65E-02
rs28800646	2.08E-05	4.681283627	CHODL	21	19305651	intron		5	-0.45976	0.1079483	T	C							NA/NA/NA	NA/NA/NA		C	T		-4.60E-01	I		9.89E-01	9.86E-01
rs9607397	2.09E-05	4.680771064	CSF2RB	22	37315988	intron	2.666344	5	-0.0975023	0.0229234	T	C							NA/NA/NA	NA/NA/NA		C	T		-9.75E-02	I		5.33E-01	5.09E-01
rs2187818	2.09E-05	4.680731501		6	32395568		0.587239	6	-0.101315	0.0238302	T	G							2413/2905/888	2790/3808/1289		G	T		-1.01E-01	I		4.05E-01	3.75E-01
rs28797200	2.09E-05	4.680727337	CHODL	21	19305409	intron		7	0.459702	0.1079415	T	C							NA/NA/NA	NA/NA/NA		C	T		4.60E-01	I		1.06E-02	1.37E-02
rs2782	2.09E-05	4.680115616	NCAPH2	22	50961854	exon	0.611496	4	0.100541	0.023633	T	C							1564/2154/719	2156/2618/807		C	T		1.01E-01	I		3.80E-01	4.04E-01
rs13172634	2.10E-05	4.677840683		5	131378131			7	-0.0979546	0.0230397	T	C							NA/NA/NA	NA/NA/NA		C	T		-9.80E-02	I		5.06E-01	4.80E-01
rs378088	2.12E-05	4.673653896		6	32196313		0.804841	3b	-0.112439	0.0264893	T	C							NA/NA/NA	NA/NA/NA		C	T		-1.12E-01	I		2.78E-01	2.52E-01
rs660594	2.12E-05	4.67269625	SLC44A4	6	31837250	intron	1.274072	6	0.0998139	0.0234857	G	A							1939/2901/1239	2669/3705/1329		A	G		9.98E-02	I		4.14E-01	4.46E-01
rs6905975	2.13E-05	4.671738671		6	32626139			4	-0.118169	0.0278183	G	C							NA/NA/NA	NA/NA/NA		C	G		-1.18E-01	I		5.48E-01	5.30E-01
rs660550	2.13E-05	4.671355415	SLC44A4	6	31837277	intron	0.119151	7	0.0997995	0.0234861	C	A							1971/2964/1272	2730/3802/1359		A	C		9.98E-02	I		4.14E-01	4.46E-01
rs9268578	2.14E-05	4.67017922		6	32396057			6	-0.101186	0.0238303	G	A							NA/NA/NA	NA/NA/NA		A	G		-1.01E-01	I		4.05E-01	3.75E-01
rs9271062	2.14E-05	4.669249475		6	32575575			3a	0.139169	0.032734	T	A							NA/NA/NA	NA/NA/NA		A	T		1.39E-01	I		1.58E-01	1.77E-01
rs73109212	2.14E-05	4.669212975	ITPR1	3	4595014	intron		6	0.957839	0.2306704	G	A							NA/NA/NA	NA/NA/NA		A	G		9.58E-01	I		1.95E-03	4.03E-03
rs10919696	2.15E-05	4.667533261		1	199463505		0.081748	6	-0.117486	0.0277076	G	A							NA/NA/NA	NA/NA/NA		A	G		-1.17E-01	I		2.34E-01	2.16E-01
rs247217	2.15E-05	4.666724059		5	131393976			7	-0.0995134	0.0234447	T	C							NA/NA/NA	NA/NA/NA		C	T		-9.95E-02	I		4.30E-01	4.05E-01
rs9288842	2.15E-05	4.666639392		3	106776743		0.334842	6	-0.179198	0.0423736	T	C							NA/NA/NA	NA/NA/NA		C	T		-1.79E-01	I		8.89E-02	7.61E-02
rs9268579	2.16E-05	4.666232413		6	32396450			7	0.101139	0.0238306	G	A							NA/NA/NA	NA/NA/NA		A	G		1.01E-01	I		5.95E-01	6.25E-01
rs9271056	2.17E-05	4.664103012		6	32575378			4	0.137367	0.0323304	T	C							NA/NA/NA	NA/NA/NA		C	T		1.37E-01	I		1.55E-01	1.74E-01
rs12178917	2.17E-05	4.662966256		6	32201440			7	0.110803	0.026136	G	A							NA/NA/NA	NA/NA/NA		A	G		1.11E-01	I		7.18E-01	7.45E-01
rs9472849	2.18E-05	4.661627186		6	46741342		0.231912	5	0.314061	0.0739442	T	C							NA/NA/NA	NA/NA/NA		C	T		3.14E-01	I		2.21E-02	2.86E-02
rs2242664	2.18E-05	4.661288583	SLC44A4	6	31839331	exon		5	-0.0996954	0.0234903	T	C							915/2108/1413	959/2693/1929		C	T		-9.97E-02	I		5.86E-01	5.54E-01
rs9268585	2.19E-05	4.659397268		6	32397403			6	0.101057	0.0238309	T	G							627/2075/1728	910/2682/1981		G	T		1.01E-01	I		5.95E-01	6.25E-01
rs35140931	2.20E-05	4.657026904	LRP1	12	57524099	intron		5	-0.187354	0.04412	T	G							NA/NA/NA	NA/NA/NA		G	T		-1.87E-01	I		9.23E-01	9.12E-01
rs2870961	2.21E-05	4.655959628		12	68418042		0.151017	7	0.0982622	0.0231782	T	C							NA/NA/NA	NA/NA/NA		C	T		9.83E-02	I		5.52E-01	5.77E-01
rs142076681	2.21E-05	4.655405365	UGGT1	2	128923945	intron			-0.511845	0.122803	G	C							NA/NA/NA	NA/NA/NA		C	G		-5.12E-01	I		1.66E-02	1.23E-02
rs9271055	2.21E-05	4.655279673		6	32575369			1d	-0.137142	0.0323121	T	G							116/1308/3011	124/1454/3999		G	T		-1.37E-01	I		8.45E-01	8.26E-01
rs4804395	2.21E-05	4.654690977	INSR	19	7211190	intron		7	0.115979	0.0273873	G	A							NA/NA/NA	NA/NA/NA		A	G		1.16E-01	I		7.40E-01	7.58E-01
rs114330494	2.23E-05	4.652353894		4	179631891			6	0.447566	0.105555	T	C							NA/NA/NA	NA/NA/NA		C	T		4.48E-01	I		1.04E-02	1.44E-02
rs60083216	2.23E-05	4.652211534			0				-0.158128	0.0373676	T	C							NA/NA/NA	NA/NA/NA		C	T		-1.58E-01	I		1.80E-01	1.68E-01
rs6458516	2.23E-05	4.651952284		6	46741903		0.794822	6	-0.314884	0.0742241	G	A							NA/NA/NA	NA/NA/NA		A	G		-3.15E-01	I		9.78E-01	9.71E-01
rs7722532	2.23E-05	4.651498483		5	131378381			7	0.0981964	0.0231708	G	C							NA/NA/NA	NA/NA/NA		C	G		9.82E-02	I		4.94E-01	5.19E-01
rs2242665	2.24E-05	4.649488383	SLC44A4	6	31839309	exon	0.1741	5	-0.0995413	0.0234877	T	C							1272/2967/1969	1360/3804/2726		C	T		-9.95E-02	I		5.85E-01	5.54E-01
rs9271061	2.24E-05	4.649310157		6	32575544			4	-0.138299	0.0326084	T	A							NA/NA/NA	NA/NA/NA		A	T		-1.38E-01	I		8.44E-01	8.25E-01
rs9607396	2.24E-05	4.649304346	CSF2RB	22	37315912	intron	0.012005	7	0.096938	0.0228779	C	A							NA/NA/NA	NA/NA/NA		A	C		9.69E-02	I		4.68E-01	4.92E-01
rs59449463	2.25E-05	4.647720983		17	71989156			7	-0.153564	0.0361976	G	C							NA/NA/NA	NA/NA/NA		C	G		-1.54E-01	I		8.88E-01	8.76E-01
rs9268582	2.26E-05	4.646757169		6	32396964			7	-0.100919	0.023835	T	C							NA/NA/NA	NA/NA/NA		C	T		-1.01E-01	I		4.05E-01	3.75E-01
rs74924991	2.27E-05	4.644602123		4	179631533			6	-0.44701	0.105523	T	G							NA/NA/NA	NA/NA/NA		G	T		-4.47E-01	I		9.90E-01	9.86E-01
rs553108	2.27E-05	4.644121484	SLC44A4	6	31840455	intron		7	-0.102048	0.0240912	G	A							NA/NA/NA	NA/NA/NA		A	G		-1.02E-01	I		6.34E-01	6.04E-01
rs365053	2.29E-05	4.640618014		6	32195988		4.372172	6	0.111891	0.0264662	T	G							287/1616/2533	456/2171/2954		G	T		1.12E-01	I		7.22E-01	7.49E-01
rs148660352	2.29E-05	4.639622462		10	37563552				-0.201747	0.0476239	G	A							NA/NA/NA	NA/NA/NA		A	G		-2.02E-01	I		9.28E-01	9.15E-01
rs9463240	2.30E-05	4.638963809		6	46739112		0.118691	5	-0.310768	0.0733696	C	A							3/339/5805	5/319/7477		A	C		-3.11E-01	I		9.78E-01	9.71E-01
rs9268580	2.30E-05	4.637611783		6	32396905			7	0.100893	0.0238555	G	C							NA/NA/NA	NA/NA/NA		C	G		1.01E-01	I		5.95E-01	6.25E-01
rs7938692	2.31E-05	4.637084201		11	124566191		1.108878	1f	-0.320181	0.0756099	C	A							NA/NA/NA	NA/NA/NA		A	C		-3.20E-01	I		9.79E-01	9.72E-01
rs9267649	2.31E-05	4.63635606		6	31824828		0.163444	6	-0.128596	0.0303704	G	A							208/1870/4129	211/2110/5563		A	G		-1.29E-01	I		8.38E-01	8.15E-01
rs644827	2.31E-05	4.636196296	SLC44A4	6	31838441	exon	0.119757	4	0.0993781	0.0234872	T	C							1968/2958/1273	2724/3798/1362		C	T		9.94E-02	I		4.15E-01	4.46E-01
rs644774	2.31E-05	4.636173746	SLC44A4	6	31838490	intron	0.120435	2b	-0.0993779	0.0234872	T	C							914/2106/1414	960/2693/1929		C	T		-9.94E-02	I		5.85E-01	5.54E-01
rs138261280	2.31E-05	4.635756778		3	101933311				-1.21987	0.300196	C	A							NA/NA/NA	NA/NA/NA		A	C		-1.22E+00	I		9.98E-01	9.96E-01
rs9268657	2.32E-05	4.634470834	HLA-DRA	6	32409656	intron	2.18521	1f	0.101157	0.023927	G	A							NA/NA/NA	NA/NA/NA		A	G		1.01E-01	I		5.93E-01	6.23E-01
rs493515	2.33E-05	4.632849159	SLC44A4	6	31838545	intron		2b	0.0993367	0.0234871	G	A							NA/NA/NA	NA/NA/NA		A	G		9.93E-02	I		4.15E-01	4.46E-01
rs9268645	2.34E-05	4.631304122	HLA-DRA	6	32408527	intron	1.22599	1f	-0.100836	0.0238605	G	C							1717/2081/637	1968/2684/929		C	G		-1.01E-01	I		4.05E-01	3.75E-01
rs41291794	2.34E-05	4.630192495		6	32425762			7	-0.19267	0.0457257	T	A							NA/NA/NA	NA/NA/NA		A	T		-1.93E-01	I		1.11E-01	9.49E-02
rs9268542	2.35E-05	4.628847135		6	32384721		15.883975	6	-0.100559	0.0238014	G	A							2416/2906/881	2792/3822/1271		A	G		-1.01E-01	I		4.03E-01	3.73E-01
rs4920141	2.35E-05	4.628786165	PDE9A	21	44141629	intron	0.109069	4	0.099845	0.0236337	T	A							NA/NA/NA	NA/NA/NA		A	T		9.98E-02	I		5.80E-01	6.00E-01
rs882239	2.38E-05	4.624301644		3	21000069		0.854483	6	-0.129496	0.030624	G	A							139/1328/2959	134/1475/3959		A	G		-1.29E-01	I		8.40E-01	8.22E-01
rs1846434	2.38E-05	4.624202918		3	21005129		0.896714	6	-0.13201	0.031219	G	C							NA/NA/NA	NA/NA/NA		C	G		-1.32E-01	I		8.40E-01	8.22E-01
rs575591	2.38E-05	4.623202302	SLC44A4	6	31837791	intron		6	0.0992667	0.0234982	T	G							NA/NA/NA	NA/NA/NA		G	T		9.93E-02	I		4.15E-01	4.46E-01
rs2157332	2.39E-05	4.621971134		6	32392661			5	-0.100834	0.0238872	T	C							NA/NA/NA	NA/NA/NA		C	T		-1.01E-01	I		4.03E-01	3.74E-01
rs577272	2.40E-05	4.619553579	SLC44A4	6	31837963	intron	0.119295	7	0.0992601	0.0235072	G	A							NA/NA/NA	NA/NA/NA		A	G		9.93E-02	I		4.15E-01	4.46E-01
rs1387474	2.41E-05	4.618316465		10	16389315		8.715217	7	-0.122678	0.0291154	G	A							4177/1801/230	5040/2500/349		A	G		-1.23E-01	I		2.00E-01	1.82E-01
rs9829955	2.41E-05	4.617287922		3	106775361		0.331104	6	0.183129	0.0435663	T	C							NA/NA/NA	NA/NA/NA		C	T		1.83E-01	I		9.14E-01	9.26E-01
rs131808	2.42E-05	4.616732334	SCO2	22	50963357	intron		2b	0.0995385	0.0235788	G	C							NA/NA/NA	NA/NA/NA		C	G		9.95E-02	I		3.80E-01	4.03E-01
rs10748093	2.43E-05	4.614645798		12	68418249		0.157833	7	-0.0977137	0.0231654	G	A							2038/3061/1108	2420/3879/1590		A	G		-9.77E-02	I		4.48E-01	4.23E-01
rs518102	2.44E-05	4.61306963		6	32198366			7	0.11083	0.0263035	T	C							NA/NA/NA	NA/NA/NA		C	T		1.11E-01	I		7.22E-01	7.48E-01
rs436845	2.44E-05	4.612722322		6	32197736		0.891994	7	-0.110165	0.0261466	G	A							2457/1657/322	2843/2238/500		A	G		-1.10E-01	I		2.85E-01	2.59E-01
rs9271085	2.45E-05	4.611516915		6	32576152			4	0.143281	0.0339397	T	C							NA/NA/NA	NA/NA/NA		C	T		1.43E-01	I		1.72E-01	1.91E-01
rs73765667	2.45E-05	4.611337635		6	110409257			7	-0.260701	0.0622299	T	C							NA/NA/NA	NA/NA/NA		C	T		-2.61E-01	I		4.06E-02	3.26E-02
rs145515537	2.45E-05	4.610920783		7	67001593				0.396057	0.0938847	T	C							NA/NA/NA	NA/NA/NA		C	T		3.96E-01	I		2.45E-02	2.95E-02
rs9607391	2.45E-05	4.610150219	CSF2RB	22	37314770	intron	0.008116	7	-0.0971859	0.0230466	T	A							NA/NA/NA	NA/NA/NA		A	T		-9.72E-02	I		5.28E-01	5.05E-01
rs882238	2.46E-05	4.609693839		3	20999820		0.906365	7	-0.129174	0.0306028	G	A							186/1852/4170	201/2100/5590		A	G		-1.29E-01	I		8.40E-01	8.22E-01
rs150894500	2.47E-05	4.606635415	DNAH11	7	21915703	intron			-0.619675	0.150984	T	C							NA/NA/NA	NA/NA/NA		C	T		-6.20E-01	I		1.20E-02	7.88E-03
rs73765668	2.47E-05	4.606616104		6	110411898			7	-0.260567	0.062234	G	A							NA/NA/NA	NA/NA/NA		A	G		-2.61E-01	I		4.06E-02	3.25E-02
rs57015983	2.48E-05	4.605513297	EPYC	12	91397941	intron		6	0.398961	0.0946091	T	A							NA/NA/NA	NA/NA/NA		A	T		3.99E-01	I		2.09E-02	2.66E-02
rs3130309	2.49E-05	4.604549541		6	32215472		0.706294	6	-0.100712	0.0238902	G	A							NA/NA/NA	NA/NA/NA		A	G		-1.01E-01	I		6.41E-01	6.10E-01
rs138471957	2.49E-05	4.603277721	DNAH11	7	21916772	intron			0.619266	0.1509425	G	A							NA/NA/NA	NA/NA/NA		A	G		6.19E-01	I		9.88E-01	9.92E-01
rs3115572	2.50E-05	4.602103423		6	32220484		0.294943	1f	-0.100583	0.0238667	G	C							982/2840/2383	1044/3573/3271		C	G		-1.01E-01	I		6.41E-01	6.10E-01
rs261765	2.50E-05	4.601218276		6	120516030		0.193132	7	-0.203154	0.0481608	G	A							20/512/3857	12/588/4932		A	G		-2.03E-01	I		9.45E-01	9.35E-01
rs3115571	2.51E-05	4.59982825		6	32220918		0.330658	5	-0.100555	0.0238668	G	A							NA/NA/NA	NA/NA/NA		A	G		-1.01E-01	I		6.41E-01	6.10E-01
rs117499935	2.53E-05	4.597607919	DDX11-AS1	12	31182976	intron		4	0.598992	0.145715	T	C							NA/NA/NA	NA/NA/NA		C	T		5.99E-01	I		9.91E-01	9.94E-01
rs117412802	2.54E-05	4.595097896	COL4A2	13	111143601	exon		5	0.492788	0.1174278	G	A							NA/NA/NA	NA/NA/NA		A	G		4.93E-01	I		1.63E-02	2.14E-02
rs1473072	2.55E-05	4.593526246		5	131574370		0.513284	4	-0.102441	0.0243589	G	A							NA/NA/NA	NA/NA/NA		A	G		-1.02E-01	I		3.61E-01	3.38E-01
rs9266234	2.56E-05	4.591571768		6	31325494			5	0.104353	0.02479	T	C							NA/NA/NA	NA/NA/NA		C	T		1.04E-01	I		3.32E-01	3.58E-01
rs9288840	2.56E-05	4.591112469		3	106774360		0.292514	7	-0.176718	0.0421728	T	C							NA/NA/NA	NA/NA/NA		C	T		-1.77E-01	I		8.94E-02	7.67E-02
rs246755	2.57E-05	4.590225753		5	131386278		0.060283	7	0.098349	0.0233879	C	A							NA/NA/NA	NA/NA/NA		A	C		9.83E-02	I		5.66E-01	5.92E-01
rs177664	2.57E-05	4.590205467		7	90102547		0.016286	7	-0.0978947	0.023276	G	A							NA/NA/NA	NA/NA/NA		A	G		-9.79E-02	I		4.66E-01	4.39E-01
rs9607390	2.57E-05	4.590004356	CSF2RB	22	37314533	intron	0.008281	7	-0.096267	0.0228854	T	C							NA/NA/NA	NA/NA/NA		C	T		-9.63E-02	I		5.32E-01	5.08E-01
rs4239882	2.57E-05	4.589553462	CSF2RB	22	37314008	intron	0.017154	6	-0.0966893	0.022987	G	A							NA/NA/NA	NA/NA/NA		A	G		-9.67E-02	I		5.35E-01	5.12E-01
rs60556490	2.57E-05	4.589278427	SEC14L1	17	75104139	intron		6	0.106066	0.0252367	G	C							NA/NA/NA	NA/NA/NA		C	G		1.06E-01	I		6.66E-01	6.89E-01
rs177665	2.58E-05	4.588498142		7	90102196		0.014198	6	-0.0975194	0.0231916	G	C							NA/NA/NA	NA/NA/NA		C	G		-9.75E-02	I		4.68E-01	4.41E-01
rs6918601	2.59E-05	4.587495773		6	32201284			7	-0.110304	0.0262609	C	A							NA/NA/NA	NA/NA/NA		A	C		-1.10E-01	I		2.78E-01	2.51E-01
rs3096700	2.59E-05	4.587473935		6	32221782		0.820282	6	-0.100446	0.0238773	C	A							373/998/873	391/1286/1194		A	C		-1.00E-01	I		6.41E-01	6.10E-01
rs261763	2.59E-05	4.587178391		6	120515796			6	0.202818	0.0481645	G	A							NA/NA/NA	NA/NA/NA		A	G		2.03E-01	I		5.45E-02	6.54E-02
rs6897575	2.60E-05	4.58573881	PDLIM4	5	131604535	intron		5	0.0973993	0.0231728	T	C							NA/NA/NA	NA/NA/NA		C	T		9.74E-02	I		5.45E-01	5.70E-01
rs4821566	2.60E-05	4.585310707	CSF2RB	22	37314507	intron	0.010006	7	-0.0962018	0.0228832	G	C							NA/NA/NA	NA/NA/NA		C	G		-9.62E-02	I		5.32E-01	5.09E-01
rs2524163	2.60E-05	4.584295648		6	31259579		0.451749	6	-0.12554	0.0298681	T	C							836/2136/1462	870/2704/2004		C	T		-1.26E-01	G		NA	NA
rs4821565	2.61E-05	4.583709066	CSF2RB	22	37314415	intron	0.011575	6	0.0961806	0.0228826	T	C							NA/NA/NA	NA/NA/NA		C	T		9.62E-02	I		4.68E-01	4.91E-01
rs71566591	2.61E-05	4.583605829		6	46742764			7	-0.314345	0.0747175	G	A							NA/NA/NA	NA/NA/NA		A	G		-3.14E-01	I		9.78E-01	9.72E-01
rs389713	2.61E-05	4.583540903		6	32199224			7	-0.11026	0.0262633	T	C							NA/NA/NA	NA/NA/NA		C	T		-1.10E-01	I		2.78E-01	2.52E-01
rs7738491	2.61E-05	4.583414407		6	32202019			7	-0.110247	0.0262607	T	C							NA/NA/NA	NA/NA/NA		C	T		-1.10E-01	I		2.78E-01	2.51E-01
rs9607393	2.61E-05	4.58302849	CSF2RB	22	37315700	intron		7	-0.0993531	0.0236397	G	A							NA/NA/NA	NA/NA/NA		A	G		-9.94E-02	I		5.14E-01	4.91E-01
rs9266235	2.62E-05	4.582141517		6	31325504			5	0.104576	0.024872	T	C							NA/NA/NA	NA/NA/NA		C	T		1.05E-01	I		3.35E-01	3.60E-01
rs6457503	2.62E-05	4.58211165		6	32202256			7	0.110228	0.0262603	G	A							NA/NA/NA	NA/NA/NA		A	G		1.10E-01	I		7.22E-01	7.49E-01
rs2210705	2.62E-05	4.581740151		10	16379627			6	-0.121239	0.0288994	T	C							NA/NA/NA	NA/NA/NA		C	T		-1.21E-01	I		2.09E-01	1.93E-01
rs389703	2.62E-05	4.581168596		6	32199239		0.535856	6	-0.110219	0.0262612	T	C							NA/NA/NA	NA/NA/NA		C	T		-1.10E-01	I		2.78E-01	2.51E-01
rs9607395	2.63E-05	4.580625902	CSF2RB	22	37315742	intron		7	-0.0990451	0.0235733	T	C							NA/NA/NA	NA/NA/NA		C	T		-9.90E-02	I		5.17E-01	4.94E-01
rs4451997	2.63E-05	4.580035995	ASIC2	17	32353020	intron	32.476143	7	-0.107351	0.0255634	G	A							2158/3055/992	2630/3841/1420		A	G		-1.07E-01	I		4.22E-01	4.05E-01
rs9610607	2.63E-05	4.579841188	CSF2RB	22	37315759	intron		6	0.0981677	0.0233668	T	C							NA/NA/NA	NA/NA/NA		C	T		9.82E-02	I		4.80E-01	5.03E-01
rs6457504	2.65E-05	4.576770515		6	32202303			7	-0.110153	0.0262599	T	C							NA/NA/NA	NA/NA/NA		C	T		-1.10E-01	I		2.78E-01	2.51E-01
rs114152305	2.65E-05	4.576179271		4	179626874			6	-0.447422	0.106522	T	A							NA/NA/NA	NA/NA/NA		A	T		-4.47E-01	I		9.90E-01	9.86E-01
rs3130299	2.66E-05	4.574963286		6	32203537		0.480527	5	-0.110126	0.0262593	G	A							3490/2312/403	4153/3073/665		A	G		-1.10E-01	I		2.78E-01	2.51E-01
rs11177006	2.66E-05	4.57434027		12	68413097		0.927836	7	-0.0991616	0.0236316	G	A							NA/NA/NA	NA/NA/NA		A	G		-9.92E-02	I		3.91E-01	3.69E-01
rs505731	2.67E-05	4.574174066		6	32203041			5	0.110116	0.0262594	G	A							NA/NA/NA	NA/NA/NA		A	G		1.10E-01	I		7.22E-01	7.49E-01
rs12913812	2.67E-05	4.573913481	AGBL1	15	87278376	intron		6	-0.0971421	0.023141	G	A							NA/NA/NA	NA/NA/NA		A	G		-9.71E-02	I		5.29E-01	5.09E-01
rs754083	2.69E-05	4.570902076	SEC14L1	17	75102733	intron		7	-0.106129	0.0253093	T	C							NA/NA/NA	NA/NA/NA		C	T		-1.06E-01	I		3.34E-01	3.11E-01
rs9271525	2.69E-05	4.569694307		6	32589842			6	0.155288	0.036973	G	A							NA/NA/NA	NA/NA/NA		A	G		1.55E-01	I		1.57E-01	1.74E-01
rs1531238	2.70E-05	4.568549386		17	71992982			7	-0.150929	0.0359246	G	A							NA/NA/NA	NA/NA/NA		A	G		-1.51E-01	I		8.89E-01	8.76E-01
rs115311491	2.70E-05	4.56838699		4	179646680			7	-0.450324	0.107286	T	C							NA/NA/NA	NA/NA/NA		C	T		-4.50E-01	I		9.90E-01	9.86E-01
rs11590626	2.71E-05	4.567657764		1	5902314		28.357401	4	0.231342	0.0554319	G	A							NA/NA/NA	NA/NA/NA		A	G		2.31E-01	I		9.19E-01	9.28E-01
rs246754	2.71E-05	4.567490888		5	131381325			6	-0.0980405	0.0233803	G	A							NA/NA/NA	NA/NA/NA		A	G		-9.80E-02	I		4.33E-01	4.08E-01
rs11616579	2.71E-05	4.567346529		13	69371657		0.948654	6	0.108463	0.025842	G	C							NA/NA/NA	NA/NA/NA		C	G		1.08E-01	I		2.65E-01	2.82E-01
rs3130316	2.71E-05	4.567223059		6	32221228		0.332311	6	0.100209	0.0238808	T	C							1685/2053/696	2294/2555/730		C	T		1.00E-01	I		3.59E-01	3.90E-01
rs78013432	2.71E-05	4.56677918		4	179624324			7	0.448777	0.106971	T	C							NA/NA/NA	NA/NA/NA		C	T		4.49E-01	I		1.04E-02	1.43E-02
rs76892996	2.71E-05	4.566556609		3	106784363			4	-0.17708	0.042386	T	C							NA/NA/NA	NA/NA/NA		C	T		-1.77E-01	I		9.20E-02	7.95E-02
rs61949874	2.72E-05	4.56615659		13	69371122			6	0.10845	0.0258426	G	A							NA/NA/NA	NA/NA/NA		A	G		1.08E-01	I		2.65E-01	2.82E-01
rs77248876	2.72E-05	4.565359252	ESAM	11	124631127	intron		4	-0.277036	0.0659776	G	A							NA/NA/NA	NA/NA/NA		A	G		-2.77E-01	I		9.71E-01	9.63E-01
rs4883826	2.73E-05	4.563663988		13	69372539		1.173937	6	-0.108406	0.0258403	T	C							NA/NA/NA	NA/NA/NA		C	T		-1.08E-01	I		7.35E-01	7.18E-01
rs9610606	2.74E-05	4.562352475	CSF2RB	22	37315667	intron		7	0.0986209	0.0235257	G	A							NA/NA/NA	NA/NA/NA		A	G		9.86E-02	I		4.84E-01	5.07E-01
rs177679	2.74E-05	4.561706117		7	90091115			6	0.0977856	0.0233324	G	A							NA/NA/NA	NA/NA/NA		A	G		9.78E-02	I		5.32E-01	5.59E-01
rs9975794	2.75E-05	4.561365897	CHODL	21	19323720	intron	0.125563	7	0.478999	0.1141661	T	C							NA/NA/NA	NA/NA/NA		C	T		4.79E-01	I		9.24E-03	1.24E-02
rs2049908	2.75E-05	4.561345335	CSF2RB	22	37311089	intron	0.099918	7	-0.0968137	0.0230972	G	A							NA/NA/NA	NA/NA/NA		A	G		-9.68E-02	I		5.30E-01	5.07E-01
rs139231499	2.75E-05	4.560891618		4	179624080				0.448724	0.107037	G	A							NA/NA/NA	NA/NA/NA		A	G		4.49E-01	I		1.04E-02	1.43E-02
rs10878725	2.77E-05	4.558074035		12	68414710		0.960497	5	0.0986764	0.0235581	T	C							NA/NA/NA	NA/NA/NA		C	T		9.87E-02	I		5.47E-01	5.71E-01
rs1318929	2.78E-05	4.556369387	RORA	15	61045030	intron	0.323363	4	-0.0995084	0.0237683	T	C							2556/2828/822	3035/3721/1136		C	T		-9.95E-02	I		3.78E-01	3.57E-01
rs9607392	2.78E-05	4.555574192	CSF2RB	22	37315592	intron		6	-0.0966027	0.0230635	T	C							NA/NA/NA	NA/NA/NA		C	T		-9.66E-02	I		5.28E-01	5.04E-01
rs12280649	2.78E-05	4.555508642		11	124634109			2b	-0.276517	0.065933	T	G							NA/NA/NA	NA/NA/NA		G	T		-2.77E-01	I		9.71E-01	9.63E-01
rs1020729	2.79E-05	4.554694769	RORA	15	61045072	intron	0.323227	2b	-0.100062	0.0239062	T	C							NA/NA/NA	NA/NA/NA		C	T		-1.00E-01	I		3.72E-01	3.51E-01
rs9268556	2.80E-05	4.552840418		6	32386964		0.040751	6	0.0998437	0.0238547	T	C							NA/NA/NA	NA/NA/NA		C	T		9.98E-02	I		5.96E-01	6.26E-01
rs78342936	2.81E-05	4.55112216		4	179651264			7	0.449947	0.107427	T	C							NA/NA/NA	NA/NA/NA		C	T		4.50E-01	I		1.01E-02	1.39E-02
rs12050488	2.81E-05	4.550678994	AGBL1	15	87278886	intron		6	0.103673	0.0247652	T	G							NA/NA/NA	NA/NA/NA		G	T		1.04E-01	I		4.14E-01	4.32E-01
rs79871277	2.83E-05	4.548420786		4	179650232			6	-0.449696	0.107403	G	A							NA/NA/NA	NA/NA/NA		A	G		-4.50E-01	I		9.90E-01	9.86E-01
rs152127	2.83E-05	4.548075472		5	131383778			7	-0.097799	0.0233791	G	A							NA/NA/NA	NA/NA/NA		A	G		-9.78E-02	I		4.33E-01	4.08E-01
rs9266241	2.85E-05	4.544427354		6	31325565			5	0.103254	0.024673	G	A							NA/NA/NA	NA/NA/NA		A	G		1.03E-01	I		3.30E-01	3.55E-01
rs4821560	2.86E-05	4.5442494	CSF2RB	22	37311806	intron	0.025455	7	0.0966095	0.0230978	T	G							NA/NA/NA	NA/NA/NA		G	T		9.66E-02	I		4.72E-01	4.95E-01
rs2662406	2.86E-05	4.543911944		5	131386142		0.060077	5	-0.0977412	0.0233774	G	A							NA/NA/NA	NA/NA/NA		A	G		-9.77E-02	I		4.33E-01	4.08E-01
rs131801	2.87E-05	4.542816259	TYMP	22	50966634	intron		4	-0.0984469	0.0235348	T	G							NA/NA/NA	NA/NA/NA		G	T		-9.84E-02	I		6.19E-01	5.97E-01
rs72850048	2.88E-05	4.54115072		17	71987303			5	-0.152945	0.0365287	G	A							NA/NA/NA	NA/NA/NA		A	G		-1.53E-01	I		8.88E-01	8.76E-01
rs117381144	2.91E-05	4.536592319	TSPAN11	12	31116262	intron		5	0.651342	0.159989	G	C							NA/NA/NA	NA/NA/NA		C	G		6.51E-01	I		9.91E-01	9.94E-01
rs77423339	2.91E-05	4.535450842		4	179623945			6	-0.448047	0.107214	C	A							NA/NA/NA	NA/NA/NA		A	C		-4.48E-01	I		9.90E-01	9.86E-01
rs112336504	2.92E-05	4.534727223		6	32417933			6	0.175215	0.0420654	G	A							NA/NA/NA	NA/NA/NA		A	G		1.75E-01	I		8.76E-01	8.94E-01
rs246756	2.92E-05	4.534697471		5	131386359		0.061836	7	0.0976222	0.0233759	T	C							NA/NA/NA	NA/NA/NA		C	T		9.76E-02	I		5.67E-01	5.92E-01
rs2413436	2.93E-05	4.533406679	CSF2RB	22	37312561	intron	0.421962	7	-0.095433	0.0228473	G	A							1526/3041/1638	1759/3891/2235		A	G		-9.54E-02	I		5.32E-01	5.09E-01
rs470119	2.93E-05	4.532607986	TYMP	22	50966914	intron	0.555073	1f	0.0981649	0.0234973	T	C							2191/3009/1006	3032/3686/1169		C	T		9.82E-02	I		3.81E-01	4.04E-01
rs45485691	2.94E-05	4.532178869		4	123475979			7	-0.109317	0.0261589	G	A							NA/NA/NA	NA/NA/NA		A	G		-1.09E-01	I		7.40E-01	7.18E-01
rs177669	2.94E-05	4.531658578		7	90100186		0.014332	6	-0.0981098	0.0234978	G	A							NA/NA/NA	NA/NA/NA		A	G		-9.81E-02	I		4.61E-01	4.34E-01
rs131820	2.95E-05	4.529966041	NCAPH2	22	50952570	intron	1.182332	5	0.103425	0.0247682	G	A							1929/2856/1404	2695/3581/1594		A	G		1.03E-01	I		4.26E-01	4.48E-01
rs77988764	2.96E-05	4.529432227	SPAG16	2	214322506	intron		6	0.538238	0.1321203	G	A							NA/NA/NA	NA/NA/NA		A	G		5.38E-01	I		9.88E-01	9.93E-01
rs3955312	2.96E-05	4.529179519		10	75744672			6	0.116697	0.0279908	T	C							NA/NA/NA	NA/NA/NA		C	T		1.17E-01	I		7.60E-01	7.79E-01
rs31401	2.96E-05	4.52816576		5	131390381		1.223178	5	-0.0975362	0.0233744	T	G							NA/NA/NA	NA/NA/NA		G	T		-9.75E-02	I		4.33E-01	4.08E-01
rs77788488	2.97E-05	4.526888364		4	179640170			7	0.445808	0.106749	T	C							NA/NA/NA	NA/NA/NA		C	T		4.46E-01	I		1.03E-02	1.41E-02
rs4385748	2.98E-05	4.526218248		1	199567304			7	0.116115	0.0278631	T	C							NA/NA/NA	NA/NA/NA		C	T		1.16E-01	I		7.63E-01	7.82E-01
rs1807544	2.98E-05	4.525614715	CSF2RB	22	37311219	intron		7	-0.0967504	0.0231853	T	C							NA/NA/NA	NA/NA/NA		C	T		-9.68E-02	I		5.28E-01	5.05E-01
rs6596052	2.99E-05	4.524097927		5	131373340			7	-0.096114	0.02304	G	C							NA/NA/NA	NA/NA/NA		C	G		-9.61E-02	I		4.96E-01	4.72E-01
rs17204367	3.00E-05	4.522689145	RORA	15	61040486	intron	2.785623	6	-0.0974263	0.0233659	G	A							1597/2079/754	1910/2681/979		A	G		-9.74E-02	I		4.20E-01	4.00E-01
rs5756405	3.01E-05	4.52182469	CSF2RB	22	37310954	intron		7	-0.0965116	0.0231391	G	A							NA/NA/NA	NA/NA/NA		A	G		-9.65E-02	I		5.30E-01	5.06E-01
rs177668	3.01E-05	4.520957628		7	90100194		0.014332	6	0.0979492	0.0234908	T	C							NA/NA/NA	NA/NA/NA		C	T		9.79E-02	I		5.40E-01	5.66E-01
rs261774	3.02E-05	4.520080788		6	120519863		0.206984	7	0.201267	0.0481967	G	A							NA/NA/NA	NA/NA/NA		A	G		2.01E-01	I		5.46E-02	6.53E-02
rs3132444	3.03E-05	4.517987286	MSH5	6	31713565	intron		6	0.127313	0.0305127	T	G							NA/NA/NA	NA/NA/NA		G	T		1.27E-01	I		1.75E-01	1.96E-01
rs261775	3.04E-05	4.517120702		6	120519891			7	-0.201197	0.0481979	C	A							NA/NA/NA	NA/NA/NA		A	C		-2.01E-01	I		9.45E-01	9.35E-01
rs152049	3.05E-05	4.516352804	P4HA2	5	131535864	intron		6	0.100202	0.0240536	T	C							NA/NA/NA	NA/NA/NA		C	T		1.00E-01	I		6.18E-01	6.43E-01
rs17543938	3.05E-05	4.515972214	WASF1	6	110463511	intron	0.015909	7	-0.278349	0.0672858	C	A							4158/270/4	5139/425/6		A	C		-2.78E-01	I		3.67E-02	2.91E-02
rs2523591	3.05E-05	4.514990207		6	31326960			6	0.0975998	0.0234285	G	A							827/2048/1532	1175/2581/1796		A	G		9.76E-02	I		5.63E-01	5.87E-01
rs3868082	3.06E-05	4.514561099		6	31207692			6	-0.0962101	0.0230851	G	A							949/2172/1316	1039/2737/1806		A	G		-9.62E-02	I		5.63E-01	5.39E-01
rs115885464	3.06E-05	4.514026018		4	179646249			6	0.44705	0.107224	T	C							NA/NA/NA	NA/NA/NA		C	T		4.47E-01	I		1.02E-02	1.40E-02
rs246921	3.08E-05	4.512125222		5	131386721		0.063	7	-0.0973321	0.0233725	G	C							NA/NA/NA	NA/NA/NA		C	G		-9.73E-02	I		4.33E-01	4.08E-01
rs261776	3.08E-05	4.511621343		6	120521411		0.218773	7	0.201064	0.0481992	G	C							NA/NA/NA	NA/NA/NA		C	G		2.01E-01	I		5.46E-02	6.53E-02
rs75849841	3.09E-05	4.509937527		4	179644298			7	-0.446482	0.107141	T	A							NA/NA/NA	NA/NA/NA		A	T		-4.46E-01	I		9.90E-01	9.86E-01
rs117638788	3.10E-05	4.508812059	C8orf34	8	69575417	intron		7	-0.32605	0.0789815	T	C							NA/NA/NA	NA/NA/NA		C	T		-3.26E-01	I		3.12E-02	2.41E-02
rs586346	3.10E-05	4.50855986	C2	6	31875712	intron		7	0.104423	0.0250645	T	C							NA/NA/NA	NA/NA/NA		C	T		1.04E-01	I		3.07E-01	3.36E-01
rs26481	3.12E-05	4.506015259	CAST	5	96103352	intron	0.323322	7	-0.0982657	0.0236206	T	C							NA/NA/NA	NA/NA/NA		C	T		-9.83E-02	I		3.89E-01	3.68E-01
rs1807545	3.12E-05	4.505231981	CSF2RB	22	37311275	intron		7	-0.0964179	0.0231649	C	A							NA/NA/NA	NA/NA/NA		A	C		-9.64E-02	I		5.28E-01	5.05E-01
rs117026410	3.13E-05	4.504688829		20	23524227			7	0.387603	0.0933007	G	A							NA/NA/NA	NA/NA/NA		A	G		3.88E-01	I		1.33E-02	1.94E-02
rs493406	3.13E-05	4.504013268		6	32198769			6	-0.109508	0.0263443	T	C							NA/NA/NA	NA/NA/NA		C	T		-1.10E-01	I		2.77E-01	2.51E-01
rs177666	3.14E-05	4.503599019		7	90101581		0.014073	7	-0.0964098	0.023172	T	C							NA/NA/NA	NA/NA/NA		C	T		-9.64E-02	I		4.68E-01	4.40E-01
rs77789091	3.14E-05	4.503471637		4	179657981			6	0.447749	0.10754	T	C							NA/NA/NA	NA/NA/NA		C	T		4.48E-01	I		1.00E-02	1.38E-02
rs7842117	3.14E-05	4.502991522		8	59313897			6	0.107802	0.0259022	G	C							NA/NA/NA	NA/NA/NA		C	G		1.08E-01	I		3.79E-01	4.00E-01
rs9811421	3.16E-05	4.50097173	CACNA2D3	3	54981666	intron	0.569618	7	-0.147904	0.0355148	C	A							NA/NA/NA	NA/NA/NA		A	C		-1.48E-01	I		8.88E-01	8.70E-01
rs9859783	3.17E-05	4.499615308		3	106772401		0.269557	7	-0.174896	0.0422149	T	A							NA/NA/NA	NA/NA/NA		A	T		-1.75E-01	I		8.94E-02	7.69E-02
rs246752	3.17E-05	4.499349194		5	131388219		0.280494	5	-0.0971521	0.0233669	G	A							NA/NA/NA	NA/NA/NA		A	G		-9.72E-02	I		4.33E-01	4.08E-01
rs4821561	3.17E-05	4.499232649	CSF2RB	22	37311877	intron	0.020833	6	-0.0954125	0.0229407	T	C							NA/NA/NA	NA/NA/NA		C	T		-9.54E-02	I		5.34E-01	5.10E-01
rs246352	3.17E-05	4.498909229		5	131508560			7	-0.101197	0.0243486	T	C							NA/NA/NA	NA/NA/NA		C	T		-1.01E-01	I		3.56E-01	3.33E-01
rs58835386	3.18E-05	4.498252167	PDLIM4	5	131600559	intron		4	0.0960257	0.0230967	G	A							NA/NA/NA	NA/NA/NA		A	G		9.60E-02	I		5.41E-01	5.66E-01
rs274555	3.20E-05	4.494775384	SLC22A5	5	131722951	intron	0.596965	1f	-0.0971758	0.0233861	T	C							NA/NA/NA	NA/NA/NA		C	T		-9.72E-02	I		4.30E-01	4.05E-01
rs12279730	3.20E-05	4.494379339	MSANTD2	11	124638326	intron	0.193792	7	-0.274672	0.065996	T	C							NA/NA/NA	NA/NA/NA		C	T		-2.75E-01	I		9.71E-01	9.64E-01
rs31399	3.21E-05	4.493027102		5	131389449			7	0.0970667	0.023365	G	A							NA/NA/NA	NA/NA/NA		A	G		9.71E-02	I		5.67E-01	5.92E-01
rs11106779	3.22E-05	4.492270928		12	93378151			7	-0.21113	0.0510928	G	A							NA/NA/NA	NA/NA/NA		A	G		-2.11E-01	I		6.09E-02	4.91E-02
rs11177007	3.22E-05	4.492148175		12	68414744		1.058796	5	-0.0980624	0.0236111	G	A							1691/2115/597	2033/2590/911		A	G		-9.81E-02	I		3.92E-01	3.70E-01
rs1942663	3.22E-05	4.491685798	SIAE	11	124524627	exon	0.005788	6	0.307017	0.0738088	G	A							4188/243/3	5347/230/2		A	G		3.07E-01	I		2.15E-02	2.84E-02
rs75585581	3.25E-05	4.488425432		4	179622933			7	0.452988	0.109058	G	A							NA/NA/NA	NA/NA/NA		A	G		4.53E-01	I		1.01E-02	1.39E-02
rs7359534	3.25E-05	4.48827034		17	72002615		1.68872	4	0.151127	0.0363304	T	C							NA/NA/NA	NA/NA/NA		C	T		1.51E-01	I		1.12E-01	1.24E-01
rs7736102	3.25E-05	4.488148711	PDLIM4	5	131604257	intron		5	-0.0958359	0.0230806	G	A							NA/NA/NA	NA/NA/NA		A	G		-9.58E-02	I		4.58E-01	4.33E-01
rs1878070	3.26E-05	4.487044921	PDE9A	21	44123705	intron	0.489465	5	0.0989093	0.0238309	G	A							NA/NA/NA	NA/NA/NA		A	G		9.89E-02	I		6.03E-01	6.22E-01
rs116095595	3.26E-05	4.486639879		4	179651862			6	-0.446844	0.107548	C	A							NA/NA/NA	NA/NA/NA		A	C		-4.47E-01	I		9.90E-01	9.86E-01
rs1807546	3.27E-05	4.485034092	CSF2RB	22	37311425	intron	0.037237	7	-0.0958886	0.0230966	C	A							NA/NA/NA	NA/NA/NA		A	C		-9.59E-02	I		5.29E-01	5.05E-01
rs2899276	3.28E-05	4.48440165	CSF2RB	22	37312173	intron	0.020702	4	0.095751	0.0230654	T	C							NA/NA/NA	NA/NA/NA		C	T		9.58E-02	I		4.71E-01	4.95E-01
rs1322060	3.28E-05	4.48433541		9	117697660		1.57554	5	0.0977859	0.023551	G	C							NA/NA/NA	NA/NA/NA		C	G		9.78E-02	I		3.99E-01	4.18E-01
rs4666420	3.28E-05	4.484005683		2	20751163		1.286091	4	-0.103674	0.0249949	T	C							2937/2448/547	3498/3257/785		C	T		-1.04E-01	I		3.31E-01	3.12E-01
rs2662405	3.29E-05	4.483082721		5	131387320		0.67922	6	0.0981858	0.0236642	T	C							NA/NA/NA	NA/NA/NA		C	T		9.82E-02	I		5.71E-01	5.96E-01
rs10469150	3.29E-05	4.483054983		18	63653737			7	0.217955	0.0524586	T	G							NA/NA/NA	NA/NA/NA		G	T		2.18E-01	I		5.94E-02	6.96E-02
rs11203213	3.29E-05	4.482192033	PDE9A	21	44161845	intron	28.829203	7	-0.115386	0.02784	T	C							3370/2410/428	4050/3195/647		C	T		-1.15E-01	G		NA	NA
rs4705843	3.30E-05	4.482115585		5	131364736			6	0.0954019	0.0229906	T	A							NA/NA/NA	NA/NA/NA		A	T		9.54E-02	I		5.04E-01	5.28E-01
rs73533828	3.30E-05	4.481857343		6	110391576			7	-0.255328	0.0619267	T	C							NA/NA/NA	NA/NA/NA		C	T		-2.55E-01	I		4.13E-02	3.33E-02
rs77074363	3.30E-05	4.481300538		4	179622909			6	0.452744	0.109097	C	A							NA/NA/NA	NA/NA/NA		A	C		4.53E-01	I		1.01E-02	1.39E-02
rs346112	3.30E-05	4.481155859		4	179654519			6	-0.446669	0.107581	C	A							NA/NA/NA	NA/NA/NA		A	C		-4.47E-01	I		9.90E-01	9.86E-01
rs396001	3.30E-05	4.480959961		6	32197149			7	-0.109607	0.0264454	T	C							NA/NA/NA	NA/NA/NA		C	T		-1.10E-01	I		2.77E-01	2.51E-01
rs28498850	3.31E-05	4.480530349	CHODL	21	19321465	intron		4	0.469782	0.113098	G	A							NA/NA/NA	NA/NA/NA		A	G		4.70E-01	I		9.46E-03	1.26E-02
rs2870960	3.32E-05	4.478774281		12	68426628		0.184204	7	0.109427	0.0264018	T	C							NA/NA/NA	NA/NA/NA		C	T		1.09E-01	I		6.82E-01	7.03E-01
rs73533831	3.33E-05	4.478109094		6	110392476			6	0.255219	0.0619294	T	C							NA/NA/NA	NA/NA/NA		C	T		2.55E-01	I		9.59E-01	9.67E-01
rs2413435	3.33E-05	4.477810158	CSF2RB	22	37312264	intron	0.020962	4	-0.0960936	0.0231673	T	G							NA/NA/NA	NA/NA/NA		G	T		-9.61E-02	I		5.26E-01	5.03E-01
rs10859399	3.33E-05	4.476979698		12	93377350		0.433822	7	0.210594	0.0510606	T	A							NA/NA/NA	NA/NA/NA		A	T		2.11E-01	I		9.39E-01	9.51E-01
rs2999153	3.35E-05	4.475558438		1	199563935		0.104509	7	-0.112824	0.0272437	T	C							NA/NA/NA	NA/NA/NA		C	T		-1.13E-01	I		2.54E-01	2.34E-01
rs31476	3.36E-05	4.473531488		5	131421694		0.127299	5	-0.100128	0.0241683	T	C							NA/NA/NA	NA/NA/NA		C	T		-1.00E-01	I		3.64E-01	3.41E-01
rs177667	3.37E-05	4.472807191		7	90100606		0.0142	6	-0.0960036	0.0231644	G	A							1923/3086/1199	2199/3978/1714		A	G		-9.60E-02	I		4.68E-01	4.40E-01
rs9983092	3.40E-05	4.468863544	CHODL	21	19322565	intron		5	-0.469468	0.1131878	G	A							NA/NA/NA	NA/NA/NA		A	G		-4.69E-01	I		9.91E-01	9.87E-01
rs3763114	3.41E-05	4.467348794		5	131364333		0.002315	6	-0.0951966	0.0229842	T	A							NA/NA/NA	NA/NA/NA		A	T		-9.52E-02	I		4.96E-01	4.72E-01
rs5002702	3.42E-05	4.465478928		6	32659158		1.953219	6	0.097474	0.0235369	G	A							NA/NA/NA	NA/NA/NA		A	G		9.75E-02	I		4.73E-01	5.00E-01
rs504993	3.43E-05	4.464802119		6	32202607			6	0.109449	0.026462	G	A							NA/NA/NA	NA/NA/NA		A	G		1.09E-01	I		7.27E-01	7.53E-01
rs154485	3.43E-05	4.46456789	P4HA2	5	131553665	intron		5	0.10256	0.0247825	G	A							NA/NA/NA	NA/NA/NA		A	G		1.03E-01	I		6.33E-01	6.57E-01
rs177673	3.43E-05	4.464508403		7	90098295		0.023435	6	0.0960736	0.0232059	T	C							NA/NA/NA	NA/NA/NA		C	T		9.61E-02	I		5.33E-01	5.60E-01
rs13321096	3.43E-05	4.464432474		3	106782614		0.470798	6	0.17476	0.0423696	G	C							NA/NA/NA	NA/NA/NA		C	G		1.75E-01	I		9.11E-01	9.23E-01
rs12704542	3.43E-05	4.464375537		7	90122632		1.208628	7	0.0961479	0.0232199	G	A							NA/NA/NA	NA/NA/NA		A	G		9.61E-02	I		4.79E-01	5.07E-01
rs149448401	3.44E-05	4.463306493	CADM2	3	86073565	intron			-0.68773	0.1685357	T	G							NA/NA/NA	NA/NA/NA		G	T		-6.88E-01	I		9.96E-01	9.92E-01
rs11219750	3.45E-05	4.462299251	SIAE	11	124533798	intron	0.047527	1f	0.309262	0.0746343	C	A							NA/NA/NA	NA/NA/NA		A	C		3.09E-01	I		2.10E-02	2.78E-02
rs143385043	3.45E-05	4.462014772	PPARGC1A	4	23809247	intron			1.39792	0.3803285	T	C							NA/NA/NA	NA/NA/NA		C	T		1.40E+00	I		9.98E-01	9.99E-01
rs9267972	3.45E-05	4.46193802		6	32217232		7.745688	5	-0.0989613	0.0238982	G	A							NA/NA/NA	NA/NA/NA		A	G		-9.90E-02	I		6.35E-01	6.05E-01
rs17472401	3.46E-05	4.461171243	NPHP4	1	5940243	exon	0.112453	5	0.342312	0.0836306	G	A							1/148/4287	3/246/5331		A	G		3.42E-01	I		9.76E-01	9.82E-01
rs60823942	3.47E-05	4.459532874		7	90091273			6	0.0981864	0.0237324	G	A							NA/NA/NA	NA/NA/NA		A	G		9.82E-02	I		5.46E-01	5.72E-01
rs6538367	3.49E-05	4.457686322		12	93352786		0.255317	7	0.207824	0.0505052	C	A							16/601/5591	31/905/6955		A	C		2.08E-01	I		9.38E-01	9.50E-01
rs177681	3.51E-05	4.455032038		7	90090150			6	0.0966718	0.0233786	G	A							NA/NA/NA	NA/NA/NA		A	G		9.67E-02	I		5.33E-01	5.59E-01
rs10463892	3.51E-05	4.454091969	PDLIM4	5	131598705	intron		5	-0.0954123	0.0230782	T	C							NA/NA/NA	NA/NA/NA		C	T		-9.54E-02	I		4.58E-01	4.34E-01
rs74748374	3.52E-05	4.453857269		1	211778514			5	-0.271379	0.0655213	G	A							NA/NA/NA	NA/NA/NA		A	G		-2.71E-01	I		9.62E-01	9.55E-01
rs79129990	3.52E-05	4.453781945	PTPRD	9	10081138	intron		7	-0.891183	0.2227496	T	C							NA/NA/NA	NA/NA/NA		C	T		-8.91E-01	I		5.76E-03	3.41E-03
rs9835319	3.52E-05	4.453366046		3	106785409			6	0.235835	0.0573214	G	A							NA/NA/NA	NA/NA/NA		A	G		2.36E-01	I		9.39E-01	9.49E-01
rs72737788	3.53E-05	4.452636408	ZCCHC7	9	37342666	intron		2c	-0.231199	0.0558508	G	A							NA/NA/NA	NA/NA/NA		A	G		-2.31E-01	I		9.22E-01	9.13E-01
rs3129883	3.54E-05	4.45062517	HLA-DRA	6	32410137	intron	1.118929	1d	0.109594	0.0264948	T	C							3405/2352/439	4524/2918/440		C	T		1.10E-01	I		2.40E-01	2.61E-01
rs1674943	3.56E-05	4.448828235	ADAM12	10	127859794	intron	24.701138	7	-0.10644	0.0257701	T	G							NA/NA/NA	NA/NA/NA		G	T		-1.06E-01	I		4.14E-01	3.94E-01
rs9271093	3.57E-05	4.447319619		6	32576341			3a	0.13971	0.0337818	G	A							NA/NA/NA	NA/NA/NA		A	G		1.40E-01	I		1.61E-01	1.79E-01
rs4887502	3.59E-05	4.44540667	AGBL1	15	87269766	intron		7	0.0963864	0.0233352	T	G							NA/NA/NA	NA/NA/NA		G	T		9.64E-02	I		4.68E-01	4.87E-01
rs4821559	3.59E-05	4.445326743	CSF2RB	22	37310269	intron	3.018203	3a	0.0953626	0.0230837	T	C							NA/NA/NA	NA/NA/NA		C	T		9.54E-02	I		4.40E-01	4.64E-01
rs12982634	3.60E-05	4.444128388	INSR	19	7233193	intron		7	-0.103051	0.0249711	T	C							NA/NA/NA	NA/NA/NA		C	T		-1.03E-01	I		3.24E-01	3.03E-01
rs2786743	3.60E-05	4.443578085		1	199559505		0.152884	6	0.112088	0.0271759	T	A							NA/NA/NA	NA/NA/NA		A	T		1.12E-01	I		7.42E-01	7.62E-01
rs11172086	3.61E-05	4.442986321		12	57449206		0.035271	7	0.168743	0.040811	T	C							NA/NA/NA	NA/NA/NA		C	T		1.69E-01	I		8.73E-02	9.94E-02
rs156027	3.61E-05	4.442575815	P4HA2	5	131538263	intron	0.068125	5	-0.0997606	0.0241747	T	C							NA/NA/NA	NA/NA/NA		C	T		-9.98E-02	I		3.64E-01	3.41E-01
rs75003910	3.62E-05	4.441399417		2	214119086			7	0.523651	0.1299274	G	A							NA/NA/NA	NA/NA/NA		A	G		5.24E-01	I		9.87E-01	9.92E-01
rs28825117	3.62E-05	4.441229049		5	131377673			6	-0.0957296	0.0231898	T	C							NA/NA/NA	NA/NA/NA		C	T		-9.57E-02	I		5.02E-01	4.78E-01
rs1380443	3.63E-05	4.439627028	ADAM12	10	127859762	intron	24.16289	7	0.10643	0.0257981	T	C							NA/NA/NA	NA/NA/NA		C	T		1.06E-01	I		5.86E-01	6.06E-01
rs9463244	3.64E-05	4.438979756		6	46743214		1.513821	7	0.310328	0.0751149	G	C							NA/NA/NA	NA/NA/NA		C	G		3.10E-01	I		2.24E-02	2.85E-02
rs12577754	3.64E-05	4.43863621		11	113767254		0.080885	4	-0.11721	0.0284463	T	C							NA/NA/NA	NA/NA/NA		C	T		-1.17E-01	I		2.12E-01	1.93E-01
rs7451017	3.64E-05	4.438337022		6	31820659			2b	0.125774	0.0304494	T	C							NA/NA/NA	NA/NA/NA		C	T		1.26E-01	I		1.63E-01	1.85E-01
rs10219424	3.65E-05	4.438295319		11	124565388		1.005397	6	-0.312844	0.0757324	C	A							3/303/5871	1/292/7571		A	C		-3.13E-01	I		9.80E-01	9.73E-01
rs11105945	3.65E-05	4.438097581		12	91440207		0.029361	5	-0.299318	0.072444	T	A							NA/NA/NA	NA/NA/NA		A	T		-2.99E-01	I		9.71E-01	9.64E-01
rs177675	3.66E-05	4.436231853		7	90096763		0.225973	5	-0.0959054	0.0232491	T	A							NA/NA/NA	NA/NA/NA		A	T		-9.59E-02	I		4.67E-01	4.40E-01
rs114869367	3.66E-05	4.436086023		6	47047079			6	0.345363	0.0842496	G	A							NA/NA/NA	NA/NA/NA		A	G		3.45E-01	I		9.61E-01	9.66E-01
rs7154772	3.68E-05	4.434422519		14	27314482		1.193286	5	-0.11794	0.0286385	T	C							2853/1425/159	3481/1831/267		C	T		-1.18E-01	I		2.15E-01	1.94E-01
rs3129886	3.69E-05	4.432605405	HLA-DRA	6	32410576	intron	1.01948	1f	0.109481	0.0265288	T	C							2401/1718/318	3191/2069/320		C	T		1.09E-01	I		2.41E-01	2.62E-01
rs35125461	3.72E-05	4.429986241	HTR3B	11	113784956	intron		6	0.118006	0.0286719	G	A							NA/NA/NA	NA/NA/NA		A	G		1.18E-01	I		7.88E-01	8.08E-01
rs77344315	3.72E-05	4.429674262		7	54066152			7	0.347702	0.0843259	T	C							NA/NA/NA	NA/NA/NA		C	T		3.48E-01	I		1.68E-02	2.25E-02
rs9482012	3.73E-05	4.42789315		6	120513775			6	0.199169	0.0482562	G	A							NA/NA/NA	NA/NA/NA		A	G		1.99E-01	I		5.46E-02	6.51E-02
rs9893059	3.74E-05	4.427322364		17	71984306			5	0.152583	0.0369717	T	C							NA/NA/NA	NA/NA/NA		C	T		1.53E-01	I		1.12E-01	1.24E-01
rs4821567	3.74E-05	4.426550497	CSF2RB	22	37316388	intron	0.030618	5	0.094469	0.0229251	T	G							604/1051/589	777/1451/643		G	T		9.45E-02	I		4.68E-01	4.92E-01
rs58890022	3.76E-05	4.424977357	UNC45A	15	91480802	intron		7	0.200799	0.0489342	T	C							NA/NA/NA	NA/NA/NA		C	T		2.01E-01	I		9.19E-01	9.32E-01
rs2227956	3.77E-05	4.423587233	HSPA1L	6	31778272	exon	0.065839	1f	0.135887	0.0329619	G	A							4123/1876/208	5556/2118/216		A	G		1.36E-01	G		NA	NA
rs177674	3.77E-05	4.42313942		7	90096794		0.326791	7	-0.0956062	0.0232156	G	C							NA/NA/NA	NA/NA/NA		C	G		-9.56E-02	I		4.67E-01	4.40E-01
rs2332825	3.77E-05	4.423107204		14	27373294		0.208625	7	0.117288	0.0285208	G	C							NA/NA/NA	NA/NA/NA		C	G		1.17E-01	I		7.85E-01	8.05E-01
rs2931136	3.80E-05	4.420005022		2	8481299		0.14989	5	0.106222	0.0257816	T	A							NA/NA/NA	NA/NA/NA		A	T		1.06E-01	I		2.60E-01	2.82E-01
rs73988524	3.81E-05	4.419238058	SPAG16	2	214372021	intron		7	0.61515	0.1533825	G	A							NA/NA/NA	NA/NA/NA		A	G		6.15E-01	I		9.90E-01	9.94E-01
rs9266232	3.81E-05	4.418751419		6	31325424			5	-0.10054	0.0244097	T	G							261/1003/935	303/1180/1321		G	T		-1.01E-01	I		6.82E-01	6.57E-01
rs424620	3.84E-05	4.415598661		2	8480734			7	0.106133	0.0257746	T	C							2282/1759/332	3059/2084/355		C	T		1.06E-01	I		2.59E-01	2.82E-01
rs27039	3.85E-05	4.414137875	ERAP1	5	96114550	intron	1.247178	6	0.0948621	0.023055	G	A							1361/2173/902	1803/2698/1081		A	G		9.49E-02	I		4.31E-01	4.51E-01
rs11106775	3.86E-05	4.41297637		12	93373064		0.065501	6	0.207694	0.0507655	G	A							NA/NA/NA	NA/NA/NA		A	G		2.08E-01	I		9.38E-01	9.50E-01
rs11219743	3.87E-05	4.412498939	SIAE	11	124522720	intron	0.005819	6	-0.306228	0.0743701	T	C							4/334/5867	5/325/7561		C	T		-3.06E-01	I		9.79E-01	9.72E-01
rs7716756	3.87E-05	4.412293524		5	131377097			6	0.0947801	0.0230453	T	C							NA/NA/NA	NA/NA/NA		C	T		9.48E-02	I		5.01E-01	5.25E-01
rs77668201	3.88E-05	4.411466114	PTCHD4	6	47942257	intron		6	-0.235309	0.0574571	T	G							NA/NA/NA	NA/NA/NA		G	T		-2.35E-01	I		7.49E-02	6.47E-02
rs173501	3.89E-05	4.410286031		5	131388028			6	-0.0960898	0.0233753	G	A							NA/NA/NA	NA/NA/NA		A	G		-9.61E-02	I		4.34E-01	4.09E-01
rs11696991	3.89E-05	4.409798157		20	60959694			7	-0.104402	0.0254129	T	G							NA/NA/NA	NA/NA/NA		G	T		-1.04E-01	I		3.13E-01	2.94E-01
rs2075725	3.91E-05	4.40750902	CSF2RB	22	37309916	intron		5	0.0959853	0.0233473	G	A							NA/NA/NA	NA/NA/NA		A	G		9.60E-02	I		4.38E-01	4.62E-01
rs9268568	3.92E-05	4.406441477		6	32390904			7	0.100679	0.024509	G	A							NA/NA/NA	NA/NA/NA		A	G		1.01E-01	I		6.26E-01	6.52E-01
rs2428492	3.93E-05	4.40612272		6	31329302			7	0.116436	0.02835	T	C							NA/NA/NA	NA/NA/NA		C	T		1.16E-01	I		6.60E-01	6.81E-01
rs74897461	3.93E-05	4.405821887	PXDNL	8	52239980	intron		6	0.796741	0.200788	G	A							NA/NA/NA	NA/NA/NA		A	G		7.97E-01	I		9.93E-01	9.96E-01
rs261759	3.94E-05	4.40450488		6	120511214		0.209598	7	-0.198504	0.0482404	G	A							21/415/3898	12/484/4965		A	G		-1.99E-01	I		9.45E-01	9.35E-01
rs9271481	3.95E-05	4.403863831		6	32588877			7	-0.157244	0.0382323	G	A							NA/NA/NA	NA/NA/NA		A	G		-1.57E-01	I		8.42E-01	8.25E-01
rs2011249	3.96E-05	4.402255465		11	113768638		0.110123	7	0.116491	0.0284041	G	A							244/1923/4040	362/2619/4909		A	G		1.16E-01	I		7.88E-01	8.07E-01
rs59668681	3.96E-05	4.401911276		12	91437709			6	-0.297775	0.0724067	C	A							NA/NA/NA	NA/NA/NA		A	C		-2.98E-01	I		9.71E-01	9.64E-01
rs2853940	3.97E-05	4.400904391		6	31249732			6	0.0990611	0.0241326	T	C							NA/NA/NA	NA/NA/NA		C	T		9.91E-02	I		6.12E-01	6.35E-01
rs7749234	3.98E-05	4.400157304		6	120512570			6	0.198465	0.0482578	G	A							NA/NA/NA	NA/NA/NA		A	G		1.98E-01	I		5.46E-02	6.51E-02
rs10784666	3.99E-05	4.398780095		12	68415703		0.746266	6	0.0952067	0.0231939	T	A							NA/NA/NA	NA/NA/NA		A	T		9.52E-02	I		5.57E-01	5.81E-01
rs6061230	4.00E-05	4.397864014		20	60946189		1.773116	4	-0.108965	0.0265596	T	A							NA/NA/NA	NA/NA/NA		A	T		-1.09E-01	I		3.61E-01	3.42E-01
rs4745728	4.00E-05	4.397804313		10	75748536			7	-0.111852	0.0272786	G	A							NA/NA/NA	NA/NA/NA		A	G		-1.12E-01	I		2.51E-01	2.32E-01
rs117307538	4.05E-05	4.39216768	MSANTD2	11	124645534	intron		7	-0.275318	0.0670194	G	A							NA/NA/NA	NA/NA/NA		A	G		-2.75E-01	I		9.72E-01	9.64E-01
rs162890	4.06E-05	4.391089048		5	131623658		4.047921	4	-0.102507	0.0250067	T	C							NA/NA/NA	NA/NA/NA		C	T		-1.03E-01	I		3.55E-01	3.33E-01
rs39898	4.07E-05	4.390269028		5	131422136			2b	0.0997944	0.0243462	G	A							NA/NA/NA	NA/NA/NA		A	G		9.98E-02	I		6.37E-01	6.60E-01
rs11253910	4.07E-05	4.389897966		10	16364579			6	-0.120597	0.0294554	G	A							NA/NA/NA	NA/NA/NA		A	G		-1.21E-01	I		1.96E-01	1.79E-01
rs10063827	4.08E-05	4.389491015		5	131372267			6	0.0946439	0.0230801	G	A							NA/NA/NA	NA/NA/NA		A	G		9.46E-02	I		5.00E-01	5.24E-01
rs35306209	4.11E-05	4.385917322		6	46745076			4	0.31003	0.0755562	T	C							NA/NA/NA	NA/NA/NA		C	T		3.10E-01	I		2.24E-02	2.84E-02
rs34891278	4.12E-05	4.384838282		14	84905251			7	1.61564	0.4249445	C	A							NA/NA/NA	NA/NA/NA		A	C		1.62E+00	I		9.91E-04	2.21E-03
rs2075727	4.13E-05	4.383899601	CSF2RB	22	37310217	intron		3a	-0.0949221	0.0231597	T	C							NA/NA/NA	NA/NA/NA		C	T		-9.49E-02	I		5.58E-01	5.34E-01
rs6884088	4.14E-05	4.383511883		5	131373196			6	0.0944506	0.0230509	T	A							NA/NA/NA	NA/NA/NA		A	T		9.45E-02	I		5.01E-01	5.25E-01
rs9266240	4.17E-05	4.380155656		6	31325532			5	0.107257	0.0261736	G	A							141/0/0	156/0/0		A	G		1.07E-01	I		3.78E-01	4.01E-01
rs12704543	4.18E-05	4.379171917		7	90124987		0.121122	7	0.0952612	0.0232594	T	C							NA/NA/NA	NA/NA/NA		C	T		9.53E-02	I		4.81E-01	5.08E-01
rs31400	4.18E-05	4.378886062		5	131389507		0.285917	6	-0.0961088	0.0234754	T	C							1540/2159/718	1811/2702/1047		C	T		-9.61E-02	I		4.31E-01	4.07E-01
rs246839	4.18E-05	4.378646089		5	131464133			6	0.0994193	0.0242918	C	A							NA/NA/NA	NA/NA/NA		A	C		9.94E-02	I		6.42E-01	6.65E-01
rs10859398	4.19E-05	4.377897934		12	93365983		0.059327	4	0.205715	0.0505075	T	A							NA/NA/NA	NA/NA/NA		A	T		2.06E-01	I		9.38E-01	9.50E-01
rs10784667	4.20E-05	4.376488144		12	68415776		0.360916	6	0.094915	0.0231898	C	A							771/2195/1436	1112/2707/1721		A	C		9.49E-02	I		5.57E-01	5.81E-01
rs9266237	4.22E-05	4.374984041		6	31325521			5	0.107112	0.0261561	G	C							NA/NA/NA	NA/NA/NA		C	G		1.07E-01	I		3.81E-01	4.04E-01
rs1380442	4.23E-05	4.374130116	ADAM12	10	127859655	intron	5.787901	5	0.105162	0.0257071	T	G							NA/NA/NA	NA/NA/NA		G	T		1.05E-01	I		5.88E-01	6.08E-01
rs11770494	4.24E-05	4.372570643		7	79746128			7	-0.174447	0.0425776	T	C							NA/NA/NA	NA/NA/NA		C	T		-1.74E-01	I		9.19E-01	9.07E-01
rs2395476	4.25E-05	4.37134138		6	31327382			5	-0.100228	0.0244837	T	G							NA/NA/NA	NA/NA/NA		G	T		-1.00E-01	I		6.84E-01	6.59E-01
rs72960845	4.27E-05	4.369148208		6	120520276			6	0.197627	0.0482467	T	C							NA/NA/NA	NA/NA/NA		C	T		1.98E-01	I		5.46E-02	6.51E-02
rs26509	4.29E-05	4.368034985	CAST	5	96082680	intron	2.700442	6	0.0974217	0.0238343	C	A							NA/NA/NA	NA/NA/NA		A	C		9.74E-02	I		6.02E-01	6.23E-01
rs1605728	4.30E-05	4.366503266		5	120978927			7	0.123478	0.0302	C	A							NA/NA/NA	NA/NA/NA		A	C		1.23E-01	I		4.74E-01	4.91E-01
rs11214766	4.30E-05	4.366414402	HTR3B	11	113781651	intron		6	-0.116702	0.0285887	T	A							NA/NA/NA	NA/NA/NA		A	T		-1.17E-01	I		2.12E-01	1.92E-01
rs9267577	4.33E-05	4.363820131		6	31813774		0.174079	6	0.124524	0.0304388	T	C							2943/1347/147	3958/1490/134		C	T		1.25E-01	I		1.64E-01	1.85E-01
rs6868372	4.34E-05	4.363006891	C5orf56	5	131784583	intron	1.811567	7	-0.0983633	0.0240785	G	A							NA/NA/NA	NA/NA/NA		A	G		-9.84E-02	I		3.78E-01	3.52E-01
rs6934578	4.36E-05	4.360851316		6	120521765			6	0.197605	0.0482933	T	A							NA/NA/NA	NA/NA/NA		A	T		1.98E-01	I		5.45E-02	6.50E-02
rs7958413	4.37E-05	4.359268195	RDH16	12	57350194	intron		7	0.170171	0.0416042	C	A							NA/NA/NA	NA/NA/NA		A	C		1.70E-01	I		8.33E-02	9.55E-02
rs177677	4.37E-05	4.359101364		7	90096239			6	-0.0951578	0.0232994	G	A							NA/NA/NA	NA/NA/NA		A	G		-9.52E-02	I		4.65E-01	4.39E-01
rs177676	4.38E-05	4.358278075		7	90096345			7	-0.095545	0.0233966	T	C							NA/NA/NA	NA/NA/NA		C	T		-9.55E-02	I		4.64E-01	4.37E-01
rs4128309	4.39E-05	4.357350524		5	66910080		0.66608	6	-0.131717	0.0323174	T	C							4561/1510/128	5616/2062/192		C	T		-1.32E-01	I		1.56E-01	1.42E-01
rs2006165	4.40E-05	4.356418041	HLA-DQB2	6	32728787	intron	1.20127	1f	0.101314	0.0248056	G	A							1353/2189/886	1924/2625/1026		A	G		1.01E-01	I		4.12E-01	4.37E-01
rs7808320	4.40E-05	4.356196082		7	90143234			7	-0.09527	0.0233317	T	C							NA/NA/NA	NA/NA/NA		C	T		-9.53E-02	I		5.17E-01	4.90E-01
rs117350083	4.42E-05	4.354872601	CST13P	20	23505938	intron		6	0.371159	0.0910217	G	A							NA/NA/NA	NA/NA/NA		A	G		3.71E-01	I		1.71E-02	2.34E-02
rs6861700	4.43E-05	4.353913042		5	131369451		0.002338	7	0.0939785	0.0230242	G	A							NA/NA/NA	NA/NA/NA		A	G		9.40E-02	I		5.01E-01	5.25E-01
rs9482013	4.43E-05	4.353781599		6	120523489			7	-0.197248	0.0482505	T	G							NA/NA/NA	NA/NA/NA		G	T		-1.97E-01	I		9.45E-01	9.35E-01
rs10859397	4.43E-05	4.353329701		12	93360450		0.057476	6	-0.204628	0.0504004	T	C							NA/NA/NA	NA/NA/NA		C	T		-2.05E-01	I		6.23E-02	5.03E-02
rs9266236	4.44E-05	4.353086791		6	31325513			5	-0.10677	0.026147	G	C							NA/NA/NA	NA/NA/NA		C	G		-1.07E-01	I		6.20E-01	5.97E-01
rs9267995	4.45E-05	4.351748332		6	32221552			6	0.0960892	0.0235409	G	A							NA/NA/NA	NA/NA/NA		A	G		9.61E-02	I		4.17E-01	4.45E-01
rs1023275	4.45E-05	4.351478988		10	16356441			4	-0.123501	0.0303188	T	C							NA/NA/NA	NA/NA/NA		C	T		-1.24E-01	I		1.88E-01	1.71E-01
rs9266238	4.46E-05	4.351107451		6	31325526			5	0.107146	0.0262458	G	A							NA/NA/NA	NA/NA/NA		A	G		1.07E-01	I		3.79E-01	4.02E-01
rs9266239	4.46E-05	4.350867729		6	31325529			5	0.10712	0.0262401	T	C							NA/NA/NA	NA/NA/NA		C	T		1.07E-01	I		3.79E-01	4.02E-01
rs9266243	4.47E-05	4.350005437		6	31325623			5	0.0995703	0.0243911	T	C							2682/2811/711	3723/3358/808		C	T		9.96E-02	I		3.17E-01	3.42E-01
rs9266242	4.47E-05	4.349534139		6	31325620			7	0.0995637	0.0243909	T	C							1927/1839/488	2634/2180/540		C	T		9.96E-02	I		3.17E-01	3.42E-01
rs11242102	4.50E-05	4.346914898		5	131376857			7	0.0938371	0.0230107	T	C							NA/NA/NA	NA/NA/NA		C	T		9.38E-02	I		5.02E-01	5.26E-01
rs11105927	4.53E-05	4.343883583		12	91420898			6	-0.263818	0.0646259	C	A							NA/NA/NA	NA/NA/NA		A	C		-2.64E-01	I		9.67E-01	9.59E-01
rs75229637	4.54E-05	4.343274298		4	179680437			6	-0.43925	0.107655	C	A							NA/NA/NA	NA/NA/NA		A	C		-4.39E-01	I		9.90E-01	9.86E-01
rs8016588	4.56E-05	4.341017062		14	27314961		0.23873	5	0.194966	0.0480596	T	C							NA/NA/NA	NA/NA/NA		C	T		1.95E-01	I		9.27E-01	9.38E-01
rs962287	4.56E-05	4.34082092	PDE9A	21	44155009	intron		5	0.100072	0.0245668	T	G							NA/NA/NA	NA/NA/NA		G	T		1.00E-01	I		5.71E-01	5.88E-01
rs2235286	4.57E-05	4.340044839	RPS6KA2	6	166877766	intron	5.462568	5	-0.160959	0.0396293	T	C							NA/NA/NA	NA/NA/NA		C	T		-1.61E-01	I		1.01E-01	8.72E-02
rs62078278	4.58E-05	4.33931852	SEC14L1	17	75103815	intron		4	0.103106	0.0253246	G	C							NA/NA/NA	NA/NA/NA		C	G		1.03E-01	I		6.57E-01	6.79E-01
rs246833	4.58E-05	4.338934489		5	131473069			7	-0.0988733	0.024284	T	G							NA/NA/NA	NA/NA/NA		G	T		-9.89E-02	I		3.57E-01	3.35E-01
rs9268199	4.59E-05	4.338017982	C6orf10	6	32278635	intron	0.003699	6	0.124948	0.0306441	G	A							2875/1400/159	3834/1596/147		A	G		1.25E-01	I		1.69E-01	1.89E-01
rs7161377	4.61E-05	4.336395176	BATF	14	76001394	intron	0.568223	6	0.094359	0.0231689	T	C							NA/NA/NA	NA/NA/NA		C	T		9.44E-02	I		4.73E-01	4.95E-01
rs1605727	4.61E-05	4.336300017		5	120978880		3.388792	6	0.123558	0.0303393	G	C							NA/NA/NA	NA/NA/NA		C	G		1.24E-01	I		4.76E-01	4.93E-01
rs9899590	4.62E-05	4.335702212		17	71997632		1.607599	6	0.144427	0.0354115	G	A							4764/1334/101	6208/1578/102		A	G		1.44E-01	I		1.12E-01	1.24E-01
rs9826307	4.62E-05	4.335618491		3	106806320		0.163642	6	-0.170515	0.0420262	G	A							NA/NA/NA	NA/NA/NA		A	G		-1.71E-01	I		8.91E-02	7.70E-02
rs886985	4.63E-05	4.334739924		1	230719616			7	-0.124462	0.0305393	G	C							NA/NA/NA	NA/NA/NA		C	G		-1.24E-01	I		8.20E-01	8.06E-01
rs9831986	4.63E-05	4.334514696		3	106770671		0.264181	7	0.17261	0.0425544	T	G							NA/NA/NA	NA/NA/NA		G	T		1.73E-01	I		9.11E-01	9.24E-01
rs7498058	4.64E-05	4.333679556	ADAMTS17	15	100810883	intron		7	-0.0954978	0.0234497	T	G							NA/NA/NA	NA/NA/NA		G	T		-9.55E-02	I		6.13E-01	5.91E-01
rs886986	4.65E-05	4.332456462		1	230719621			7	0.124393	0.0305317	G	A							NA/NA/NA	NA/NA/NA		A	G		1.24E-01	I		1.80E-01	1.94E-01
rs12661292	4.65E-05	4.332128831		6	120510771			5	0.196754	0.0482677	G	C							NA/NA/NA	NA/NA/NA		C	G		1.97E-01	I		5.47E-02	6.50E-02
rs31482	4.66E-05	4.331599172		5	131429182			5	-0.0961741	0.0236389	G	A							NA/NA/NA	NA/NA/NA		A	G		-9.62E-02	I		4.13E-01	3.89E-01
rs5011256	4.68E-05	4.330217456	ADAMTS17	15	100810594	intron	0.788466	6	-0.0953987	0.023436	G	A							1045/3000/2163	1156/3777/2959		A	G		-9.54E-02	I		6.13E-01	5.91E-01
rs4141135	4.68E-05	4.330105065		12	68418830		0.211214	6	-0.0943551	0.0231934	T	G							2072/3050/1069	2488/3832/1546		G	T		-9.44E-02	I		4.41E-01	4.17E-01
rs2300958	4.68E-05	4.330103208	PDE9A	21	44119561	intron		5	-0.0972571	0.0239131	G	C							NA/NA/NA	NA/NA/NA		C	G		-9.73E-02	I		3.85E-01	3.67E-01
rs2073427	4.68E-05	4.329450804	ERG	21	39961387	intron	13.422834	7	-0.161569	0.0398338	T	C							5183/981/41	6402/1420/70		C	T		-1.62E-01	I		1.00E-01	8.62E-02
rs141843696	4.69E-05	4.328861421		4	179641028				-0.435402	0.106921	G	A							NA/NA/NA	NA/NA/NA		A	G		-4.35E-01	I		9.88E-01	9.84E-01
rs147561135	4.71E-05	4.326852788		2	214121034				0.484891	0.1219644	G	A							NA/NA/NA	NA/NA/NA		A	G		4.85E-01	I		9.86E-01	9.92E-01
rs202234557	4.73E-05	4.324969031			0				0.189008	0.0464322	C	A							NA/NA/NA	NA/NA/NA		A	C		1.89E-01	I		7.39E-02	8.69E-02
rs10878726	4.74E-05	4.324630491		12	68416645		0.194409	7	0.0958552	0.023584	G	A							833/2919/2453	1239/3685/2964		A	G		9.59E-02	I		6.09E-01	6.31E-01
rs156025	4.74E-05	4.324505784	P4HA2	5	131540884	intron	0.067067	7	-0.124247	0.0306026	T	C							3903/2065/236	4682/2819/376		C	T		-1.24E-01	G		NA	NA
rs4314553	4.75E-05	4.32347374	POU6F2	7	39304256	intron	2.953011	3a	0.0943536	0.0232098	T	C							NA/NA/NA	NA/NA/NA		C	T		9.44E-02	I		5.08E-01	5.28E-01
rs9392997	4.75E-05	4.322953612		6	8348310		6.340849	6	-0.110514	0.0271647	T	C							371/2245/3565	398/2703/4761		C	T		-1.11E-01	I		7.78E-01	7.58E-01
rs28546995	4.76E-05	4.322838519	BATF	14	76002464	intron		4	-0.093553	0.023012	G	C							NA/NA/NA	NA/NA/NA		C	G		-9.36E-02	I		5.30E-01	5.07E-01
rs1813814	4.78E-05	4.320698412		12	57333114			7	-0.217062	0.0533356	T	C							NA/NA/NA	NA/NA/NA		C	T		-2.17E-01	I		9.39E-01	9.30E-01
rs5011255	4.78E-05	4.320152549	ADAMTS17	15	100810476	intron	0.787084	6	0.0952801	0.0234379	T	A							NA/NA/NA	NA/NA/NA		A	T		9.53E-02	I		3.87E-01	4.09E-01
rs9266231	4.80E-05	4.319031187		6	31325380			5	-0.0991566	0.0243888	T	C							711/2784/2653	810/3316/3673		C	T		-9.92E-02	I		6.83E-01	6.58E-01
rs59559055	4.80E-05	4.318813053		17	71990731			7	-0.134601	0.0330845	G	A							NA/NA/NA	NA/NA/NA		A	G		-1.35E-01	I		8.51E-01	8.37E-01
rs113413791	4.80E-05	4.318460288		6	120525511			6	0.197221	0.0484683	G	A							NA/NA/NA	NA/NA/NA		A	G		1.97E-01	I		5.43E-02	6.47E-02
rs141538835	4.81E-05	4.318020186	IQGAP2	5	75914758	intron			0.813742	0.202916	T	A							NA/NA/NA	NA/NA/NA		A	T		8.14E-01	I		3.84E-03	6.42E-03
rs76707751	4.81E-05	4.317597674		4	179683136			7	-0.438617	0.10786	T	G							NA/NA/NA	NA/NA/NA		G	T		-4.39E-01	I		9.90E-01	9.86E-01
rs76609467	4.82E-05	4.317234173		18	56871106			6	0.808196	0.204794	T	C							NA/NA/NA	NA/NA/NA		C	T		8.08E-01	I		9.93E-01	9.95E-01
rs2024858	4.82E-05	4.316537787		14	27367666		0.060837	7	0.115493	0.0284766	G	A							NA/NA/NA	NA/NA/NA		A	G		1.15E-01	I		7.86E-01	8.06E-01
rs10878701	4.83E-05	4.315820948		12	68335216			6	0.110482	0.0272306	G	C							NA/NA/NA	NA/NA/NA		C	G		1.10E-01	I		7.38E-01	7.58E-01
rs12794818	4.85E-05	4.314705322		11	113764999			6	-0.116331	0.0286913	T	C							NA/NA/NA	NA/NA/NA		C	T		-1.16E-01	I		2.10E-01	1.91E-01
rs76930458	4.86E-05	4.312928761		4	179682842			7	0.438131	0.107807	T	C							NA/NA/NA	NA/NA/NA		C	T		4.38E-01	I		1.01E-02	1.38E-02
rs10859395	4.87E-05	4.31288859		12	93357070		0.057385	5	0.203224	0.0503193	T	A							NA/NA/NA	NA/NA/NA		A	T		2.03E-01	I		9.38E-01	9.50E-01
rs34965594	4.92E-05	4.30770136		5	131377826			6	-0.0933254	0.0230038	T	A							NA/NA/NA	NA/NA/NA		A	T		-9.33E-02	I		4.97E-01	4.73E-01
rs33998554	4.92E-05	4.307663434			0				0.116646	0.0287283	G	C							NA/NA/NA	NA/NA/NA		C	G		1.17E-01	I		2.04E-01	2.26E-01
rs11242101	4.93E-05	4.307143391		5	131376676			7	0.0932785	0.0229939	G	A							NA/NA/NA	NA/NA/NA		A	G		9.33E-02	I		5.03E-01	5.27E-01
rs140312396	4.93E-05	4.306983096		21	27194937				0.487088	0.120634	T	C							NA/NA/NA	NA/NA/NA		C	T		4.87E-01	I		1.04E-02	1.52E-02
rs2103169	4.94E-05	4.306500808		7	70502522			6	-1.85749	0.562189	G	C							NA/NA/NA	NA/NA/NA		C	G		-1.86E+00	I		1.68E-03	3.14E-04
rs12122581	4.94E-05	4.306465625		1	172679759		3.257269	6	0.171858	0.0423119	T	A							NA/NA/NA	NA/NA/NA		A	T		1.72E-01	I		1.12E-01	1.23E-01
rs73765666	4.94E-05	4.305843365		6	110408845			5	0.268923	0.0667239	G	A							NA/NA/NA	NA/NA/NA		A	G		2.69E-01	I		9.63E-01	9.70E-01
rs9275217	4.95E-05	4.305746766		6	32658867			6	-0.0971239	0.0239447	G	A							NA/NA/NA	NA/NA/NA		A	G		-9.71E-02	I		5.10E-01	4.85E-01
rs2284790	4.96E-05	4.304794223	BATF	14	76000859	intron	0.449934	6	0.0933965	0.0230284	T	C							NA/NA/NA	NA/NA/NA		C	T		9.34E-02	I		4.71E-01	4.93E-01
rs10878700	4.96E-05	4.304122735		12	68335210			7	-0.110364	0.0272436	T	C							NA/NA/NA	NA/NA/NA		C	T		-1.10E-01	I		2.62E-01	2.42E-01
rs6736251	4.97E-05	4.303908463		2	214118975		0.412702	6	-0.485238	0.1224233	T	G							NA/NA/NA	NA/NA/NA		G	T		-4.85E-01	I		1.36E-02	8.41E-03
rs17020854	4.98E-05	4.302957322		12	93355884		0.33702	2b	-0.202959	0.0503196	C	A							5588/604/15	6955/907/30		A	C		-2.03E-01	I		6.23E-02	5.04E-02
rs2332824	4.99E-05	4.302132765		14	27354602		0.027392	7	-0.115195	0.0284569	T	G							NA/NA/NA	NA/NA/NA		G	T		-1.15E-01	I		2.15E-01	1.95E-01
rs59354680	4.99E-05	4.301670618		12	93355607			6	0.202942	0.050324	G	A							NA/NA/NA	NA/NA/NA		A	G		2.03E-01	I		9.38E-01	9.50E-01
rs62424024	5.00E-05	4.300917962		6	119078324			6	-0.107542	0.0265172	G	A							NA/NA/NA	NA/NA/NA		A	G		-1.08E-01	I		7.03E-01	6.85E-01
rs493809	5.01E-05	4.300582035	LAMA5	20	60941060	intron		2b	-0.110194	0.0272065	G	A							NA/NA/NA	NA/NA/NA		A	G		-1.10E-01	I		3.35E-01	3.18E-01
rs2858331	5.01E-05	4.300515228		6	32681277		0.10006	6	-0.0948399	0.023404	G	A							2368/2848/992	2734/3744/1414		A	G		-9.48E-02	I		4.18E-01	3.89E-01
rs12704547	5.01E-05	4.300140603		7	90141903		0.085895	7	0.0938801	0.0231616	T	G							1447/3163/1596	2073/3990/1826		G	T		9.39E-02	I		4.86E-01	5.13E-01
rs146737898	5.03E-05	4.298310291	ARHGEF11	1	156991410	intron			0.976733	0.244359	T	C							NA/NA/NA	NA/NA/NA		C	T		9.77E-01	I		3.65E-03	5.72E-03
rs78578532	5.03E-05	4.298269724		4	179670988			7	-0.436207	0.107547	T	A							NA/NA/NA	NA/NA/NA		A	T		-4.36E-01	I		9.90E-01	9.86E-01
rs6801599	5.03E-05	4.298222257		3	116771251			5	0.104757	0.0258698	G	A							NA/NA/NA	NA/NA/NA		A	G		1.05E-01	I		6.53E-01	6.73E-01
rs2562005	5.04E-05	4.297963437		2	8478720			6	-0.104589	0.0257933	G	A							NA/NA/NA	NA/NA/NA		A	G		-1.05E-01	I		7.40E-01	7.18E-01
rs80056499	5.04E-05	4.297767699	GPR110	6	46998077	intron		7	-0.562845	0.14146	T	C							NA/NA/NA	NA/NA/NA		C	T		-5.63E-01	I		1.31E-02	9.79E-03
rs7163351	5.05E-05	4.296922812	RORA	15	61049655	intron	0.487464	7	-0.0968133	0.0239084	T	C							NA/NA/NA	NA/NA/NA		C	T		-9.68E-02	I		3.75E-01	3.55E-01
rs2786727	5.05E-05	4.296849683		1	199536918			5	0.108653	0.0268505	T	C							NA/NA/NA	NA/NA/NA		C	T		1.09E-01	I		7.44E-01	7.63E-01
rs7166523	5.05E-05	4.296767105	ADAMTS17	15	100811344	intron		6	-0.0951448	0.0234772	T	G							NA/NA/NA	NA/NA/NA		G	T		-9.51E-02	I		6.13E-01	5.91E-01
rs10487115	5.05E-05	4.296483363		7	90115276		0.105262	4	-0.09379	0.0231501	C	A							1567/3135/1490	1773/3973/2122		A	C		-9.38E-02	I		5.21E-01	4.93E-01
rs10074987	5.06E-05	4.295608371		5	131370712		0.019116	6	-0.0931611	0.0230001	G	A							NA/NA/NA	NA/NA/NA		A	G		-9.32E-02	I		4.98E-01	4.74E-01
rs78850270	5.07E-05	4.294590483		4	179671338			6	-0.436042	0.107559	T	C							NA/NA/NA	NA/NA/NA		C	T		-4.36E-01	I		9.90E-01	9.86E-01
rs17320026	5.09E-05	4.293272832	CACNA2D3	3	54955898	intron	0.19673	6	0.145171	0.0358097	T	G							NA/NA/NA	NA/NA/NA		G	T		1.45E-01	I		1.09E-01	1.26E-01
rs2812263	5.10E-05	4.292557576		1	199545407		0.076751	6	-0.10872	0.0268834	T	C							3703/2155/349	4426/2981/485		C	T		-1.09E-01	I		2.50E-01	2.30E-01
rs34109642	5.11E-05	4.291719355		5	131379249			7	0.0931358	0.0230058	G	A							NA/NA/NA	NA/NA/NA		A	G		9.31E-02	I		5.03E-01	5.27E-01
rs12668497	5.11E-05	4.291202761		7	90115476		0.097335	7	-0.0937221	0.0231496	T	A							NA/NA/NA	NA/NA/NA		A	T		-9.37E-02	I		5.21E-01	4.93E-01
rs138980583	5.11E-05	4.291173042		4	179672508				-0.435995	0.107595	G	C							NA/NA/NA	NA/NA/NA		C	G		-4.36E-01	I		9.90E-01	9.86E-01
rs9275225	5.12E-05	4.291126344		6	32660262			6	0.0959295	0.0236956	G	A							NA/NA/NA	NA/NA/NA		A	G		9.59E-02	I		4.97E-01	5.23E-01
rs145753772	5.12E-05	4.290968457	CLYBL	13	100394009	intron			1.62987	0.4516862	G	A							NA/NA/NA	NA/NA/NA		A	G		1.63E+00	I		9.98E-01	9.99E-01
rs8018926	5.13E-05	4.290282404		14	27362941		0.050364	7	0.11501	0.028456	G	A							225/1941/4034	380/2628/4868		A	G		1.15E-01	I		7.85E-01	8.06E-01
rs1674940	5.13E-05	4.290058759	ADAM12	10	127859479	intron	5.690781	7	-0.103933	0.0256885	G	A							NA/NA/NA	NA/NA/NA		A	G		-1.04E-01	I		4.13E-01	3.94E-01
rs17637513	5.14E-05	4.289218579	TMC1	9	75176687	intron	0.006	7	0.229884	0.0567126	G	A							NA/NA/NA	NA/NA/NA		A	G		2.30E-01	I		5.04E-02	5.88E-02
rs11632934	5.15E-05	4.288257709	ADAMTS17	15	100811936	intron		7	0.0950764	0.0234869	T	C							NA/NA/NA	NA/NA/NA		C	T		9.51E-02	I		3.87E-01	4.09E-01
rs7609436	5.15E-05	4.288177592	INPP5D	2	234112649	intron	3.139869	5	-0.108904	0.0269448	T	C							NA/NA/NA	NA/NA/NA		C	T		-1.09E-01	I		2.57E-01	2.39E-01
rs9489910	5.15E-05	4.28800813		6	120537331		0.244002	7	0.195597	0.0482627	T	G							NA/NA/NA	NA/NA/NA		G	T		1.96E-01	I		5.45E-02	6.49E-02
rs177683	5.16E-05	4.286948173		7	90089073			7	-0.096022	0.0237354	T	G							NA/NA/NA	NA/NA/NA		G	T		-9.60E-02	I		4.68E-01	4.42E-01
rs9489909	5.17E-05	4.286785914		6	120537219		0.244258	7	0.195529	0.0482537	G	A							5424/754/28	7029/839/21		A	G		1.96E-01	I		5.45E-02	6.49E-02
rs154483	5.18E-05	4.286005732	P4HA2	5	131546280	intron	0.066972	6	0.0972025	0.0240397	G	A							509/2021/1906	751/2600/2230		A	G		9.72E-02	I		6.29E-01	6.53E-01
rs73067730	5.19E-05	4.285014264	CACNA2D3	3	54987584	intron		7	-0.144382	0.0356532	G	A							NA/NA/NA	NA/NA/NA		A	G		-1.44E-01	I		8.85E-01	8.68E-01
rs2965019	5.21E-05	4.282968096		1	199534438		0.062803	6	-0.108415	0.0268413	T	C							NA/NA/NA	NA/NA/NA		C	T		-1.08E-01	I		2.55E-01	2.36E-01
rs6966040	5.25E-05	4.279461992		7	90120674		1.119438	7	0.0946874	0.0234247	T	C							NA/NA/NA	NA/NA/NA		C	T		9.47E-02	I		4.77E-01	5.04E-01
rs140906120	5.28E-05	4.277440934	NPAS3	14	34142367	intron			-1.93185	0.541439	G	C							NA/NA/NA	NA/NA/NA		C	G		-1.93E+00	I		1.67E-03	5.38E-04
rs155164	5.28E-05	4.277037191		6	120509979		0.298193	5	0.161756	0.0399725	G	A							3633/762/38	4671/869/38		A	G		1.62E-01	I		8.44E-02	9.61E-02
rs7168432	5.31E-05	4.274827787	ADAMTS17	15	100811581	intron		6	-0.0952738	0.0235779	T	C							NA/NA/NA	NA/NA/NA		C	T		-9.53E-02	I		6.10E-01	5.88E-01
rs7163928	5.31E-05	4.274800803	ADAMTS17	15	100811250	intron		7	-0.0951188	0.0235396	G	A							NA/NA/NA	NA/NA/NA		A	G		-9.51E-02	I		6.11E-01	5.89E-01
rs155192	5.32E-05	4.274014087		6	120546283		0.511392	6	-0.202363	0.0500298	T	A							NA/NA/NA	NA/NA/NA		A	T		-2.02E-01	I		9.48E-01	9.38E-01
rs79607698	5.32E-05	4.273784794		10	5557082			5	0.220205	0.0547831	T	C							NA/NA/NA	NA/NA/NA		C	T		2.20E-01	I		9.37E-01	9.46E-01
rs11487571	5.33E-05	4.273314348		1	199569294			7	0.109745	0.0272063	T	G							NA/NA/NA	NA/NA/NA		G	T		1.10E-01	I		7.50E-01	7.69E-01
rs3916442	5.33E-05	4.273139997		5	131369168		0.002317	7	-0.0927815	0.022975	G	A							NA/NA/NA	NA/NA/NA		A	G		-9.28E-02	I		4.98E-01	4.74E-01
rs2967683	5.33E-05	4.27312615		19	8785951		0.718762	6	-0.1101	0.0272402	T	C							NA/NA/NA	NA/NA/NA		C	T		-1.10E-01	I		7.76E-01	7.57E-01
rs2214100	5.35E-05	4.27144089		7	90116244		0.083755	7	-0.0934783	0.0231502	T	G							NA/NA/NA	NA/NA/NA		G	T		-9.35E-02	I		5.21E-01	4.94E-01
rs5758314	5.35E-05	4.271414115		22	41762523		0.283606	5	0.107876	0.0267437	T	G							133/801/1253	162/1104/1537		G	T		1.08E-01	I		7.38E-01	7.60E-01
rs79337782	5.37E-05	4.270354188		4	179682058			7	0.435949	0.107874	T	G							NA/NA/NA	NA/NA/NA		G	T		4.36E-01	I		1.21E-02	1.57E-02
rs6596082	5.37E-05	4.270113876		5	131846199			2b	0.108716	0.0269575	T	A							NA/NA/NA	NA/NA/NA		A	T		1.09E-01	I		7.30E-01	7.53E-01
rs2812256	5.37E-05	4.269927059		1	199533153		0.063185	6	-0.108581	0.0269292	T	G							NA/NA/NA	NA/NA/NA		G	T		-1.09E-01	I		2.57E-01	2.38E-01
rs9611565	5.38E-05	4.269418773	TEF	22	41767486	intron	2.213635	1f	0.107671	0.0267009	T	C							250/1625/2562	392/2145/3045		C	T		1.08E-01	I		7.39E-01	7.61E-01
rs13049942	5.38E-05	4.268849779	PDE9A	21	44120767	intron	0.496225	6	0.0965898	0.0239413	G	C							NA/NA/NA	NA/NA/NA		C	G		9.66E-02	I		5.98E-01	6.17E-01
rs11563867	5.38E-05	4.268848973		7	90116569		0.083755	6	0.0934467	0.0231504	G	A							NA/NA/NA	NA/NA/NA		A	G		9.34E-02	I		4.79E-01	5.06E-01
rs2144787	5.40E-05	4.267738157		14	27379463		0.103027	7	-0.192173	0.0478323	G	A							NA/NA/NA	NA/NA/NA		A	G		-1.92E-01	I		6.91E-02	5.89E-02
rs525915	5.41E-05	4.267064514	LAMA5	20	60939835	intron		4	0.109852	0.0272431	T	A							NA/NA/NA	NA/NA/NA		A	T		1.10E-01	I		6.63E-01	6.80E-01
rs2492352	5.42E-05	4.265736371		1	199527477			7	0.109279	0.0271174	T	C							NA/NA/NA	NA/NA/NA		C	T		1.09E-01	I		7.38E-01	7.57E-01
rs12656759	5.43E-05	4.265190573		5	131367610		0.002315	6	0.092675	0.022973	T	C							NA/NA/NA	NA/NA/NA		C	T		9.27E-02	I		5.02E-01	5.26E-01
rs2535341	5.43E-05	4.265085813		6	30838043			6	-0.117902	0.0291968	G	C							NA/NA/NA	NA/NA/NA		C	G		-1.18E-01	I		8.17E-01	7.96E-01
rs1956074	5.45E-05	4.263585967		14	27396048		0.254586	6	-0.191783	0.0477616	G	A							NA/NA/NA	NA/NA/NA		A	G		-1.92E-01	I		6.79E-02	5.75E-02
rs12434403	5.46E-05	4.263106535		14	27395193		0.03383	6	0.195938	0.0488019	G	A							NA/NA/NA	NA/NA/NA		A	G		1.96E-01	I		9.34E-01	9.44E-01
rs79183578	5.46E-05	4.262832016	CACNA2D3	3	54954829	intron		5	-0.145601	0.0360619	G	A							NA/NA/NA	NA/NA/NA		A	G		-1.46E-01	I		8.92E-01	8.75E-01
rs16977866	5.46E-05	4.262436854		17	71994611		0.857501	5	-0.145567	0.0360429	G	A							55/933/3448	54/1073/4451		A	G		-1.46E-01	I		8.88E-01	8.76E-01
rs4947344	5.49E-05	4.260044949		6	32677846		0.077988	7	0.10244	0.0253944	T	C							2146/1857/388	2842/2252/441		C	T		1.02E-01	I		2.80E-01	3.04E-01
rs3914026	5.50E-05	4.259287647		5	131353059		3.952098	6	-0.0925567	0.0229618	G	A							NA/NA/NA	NA/NA/NA		A	G		-9.26E-02	I		5.01E-01	4.78E-01
rs72917014	5.51E-05	4.259108583		2	199030008			6	0.2593	0.0642639	T	C							NA/NA/NA	NA/NA/NA		C	T		2.59E-01	I		3.57E-02	4.23E-02
rs2734586	5.52E-05	4.258091607	MCCD1	6	31497342	intron	0.716643	4	0.128428	0.0319295	G	C							NA/NA/NA	NA/NA/NA		C	G		1.28E-01	I		8.37E-01	8.54E-01
rs2844657	5.54E-05	4.256734889		6	30829522		0.013652	1f	0.116518	0.0288864	G	A							3916/2035/250	5287/2308/293		A	G		1.17E-01	I		1.84E-01	2.05E-01
rs28729670	5.54E-05	4.25657726		17	71996964			5	-0.143889	0.0356541	C	A							NA/NA/NA	NA/NA/NA		A	C		-1.44E-01	I		8.72E-01	8.60E-01
rs77425465	5.54E-05	4.256165028		10	5548978			5	0.195197	0.0486365	C	A							NA/NA/NA	NA/NA/NA		A	C		1.95E-01	I		9.20E-01	9.31E-01
rs1030271	5.55E-05	4.25609375	CDC42SE2	5	130632655	intron	0.250346	7	0.116114	0.0288072	G	C							NA/NA/NA	NA/NA/NA		C	G		1.16E-01	I		3.52E-01	3.73E-01
rs12571936	5.55E-05	4.255414456		4	56561406			6	-0.304549	0.0755376	T	C							NA/NA/NA	NA/NA/NA		C	T		-3.05E-01	I		9.71E-01	9.65E-01
rs7736800	5.55E-05	4.255388651		5	131363454			7	0.0930219	0.023089	G	A							NA/NA/NA	NA/NA/NA		A	G		9.30E-02	I		4.96E-01	5.19E-01
rs80191133	5.55E-05	4.255365193	CACNA2D3	3	54963703	intron		6	-0.144666	0.0358661	G	A							NA/NA/NA	NA/NA/NA		A	G		-1.45E-01	I		8.91E-01	8.74E-01
rs9493012	5.56E-05	4.25531281		6	131843741		0.185965	6	-0.120657	0.0299165	T	C							174/1366/2897	183/1596/3801		C	T		-1.21E-01	I		8.22E-01	8.10E-01
rs2844659	5.57E-05	4.254516102		6	30824532			1f	0.116488	0.0288878	T	C							3908/2036/250	5283/2310/292		C	T		1.16E-01	I		1.84E-01	2.05E-01
rs7731191	5.57E-05	4.254382679		5	131362016			7	-0.0924305	0.0229455	G	A							NA/NA/NA	NA/NA/NA		A	G		-9.24E-02	I		4.99E-01	4.75E-01
rs2786731	5.58E-05	4.253363466		1	199545379		0.075711	6	0.108396	0.0269438	T	A							NA/NA/NA	NA/NA/NA		A	T		1.08E-01	I		7.51E-01	7.70E-01
rs4705845	5.59E-05	4.252689203		5	131365873		0.002315	6	0.0925046	0.0229692	G	A							NA/NA/NA	NA/NA/NA		A	G		9.25E-02	I		5.02E-01	5.26E-01
rs270608	5.60E-05	4.252085044	SLC22A4	5	131648406	intron		5	0.100842	0.0250588	T	C							NA/NA/NA	NA/NA/NA		C	T		1.01E-01	I		6.74E-01	6.94E-01
rs4705844	5.62E-05	4.249882878		5	131365784		0.002315	7	0.0924582	0.0229663	C	A							NA/NA/NA	NA/NA/NA		A	C		9.25E-02	I		5.02E-01	5.26E-01
rs6945723	5.63E-05	4.24986512		7	79739084		0.198017	7	0.16255	0.0403236	T	C							NA/NA/NA	NA/NA/NA		C	T		1.63E-01	I		8.31E-02	9.57E-02
rs4705914	5.63E-05	4.249555636		5	131365979			6	-0.0927902	0.0230498	G	A							NA/NA/NA	NA/NA/NA		A	G		-9.28E-02	I		4.99E-01	4.76E-01
rs147702015	5.64E-05	4.249039804		13	98072361				0.59967	0.1497497	G	A							NA/NA/NA	NA/NA/NA		A	G		6.00E-01	I		5.55E-03	8.73E-03
rs3914024	5.64E-05	4.248988948		5	131356209		0.033072	4	-0.0924965	0.0229786	G	A							NA/NA/NA	NA/NA/NA		A	G		-9.25E-02	I		4.99E-01	4.76E-01
rs17230846	5.64E-05	4.248710886		7	79738734		0.198331	7	0.160255	0.0397609	G	C							NA/NA/NA	NA/NA/NA		C	G		1.60E-01	I		8.45E-02	9.72E-02
rs150482456	5.64E-05	4.248380678		5	131475210				0.497459	0.1255338	T	G							NA/NA/NA	NA/NA/NA		G	T		4.97E-01	I		9.88E-01	9.91E-01
rs12228471	5.67E-05	4.246570925		12	68421622		0.193825	7	-0.0998781	0.0248382	T	C							2094/1946/397	2503/2447/632		C	T		-9.99E-02	I		3.29E-01	3.07E-01
rs7572436	5.67E-05	4.246150472		2	8475339			4	-0.104566	0.0259671	G	A							NA/NA/NA	NA/NA/NA		A	G		-1.05E-01	I		7.40E-01	7.18E-01
rs9275587	5.67E-05	4.246125212		6	32680379			6	0.0928559	0.0230727	T	C							NA/NA/NA	NA/NA/NA		C	T		9.29E-02	I		4.74E-01	5.05E-01
rs4588593	5.68E-05	4.245944606		5	131845333		0.034134	6	0.108208	0.0269187	T	C							NA/NA/NA	NA/NA/NA		C	T		1.08E-01	I		7.32E-01	7.54E-01
rs10463889	5.68E-05	4.24578855		5	131361916		0.016704	6	0.0922942	0.0229381	T	G							NA/NA/NA	NA/NA/NA		G	T		9.23E-02	I		5.01E-01	5.24E-01
rs12704544	5.69E-05	4.24511219		7	90131050			5	0.0937158	0.0232915	G	A							NA/NA/NA	NA/NA/NA		A	G		9.37E-02	I		4.83E-01	5.10E-01
rs116748261	5.70E-05	4.244358354		6	46944236			7	0.525757	0.13284	G	A							NA/NA/NA	NA/NA/NA		A	G		5.26E-01	I		9.85E-01	9.89E-01
rs58488796	5.70E-05	4.244192198		20	60949050			5	0.107499	0.0267484	G	C							NA/NA/NA	NA/NA/NA		C	G		1.07E-01	I		7.19E-01	7.37E-01
rs9509983	5.70E-05	4.243949176		13	22623529		24.659731	5	0.0934859	0.0232351	T	G							1768/3029/1407	2444/3868/1573		G	T		9.35E-02	I		4.44E-01	4.70E-01
rs61937568	5.71E-05	4.243607347		12	57510785			4	-0.181697	0.0451054	G	C							NA/NA/NA	NA/NA/NA		C	G		-1.82E-01	I		9.30E-01	9.19E-01
rs7090911	5.71E-05	4.243299247		10	16384063			6	0.118551	0.02952	G	C							NA/NA/NA	NA/NA/NA		C	G		1.19E-01	I		8.00E-01	8.16E-01
rs4320807	5.72E-05	4.242924496		1	199565263		0.100165	6	-0.109302	0.0272069	T	A							NA/NA/NA	NA/NA/NA		A	T		-1.09E-01	I		2.51E-01	2.32E-01
rs4316191	5.72E-05	4.242910819	MSRA	8	10259229	intron		7	-0.0959032	0.0238533	G	A							NA/NA/NA	NA/NA/NA		A	G		-9.59E-02	I		4.02E-01	3.84E-01
rs7610448	5.72E-05	4.242903221		3	106805013		0.141807	6	0.165973	0.0414089	T	C							27/666/3731	52/935/4585		C	T		1.66E-01	I		9.09E-01	9.21E-01
rs12533974	5.72E-05	4.24237929		7	79739505			7	0.160068	0.0397483	T	C							NA/NA/NA	NA/NA/NA		C	T		1.60E-01	I		8.44E-02	9.72E-02
rs75642274	5.73E-05	4.242003815	CACNA2D3	3	54960753	intron		5	0.144461	0.0358796	G	A							NA/NA/NA	NA/NA/NA		A	G		1.44E-01	I		1.09E-01	1.26E-01
rs4705842	5.73E-05	4.241674119		5	131364521			6	-0.0923421	0.0229628	T	C							NA/NA/NA	NA/NA/NA		C	T		-9.23E-02	I		4.98E-01	4.74E-01
rs1337728	5.75E-05	4.240542934		1	199555572		0.059748	6	-0.108591	0.0270388	T	G							3714/2155/336	4443/2981/465		G	T		-1.09E-01	I		2.48E-01	2.29E-01
rs145567774	5.75E-05	4.240482485	C8orf34	8	69562438	intron			0.354723	0.0890279	G	A							NA/NA/NA	NA/NA/NA		A	G		3.55E-01	I		9.73E-01	9.79E-01
rs7569637	5.75E-05	4.240159982		2	8475185			4	0.10392	0.0258273	T	G							NA/NA/NA	NA/NA/NA		G	T		1.04E-01	I		2.61E-01	2.83E-01
rs7796253	5.75E-05	4.24011695		7	90145944		0.146951	7	-0.0931771	0.0231733	T	C							NA/NA/NA	NA/NA/NA		C	T		-9.32E-02	I		5.14E-01	4.88E-01
rs79285146	5.75E-05	4.240026369		2	79738729			4	-1.7201	0.5089812	T	G							NA/NA/NA	NA/NA/NA		G	T		-1.72E+00	I		1.74E-03	3.42E-04
rs7937294	5.77E-05	4.23899809	SIAE	11	124513275	intron	0.117197	1f	0.300697	0.0747142	T	C							NA/NA/NA	NA/NA/NA		C	T		3.01E-01	I		2.11E-02	2.77E-02
rs1956068	5.77E-05	4.238934092		14	27380177			7	-0.19126	0.0477888	T	G							NA/NA/NA	NA/NA/NA		G	T		-1.91E-01	I		6.79E-02	5.76E-02
rs11628550	5.77E-05	4.238897955		14	27332760		0.038588	5	-0.115718	0.02883	T	C							NA/NA/NA	NA/NA/NA		C	T		-1.16E-01	I		2.10E-01	1.90E-01
rs177682	5.77E-05	4.238684964		7	90090133		0.075726	7	-0.0945506	0.0235234	G	C							NA/NA/NA	NA/NA/NA		C	G		-9.46E-02	I		4.61E-01	4.35E-01
rs2427301	5.77E-05	4.238482606		20	60949342			4	0.106705	0.0265711	G	A							NA/NA/NA	NA/NA/NA		A	G		1.07E-01	I		7.18E-01	7.36E-01
rs8018994	5.78E-05	4.238132276		14	27379673		0.093763	6	-0.191243	0.0477895	G	A							NA/NA/NA	NA/NA/NA		A	G		-1.91E-01	I		6.79E-02	5.76E-02
rs2858332	5.79E-05	4.237683124		6	32681161		0.099933	6	-0.0925732	0.0230286	T	G							1621/3010/1575	1819/3886/2183		G	T		-9.26E-02	I		5.26E-01	4.95E-01
rs12750398	5.79E-05	4.23758104		1	103020052			6	-0.12698	0.0315532	C	A							NA/NA/NA	NA/NA/NA		A	C		-1.27E-01	I		8.42E-01	8.30E-01
rs5016529	5.80E-05	4.236945061		9	7411332			6	0.12303	0.0306648	T	C							NA/NA/NA	NA/NA/NA		C	T		1.23E-01	I		8.17E-01	8.33E-01
rs2523587	5.80E-05	4.236825918		6	31327400			5	0.10105	0.0251291	T	C							NA/NA/NA	NA/NA/NA		C	T		1.01E-01	I		3.37E-01	3.60E-01
rs11628084	5.81E-05	4.235879933		14	27344963			7	0.116441	0.029023	G	A							NA/NA/NA	NA/NA/NA		A	G		1.16E-01	I		7.96E-01	8.16E-01
rs7763858	5.81E-05	4.235537671		6	131836187			7	0.121489	0.030203	T	C							NA/NA/NA	NA/NA/NA		C	T		1.21E-01	I		1.83E-01	1.95E-01
rs7163509	5.82E-05	4.234982257	ADAMTS17	15	100811011	intron		7	-0.0946289	0.0235437	G	A							NA/NA/NA	NA/NA/NA		A	G		-9.46E-02	I		6.11E-01	5.89E-01
rs11563847	5.82E-05	4.234847243		7	90148957		0.298537	5	-0.0931109	0.0231733	T	C							NA/NA/NA	NA/NA/NA		C	T		-9.31E-02	I		5.14E-01	4.88E-01
rs9463245	5.83E-05	4.234464808		6	46743438			7	-0.332989	0.0828239	G	C							NA/NA/NA	NA/NA/NA		C	G		-3.33E-01	I		9.79E-01	9.73E-01
rs1340132	5.84E-05	4.233439191		10	16297598		0.171	7	-0.102293	0.0254858	G	A							2246/1824/362	2663/2383/532		A	G		-1.02E-01	I		3.08E-01	2.89E-01
rs156058	5.85E-05	4.233081762		5	131478896		0.065398	4	-0.098178	0.0244546	T	C							NA/NA/NA	NA/NA/NA		C	T		-9.82E-02	I		3.70E-01	3.48E-01
rs79788804	5.86E-05	4.232129065	KCNQ1	11	2868868	intron		5	0.201184	0.0502843	G	A							NA/NA/NA	NA/NA/NA		A	G		2.01E-01	I		9.22E-01	9.32E-01
rs2523585	5.87E-05	4.231065318		6	31327504			5	0.103547	0.0257718	T	C							NA/NA/NA	NA/NA/NA		C	T		1.04E-01	I		3.69E-01	3.93E-01
rs1956072	5.89E-05	4.229551554		14	27393365			6	0.191439	0.0478884	T	A							NA/NA/NA	NA/NA/NA		A	T		1.91E-01	I		9.20E-01	9.30E-01
rs4918216	5.90E-05	4.22951177		10	107960217		0.131198	6	0.107227	0.0266898	T	A							NA/NA/NA	NA/NA/NA		A	T		1.07E-01	I		2.45E-01	2.63E-01
rs142852759	5.90E-05	4.229402014	LOC643339	12	93478349	intron			-0.387501	0.0977408	C	A							NA/NA/NA	NA/NA/NA		A	C		-3.88E-01	I		2.24E-02	1.69E-02
rs8037201	5.91E-05	4.228742591	ADAMTS17	15	100700301	intron	21.42539	7	-0.0993714	0.0247685	G	A							2954/2646/608	3519/3472/898		A	G		-9.94E-02	I		3.35E-01	3.10E-01
rs1956058	5.91E-05	4.228474986		14	27362052			7	0.115533	0.0288236	T	C							NA/NA/NA	NA/NA/NA		C	T		1.16E-01	I		7.89E-01	8.09E-01
rs10486924	5.93E-05	4.226805447		7	79740030		0.198081	5	0.159697	0.0397397	T	C							3615/767/46	4680/850/47		C	T		1.60E-01	I		8.43E-02	9.71E-02
rs4705841	5.94E-05	4.226571228		5	131364510			6	-0.0923458	0.0230105	T	G							NA/NA/NA	NA/NA/NA		G	T		-9.23E-02	I		4.99E-01	4.76E-01
rs4713582	5.94E-05	4.226443924		6	32660051		0.755156	1f	0.092486	0.0230439	T	C							NA/NA/NA	NA/NA/NA		C	T		9.25E-02	I		4.85E-01	5.11E-01
rs558830	5.94E-05	4.225965771	SHANK2	11	70475517	intron		5	0.0952599	0.0237313	T	C							NA/NA/NA	NA/NA/NA		C	T		9.53E-02	I		4.05E-01	4.30E-01
rs62424023	5.95E-05	4.225135738		6	119078320			6	0.106283	0.0264746	G	A							NA/NA/NA	NA/NA/NA		A	G		1.06E-01	I		3.03E-01	3.20E-01
rs75038216	5.96E-05	4.224742082	CACNA2D3	3	54916339	intron		5	-0.136278	0.03393	T	C							NA/NA/NA	NA/NA/NA		C	T		-1.36E-01	I		8.57E-01	8.40E-01
rs3763115	5.97E-05	4.2239122		5	131364181		0.004128	7	-0.0920886	0.0229546	T	G							1263/2273/994	1482/2798/1411		G	T		-9.21E-02	I		4.98E-01	4.74E-01
rs978103	5.97E-05	4.223736236		7	90112546		0.085351	7	0.0930352	0.0231887	G	A							NA/NA/NA	NA/NA/NA		A	G		9.30E-02	I		4.80E-01	5.07E-01
rs2839574	5.98E-05	4.223393965	PDE9A	21	44107989	intron		5	0.096082	0.0239629	G	A							NA/NA/NA	NA/NA/NA		A	G		9.61E-02	I		6.18E-01	6.36E-01
rs3914021	5.98E-05	4.223073013		5	131357797		0.033545	7	0.0920308	0.0229429	G	C							NA/NA/NA	NA/NA/NA		C	G		9.20E-02	I		5.01E-01	5.24E-01
rs1910030	5.99E-05	4.222675419	RAPGEF6	5	130892114	intron		6	0.109381	0.0272715	T	G							NA/NA/NA	NA/NA/NA		G	T		1.09E-01	I		5.08E-01	5.30E-01
rs140609599	5.99E-05	4.222297028		10	36726045				-1.25343	0.325754	G	A							NA/NA/NA	NA/NA/NA		A	G		-1.25E+00	I		9.99E-01	9.97E-01
rs7728344	6.00E-05	4.221832102		5	131379656			6	0.093061	0.0232037	T	C							NA/NA/NA	NA/NA/NA		C	T		9.31E-02	I		4.99E-01	5.22E-01
rs1415660	6.00E-05	4.221699667		1	199538960			7	-0.108478	0.0270783	G	A							NA/NA/NA	NA/NA/NA		A	G		-1.08E-01	I		2.52E-01	2.34E-01
rs10820754	6.02E-05	4.220614936		9	107760227			7	0.0971126	0.0242069	T	G							1768/2068/590	2417/2468/685		G	T		9.71E-02	I		3.44E-01	3.63E-01
rs4745727	6.02E-05	4.220299637		10	75741457		0.121868	6	-0.106768	0.0266555	G	A							3629/2223/355	4366/3022/504		A	G		-1.07E-01	I		2.56E-01	2.37E-01
rs2379126	6.03E-05	4.219627234		20	60953005			5	0.105307	0.0262897	C	A							NA/NA/NA	NA/NA/NA		A	C		1.05E-01	I		7.20E-01	7.38E-01
rs13299167	6.03E-05	4.219489711		9	7409247			6	-0.122345	0.0305644	G	C							NA/NA/NA	NA/NA/NA		C	G		-1.22E-01	I		1.88E-01	1.71E-01
rs4855914	6.04E-05	4.218987509		3	116771466			5	-0.103864	0.0259228	C	A							NA/NA/NA	NA/NA/NA		A	C		-1.04E-01	I		3.46E-01	3.27E-01
rs4355646	6.04E-05	4.218791966		6	32386554			7	-0.0945628	0.0235896	T	C							NA/NA/NA	NA/NA/NA		C	T		-9.46E-02	I		4.56E-01	4.25E-01
rs9264960	6.05E-05	4.218498098		6	31276396			5	-0.11761	0.0293455	T	C							NA/NA/NA	NA/NA/NA		C	T		-1.18E-01	I		4.28E-01	4.09E-01
rs9267654	6.05E-05	4.218112562	SLC44A4	6	31841009	intron		7	-0.121735	0.0303392	G	A							NA/NA/NA	NA/NA/NA		A	G		-1.22E-01	I		8.35E-01	8.14E-01
rs75908009	6.06E-05	4.217379053	PTCHD4	6	47942255	intron		6	-0.226278	0.0566696	T	G							NA/NA/NA	NA/NA/NA		G	T		-2.26E-01	I		7.71E-02	6.70E-02
rs4713580	6.07E-05	4.216782691		6	32659994			2a	-0.0924492	0.0230645	T	C							1167/2144/1125	1310/2792/1476		C	T		-9.24E-02	I		5.21E-01	4.95E-01
rs9817357	6.07E-05	4.216558104		3	106801820		0.026068	7	-0.170423	0.0426728	T	C							NA/NA/NA	NA/NA/NA		C	T		-1.70E-01	I		8.74E-02	7.57E-02
rs9264961	6.09E-05	4.215720861		6	31276397			5	0.117699	0.0293786	G	A							NA/NA/NA	NA/NA/NA		A	G		1.18E-01	I		5.71E-01	5.91E-01
rs2188517	6.09E-05	4.215362027		7	90108278		0.016384	7	-0.0928465	0.0231679	G	A							NA/NA/NA	NA/NA/NA		A	G		-9.28E-02	I		5.20E-01	4.93E-01
rs1956062	6.10E-05	4.214505734		14	27369647		0.264193	6	-0.191277	0.0479523	T	G							NA/NA/NA	NA/NA/NA		G	T		-1.91E-01	I		6.70E-02	5.68E-02
rs114107367	6.12E-05	4.212927943	SAP130	2	128764593	intron		7	0.418798	0.105826	G	A							NA/NA/NA	NA/NA/NA		A	G		4.19E-01	I		9.74E-01	9.79E-01
rs79328510	6.13E-05	4.212508354	KAZN	1	15347076	intron		7	0.398383	0.0995136	T	C							NA/NA/NA	NA/NA/NA		C	T		3.98E-01	I		2.22E-02	2.76E-02
rs4415320	6.14E-05	4.212118188		8	123451833		6.323393	6	-0.0983315	0.0245369	G	A							693/2709/2775	755/3321/3767		A	G		-9.83E-02	I		6.90E-01	6.70E-01
rs12639605	6.14E-05	4.211713522		3	21011110			5	0.165751	0.0413343	T	C							NA/NA/NA	NA/NA/NA		C	T		1.66E-01	I		1.25E-01	1.37E-01
rs9275172	6.15E-05	4.211394018		6	32653997			6	-0.0999325	0.0249482	G	A							NA/NA/NA	NA/NA/NA		A	G		-9.99E-02	I		5.37E-01	5.10E-01
rs3846727	6.15E-05	4.21137918		5	131359678		0.133007	6	0.0918029	0.0229223	T	C							NA/NA/NA	NA/NA/NA		C	T		9.18E-02	I		5.01E-01	5.25E-01
rs11096675	6.15E-05	4.211375647		2	20752681		1.89142	5	0.101133	0.0252695	G	A							NA/NA/NA	NA/NA/NA		A	G		1.01E-01	I		6.84E-01	7.01E-01
rs72960838	6.16E-05	4.210678109		6	120518198			6	-0.213929	0.0533398	G	C							NA/NA/NA	NA/NA/NA		C	G		-2.14E-01	I		9.52E-01	9.43E-01
rs7544233	6.16E-05	4.210540569		1	199571292			7	-0.109198	0.0273002	G	A							NA/NA/NA	NA/NA/NA		A	G		-1.09E-01	I		2.50E-01	2.32E-01
rs59741456	6.16E-05	4.210329759		3	150606114			7	-0.198584	0.0495262	C	A							NA/NA/NA	NA/NA/NA		A	C		-1.99E-01	I		9.45E-01	9.34E-01
rs72960826	6.16E-05	4.210178237		6	120511310			7	-0.201376	0.050211	G	A							NA/NA/NA	NA/NA/NA		A	G		-2.01E-01	I		9.48E-01	9.38E-01
rs1337722	6.17E-05	4.209909855		1	199549691		0.059907	5	0.107948	0.02699	C	A							NA/NA/NA	NA/NA/NA		A	C		1.08E-01	I		7.51E-01	7.70E-01
rs13037244	6.17E-05	4.209628971		20	60947212			5	0.110357	0.0275837	T	C							NA/NA/NA	NA/NA/NA		C	T		1.10E-01	I		6.85E-01	7.00E-01
rs58181607	6.17E-05	4.209578305	MAST4	5	65966034	intron		6	3.22332	1.20836	T	C							NA/NA/NA	NA/NA/NA		C	T		3.22E+00	I		5.52E-05	9.57E-04
rs12704546	6.18E-05	4.208941959		7	90137880		0.179156	6	-0.0929211	0.0232071	T	A							NA/NA/NA	NA/NA/NA		A	T		-9.29E-02	I		5.16E-01	4.89E-01
rs878168	6.18E-05	4.208724901		7	90106202		0.014828	7	-0.0927737	0.0231706	G	A							NA/NA/NA	NA/NA/NA		A	G		-9.28E-02	I		5.20E-01	4.93E-01
rs2427304	6.18E-05	4.208672233		20	60953584			2b	0.104394	0.0261005	G	A							NA/NA/NA	NA/NA/NA		A	G		1.04E-01	I		7.20E-01	7.39E-01
rs9275173	6.19E-05	4.208282691		6	32654037			6	0.0998778	0.024945	T	A							NA/NA/NA	NA/NA/NA		A	T		9.99E-02	I		4.63E-01	4.90E-01
rs2395522	6.20E-05	4.207508854		6	32664722		0.652348	6	-0.0919931	0.0229797	T	A							NA/NA/NA	NA/NA/NA		A	T		-9.20E-02	I		5.19E-01	4.92E-01
rs3763116	6.21E-05	4.207104961		5	131364014		0.006769	6	-0.0919033	0.0229607	C	A							NA/NA/NA	NA/NA/NA		A	C		-9.19E-02	I		4.98E-01	4.75E-01
rs2225456	6.21E-05	4.206980439		10	107953965		0.416583	6	0.10522	0.0262703	C	A							3354/2419/421	4510/2883/480		A	C		1.05E-01	I		2.45E-01	2.63E-01
rs7780557	6.21E-05	4.20696645		7	90159097		0.272435	7	0.0929531	0.0232215	G	A							NA/NA/NA	NA/NA/NA		A	G		9.30E-02	I		4.85E-01	5.11E-01
rs6596049	6.22E-05	4.206113969		5	131354173			6	0.0918344	0.0229469	G	A							NA/NA/NA	NA/NA/NA		A	G		9.18E-02	I		5.03E-01	5.26E-01
rs113045570	6.22E-05	4.206105593		2	69088391			6	-0.224644	0.0560495	G	A							NA/NA/NA	NA/NA/NA		A	G		-2.25E-01	I		9.59E-01	9.50E-01
rs1634794	6.22E-05	4.205929718		6	31276314			5	-0.115543	0.028879	T	G							NA/NA/NA	NA/NA/NA		G	T		-1.16E-01	I		4.35E-01	4.15E-01
rs3846726	6.26E-05	4.20334936		5	131358999		0.0376	5	-0.0916954	0.0229205	T	C							1705/3119/1379	2012/3904/1971		C	T		-9.17E-02	I		4.99E-01	4.75E-01
rs9271161	6.27E-05	4.202792032		6	32577713			2a	0.141028	0.035218	T	C							NA/NA/NA	NA/NA/NA		C	T		1.41E-01	I		1.61E-01	1.78E-01
rs9275228	6.28E-05	4.202242336		6	32660347			6	0.0965142	0.0241268	G	A							NA/NA/NA	NA/NA/NA		A	G		9.65E-02	I		5.07E-01	5.32E-01
rs2786735	6.28E-05	4.202130267		1	199552645			7	0.108233	0.0270895	T	C							NA/NA/NA	NA/NA/NA		C	T		1.08E-01	I		7.48E-01	7.67E-01
rs9275227	6.28E-05	4.201911055		6	32660337			7	-0.0965097	0.0241267	G	C							NA/NA/NA	NA/NA/NA		C	G		-9.65E-02	I		4.93E-01	4.68E-01
rs9275237	6.28E-05	4.201698173		6	32660612			6	0.0981283	0.0245327	C	A							NA/NA/NA	NA/NA/NA		A	C		9.81E-02	I		5.18E-01	5.42E-01
rs3914022	6.30E-05	4.200480255		5	131357758		0.033387	7	-0.0917202	0.0229356	G	A							NA/NA/NA	NA/NA/NA		A	G		-9.17E-02	I		4.98E-01	4.75E-01
rs10912295	6.31E-05	4.199872918		1	172679935		3.13783	6	0.120248	0.0300382	G	C							NA/NA/NA	NA/NA/NA		C	G		1.20E-01	I		1.74E-01	1.89E-01
rs17503548	6.32E-05	4.199583321		2	69090579		0.035468	7	-0.224539	0.0560728	G	A							NA/NA/NA	NA/NA/NA		A	G		-2.25E-01	I		9.59E-01	9.50E-01
rs4881436	6.32E-05	4.199199782		10	5446965		0.039908	3a	-0.0968076	0.0242241	G	A							NA/NA/NA	NA/NA/NA		A	G		-9.68E-02	I		3.63E-01	3.38E-01
rs12532008	6.33E-05	4.198899647		7	850653			6	0.116501	0.0291647	T	C							NA/NA/NA	NA/NA/NA		C	T		1.17E-01	I		7.25E-01	7.40E-01
rs6868554	6.33E-05	4.198378168		5	131370827		4.925147	6	0.0926086	0.0231644	T	G							969/1982/1175	1389/2437/1387		G	T		9.26E-02	I		4.98E-01	5.22E-01
rs7765824	6.35E-05	4.197490351		6	119084644		0.149872	6	-0.0955818	0.0239001	T	G							857/2876/2471	952/3529/3404		G	T		-9.56E-02	I		6.54E-01	6.34E-01
rs56262460	6.36E-05	4.19657976		1	199447635			6	0.134241	0.0336374	T	C							NA/NA/NA	NA/NA/NA		C	T		1.34E-01	I		8.14E-01	8.29E-01
rs139776871	6.39E-05	4.194806451		5	131491404				0.492874	0.125238	C	A							NA/NA/NA	NA/NA/NA		A	C		4.93E-01	I		9.88E-01	9.91E-01
rs6061231	6.39E-05	4.194796249		20	60956917		0.961634	4	0.103195	0.0258492	C	A							414/2435/3358	634/3156/4101		A	C		1.03E-01	I		7.21E-01	7.39E-01
rs6002358	6.39E-05	4.194757485	TEF	22	41769770	intron		6	-0.116955	0.0292998	C	A							NA/NA/NA	NA/NA/NA		A	C		-1.17E-01	I		2.32E-01	2.13E-01
rs11700836	6.39E-05	4.194339454	PDE9A	21	44112463	intron		5	0.096248	0.0240988	G	A							NA/NA/NA	NA/NA/NA		A	G		9.62E-02	I		6.13E-01	6.31E-01
rs473697	6.41E-05	4.193438151	SHANK2	11	70484127	intron		5	-0.0983531	0.0246066	G	A							NA/NA/NA	NA/NA/NA		A	G		-9.84E-02	I		6.45E-01	6.22E-01
rs17863122	6.41E-05	4.193423913		7	90104782		0.015092	6	0.0925893	0.0231727	G	A							NA/NA/NA	NA/NA/NA		A	G		9.26E-02	I		4.80E-01	5.07E-01
rs25887	6.41E-05	4.193277497		5	131416061		0.185751	5	-0.0929625	0.0232736	C	A							2076/3084/1046	2454/3908/1529		A	C		-9.30E-02	I		4.43E-01	4.18E-01
rs4713581	6.41E-05	4.192948918		6	32660023		1.799947	1f	0.0918288	0.0229842	T	C							NA/NA/NA	NA/NA/NA		C	T		9.18E-02	I		4.81E-01	5.07E-01
rs9275224	6.42E-05	4.192751214		6	32659878		2.880735	1d	-0.0918057	0.022979	G	A							1608/3057/1541	1832/3935/2118		A	G		-9.18E-02	I		5.19E-01	4.93E-01
rs2517576	6.42E-05	4.192653748		6	30815035			6	-0.115534	0.0288919	G	A							176/1477/2781	210/1622/3748		A	G		-1.16E-01	I		8.16E-01	7.96E-01
rs12704545	6.42E-05	4.192377716		7	90137065		0.177698	7	0.0927337	0.0232126	C	A							NA/NA/NA	NA/NA/NA		A	C		9.27E-02	I		4.85E-01	5.11E-01
rs56409214	6.45E-05	4.190686792		8	49807871			6	0.154066	0.0386906	C	A							NA/NA/NA	NA/NA/NA		A	C		1.54E-01	I		8.88E-01	9.04E-01
rs12357412	6.46E-05	4.189477153		10	107960477			7	0.10885	0.0272413	T	G							NA/NA/NA	NA/NA/NA		G	T		1.09E-01	I		2.46E-01	2.64E-01
rs10798176	6.46E-05	4.189446922		1	172675525		3.54826	7	-0.11905	0.0297814	T	C							245/1850/4111	223/2270/5396		C	T		-1.19E-01	I		8.27E-01	8.12E-01
rs4711304	6.49E-05	4.188053188		6	32660170			5	0.0934228	0.0233989	T	C							NA/NA/NA	NA/NA/NA		C	T		9.34E-02	I		4.91E-01	5.17E-01
rs4713583	6.49E-05	4.187846321		6	32660153		0.464552	1f	0.0934188	0.0233986	T	G							NA/NA/NA	NA/NA/NA		G	T		9.34E-02	I		4.91E-01	5.17E-01
rs3914025	6.50E-05	4.186951699		5	131353285		1.587176	3a	0.0916379	0.0229574	T	C							NA/NA/NA	NA/NA/NA		C	T		9.16E-02	I		5.01E-01	5.23E-01
rs2051993	6.52E-05	4.185466077		12	68413678		0.9327	6	0.0986886	0.0247464	G	A							NA/NA/NA	NA/NA/NA		A	G		9.87E-02	I		6.73E-01	6.94E-01
rs3130931	6.53E-05	4.185215863	POU5F1	6	31134888	intron	0.390564	6	0.0995643	0.0249346	T	C							2913/2686/607	3978/3256/656		C	T		9.96E-02	I		2.98E-01	3.23E-01
rs4074936	6.53E-05	4.18519524		8	136737452		1.022021	5	-0.0962404	0.0241287	T	G							NA/NA/NA	NA/NA/NA		G	T		-9.62E-02	I		3.66E-01	3.44E-01
rs11182288	6.53E-05	4.185070192		12	44218853		0.488268	7	0.184722	0.0464697	C	A							NA/NA/NA	NA/NA/NA		A	C		1.85E-01	I		9.22E-01	9.34E-01
rs144939011	6.53E-05	4.184904626		14	27411353				0.190517	0.0479524	G	A							NA/NA/NA	NA/NA/NA		A	G		1.91E-01	I		9.33E-01	9.43E-01
rs1986972	6.54E-05	4.184656728	MSRA	8	10268805	intron	0.720172	1f	0.0965697	0.0242134	G	A							NA/NA/NA	NA/NA/NA		A	G		9.66E-02	I		6.33E-01	6.49E-01
rs5000633	6.54E-05	4.184280166		6	32663610			7	0.0917443	0.0229902	C	A							NA/NA/NA	NA/NA/NA		A	C		9.17E-02	I		4.82E-01	5.08E-01
rs56393928	6.55E-05	4.183602912		12	68423707			6	-0.0997379	0.0250157	G	A							NA/NA/NA	NA/NA/NA		A	G		-9.97E-02	I		3.28E-01	3.07E-01
rs12901091	6.56E-05	4.183094175	ADAMTS17	15	100810911	intron		7	0.0947978	0.0237526	C	A							NA/NA/NA	NA/NA/NA		A	C		9.48E-02	I		3.96E-01	4.17E-01
rs11941467	6.57E-05	4.182755347	WWC2	4	184190233	exon	19.500108	7	-0.148701	0.0373818	T	G							4993/1132/63	6158/1607/106		G	T		-1.49E-01	I		1.15E-01	1.00E-01
rs13045664	6.57E-05	4.18232954		20	60954888			6	0.103683	0.0260158	G	A							NA/NA/NA	NA/NA/NA		A	G		1.04E-01	I		7.20E-01	7.39E-01
rs116059169	6.58E-05	4.181963574		21	24692168			7	-0.624734	0.1573327	G	C							NA/NA/NA	NA/NA/NA		C	G		-6.25E-01	I		9.94E-01	9.91E-01
rs6061503	6.59E-05	4.180999272		20	60955561			6	-0.103563	0.0259904	G	A							NA/NA/NA	NA/NA/NA		A	G		-1.04E-01	I		2.80E-01	2.61E-01
rs9275292	6.59E-05	4.180899139		6	32663289		0.736132	6	0.0917949	0.0230135	C	A							NA/NA/NA	NA/NA/NA		A	C		9.18E-02	I		4.81E-01	5.08E-01
rs13404344	6.60E-05	4.180567284		2	8478333			5	0.103458	0.0259212	T	C							NA/NA/NA	NA/NA/NA		C	T		1.03E-01	I		2.64E-01	2.86E-01
rs9611567	6.60E-05	4.180552146	TEF	22	41769754	intron		6	-0.116388	0.0292143	G	A							NA/NA/NA	NA/NA/NA		A	G		-1.16E-01	I		2.33E-01	2.14E-01
rs11908473	6.61E-05	4.179829422		20	60957770			4	-0.103072	0.0258713	G	C							NA/NA/NA	NA/NA/NA		C	G		-1.03E-01	I		2.79E-01	2.61E-01
rs10912301	6.61E-05	4.179590313		1	172681569			6	-0.120014	0.0300629	G	A							NA/NA/NA	NA/NA/NA		A	G		-1.20E-01	I		8.26E-01	8.11E-01
rs12429210	6.62E-05	4.179419602		13	69346891			6	-0.105054	0.0263264	G	C							NA/NA/NA	NA/NA/NA		C	G		-1.05E-01	I		7.47E-01	7.31E-01
rs35060302	6.62E-05	4.179336896	MSRA	8	10264771	intron		6	-0.0962615	0.0241531	G	C							NA/NA/NA	NA/NA/NA		C	G		-9.63E-02	I		3.72E-01	3.55E-01
rs5996050	6.63E-05	4.178529052	NHP2L1	22	42074215	intron		7	0.123281	0.0309484	G	A							NA/NA/NA	NA/NA/NA		A	G		1.23E-01	I		6.63E-01	6.84E-01
rs2157477	6.63E-05	4.178462891		1	172682072			6	-0.120175	0.0301076	C	A							NA/NA/NA	NA/NA/NA		A	C		-1.20E-01	I		8.26E-01	8.11E-01
rs7429493	6.63E-05	4.178416387		3	24839500		0.592729	7	0.0948039	0.0237801	T	G							NA/NA/NA	NA/NA/NA		G	T		9.48E-02	I		5.10E-01	5.30E-01
rs143160042	6.64E-05	4.177939854	GALNT16	14	69740528	intron			0.811539	0.210849	G	A							NA/NA/NA	NA/NA/NA		A	G		8.12E-01	I		9.94E-01	9.97E-01
rs12742968	6.65E-05	4.17746711		1	103014613			7	-0.125986	0.0315627	T	C							NA/NA/NA	NA/NA/NA		C	T		-1.26E-01	I		8.42E-01	8.30E-01
rs2548990	6.65E-05	4.177344921		5	131861646			7	-0.105733	0.0265483	G	A							NA/NA/NA	NA/NA/NA		A	G		-1.06E-01	I		2.68E-01	2.45E-01
rs7285944	6.65E-05	4.177327281	NHP2L1	22	42074214	intron		7	0.123259	0.0309481	T	C							NA/NA/NA	NA/NA/NA		C	T		1.23E-01	I		6.63E-01	6.84E-01
rs10741592	6.65E-05	4.177064735	PARVA	11	12492188	intron	12.871076	6	0.42421	0.1064324	C	A							NA/NA/NA	NA/NA/NA		A	C		4.24E-01	I		1.65E-02	2.08E-02
rs12550717	6.66E-05	4.176822575	MSRA	8	10266706	intron		5	0.0960536	0.0241091	G	A							NA/NA/NA	NA/NA/NA		A	G		9.61E-02	I		6.28E-01	6.45E-01
rs2374267	6.67E-05	4.176120358		7	90134569		0.254156	5	0.0925979	0.0232301	G	A							NA/NA/NA	NA/NA/NA		A	G		9.26E-02	I		4.84E-01	5.10E-01
rs2786724	6.68E-05	4.175399111		1	199530006		0.31736	7	-0.107095	0.0269022	G	A							NA/NA/NA	NA/NA/NA		A	G		-1.07E-01	I		2.54E-01	2.36E-01
rs138502607	6.68E-05	4.174957711	GALNT16	14	69740611	intron			-0.810361	0.210618	G	C							NA/NA/NA	NA/NA/NA		C	G		-8.10E-01	I		6.07E-03	3.31E-03
rs10912280	6.71E-05	4.173091116		1	172679129			6	0.120408	0.0301885	G	A							NA/NA/NA	NA/NA/NA		A	G		1.20E-01	I		1.72E-01	1.87E-01
rs6596051	6.74E-05	4.171488975		5	131363937		0.01281	7	0.0914662	0.0229628	T	C							NA/NA/NA	NA/NA/NA		C	T		9.15E-02	I		5.02E-01	5.25E-01
rs6596050	6.74E-05	4.17110691		5	131354359		0.326378	6	0.0913775	0.0229419	T	A							NA/NA/NA	NA/NA/NA		A	T		9.14E-02	I		5.03E-01	5.26E-01
rs9267659	6.76E-05	4.170242867	SLC44A4	6	31846234	intron	0.318915	1f	-0.116097	0.0291231	G	A							194/1482/2750	198/1695/3686		A	G		-1.16E-01	I		8.11E-01	7.89E-01
rs2523598	6.78E-05	4.169079803		6	31326175			3a	-0.104014	0.0261023	T	G							NA/NA/NA	NA/NA/NA		G	T		-1.04E-01	I		7.26E-01	7.00E-01
rs73110431	6.79E-05	4.168178199	MAST4	5	65970669	intron		7	3.16924	1.18733	G	A							NA/NA/NA	NA/NA/NA		A	G		3.17E+00	I		5.48E-05	9.67E-04
rs74624357	6.79E-05	4.167901306	CNTNAP5	2	125613926	intron		6	-0.556192	0.140276	T	C							NA/NA/NA	NA/NA/NA		C	T		-5.56E-01	I		9.89E-01	9.85E-01
rs9273373	6.80E-05	4.167507054		6	32626601			5	-0.106188	0.0266663	G	A							NA/NA/NA	NA/NA/NA		A	G		-1.06E-01	I		5.49E-01	5.28E-01
rs72675176	6.81E-05	4.16710997		14	27421974			7	0.189632	0.0478433	C	A							NA/NA/NA	NA/NA/NA		A	C		1.90E-01	I		9.33E-01	9.43E-01
rs9275254	6.81E-05	4.167047439		6	32661209			7	0.092368	0.0232011	T	G							NA/NA/NA	NA/NA/NA		G	T		9.24E-02	I		4.82E-01	5.08E-01
rs9275255	6.81E-05	4.166872658		6	32661246			7	0.0924155	0.0232136	T	A							NA/NA/NA	NA/NA/NA		A	T		9.24E-02	I		4.82E-01	5.08E-01
rs756576	6.81E-05	4.166854801	PDE9A	21	44107085	intron	2.18259	5	-0.0951488	0.0239135	T	C							2544/2837/812	2971/3757/1149		C	T		-9.51E-02	I		3.82E-01	3.64E-01
rs9275245	6.82E-05	4.166227088		6	32660943			6	-0.092291	0.0231845	G	A							1106/2075/1119	1249/2708/1466		A	G		-9.23E-02	I		5.17E-01	4.91E-01
rs7753017	6.83E-05	4.165893526	HLA-DQB2	6	32727325	intron	0.231863	6	-0.102361	0.0257108	G	A							NA/NA/NA	NA/NA/NA		A	G		-1.02E-01	I		5.76E-01	5.52E-01
rs1950597	6.83E-05	4.165410825		14	27424344		0.050242	7	-0.189434	0.047804	G	A							5509/669/22	6844/988/40		A	G		-1.89E-01	I		6.75E-02	5.74E-02
rs3129860	6.84E-05	4.164883584		6	32401079		0.105998	6	-0.130122	0.0326648	G	A							138/1631/4428	141/1882/5863		A	G		-1.30E-01	I		8.64E-01	8.45E-01
rs9607798	6.85E-05	4.16430182		22	41759987			5	-0.108589	0.0273163	G	A							NA/NA/NA	NA/NA/NA		A	G		-1.09E-01	I		2.46E-01	2.24E-01
rs4705909	6.85E-05	4.164251104		5	131353546		0.323658	5	-0.091288	0.0229411	G	C							NA/NA/NA	NA/NA/NA		C	G		-9.13E-02	I		4.97E-01	4.74E-01
rs6877405	6.86E-05	4.163608783		5	131354674		0.328227	7	0.0912892	0.0229433	T	C							NA/NA/NA	NA/NA/NA		C	T		9.13E-02	I		5.03E-01	5.26E-01
rs3129868	6.88E-05	4.162719717		6	32404377		0.443376	6	-0.130086	0.0326654	C	A							103/1179/3154	101/1323/4154		A	C		-1.30E-01	I		8.64E-01	8.45E-01
rs12045402	6.88E-05	4.162666658		1	199574225			6	0.109384	0.0275254	T	C							NA/NA/NA	NA/NA/NA		C	T		1.09E-01	I		7.49E-01	7.67E-01
rs72730557	6.88E-05	4.162486055	RAI14	5	34737571	intron		7	0.211963	0.0535186	G	A							NA/NA/NA	NA/NA/NA		A	G		2.12E-01	I		9.40E-01	9.50E-01
rs4915178	6.88E-05	4.162374951		1	199572499			6	-0.109278	0.0274999	G	C							NA/NA/NA	NA/NA/NA		C	G		-1.09E-01	I		2.51E-01	2.32E-01
rs11697610	6.89E-05	4.161967395	ZBTB46	20	62379531	intron		5	-0.103949	0.0261342	G	A							NA/NA/NA	NA/NA/NA		A	G		-1.04E-01	I		4.38E-01	4.16E-01
rs116797502	6.89E-05	4.16186525	HIBADH	7	27684750	intron		7	0.310975	0.0788056	G	A							NA/NA/NA	NA/NA/NA		A	G		3.11E-01	I		9.71E-01	9.77E-01
rs6596048	6.89E-05	4.161758087		5	131354094		0.324866	7	-0.0912084	0.0229289	G	A							1716/3120/1370	2030/3905/1956		A	G		-9.12E-02	I		4.97E-01	4.74E-01
rs11160058	6.90E-05	4.161067205		14	27352521			7	0.190209	0.048032	T	A							NA/NA/NA	NA/NA/NA		A	T		1.90E-01	I		9.33E-01	9.43E-01
rs8038767	6.91E-05	4.160410094	RORA	15	61041869	intron	0.465	7	-0.0957668	0.0240896	C	A							NA/NA/NA	NA/NA/NA		A	C		-9.58E-02	I		3.76E-01	3.57E-01
rs9275253	6.92E-05	4.160155063		6	32661204			7	-0.0922502	0.0231935	T	C							NA/NA/NA	NA/NA/NA		C	T		-9.23E-02	I		5.18E-01	4.92E-01
rs4316059	6.92E-05	4.159788483	POU6F2	7	39304027	intron	7.099368	7	-0.0914581	0.0229989	G	C							NA/NA/NA	NA/NA/NA		C	G		-9.15E-02	I		4.93E-01	4.73E-01
rs114954938	6.92E-05	4.159652349		4	182646875			7	0.174286	0.0439845	G	A							NA/NA/NA	NA/NA/NA		A	G		1.74E-01	I		9.18E-01	9.29E-01
rs6114159	6.93E-05	4.15913706	CST13P	20	23505857	intron	0.133193	3a	-0.357167	0.089898	T	G							NA/NA/NA	NA/NA/NA		G	T		-3.57E-01	I		9.86E-01	9.80E-01
rs10201122	6.93E-05	4.159106363		2	8476178			7	-0.102108	0.0256598	G	A							NA/NA/NA	NA/NA/NA		A	G		-1.02E-01	I		7.29E-01	7.07E-01
rs2284962	6.93E-05	4.159088196	PDE9A	21	44111032	intron	0.465799	5	0.095369	0.0239941	G	A							NA/NA/NA	NA/NA/NA		A	G		9.54E-02	I		6.15E-01	6.33E-01
rs4631517	6.95E-05	4.158128314		9	7414377			7	0.122919	0.0309664	G	C							NA/NA/NA	NA/NA/NA		C	G		1.23E-01	I		8.19E-01	8.35E-01
rs10486925	6.95E-05	4.158068939		7	79740156		0.198476	5	-0.158029	0.0396947	G	A							67/1054/5069	58/1224/6597		A	G		-1.58E-01	I		9.15E-01	9.03E-01
rs116890762	6.95E-05	4.157911477		6	110376170			5	-0.271154	0.0686219	T	C							NA/NA/NA	NA/NA/NA		C	T		-2.71E-01	I		3.79E-02	3.11E-02
rs2130227	6.97E-05	4.156846362		10	16378864		0.305315	7	0.114336	0.0288048	G	A							172/1345/2913	214/1833/3525		A	G		1.14E-01	I		7.94E-01	8.10E-01
rs111391378	6.97E-05	4.156744168		6	32662024			7	-0.0991558	0.0249422	G	A							NA/NA/NA	NA/NA/NA		A	G		-9.92E-02	I		4.80E-01	4.56E-01
rs72844346	6.98E-05	4.156232939		6	32662033			7	-0.0991552	0.0249438	G	A							NA/NA/NA	NA/NA/NA		A	G		-9.92E-02	I		4.80E-01	4.56E-01
rs9276568	6.99E-05	4.155495488	HLA-DQB2	6	32725286	intron		7	-0.0986259	0.0248074	T	A							NA/NA/NA	NA/NA/NA		A	T		-9.86E-02	I		5.96E-01	5.70E-01
rs17281092	7.00E-05	4.154621		4	182630181		0.512923	7	-0.175293	0.0442709	G	A							NA/NA/NA	NA/NA/NA		A	G		-1.75E-01	I		7.95E-02	6.80E-02
rs1337725	7.01E-05	4.154562722		1	199553422		0.058066	6	0.107263	0.0270221	G	A							NA/NA/NA	NA/NA/NA		A	G		1.07E-01	I		7.52E-01	7.71E-01
rs10904491	7.02E-05	4.153789111	TUBAL3	10	5446632	intron		4	-0.0958798	0.0241415	G	A							NA/NA/NA	NA/NA/NA		A	G		-9.59E-02	I		3.60E-01	3.36E-01
rs2229092	7.02E-05	4.153636287	LTA	6	31540757	exon	0.215874	5	-0.19384	0.048992	C	A							5548/639/15	6916/936/36		A	C		-1.94E-01	I		6.65E-02	5.62E-02
rs1920771	7.02E-05	4.153400658	KERA	12	91445549	intron		7	-0.228713	0.0574872	T	C							NA/NA/NA	NA/NA/NA		C	T		-2.29E-01	I		9.62E-01	9.53E-01
rs10912292	7.03E-05	4.153156506		1	172679704		3.326246	5	0.119266	0.0299841	T	G							NA/NA/NA	NA/NA/NA		G	T		1.19E-01	I		1.74E-01	1.88E-01
rs35729571	7.03E-05	4.153042822	PDE9A	21	44110493	intron		5	-0.0951472	0.0239584	T	C							NA/NA/NA	NA/NA/NA		C	T		-9.51E-02	I		3.82E-01	3.64E-01
rs4248168	7.05E-05	4.15209866		6	32659743		1.659905	1f	0.0917639	0.0230969	G	C							NA/NA/NA	NA/NA/NA		C	G		9.18E-02	I		4.83E-01	5.09E-01
rs149605890	7.05E-05	4.151791787	GALNT16	14	69743921	intron			-0.798464	0.208102	G	C							NA/NA/NA	NA/NA/NA		C	G		-7.98E-01	I		6.16E-03	3.37E-03
rs10912276	7.05E-05	4.15174559		1	172678854		3.399966	6	0.118916	0.0299019	G	A							NA/NA/NA	NA/NA/NA		A	G		1.19E-01	I		1.73E-01	1.88E-01
rs77419527	7.07E-05	4.150853411		10	16378406			7	-0.114895	0.0289701	T	C							NA/NA/NA	NA/NA/NA		C	T		-1.15E-01	I		2.03E-01	1.87E-01
rs4248169	7.07E-05	4.150666594	HLA-DQB2	6	32728554	intron		6	0.098164	0.0247078	C	A							1360/2204/872	1926/2634/1017		A	C		9.82E-02	I		4.17E-01	4.42E-01
rs2406543	7.07E-05	4.150443624		5	131860320			7	-0.105695	0.0266367	C	A							NA/NA/NA	NA/NA/NA		A	C		-1.06E-01	I		2.70E-01	2.47E-01
rs7766098	7.07E-05	4.15030118		6	120508832		0.9011	7	0.193468	0.0486373	C	A							1952/282/10	2578/287/9		A	C		1.93E-01	I		5.49E-02	6.49E-02
rs9630122	7.08E-05	4.15025023	TUBAL3	10	5446182	intron		5	-0.0958263	0.0241398	G	C							NA/NA/NA	NA/NA/NA		C	G		-9.58E-02	I		3.60E-01	3.36E-01
rs8181389	7.10E-05	4.148682934	TUBAL3	10	5445958	intron	0.059548	5	0.0958036	0.0241393	T	C							NA/NA/NA	NA/NA/NA		C	T		9.58E-02	I		6.40E-01	6.64E-01
rs9944052	7.10E-05	4.148509274		14	27348962			6	0.18981	0.0480136	G	A							NA/NA/NA	NA/NA/NA		A	G		1.90E-01	I		9.33E-01	9.43E-01
rs9833084	7.11E-05	4.147983216		3	106804488			5	-0.163052	0.0412071	G	A							NA/NA/NA	NA/NA/NA		A	G		-1.63E-01	I		9.10E-02	7.90E-02
rs4713587	7.11E-05	4.147909948		6	32659535			5	-0.0935402	0.0235578	T	G							NA/NA/NA	NA/NA/NA		G	T		-9.35E-02	I		5.07E-01	4.82E-01
rs112488915	7.12E-05	4.147376688	EXOC2	6	507327	intron		5	-0.211201	0.0531204	G	A							NA/NA/NA	NA/NA/NA		A	G		-2.11E-01	I		9.35E-01	9.27E-01
rs9275282	7.13E-05	4.147154182		6	32662974			6	-0.0927773	0.0233679	T	C							NA/NA/NA	NA/NA/NA		C	T		-9.28E-02	I		5.13E-01	4.88E-01
rs1337723	7.13E-05	4.146708902		1	199553110		0.05837	7	0.107127	0.027017	T	G							NA/NA/NA	NA/NA/NA		G	T		1.07E-01	I		7.52E-01	7.71E-01
rs11164944	7.15E-05	4.145786294		1	92021152			4	0.119876	0.0301718	G	A							NA/NA/NA	NA/NA/NA		A	G		1.20E-01	I		1.69E-01	1.88E-01
rs73723512	7.15E-05	4.145782648	GRM8	7	126494810	intron		7	8.20456	6.11231	T	C							NA/NA/NA	NA/NA/NA		C	T		8.20E+00	I		1.89E-05	5.11E-04
rs11166610	7.16E-05	4.144905655		8	136720578		0.311297	7	0.0932416	0.0235014	G	A							NA/NA/NA	NA/NA/NA		A	G		9.32E-02	I		5.83E-01	6.04E-01
rs36180650	7.17E-05	4.144257395			0				-0.109237	0.0275582	C	A							NA/NA/NA	NA/NA/NA		A	C		-1.09E-01	I		2.51E-01	2.33E-01
rs141413766	7.18E-05	4.144175068	UGGT1	2	128915180	intron			0.534044	0.13708	T	G							NA/NA/NA	NA/NA/NA		G	T		5.34E-01	I		9.86E-01	9.90E-01
rs10795362	7.18E-05	4.144125438		10	16295804			7	0.101384	0.0255686	T	C							NA/NA/NA	NA/NA/NA		C	T		1.01E-01	I		6.92E-01	7.10E-01
rs2427305	7.21E-05	4.142190645		20	60953749			5	0.103739	0.0261736	G	C							NA/NA/NA	NA/NA/NA		C	G		1.04E-01	I		7.21E-01	7.40E-01
rs41309835	7.21E-05	4.142017755	CST13P	20	23499973	exon		7	-0.358224	0.0903732	G	A							NA/NA/NA	NA/NA/NA		A	G		-3.58E-01	I		9.86E-01	9.80E-01
rs35323921	7.21E-05	4.141861791			0				-0.131055	0.0330055	G	A							NA/NA/NA	NA/NA/NA		A	G		-1.31E-01	I		8.06E-01	7.94E-01
rs9275242	7.22E-05	4.141677597		6	32660774			6	-0.0929989	0.0234416	T	C							NA/NA/NA	NA/NA/NA		C	T		-9.30E-02	I		5.09E-01	4.84E-01
rs4772278	7.22E-05	4.141467013	PCCA	13	100934275	intron	0.096553	5	0.0904359	0.0227974	T	C							1462/3070/1673	2034/3916/1935		C	T		9.04E-02	I		4.94E-01	5.17E-01
rs4772279	7.23E-05	4.140891137	PCCA	13	100934564	intron		7	-0.090431	0.022798	T	C							NA/NA/NA	NA/NA/NA		C	T		-9.04E-02	I		5.06E-01	4.83E-01
rs270617	7.23E-05	4.140808245		5	131615054			3a	-0.110783	0.0279388	G	A							NA/NA/NA	NA/NA/NA		A	G		-1.11E-01	I		4.51E-01	4.31E-01
rs9557407	7.24E-05	4.140317824	PCCA	13	100934759	intron		7	-0.0904258	0.0227985	G	A							NA/NA/NA	NA/NA/NA		A	G		-9.04E-02	I		5.06E-01	4.83E-01
rs6999466	7.26E-05	4.139232703	MSRA	8	10265712	intron	0.457145	7	-0.0949994	0.0239674	G	A							2532/2864/812	3031/3762/1099		A	G		-9.50E-02	I		3.77E-01	3.61E-01
rs582190	7.26E-05	4.138989209		20	60948003			5	0.11086	0.0279777	T	C							NA/NA/NA	NA/NA/NA		C	T		1.11E-01	I		6.72E-01	6.89E-01
rs116817604	7.28E-05	4.137831636		4	182654402			6	-0.174587	0.0441943	T	C							NA/NA/NA	NA/NA/NA		C	T		-1.75E-01	I		8.03E-02	6.87E-02
rs11105947	7.28E-05	4.13772547		12	91443022		0.947478	6	-0.227531	0.0573118	G	A							NA/NA/NA	NA/NA/NA		A	G		-2.28E-01	I		9.57E-01	9.48E-01
rs7740511	7.28E-05	4.137646161		6	119083935			6	0.094863	0.023916	G	A							NA/NA/NA	NA/NA/NA		A	G		9.49E-02	I		3.46E-01	3.66E-01
rs10795274	7.29E-05	4.137550175	TUBAL3	10	5444563	intron		6	0.0955926	0.0241231	T	C							NA/NA/NA	NA/NA/NA		C	T		9.56E-02	I		6.39E-01	6.64E-01
rs2661790	7.29E-05	4.137040791	SOX5	12	24451627	intron	2.111089	6	-0.0926853	0.0233871	T	C							2312/2934/938	2706/3809/1349		C	T		-9.27E-02	I		4.14E-01	3.94E-01
rs4947346	7.30E-05	4.136916365	HLA-DQB2	6	32728376	intron		7	0.0981139	0.0247421	G	C							NA/NA/NA	NA/NA/NA		C	G		9.81E-02	I		4.17E-01	4.42E-01
rs6480713	7.30E-05	4.136604565		10	75747973			6	0.106757	0.0269596	T	G							NA/NA/NA	NA/NA/NA		G	T		1.07E-01	I		7.46E-01	7.64E-01
rs7914523	7.30E-05	4.136543303		10	75749184			7	-0.106912	0.0269991	G	A							NA/NA/NA	NA/NA/NA		A	G		-1.07E-01	I		2.54E-01	2.36E-01
rs11596235	7.31E-05	4.135982824	SUFU	10	104391034	exon	0.221471	4	0.0996546	0.0251269	T	C							3010/2618/580	3991/3269/630		C	T		9.97E-02	I		2.87E-01	3.06E-01
rs144343070	7.32E-05	4.135659823	GALNT16	14	69743935	intron			0.795199	0.207673	T	G							NA/NA/NA	NA/NA/NA		G	T		7.95E-01	I		9.94E-01	9.97E-01
rs80120384	7.33E-05	4.13517577	CACNA2D3	3	54942219	intron		6	0.15377	0.0387524	G	A							NA/NA/NA	NA/NA/NA		A	G		1.54E-01	I		9.85E-02	1.14E-01
rs9518037	7.33E-05	4.134956463	PCCA	13	100925100	intron		7	0.090544	0.0228451	G	A							NA/NA/NA	NA/NA/NA		A	G		9.05E-02	I		4.93E-01	5.17E-01
rs12891557	7.33E-05	4.134800053		14	27417970		0.095746	6	-0.189121	0.0479276	T	C							NA/NA/NA	NA/NA/NA		C	T		-1.89E-01	I		6.69E-02	5.69E-02
rs11751997	7.34E-05	4.134186211	THEMIS	6	128055752	intron		7	0.225242	0.0567707	G	A							NA/NA/NA	NA/NA/NA		A	G		2.25E-01	I		4.81E-02	5.73E-02
rs12971628	7.35E-05	4.133639989	INSR	19	7230675	intron		6	-0.0978642	0.0247135	T	G							NA/NA/NA	NA/NA/NA		G	T		-9.79E-02	I		3.28E-01	3.08E-01
rs4269576	7.36E-05	4.133021885		8	136735751		0.72644	5	0.0965035	0.0243687	T	A							NA/NA/NA	NA/NA/NA		A	T		9.65E-02	I		6.35E-01	6.57E-01
rs7748018	7.36E-05	4.132996518		6	32717333			6	-0.0966027	0.024374	T	C							NA/NA/NA	NA/NA/NA		C	T		-9.66E-02	I		5.84E-01	5.58E-01
rs2523503	7.37E-05	4.132622091	ATP6V1G2	6	31513559	intron	0.290212	7	0.126817	0.0320717	C	A							NA/NA/NA	NA/NA/NA		A	C		1.27E-01	I		8.38E-01	8.55E-01
rs76564550	7.37E-05	4.132484194	SLC35C1	11	45833841	exon		7	0.221812	0.0562972	C	A							NA/NA/NA	NA/NA/NA		A	C		2.22E-01	I		9.50E-01	9.59E-01
rs28495932	7.37E-05	4.132315125		3	106805207			6	-0.162694	0.0412053	G	A							NA/NA/NA	NA/NA/NA		A	G		-1.63E-01	I		9.10E-02	7.90E-02
rs1023448	7.37E-05	4.13230629	HLA-DQB2	6	32728191	intron	0.232753	7	-0.0980569	0.0247436	T	C							NA/NA/NA	NA/NA/NA		C	T		-9.81E-02	I		5.83E-01	5.58E-01
rs116384295	7.38E-05	4.132217954		4	182628600			7	-0.173878	0.0440479	G	A							NA/NA/NA	NA/NA/NA		A	G		-1.74E-01	I		7.99E-02	6.85E-02
rs9276581	7.38E-05	4.132140233	HLA-DQB2	6	32727267	intron	0.256531	7	-0.10153	0.0256208	G	C							NA/NA/NA	NA/NA/NA		C	G		-1.02E-01	I		5.80E-01	5.56E-01
rs16933153	7.38E-05	4.132130814		11	5597239		1.447653	7	-0.117759	0.029767	G	C							NA/NA/NA	NA/NA/NA		C	G		-1.18E-01	I		2.01E-01	1.85E-01
rs62109648	7.38E-05	4.131817723	VASP	19	46028934	intron		6	0.107548	0.0271678	T	C							NA/NA/NA	NA/NA/NA		C	T		1.08E-01	I		6.77E-01	6.91E-01
rs144913516	7.41E-05	4.130259163	GALNT16	14	69733508	intron			-0.837417	0.219004	T	C							NA/NA/NA	NA/NA/NA		C	T		-8.37E-01	I		5.79E-03	3.15E-03
rs4705912	7.41E-05	4.130075136		5	131357354		0.033368	6	-0.091673	0.0231465	G	A							NA/NA/NA	NA/NA/NA		A	G		-9.17E-02	I		5.03E-01	4.80E-01
rs9874327	7.42E-05	4.129471443		3	106807899		0.359028	6	0.16276	0.0412386	G	A							NA/NA/NA	NA/NA/NA		A	G		1.63E-01	I		9.09E-01	9.21E-01
rs4705913	7.44E-05	4.128571853		5	131357366		0.033455	7	-0.0916508	0.0231457	T	A							NA/NA/NA	NA/NA/NA		A	T		-9.17E-02	I		5.03E-01	4.80E-01
rs9275589	7.45E-05	4.127818661		6	32680441			6	0.0920497	0.0232452	T	G							NA/NA/NA	NA/NA/NA		G	T		9.20E-02	I		4.83E-01	5.13E-01
rs4820438	7.45E-05	4.127758043	TEF	22	41767135	intron	0.29527	6	-0.107835	0.0272635	T	C							NA/NA/NA	NA/NA/NA		C	T		-1.08E-01	I		2.46E-01	2.25E-01
rs7553067	7.46E-05	4.127545362		1	172674541		1.322451	7	0.119014	0.0300266	T	C							2931/1321/185	3793/1626/159		C	T		1.19E-01	I		1.73E-01	1.87E-01
rs115046529	7.47E-05	4.12659278		4	182630646			5	0.173963	0.0441043	T	A							NA/NA/NA	NA/NA/NA		A	T		1.74E-01	I		9.20E-01	9.32E-01
rs139280752	7.47E-05	4.126492233	GALNT16	14	69733829	intron			0.832208	0.217763	G	A							NA/NA/NA	NA/NA/NA		A	G		8.32E-01	I		9.94E-01	9.97E-01
rs9275588	7.48E-05	4.126186083		6	32680423		0.359717	7	0.0920523	0.0232511	G	A							NA/NA/NA	NA/NA/NA		A	G		9.21E-02	I		4.83E-01	5.13E-01
rs76614395	7.48E-05	4.126133821		4	182644575			7	-0.17391	0.0440938	C	A							NA/NA/NA	NA/NA/NA		A	C		-1.74E-01	I		8.01E-02	6.85E-02
rs112532943	7.49E-05	4.125758879		11	45839348			7	0.22196	0.0563866	T	G							NA/NA/NA	NA/NA/NA		G	T		2.22E-01	I		9.51E-01	9.59E-01
rs76191638	7.49E-05	4.125419622	GRM8	7	126488658	intron		7	-7.93064	5.87855	T	C							NA/NA/NA	NA/NA/NA		C	T		-7.93E+00	I		1.00E+00	9.99E-01
rs1023449	7.51E-05	4.124520857	HLA-DQB2	6	32727905	intron	0.231732	6	-0.0980059	0.0247574	C	A							871/2206/1360	1017/2635/1929		A	C		-9.80E-02	I		5.83E-01	5.58E-01
rs1783009	7.51E-05	4.124307442		21	26904798			6	-0.116561	0.0294305	T	C							NA/NA/NA	NA/NA/NA		C	T		-1.17E-01	I		7.87E-01	7.69E-01
rs11668719	7.53E-05	4.123358467		19	18515741			7	-0.0924411	0.0233583	T	C							NA/NA/NA	NA/NA/NA		C	T		-9.24E-02	I		5.48E-01	5.25E-01
rs72964279	7.54E-05	4.1224225		3	72080210			7	-0.158097	0.0400677	C	A							NA/NA/NA	NA/NA/NA		A	C		-1.58E-01	I		1.09E-01	9.89E-02
rs10795273	7.54E-05	4.122370688	TUBAL3	10	5441973	intron	0.075913	7	0.0953092	0.0241022	T	C							695/2742/2682	1022/3601/3165		C	T		9.53E-02	I		6.39E-01	6.64E-01
rs9611561	7.56E-05	4.121560935		22	41757234			7	-0.108079	0.0273489	G	C							NA/NA/NA	NA/NA/NA		C	G		-1.08E-01	I		2.46E-01	2.25E-01
rs7475746	7.56E-05	4.121193938	TUBAL3	10	5441950	intron	0.081379	7	0.0953018	0.0241042	T	A							NA/NA/NA	NA/NA/NA		A	T		9.53E-02	I		6.39E-01	6.64E-01
rs114560055	7.57E-05	4.121079136		4	182656246			6	0.177376	0.045007	T	C							NA/NA/NA	NA/NA/NA		C	T		1.77E-01	I		9.21E-01	9.33E-01
rs67941642	7.58E-05	4.120149781		20	60958108			4	-0.102476	0.025934	T	C							NA/NA/NA	NA/NA/NA		C	T		-1.02E-01	I		2.79E-01	2.61E-01
rs76167686	7.60E-05	4.119041857		3	106810817			7	0.162637	0.0412669	G	A							NA/NA/NA	NA/NA/NA		A	G		1.63E-01	I		9.09E-01	9.21E-01
rs7742814	7.61E-05	4.118763177		6	119079281		0.389083	6	0.0949849	0.0240095	G	A							1773/2049/614	2409/2502/669		A	G		9.50E-02	I		3.46E-01	3.66E-01
rs272859	7.61E-05	4.118674128	LOC553103	5	131684256	intron		7	-0.0981455	0.0248366	T	C							NA/NA/NA	NA/NA/NA		C	T		-9.81E-02	I		3.21E-01	3.02E-01
rs9275295	7.62E-05	4.117886614		6	32663391		0.535371	6	-0.0918001	0.0232157	G	A							NA/NA/NA	NA/NA/NA		A	G		-9.18E-02	I		5.12E-01	4.87E-01
rs35953163	7.63E-05	4.117700352		14	84905255			7	-1.57049	0.426515	T	C							NA/NA/NA	NA/NA/NA		C	T		-1.57E+00	I		9.99E-01	9.98E-01
rs2150883	7.65E-05	4.116585019	PCCA	13	100926805	intron	0.227219	7	0.0902326	0.0228246	G	A							NA/NA/NA	NA/NA/NA		A	G		9.02E-02	I		4.93E-01	5.16E-01
rs12044194	7.66E-05	4.115957802		1	199578700			6	0.109194	0.0276552	T	C							NA/NA/NA	NA/NA/NA		C	T		1.09E-01	I		7.48E-01	7.66E-01
rs7084487	7.66E-05	4.115503706		10	16365068			7	0.126601	0.0320817	G	A							NA/NA/NA	NA/NA/NA		A	G		1.27E-01	I		8.25E-01	8.40E-01
rs7097775	7.67E-05	4.115400594	TUBAL3	10	5435918	exon	0.509752	7	-0.0957274	0.0242316	G	A							1476/1989/498	1746/2583/706		A	G		-9.57E-02	I		3.58E-01	3.34E-01
rs155193	7.67E-05	4.115282782		6	120546341		0.908101	6	0.191919	0.0484822	C	A							NA/NA/NA	NA/NA/NA		A	C		1.92E-01	I		5.42E-02	6.44E-02
rs5002704	7.68E-05	4.114883139		6	32659279			7	0.097587	0.0246904	T	C							NA/NA/NA	NA/NA/NA		C	T		9.76E-02	I		5.19E-01	5.43E-01
rs726657	7.68E-05	4.114449383		9	117696336		0.161524	7	0.0923023	0.0233495	T	C							1434/2200/802	1970/2681/928		C	T		9.23E-02	I		4.09E-01	4.27E-01
rs80099158	7.70E-05	4.11367005		5	52514130			7	-0.35807	0.0915342	T	G							NA/NA/NA	NA/NA/NA		G	T		-3.58E-01	I		3.10E-02	2.53E-02
rs7074873	7.72E-05	4.112372574		10	16292129			5	0.119256	0.0302276	G	A							NA/NA/NA	NA/NA/NA		A	G		1.19E-01	I		7.91E-01	8.07E-01
rs12247144	7.72E-05	4.112278639		10	16385336			7	0.114128	0.0289306	T	G							NA/NA/NA	NA/NA/NA		G	T		1.14E-01	I		7.96E-01	8.12E-01
rs13161485	7.72E-05	4.112211716		5	119781762		1.883709	4	0.106227	0.0269158	C	A							NA/NA/NA	NA/NA/NA		A	C		1.06E-01	I		7.45E-01	7.61E-01
rs9268671	7.73E-05	4.111614925		6	32414290			6	-0.0987449	0.0249815	G	A							NA/NA/NA	NA/NA/NA		A	G		-9.87E-02	I		6.89E-01	6.64E-01
rs7145116	7.74E-05	4.111338723		14	27331031		0.060294	6	0.189073	0.0480731	C	A							NA/NA/NA	NA/NA/NA		A	C		1.89E-01	I		9.33E-01	9.43E-01
rs6457617	7.75E-05	4.110744251		6	32663851		0.650277	6	-0.0907722	0.0229787	T	C							1636/3064/1508	1867/3935/2087		C	T		-9.08E-02	I		5.14E-01	4.88E-01
rs79622275	7.76E-05	4.110108618		8	49721742			7	0.155752	0.0395592	G	A							NA/NA/NA	NA/NA/NA		A	G		1.56E-01	I		8.96E-01	9.12E-01
rs13043313	7.76E-05	4.110025243		20	60958269		0.977471	7	0.102352	0.0259391	T	C							NA/NA/NA	NA/NA/NA		C	T		1.02E-01	I		7.21E-01	7.39E-01
rs2001338	7.77E-05	4.109852947	MSRA	8	10251217	intron	1.512642	7	-0.0950117	0.0240682	G	A							1824/2048/565	2212/2641/729		A	G		-9.50E-02	I		3.77E-01	3.61E-01
rs7379429	7.78E-05	4.109147137		5	119760910			7	-0.110401	0.0279833	G	A							NA/NA/NA	NA/NA/NA		A	G		-1.10E-01	I		2.60E-01	2.44E-01
rs10904489	7.78E-05	4.108781551	TUBAL3	10	5442385	intron		6	-0.0951406	0.024105	G	A							NA/NA/NA	NA/NA/NA		A	G		-9.51E-02	I		3.61E-01	3.36E-01
rs142276826	7.79E-05	4.108711817	SPA17	11	124547114	intron			0.29496	0.0745958	T	C							NA/NA/NA	NA/NA/NA		C	T		2.95E-01	I		2.32E-02	2.97E-02
rs56906510	7.79E-05	4.108531121		10	16364666			7	-0.116872	0.029645	G	C							NA/NA/NA	NA/NA/NA		C	G		-1.17E-01	I		1.92E-01	1.75E-01
rs1956819	7.79E-05	4.108195024		14	27314950		0.31846	5	-0.189022	0.0480813	G	A							NA/NA/NA	NA/NA/NA		A	G		-1.89E-01	I		6.68E-02	5.68E-02
rs9268635	7.80E-05	4.107800734		6	32406579			6	0.129106	0.0326669	T	C							NA/NA/NA	NA/NA/NA		C	T		1.29E-01	I		1.37E-01	1.56E-01
rs1900709	7.80E-05	4.107779581		2	112385608			7	0.121087	0.0307145	T	C							NA/NA/NA	NA/NA/NA		C	T		1.21E-01	I		8.12E-01	8.28E-01
rs10912267	7.81E-05	4.107148825		1	172674776		2.614142	7	-0.11803	0.0298634	G	A							NA/NA/NA	NA/NA/NA		A	G		-1.18E-01	I		8.25E-01	8.10E-01
rs9275170	7.82E-05	4.106964888		6	32653726			4	0.0998642	0.0252919	G	A							NA/NA/NA	NA/NA/NA		A	G		9.99E-02	I		4.72E-01	4.99E-01
rs9276558	7.82E-05	4.106729385	HLA-DQB2	6	32724061	exon	0.0772	1f	-0.0916594	0.0232117	G	A							871/2161/1358	1017/2578/1923		A	G		-9.17E-02	I		5.78E-01	5.51E-01
rs9493010	7.82E-05	4.106648321		6	131842983		0.119221	7	0.118917	0.0300907	G	A							NA/NA/NA	NA/NA/NA		A	G		1.19E-01	I		1.79E-01	1.92E-01
rs10081728	7.86E-05	4.104804053		9	117695685			7	-0.0920391	0.0233143	T	C							NA/NA/NA	NA/NA/NA		C	T		-9.20E-02	I		5.91E-01	5.72E-01
rs9489905	7.88E-05	4.103540475		6	120509854		0.414937	6	0.197892	0.0500735	T	G							NA/NA/NA	NA/NA/NA		G	T		1.98E-01	I		5.28E-02	6.25E-02
rs9275169	7.88E-05	4.103490868		6	32653721			4	0.0998246	0.0252941	T	A							NA/NA/NA	NA/NA/NA		A	T		9.98E-02	I		4.73E-01	4.99E-01
rs11751221	7.89E-05	4.103139923		6	119071671			5	-0.096106	0.0243506	T	C							NA/NA/NA	NA/NA/NA		C	T		-9.61E-02	I		5.83E-01	5.60E-01
rs61459884	7.89E-05	4.103074393		10	5550768			5	-0.161826	0.0411383	G	C							NA/NA/NA	NA/NA/NA		C	G		-1.62E-01	I		1.01E-01	9.01E-02
rs9275178	7.89E-05	4.10306283		6	32654181			7	0.100209	0.025393	G	A							NA/NA/NA	NA/NA/NA		A	G		1.00E-01	I		4.74E-01	5.01E-01
rs1205169	7.90E-05	4.102475172	HOOK2	19	12876278	intron		5	0.183788	0.0465327	C	A							NA/NA/NA	NA/NA/NA		A	C		1.84E-01	I		9.77E-02	1.10E-01
rs9275177	7.90E-05	4.102294303		6	32654174			7	-0.100199	0.0253931	T	C							NA/NA/NA	NA/NA/NA		C	T		-1.00E-01	I		5.26E-01	4.99E-01
rs177672	7.91E-05	4.102010781		7	90098810		0.017225	6	0.0915178	0.0231996	G	A							NA/NA/NA	NA/NA/NA		A	G		9.15E-02	I		5.36E-01	5.62E-01
rs7864632	7.91E-05	4.10188117		9	134992695		0.593031	6	0.222191	0.0565745	T	C							NA/NA/NA	NA/NA/NA		C	T		2.22E-01	I		9.44E-01	9.52E-01
rs155163	7.92E-05	4.101323624		6	120509834		0.633787	7	-0.164072	0.04153	G	A							NA/NA/NA	NA/NA/NA		A	G		-1.64E-01	I		9.19E-01	9.08E-01
rs12609950	7.92E-05	4.101075264	INSR	19	7229588	intron		7	0.0977042	0.0247853	T	G							NA/NA/NA	NA/NA/NA		G	T		9.77E-02	I		6.75E-01	6.95E-01
rs13301132	7.93E-05	4.100798562		9	7415834		0.303784	5	0.123971	0.0314814	T	A							NA/NA/NA	NA/NA/NA		A	T		1.24E-01	I		8.22E-01	8.38E-01
rs140393926	7.94E-05	4.100361677	DDX11-AS1	12	31178066	intron			-0.528256	0.136518	T	C							NA/NA/NA	NA/NA/NA		C	T		-5.28E-01	I		1.00E-02	6.81E-03
rs148537970	7.94E-05	4.100005049	GALNT16	14	69729131	intron			-0.848155	0.222707	T	C							NA/NA/NA	NA/NA/NA		C	T		-8.48E-01	I		5.69E-03	3.10E-03
rs7400074	7.95E-05	4.099589171	PCCA	13	100938590	intron		6	0.0905289	0.022954	G	A							NA/NA/NA	NA/NA/NA		A	G		9.05E-02	I		4.96E-01	5.19E-01
rs17072142	7.96E-05	4.099049288		4	182623195		0.522032	4	0.174438	0.0443938	G	A							NA/NA/NA	NA/NA/NA		A	G		1.74E-01	I		9.20E-01	9.31E-01
rs10875381	7.97E-05	4.098554212		8	136719202		1.244888	5	-0.0958052	0.0243096	G	A							2750/2770/660	3278/3594/980		A	G		-9.58E-02	I		3.52E-01	3.31E-01
rs2734580	7.98E-05	4.098064054		6	31495619			7	-0.20328	0.0517229	T	A							NA/NA/NA	NA/NA/NA		A	T		-2.03E-01	I		8.00E-02	7.00E-02
rs117779944	7.99E-05	4.09752878	CST13P	20	23509489	intron		5	0.354395	0.0899617	T	A							NA/NA/NA	NA/NA/NA		A	T		3.54E-01	I		1.43E-02	2.03E-02
rs7753557	8.01E-05	4.096370737	HLA-DQB2	6	32727680	intron		4	-0.0986343	0.0250143	T	A							NA/NA/NA	NA/NA/NA		A	T		-9.86E-02	I		5.75E-01	5.51E-01
rs3914023	8.01E-05	4.096289958		5	131357617		0.033462	5	0.091356	0.0231751	G	A							NA/NA/NA	NA/NA/NA		A	G		9.14E-02	I		4.97E-01	5.19E-01
rs10497998	8.01E-05	4.09623521		2	214122748		0.319026	5	0.521691	0.1350815	G	C							NA/NA/NA	NA/NA/NA		C	G		5.22E-01	I		9.86E-01	9.91E-01
rs2395261	8.01E-05	4.096126818	HLA-DQB2	6	32729335	intron		6	0.0923959	0.0234327	T	C							NA/NA/NA	NA/NA/NA		C	T		9.24E-02	I		4.19E-01	4.46E-01
rs4965302	8.02E-05	4.095925282	ADAMTS17	15	100809752	intron	0.789314	5	0.0936552	0.0237493	T	G							NA/NA/NA	NA/NA/NA		G	T		9.37E-02	I		3.72E-01	3.93E-01
rs1264318	8.02E-05	4.095900367	DDR1	6	30863530	intron		5	0.113464	0.0287562	G	C							3893/2052/257	5248/2337/297		C	G		1.13E-01	I		1.86E-01	2.07E-01
rs8182252	8.02E-05	4.095776357		17	37727950		0.02904	5	0.120243	0.0305545	T	C							NA/NA/NA	NA/NA/NA		C	T		1.20E-01	I		8.11E-01	8.29E-01
rs6601958	8.02E-05	4.095664832	TUBAL3	10	5439836	intron	0.074265	7	0.095095	0.0241376	G	C							NA/NA/NA	NA/NA/NA		C	G		9.51E-02	I		6.40E-01	6.64E-01
rs2395263	8.03E-05	4.095359097	HLA-DQB2	6	32729412	intron		7	0.092356	0.0234251	C	A							NA/NA/NA	NA/NA/NA		A	C		9.24E-02	I		4.19E-01	4.46E-01
rs13302304	8.04E-05	4.094682377		9	7419069		0.385097	7	0.125048	0.0317818	T	C							NA/NA/NA	NA/NA/NA		C	T		1.25E-01	I		8.25E-01	8.41E-01
rs8013091	8.04E-05	4.094475571		14	27427792		0.05049	6	-0.187807	0.0478601	G	A							NA/NA/NA	NA/NA/NA		A	G		-1.88E-01	I		6.71E-02	5.70E-02
rs10786924	8.06E-05	4.093686512		10	107955684		0.121618	7	0.104228	0.0264319	T	C							NA/NA/NA	NA/NA/NA		C	T		1.04E-01	I		2.44E-01	2.62E-01
rs79275110	8.07E-05	4.093366551		3	106812146			7	0.162216	0.0413073	G	C							NA/NA/NA	NA/NA/NA		C	G		1.62E-01	I		9.09E-01	9.21E-01
rs12118303	8.07E-05	4.093046825		1	172675097			7	-0.117565	0.0298044	T	C							NA/NA/NA	NA/NA/NA		C	T		-1.18E-01	I		8.27E-01	8.12E-01
rs4909301	8.08E-05	4.092668196		8	136710110			6	0.0966225	0.0245358	C	A							NA/NA/NA	NA/NA/NA		A	C		9.66E-02	I		6.38E-01	6.59E-01
rs9275231	8.08E-05	4.092335554		6	32660505			6	0.0910113	0.0230986	T	C							NA/NA/NA	NA/NA/NA		C	T		9.10E-02	I		4.86E-01	5.12E-01
rs12866574	8.09E-05	4.092268948	PCCA	13	100938733	intron		7	-0.0899314	0.0228258	G	A							NA/NA/NA	NA/NA/NA		A	G		-8.99E-02	I		5.06E-01	4.83E-01
rs8075737	8.09E-05	4.092136843		17	37727316		0.014058	6	-0.120138	0.0305433	T	C							NA/NA/NA	NA/NA/NA		C	T		-1.20E-01	I		1.89E-01	1.71E-01
rs9264087	8.11E-05	4.091159113		6	31201736			7	0.109667	0.0278765	T	G							NA/NA/NA	NA/NA/NA		G	T		1.10E-01	I		7.70E-01	7.92E-01
rs1956060	8.12E-05	4.09036589		14	27367279		0.0631	7	-0.187585	0.0478309	T	C							NA/NA/NA	NA/NA/NA		C	T		-1.88E-01	I		6.87E-02	5.88E-02
rs6671739	8.12E-05	4.090183045	NKAIN1	1	31687774	intron	17.451222	4	-0.0939146	0.0238517	T	C							NA/NA/NA	NA/NA/NA		C	T		-9.39E-02	I		4.27E-01	4.08E-01
rs11767322	8.13E-05	4.090080428	SUN1	7	867405	intron		7	-0.101273	0.0257295	G	A							NA/NA/NA	NA/NA/NA		A	G		-1.01E-01	I		3.22E-01	3.05E-01
rs78037977	8.14E-05	4.089117443		1	172715702			4	0.152294	0.0386219	G	A							NA/NA/NA	NA/NA/NA		A	G		1.52E-01	I		1.26E-01	1.38E-01
rs9850809	8.17E-05	4.087653573		3	106813960			7	0.162142	0.0413212	T	C							NA/NA/NA	NA/NA/NA		C	T		1.62E-01	I		9.09E-01	9.21E-01
rs9809407	8.17E-05	4.087591933		3	106815778		0.026599	6	-0.162231	0.0413446	T	C							NA/NA/NA	NA/NA/NA		C	T		-1.62E-01	I		9.09E-02	7.90E-02
rs117666469	8.18E-05	4.087284924	CTNNA2	2	79754793	intron		6	3.37467	1.1656202	T	C							NA/NA/NA	NA/NA/NA		C	T		3.37E+00	I		9.99E-01	1.00E+00
rs13313593	0.00008183	4.087087449		18	56860907		8.284014	7	0.869596	0.229113	G	A							NA/NA/NA	NA/NA/NA		A	G		8.70E-01	I		9.95E-01	9.97E-01
rs6002351	8.19E-05	4.086859826		22	41757223			7	-0.107481	0.0273292	T	C							NA/NA/NA	NA/NA/NA		C	T		-1.07E-01	I		2.47E-01	2.25E-01
rs9833344	8.22E-05	4.085243904		3	106816072			6	0.162195	0.0413489	T	C							NA/NA/NA	NA/NA/NA		C	T		1.62E-01	I		9.09E-01	9.21E-01
rs59808848	8.22E-05	4.084914786		2	8474038			7	-0.101622	0.0258012	G	A							NA/NA/NA	NA/NA/NA		A	G		-1.02E-01	I		7.36E-01	7.15E-01
rs17216798	8.23E-05	4.084390192		6	46929168		0.236447	2b	0.396188	0.101629	G	A							NA/NA/NA	NA/NA/NA		A	G		3.96E-01	I		9.78E-01	9.82E-01
rs9814352	8.24E-05	4.084294736		3	106816635			7	0.162176	0.0413496	C	A							NA/NA/NA	NA/NA/NA		A	C		1.62E-01	I		9.09E-01	9.21E-01
rs12068671	8.25E-05	4.083503414		1	172681031			7	-0.118949	0.0301954	T	C							NA/NA/NA	NA/NA/NA		C	T		-1.19E-01	I		8.25E-01	8.10E-01
rs12694674	8.25E-05	4.083459728	NYAP2	2	226510293	intron	0.055433	6	-0.111134	0.0282192	G	C							NA/NA/NA	NA/NA/NA		C	G		-1.11E-01	I		7.99E-01	7.82E-01
rs1972237	8.25E-05	4.083283975	PCCA	13	100946986	intron		5	0.0897381	0.0228054	G	A							NA/NA/NA	NA/NA/NA		A	G		8.97E-02	I		4.95E-01	5.19E-01
rs11785432	8.30E-05	4.080997262		8	136742898			5	-0.0953244	0.024246	G	A							NA/NA/NA	NA/NA/NA		A	G		-9.53E-02	I		3.68E-01	3.47E-01
rs78660229	8.30E-05	4.080851798	CNTN5	11	99099061	intron		7	0.363664	0.0925882	G	C							NA/NA/NA	NA/NA/NA		C	G		3.64E-01	I		1.52E-02	2.11E-02
rs1264319	8.30E-05	4.08076967	DDR1	6	30862423	exon		1f	0.113287	0.0287722	T	C							NA/NA/NA	NA/NA/NA		C	T		1.13E-01	I		1.87E-01	2.07E-01
rs2630738	8.32E-05	4.08009962		2	8477047			6	0.100884	0.0256319	C	A							NA/NA/NA	NA/NA/NA		A	C		1.01E-01	I		2.67E-01	2.89E-01
rs10919690	8.32E-05	4.079735238		1	199447613			6	-0.13009	0.0331267	C	A							NA/NA/NA	NA/NA/NA		A	C		-1.30E-01	I		1.86E-01	1.72E-01
rs9518038	8.33E-05	4.079524996	PCCA	13	100927399	intron	0.342266	4	-0.0903346	0.0229689	G	A							NA/NA/NA	NA/NA/NA		A	G		-9.03E-02	I		5.11E-01	4.88E-01
rs72738574	8.34E-05	4.078865715		1	192946854			5	0.151609	0.0385092	T	C							NA/NA/NA	NA/NA/NA		C	T		1.52E-01	I		9.12E-02	1.05E-01
rs117722357	8.34E-05	4.078791251	ALG14	1	95490754	intron		5	-0.57616	0.1497387	T	C							NA/NA/NA	NA/NA/NA		C	T		-5.76E-01	I		9.40E-03	6.35E-03
rs58274987	8.34E-05	4.078711593		5	119713859			6	-0.131332	0.0334401	T	A							NA/NA/NA	NA/NA/NA		A	T		-1.31E-01	I		2.04E-01	1.90E-01
rs9268644	8.34E-05	4.078644443	HLA-DRA	6	32408044	intron	1.08018	1f	-0.0931061	0.0236695	C	A							813/2178/1443	925/2601/2052		A	C		-9.31E-02	I		6.00E-01	5.69E-01
rs3850593	8.35E-05	4.078567414		12	68333238			6	0.102668	0.0261339	G	A							282/1729/2423	418/2209/2951		A	G		1.03E-01	I		7.26E-01	7.47E-01
rs12701705	8.35E-05	4.07845762	POU6F2	7	39302577	intron	0.812965	7	0.0901243	0.0229213	T	C							1357/3052/1789	1858/3978/2044		C	T		9.01E-02	I		5.11E-01	5.31E-01
rs10859101	8.36E-05	4.077788008	KERA	12	91444445	exon	0.457372	6	-0.225773	0.0573462	C	A							NA/NA/NA	NA/NA/NA		A	C		-2.26E-01	I		9.62E-01	9.53E-01
rs74846498	8.36E-05	4.077727233		5	52549644			4	0.37784	0.0971637	T	G							NA/NA/NA	NA/NA/NA		G	T		3.78E-01	I		9.72E-01	9.77E-01
rs72738589	8.37E-05	4.077428155	UCHL5	1	192989594	intron		6	-0.243379	0.0618402	G	A							NA/NA/NA	NA/NA/NA		A	G		-2.43E-01	I		9.62E-01	9.53E-01
rs10754036	8.38E-05	4.076958146		1	192904897		0.094351	7	-0.153918	0.0391091	T	C							NA/NA/NA	NA/NA/NA		C	T		-1.54E-01	I		9.10E-01	8.96E-01
rs7783701	8.38E-05	4.076664779		7	70514956			7	-1.69167	0.518708	T	C							NA/NA/NA	NA/NA/NA		C	T		-1.69E+00	I		1.71E-03	3.29E-04
rs9275269	8.38E-05	4.07650263		6	32662459			7	-0.0963198	0.0245002	G	A							NA/NA/NA	NA/NA/NA		A	G		-9.63E-02	I		4.89E-01	4.65E-01
rs3817792	8.39E-05	4.076374716	RPS6KA2-IT1	6	166876628	exon	7.451394	5	0.153725	0.0392176	T	C							54/1015/5130	79/1461/6340		C	T		1.54E-01	I		8.97E-01	9.11E-01
rs11984995	8.39E-05	4.076281005	C8orf34	8	69558896	intron	0.370152	7	-0.205604	0.0525872	G	A							NA/NA/NA	NA/NA/NA		A	G		-2.06E-01	I		5.67E-02	4.66E-02
rs10875379	8.39E-05	4.076255121		8	136712227			6	0.095182	0.0242257	C	A							NA/NA/NA	NA/NA/NA		A	C		9.52E-02	I		6.36E-01	6.57E-01
rs56728047	8.39E-05	4.07614591		5	119713858			6	-0.131281	0.033439	T	A							NA/NA/NA	NA/NA/NA		A	T		-1.31E-01	I		2.04E-01	1.90E-01
rs12636129	8.40E-05	4.075818958		3	106812754			6	-0.163116	0.0416382	G	A							NA/NA/NA	NA/NA/NA		A	G		-1.63E-01	I		9.01E-02	7.84E-02
rs12474049	8.42E-05	4.074845769		2	118783028		0.040814	7	0.0921902	0.0234511	T	C							NA/NA/NA	NA/NA/NA		C	T		9.22E-02	I		3.97E-01	4.16E-01
rs7128043	8.42E-05	4.074586826	SIAE	11	124516010	intron	0.067199	6	-0.298491	0.0758601	G	C							NA/NA/NA	NA/NA/NA		C	G		-2.98E-01	I		9.79E-01	9.73E-01
rs2493016	8.43E-05	4.074073523	EXOC2	6	518859	intron		7	0.155941	0.0396249	T	C							NA/NA/NA	NA/NA/NA		C	T		1.56E-01	I		9.92E-02	1.09E-01
rs116466244	8.46E-05	4.072552128		4	182631208			7	-0.172872	0.0441584	C	A							NA/NA/NA	NA/NA/NA		A	C		-1.73E-01	I		8.02E-02	6.89E-02
rs2091014	8.47E-05	4.072284802		2	226972952			7	0.101981	0.0259397	T	C							NA/NA/NA	NA/NA/NA		C	T		1.02E-01	I		2.71E-01	2.84E-01
rs9273374	8.47E-05	4.071992011		6	32626614			5	-0.101256	0.025767	G	A							NA/NA/NA	NA/NA/NA		A	G		-1.01E-01	I		5.70E-01	5.49E-01
rs1907527	8.48E-05	4.071827498		14	80583734			7	0.109656	0.0279456	G	A							NA/NA/NA	NA/NA/NA		A	G		1.10E-01	I		7.55E-01	7.72E-01
rs2535333	8.48E-05	4.071639487		6	30813097		0.018562	4	-0.115372	0.0293385	G	A							NA/NA/NA	NA/NA/NA		A	G		-1.15E-01	I		8.19E-01	7.98E-01
rs11160040	8.48E-05	4.071493028		14	27329438		0.076198	5	0.188203	0.0481174	T	G							NA/NA/NA	NA/NA/NA		G	T		1.88E-01	I		9.32E-01	9.42E-01
rs4328361	8.48E-05	4.071482788		14	27434840		0.136913	6	-0.187496	0.0479345	T	C							NA/NA/NA	NA/NA/NA		C	T		-1.87E-01	I		6.87E-02	5.87E-02
rs17104682	8.49E-05	4.071214584		12	68427036		3.738977	7	-0.0996199	0.0253782	T	G							NA/NA/NA	NA/NA/NA		G	T		-9.96E-02	I		3.29E-01	3.08E-01
rs16866682	8.50E-05	4.070558083	NYAP2	2	226504486	intron	0.069605	7	0.110973	0.0282294	C	A							NA/NA/NA	NA/NA/NA		A	C		1.11E-01	I		2.01E-01	2.18E-01
rs12125252	8.51E-05	4.070284323		1	192947513			5	0.151421	0.038508	T	C							NA/NA/NA	NA/NA/NA		C	T		1.51E-01	I		9.13E-02	1.05E-01
rs6878266	8.51E-05	4.0702057		5	119761601			7	-0.105617	0.0269153	G	A							NA/NA/NA	NA/NA/NA		A	G		-1.06E-01	I		2.83E-01	2.65E-01
rs35989257	8.52E-05	4.06961597		6	31242509			5	-0.108169	0.0275737	T	C							NA/NA/NA	NA/NA/NA		C	T		-1.08E-01	I		2.50E-01	2.34E-01
rs114228921	8.52E-05	4.069406492	SIAE	11	124514084	intron		4	-0.330077	0.0840165	T	G							NA/NA/NA	NA/NA/NA		G	T		-3.30E-01	I		9.83E-01	9.77E-01
rs11105953	8.53E-05	4.068991913	KERA	12	91444764	exon		7	-0.22537	0.0573143	G	A							NA/NA/NA	NA/NA/NA		A	G		-2.25E-01	I		9.61E-01	9.52E-01
rs12143913	8.54E-05	4.068693701		1	192947551			5	0.151386	0.0385077	G	A							NA/NA/NA	NA/NA/NA		A	G		1.51E-01	I		9.13E-02	1.05E-01
rs4294690	8.54E-05	4.068417046		13	69365051			7	0.106521	0.0271088	T	C							NA/NA/NA	NA/NA/NA		C	T		1.07E-01	I		2.45E-01	2.60E-01
rs9366770	8.54E-05	4.068332661	HCG27	6	31170228	exon		6	0.0979176	0.0249439	G	C							NA/NA/NA	NA/NA/NA		C	G		9.79E-02	I		5.90E-01	6.16E-01
rs16866683	8.55E-05	4.067958208	NYAP2	2	226505676	intron		6	-0.110977	0.0282408	T	C							NA/NA/NA	NA/NA/NA		C	T		-1.11E-01	I		7.99E-01	7.82E-01
rs13400632	8.56E-05	4.067556678	NYAP2	2	226504838	intron	0.067807	5	0.110921	0.0282283	T	C							NA/NA/NA	NA/NA/NA		C	T		1.11E-01	I		2.01E-01	2.18E-01
rs75742027	8.57E-05	4.067003976		3	106810920			6	-0.162793	0.0416079	G	C							NA/NA/NA	NA/NA/NA		C	G		-1.63E-01	I		9.00E-02	7.83E-02
rs12117621	8.57E-05	4.066940637		1	192947661			5	-0.151347	0.0385073	G	A							NA/NA/NA	NA/NA/NA		A	G		-1.51E-01	I		9.09E-01	8.95E-01
rs9288843	8.58E-05	4.066552195		3	106807621		0.208079	6	0.161446	0.0412656	C	A							27/667/3743	51/931/4599		A	C		1.61E-01	I		9.09E-01	9.21E-01
rs17389644	8.59E-05	4.066118078		4	123497697		0.034758	5	-0.109224	0.0278028	G	A							NA/NA/NA	NA/NA/NA		A	G		-1.09E-01	I		7.81E-01	7.61E-01
rs57815619	8.60E-05	4.065335942	WDR67	8	124096724	intron		2b	-0.140054	0.0357724	G	A							NA/NA/NA	NA/NA/NA		A	G		-1.40E-01	I		1.24E-01	1.13E-01
rs58619671	8.62E-05	4.064717497	C8orf34	8	69558125	intron		7	-0.20532	0.0525994	T	C							NA/NA/NA	NA/NA/NA		C	T		-2.05E-01	I		5.67E-02	4.66E-02
rs3102952	8.62E-05	4.064388959		2	8477284			6	-0.100879	0.0256882	T	C							NA/NA/NA	NA/NA/NA		C	T		-1.01E-01	I		7.21E-01	7.00E-01
rs72675127	8.62E-05	4.06427967		14	27322279			7	-0.273739	0.0701348	C	A							NA/NA/NA	NA/NA/NA		A	C		-2.74E-01	I		4.21E-02	3.57E-02
rs76875541	8.63E-05	4.063876494		1	154868172			6	0.277707	0.0713324	G	A							NA/NA/NA	NA/NA/NA		A	G		2.78E-01	I		9.64E-01	9.72E-01
rs7090427	8.63E-05	4.06386291		10	16383931		0.628524	6	-0.113691	0.0290154	G	A							NA/NA/NA	NA/NA/NA		A	G		-1.14E-01	I		2.05E-01	1.90E-01
rs11105951	8.65E-05	4.063034103	KERA	12	91444364	exon	0.32322	6	0.225239	0.0573294	G	A							NA/NA/NA	NA/NA/NA		A	G		2.25E-01	I		3.81E-02	4.73E-02
rs12694676	8.65E-05	4.062994436	NYAP2	2	226510491	intron		6	-0.110807	0.0282173	T	C							NA/NA/NA	NA/NA/NA		C	T		-1.11E-01	I		7.99E-01	7.82E-01
rs346835	8.67E-05	4.062036007	LINC00299	2	8438693	intron	7.941882	6	0.0983424	0.0250515	T	C							NA/NA/NA	NA/NA/NA		C	T		9.83E-02	I		3.01E-01	3.25E-01
rs10520555	8.68E-05	4.061456259	WWC2	4	184204777	intron	0.299564	7	-0.144931	0.0370479	T	C							4966/1163/64	6107/1656/105		C	T		-1.45E-01	I		1.17E-01	1.02E-01
rs2184383	8.73E-05	4.059157916		10	16376269				0.198794	0.0509127	C	A							86/654/1503	154/917/1803		A	C		1.99E-01	G		NA	NA
rs79341320	8.74E-05	4.058263528		5	103337039			7	-0.680439	0.177135	T	C							NA/NA/NA	NA/NA/NA		C	T		-6.80E-01	I		9.49E-03	6.79E-03
rs9849749	8.75E-05	4.058237703		3	106819288		0.026526	5	0.163098	0.0417372	T	C							NA/NA/NA	NA/NA/NA		C	T		1.63E-01	I		9.09E-01	9.21E-01
rs17281301	8.75E-05	4.058198472		4	182639118		0.501464	7	-0.172668	0.0441958	G	A							NA/NA/NA	NA/NA/NA		A	G		-1.73E-01	I		7.94E-02	6.81E-02
rs2301271	8.75E-05	4.057779071	HLA-DQB2	6	32725193	intron	0.29045	6	-0.090892	0.0231759	G	A							1185/3082/1941	1405/3706/2779		A	G		-9.09E-02	I		5.81E-01	5.53E-01
rs6668398	8.77E-05	4.057230738		1	199531649			7	-0.109612	0.0279854	G	A							NA/NA/NA	NA/NA/NA		A	G		-1.10E-01	I		3.08E-01	2.90E-01
rs10859100	8.79E-05	4.055857988	KERA	12	91444331	exon	0.209139	7	-0.224976	0.0573205	G	A							NA/NA/NA	NA/NA/NA		A	G		-2.25E-01	I		9.62E-01	9.53E-01
rs16866679	8.81E-05	4.054995008	NYAP2	2	226500911	intron		6	0.110914	0.0282764	T	C							NA/NA/NA	NA/NA/NA		C	T		1.11E-01	I		2.03E-01	2.20E-01
rs9275238	8.81E-05	4.05485504		6	32660689			7	-0.0952151	0.0242934	G	A							NA/NA/NA	NA/NA/NA		A	G		-9.52E-02	I		4.92E-01	4.68E-01
rs7969459	8.83E-05	4.053835722		12	68329692			6	0.104318	0.0266474	T	C							NA/NA/NA	NA/NA/NA		C	T		1.04E-01	I		7.33E-01	7.53E-01
rs3117116	8.85E-05	4.052812415	BTNL2	6	32367017	intron	0.558285	6	0.130592	0.0332992	G	A							NA/NA/NA	NA/NA/NA		A	G		1.31E-01	I		1.36E-01	1.55E-01
rs12216157	8.86E-05	4.052757979	SCML4	6	108025645	exon	2.883259	4	-0.0899409	0.0229529	T	C							1396/3066/1744	1610/3867/2411		C	T		-8.99E-02	I		5.51E-01	5.30E-01
rs9275284	8.89E-05	4.050906781		6	32663073			7	-0.0909747	0.023224	T	C							NA/NA/NA	NA/NA/NA		C	T		-9.10E-02	I		5.14E-01	4.88E-01
rs3091397	8.90E-05	4.050573885	NCAPH2	22	50957520	intron	1.214275	1f	0.109422	0.0279117	G	A							2587/1586/259	3362/1936/280		A	G		1.09E-01	I		2.25E-01	2.42E-01
rs6925376	8.92E-05	4.049452605		6	120559264		0.016256	6	-0.189259	0.0482533	T	C							27/750/5428	22/838/7029		C	T		-1.89E-01	I		9.45E-01	9.35E-01
rs72919028	8.93E-05	4.049264304		2	199070443			7	0.384135	0.0980121	T	A							NA/NA/NA	NA/NA/NA		A	T		3.84E-01	I		1.99E-02	2.43E-02
rs273903	8.95E-05	4.048129413	LOC553103	5	131692462	intron		7	0.0973309	0.024875	G	A							NA/NA/NA	NA/NA/NA		A	G		9.73E-02	I		6.71E-01	6.90E-01
rs149911640	8.96E-05	4.047900948	OLFML1	11	7528331	intron			0.391881	0.1012258	G	A							NA/NA/NA	NA/NA/NA		A	G		3.92E-01	I		9.80E-01	9.86E-01
rs3129891	8.96E-05	4.04784082		6	32415080		0.54614	7	-0.110344	0.0281578	G	A							285/2103/3816	326/2443/5120		A	G		-1.10E-01	I		8.04E-01	7.84E-01
rs79960663	8.96E-05	4.047817062	WWC2	4	184197460	intron		7	0.145915	0.0373712	T	C							NA/NA/NA	NA/NA/NA		C	T		1.46E-01	I		8.83E-01	8.98E-01
rs9472852	8.96E-05	4.047573739		6	46743256			6	0.312812	0.0798194	T	G							NA/NA/NA	NA/NA/NA		G	T		3.13E-01	I		2.07E-02	2.62E-02
rs28589500	8.96E-05	4.047527222		19	53397692			6	0.190427	0.0485747	T	C							NA/NA/NA	NA/NA/NA		C	T		1.90E-01	I		9.52E-02	1.05E-01
rs79067407	8.97E-05	4.047308275		19	33847443			6	0.262324	0.0669159	G	A							NA/NA/NA	NA/NA/NA		A	G		2.62E-01	I		4.05E-02	4.86E-02
rs10180401	8.97E-05	4.04719981	NYAP2	2	226516913	exon		7	0.110794	0.028277	G	A							NA/NA/NA	NA/NA/NA		A	G		1.11E-01	I		2.00E-01	2.18E-01
rs116523675	8.98E-05	4.046799599		4	149512806			7	-0.692822	0.1817203	T	G							NA/NA/NA	NA/NA/NA		G	T		-6.93E-01	I		8.02E-03	5.39E-03
rs17885407	9.00E-05	4.04590228	IFNGR2	21	34809233	exon		5	-1.06356	0.283656	G	A							0/43/4394	0/19/5560		A	G		-1.06E+00	G		9.98E-01	9.96E-01
rs3213484	9.00E-05	4.045837119	HLA-DQB2	6	32725062	exon	0.265442	7	0.0907201	0.0231712	T	A							NA/NA/NA	NA/NA/NA		A	T		9.07E-02	I		4.19E-01	4.47E-01
rs5002708	9.01E-05	4.045510496		6	32659357			7	0.0967588	0.0247205	T	C							NA/NA/NA	NA/NA/NA		C	T		9.68E-02	I		5.20E-01	5.44E-01
rs7946650	9.01E-05	4.045294008	SIAE	11	124533255	intron		6	0.297785	0.075993	G	A							NA/NA/NA	NA/NA/NA		A	G		2.98E-01	I		2.05E-02	2.68E-02
rs67792753	9.01E-05	4.045166769		19	53398266			7	0.190843	0.0486967	G	C							NA/NA/NA	NA/NA/NA		C	G		1.91E-01	I		9.50E-02	1.05E-01
rs2075726	9.01E-05	4.045160987	CSF2RB	22	37310046	intron	5.480839	5	0.0902128	0.0230487	G	A							1512/3030/1665	2075/3912/1905		A	G		9.02E-02	I		4.84E-01	5.09E-01
rs7024227	9.01E-05	4.045128702		9	92169256		1.393594	7	-0.36051	0.0922049	T	G							NA/NA/NA	NA/NA/NA		G	T		-3.61E-01	I		9.86E-01	9.80E-01
rs756577	9.01E-05	4.045067511	PDE9A	21	44118323	intron	0.459329	5	-0.0937588	0.023967	T	C							NA/NA/NA	NA/NA/NA		C	T		-9.38E-02	I		3.87E-01	3.69E-01
rs12704541	9.02E-05	4.044902772		7	90107314			7	0.0941537	0.0240554	G	A							NA/NA/NA	NA/NA/NA		A	G		9.42E-02	I		4.61E-01	4.86E-01
rs79181172	9.05E-05	4.043536695		3	106779486			5	0.302115	0.0776182	G	A							NA/NA/NA	NA/NA/NA		A	G		3.02E-01	I		9.59E-01	9.65E-01
rs145201109	9.05E-05	4.043509811	SIAE	11	124532459	intron			0.297592	0.0759629	G	A							NA/NA/NA	NA/NA/NA		A	G		2.98E-01	I		2.05E-02	2.68E-02
rs11743851	9.05E-05	4.043338944	CDC42SE2	5	130613600	intron	0.005511	5	-0.112765	0.0288099	T	C							NA/NA/NA	NA/NA/NA		C	T		-1.13E-01	I		6.42E-01	6.21E-01
rs11219749	9.05E-05	4.043182055	SIAE	11	124533167	intron	0.042317	6	0.297643	0.0759793	G	A							NA/NA/NA	NA/NA/NA		A	G		2.98E-01	I		2.05E-02	2.68E-02
rs13261273	9.05E-05	4.043125934	PSD3	8	18859219	intron		7	-0.209798	0.0538312	T	C							NA/NA/NA	NA/NA/NA		C	T		-2.10E-01	I		7.49E-02	6.65E-02
rs117960154	9.06E-05	4.042939876	SIAE	11	124531207	intron		6	-0.297529	0.0759526	G	A							NA/NA/NA	NA/NA/NA		A	G		-2.98E-01	I		9.80E-01	9.73E-01
rs11000836	9.07E-05	4.042284033		10	75752822			5	0.105805	0.0270744	T	G							NA/NA/NA	NA/NA/NA		G	T		1.06E-01	I		7.47E-01	7.64E-01
rs4641920	9.08E-05	4.042058143	NYAP2	2	226517237	exon	0.227865	6	-0.110423	0.028203	T	C							298/2073/3804	296/2527/5022		C	T		-1.10E-01	I		7.99E-01	7.82E-01
rs111915027	9.08E-05	4.041886411		19	53397952			7	0.190404	0.0486075	T	C							NA/NA/NA	NA/NA/NA		C	T		1.90E-01	I		9.52E-02	1.05E-01
rs57466670	9.08E-05	4.041758254		11	124632821			2b	0.291599	0.0744413	T	C							NA/NA/NA	NA/NA/NA		C	T		2.92E-01	I		2.51E-02	3.16E-02
rs6680068	9.09E-05	4.041560355		1	192900657		0.893883	7	0.150975	0.0385541	T	C							NA/NA/NA	NA/NA/NA		C	T		1.51E-01	I		9.19E-02	1.06E-01
rs67625232	9.09E-05	4.041494409	NYAP2	2	226505933	intron		5	0.110692	0.0282738	G	A							NA/NA/NA	NA/NA/NA		A	G		1.11E-01	I		2.01E-01	2.18E-01
rs10991461	9.10E-05	4.041125199		9	107774015		0.862083	6	-0.0951806	0.0243229	G	C							NA/NA/NA	NA/NA/NA		C	G		-9.52E-02	I		6.58E-01	6.40E-01
rs114682682	9.10E-05	4.041106102	SIAE	11	124524120	intron		7	0.29674	0.0757682	T	G							NA/NA/NA	NA/NA/NA		G	T		2.97E-01	I		2.05E-02	2.68E-02
rs141825024	9.10E-05	4.041073639	SIAE	11	124524004	intron			0.296726	0.0757648	T	C							NA/NA/NA	NA/NA/NA		C	T		2.97E-01	I		2.06E-02	2.68E-02
rs7843274	9.10E-05	4.041035451		8	114685466			6	0.323484	0.0835578	T	C							NA/NA/NA	NA/NA/NA		C	T		3.23E-01	I		9.76E-01	9.83E-01
rs3812625	9.10E-05	4.04093236		10	75757702			2b	-0.105639	0.0270369	G	A							NA/NA/NA	NA/NA/NA		A	G		-1.06E-01	I		2.54E-01	2.36E-01
rs7595769	9.11E-05	4.040512611		2	8471319			7	-0.101339	0.025891	G	A							NA/NA/NA	NA/NA/NA		A	G		-1.01E-01	I		7.33E-01	7.11E-01
rs9541540	9.11E-05	4.040488774		13	69348285		0.279138	6	0.10142	0.0259137	G	A							NA/NA/NA	NA/NA/NA		A	G		1.01E-01	I		2.59E-01	2.74E-01
rs11253912	9.11E-05	4.040393438		10	16364854			7	0.115549	0.0295907	T	C							NA/NA/NA	NA/NA/NA		C	T		1.16E-01	I		8.07E-01	8.23E-01
rs12460755	9.12E-05	4.040148522	INSR	19	7231679	intron	0.688078	7	0.0967928	0.0247655	G	A							593/2438/2997	826/3303/3523		A	G		9.68E-02	I		6.76E-01	6.96E-01
rs12685373	9.13E-05	4.039608668		9	7415760		0.603322	5	-0.120078	0.0307552	G	C							NA/NA/NA	NA/NA/NA		C	G		-1.20E-01	I		1.83E-01	1.66E-01
rs4808798	9.13E-05	4.03935611		19	18517506			5	-0.0918835	0.0234926	G	C							NA/NA/NA	NA/NA/NA		C	G		-9.19E-02	I		5.52E-01	5.29E-01
rs143967513	9.15E-05	4.038531919		7	70488217				1.78491	0.556996	G	A							NA/NA/NA	NA/NA/NA		A	G		1.78E+00	I		9.98E-01	1.00E+00
rs9541544	9.17E-05	4.037714027		13	69350694		0.289119	7	-0.101512	0.0259474	T	C							NA/NA/NA	NA/NA/NA		C	T		-1.02E-01	I		7.42E-01	7.26E-01
rs2853923	9.18E-05	4.037013524		6	31265737		7.515634	7	-0.0899477	0.0230118	G	A							2092/2807/1297	2561/3472/1836		A	G		-8.99E-02	I		4.69E-01	4.49E-01
rs11253911	9.18E-05	4.036953939		10	16364752			7	0.1155	0.0295927	T	A							NA/NA/NA	NA/NA/NA		A	T		1.16E-01	I		8.07E-01	8.23E-01
rs61951543	9.19E-05	4.036702919		13	69358850			6	-0.101721	0.0260043	G	A							NA/NA/NA	NA/NA/NA		A	G		-1.02E-01	I		7.42E-01	7.27E-01
rs9529436	9.19E-05	4.036659443		13	69347187		0.281031	7	-0.101422	0.0259283	T	A							NA/NA/NA	NA/NA/NA		A	T		-1.01E-01	I		7.41E-01	7.26E-01
rs11105954	9.19E-05	4.036630619	KERA	12	91444892	exon	1.638244	6	0.229279	0.0585748	T	C							3977/404/7	5121/413/2		C	T		2.29E-01	I		3.72E-02	4.61E-02
rs4627553	9.20E-05	4.036437403	NYAP2	2	226517182	exon		7	-0.110402	0.02822	G	A							214/1476/2738	220/1808/3543		A	G		-1.10E-01	I		7.99E-01	7.82E-01
rs138537741	9.21E-05	4.035717265	SIAE	11	124523724	intron			-0.296511	0.0757675	G	A							NA/NA/NA	NA/NA/NA		A	G		-2.97E-01	I		9.79E-01	9.73E-01
rs1507206	9.21E-05	4.035638999		13	69357350		0.329791	6	-0.102827	0.0262908	G	C							NA/NA/NA	NA/NA/NA		C	G		-1.03E-01	I		7.48E-01	7.32E-01
rs6575311	9.23E-05	4.034575798		14	27437929			6	-0.186263	0.0478671	T	C							NA/NA/NA	NA/NA/NA		C	T		-1.86E-01	I		6.70E-02	5.71E-02
rs7080904	9.26E-05	4.033623577		10	5434669			6	-0.0944025	0.0241721	T	C							NA/NA/NA	NA/NA/NA		C	T		-9.44E-02	I		3.60E-01	3.37E-01
rs9557403	9.26E-05	4.033566801	PCCA	13	100912738	intron		7	0.0906345	0.0231949	T	C							NA/NA/NA	NA/NA/NA		C	T		9.06E-02	I		4.92E-01	5.16E-01
rs116584424	9.26E-05	4.033405429	RAI14	5	34736312	intron		5	0.201862	0.0518904	G	C							NA/NA/NA	NA/NA/NA		C	G		2.02E-01	I		9.39E-01	9.49E-01
rs12435670	9.26E-05	4.033330392		14	27438840			6	-0.186151	0.0478465	T	G							NA/NA/NA	NA/NA/NA		G	T		-1.86E-01	I		6.71E-02	5.71E-02
rs162887	9.27E-05	4.032815804		5	131629165			4	0.0989751	0.0253515	G	A							NA/NA/NA	NA/NA/NA		A	G		9.90E-02	I		6.82E-01	7.01E-01
rs115723893	9.27E-05	4.03278255	SIAE	11	124521609	intron		7	-0.296414	0.0757745	G	A							NA/NA/NA	NA/NA/NA		A	G		-2.96E-01	I		9.79E-01	9.73E-01
rs1926413	9.29E-05	4.03203244		9	7414963			6	-0.120358	0.03086	G	A							NA/NA/NA	NA/NA/NA		A	G		-1.20E-01	I		1.82E-01	1.66E-01
rs9850724	9.29E-05	4.03180621		3	106815914		0.026478	7	-0.166939	0.0428817	T	A							NA/NA/NA	NA/NA/NA		A	T		-1.67E-01	I		8.74E-02	7.59E-02
rs11034601	9.31E-05	4.031264487		11	38176122			6	0.442851	0.1134367	C	A							NA/NA/NA	NA/NA/NA		A	C		4.43E-01	I		1.79E-02	2.23E-02
rs13297315	9.31E-05	4.031091371		9	7418325			7	0.121753	0.0312223	T	C							NA/NA/NA	NA/NA/NA		C	T		1.22E-01	I		8.21E-01	8.37E-01
rs9275232	9.32E-05	4.030392146		6	32660574			7	0.0956096	0.0244791	C	A							NA/NA/NA	NA/NA/NA		A	C		9.56E-02	I		5.16E-01	5.40E-01
rs9541546	9.32E-05	4.030378639		13	69350981			5	-0.101173	0.0258877	T	C							NA/NA/NA	NA/NA/NA		C	T		-1.01E-01	I		7.41E-01	7.26E-01
rs9529439	9.33E-05	4.030040162		13	69350791		0.190215	7	0.101386	0.0259435	T	C							NA/NA/NA	NA/NA/NA		C	T		1.01E-01	I		2.58E-01	2.74E-01
rs116526047	9.34E-05	4.029771246		1	236286882			5	-0.345341	0.0891809	G	C							NA/NA/NA	NA/NA/NA		C	G		-3.45E-01	I		2.63E-02	2.10E-02
rs6918401	9.35E-05	4.02928873		6	32722625		0.004507	7	0.0916974	0.023476	T	C							NA/NA/NA	NA/NA/NA		C	T		9.17E-02	I		4.22E-01	4.49E-01
rs9541547	9.35E-05	4.029024456		13	69350992		0.049089	5	0.10115	0.0258868	T	A							NA/NA/NA	NA/NA/NA		A	T		1.01E-01	I		2.59E-01	2.74E-01
rs35472251	9.36E-05	4.028533493	MSRA	8	10246669	intron		7	-0.0943312	0.0241714	G	A							NA/NA/NA	NA/NA/NA		A	G		-9.43E-02	I		3.72E-01	3.57E-01
rs60971986	9.37E-05	4.028459758		18	7206299			5	0.133005	0.0341358	G	C							NA/NA/NA	NA/NA/NA		C	G		1.33E-01	I		8.42E-01	8.59E-01
rs9287698	9.37E-05	4.028268289		2	8487296		0.262951	5	0.0990102	0.0253417	T	C							3109/2534/565	4164/3119/609		C	T		9.90E-02	I		2.75E-01	2.96E-01
rs76013438	9.37E-05	4.028165866		11	45816865			6	0.201688	0.0518928	G	A							NA/NA/NA	NA/NA/NA		A	G		2.02E-01	I		9.40E-01	9.49E-01
rs7941264	9.38E-05	4.027957389	SIAE	11	124527875	intron		5	-0.296554	0.0758633	T	C							NA/NA/NA	NA/NA/NA		C	T		-2.97E-01	I		9.79E-01	9.73E-01
rs74623410	9.38E-05	4.027713367	SIAE	11	124534121	intron		6	-0.297266	0.0760501	G	A							NA/NA/NA	NA/NA/NA		A	G		-2.97E-01	I		9.80E-01	9.73E-01
rs79095387	9.38E-05	4.027567574		2	79727495			7	1.76436	0.5304305	G	A							NA/NA/NA	NA/NA/NA		A	G		1.76E+00	I		9.98E-01	1.00E+00
rs148980620	9.39E-05	4.027540272	SIAE	11	124526790	intron			0.296471	0.0758462	T	C							NA/NA/NA	NA/NA/NA		C	T		2.96E-01	I		2.05E-02	2.68E-02
rs2516478	9.39E-05	4.027238217	DDX39B	6	31498737	intron	0.013196	4	0.120186	0.0308414	G	A							112/1194/3122	166/1631/3775		A	G		1.20E-01	I		8.23E-01	8.41E-01
rs4663643	9.39E-05	4.027161464	INPP5D	2	234100175	intron		5	0.118353	0.0303646	G	A							NA/NA/NA	NA/NA/NA		A	G		1.18E-01	I		8.04E-01	8.19E-01
rs75389451	9.39E-05	4.027119857	WWC2	4	184194442	intron		6	0.144639	0.0371531	T	C							NA/NA/NA	NA/NA/NA		C	T		1.45E-01	I		8.83E-01	8.97E-01
rs9541545	9.41E-05	4.02631762		13	69350970			6	0.101322	0.0259407	T	G							NA/NA/NA	NA/NA/NA		G	T		1.01E-01	I		2.58E-01	2.74E-01
rs4979473	9.41E-05	4.026215196		9	117695887			5	-0.091181	0.0233542	T	C							NA/NA/NA	NA/NA/NA		C	T		-9.12E-02	I		5.91E-01	5.73E-01
rs3749594	9.43E-05	4.025410022	WWC2	4	184207362	intron	0.155024	7	-0.14412	0.0370285	G	A							NA/NA/NA	NA/NA/NA		A	G		-1.44E-01	I		1.17E-01	1.02E-01
rs4713590	9.43E-05	4.025340958		6	32659402			7	0.0956875	0.0245169	T	C							NA/NA/NA	NA/NA/NA		C	T		9.57E-02	I		5.16E-01	5.40E-01
rs75059321	9.44E-05	4.025158222	HIBADH	7	27638829	intron		6	0.273597	0.0706335	C	A							NA/NA/NA	NA/NA/NA		A	C		2.74E-01	I		9.68E-01	9.75E-01
rs60761033	9.44E-05	4.024918986	WWC2	4	184211478	intron		7	0.144114	0.0370295	G	A							NA/NA/NA	NA/NA/NA		A	G		1.44E-01	I		8.82E-01	8.97E-01
rs10878703	9.45E-05	4.024760335		12	68340556			7	0.10203	0.0261697	T	C							NA/NA/NA	NA/NA/NA		C	T		1.02E-01	I		7.26E-01	7.47E-01
rs74127023	9.45E-05	4.024683099		10	16298938			7	0.112863	0.0289615	T	C							NA/NA/NA	NA/NA/NA		C	T		1.13E-01	I		7.87E-01	8.03E-01
rs12683302	9.45E-05	4.024455611		9	7415913			7	0.119837	0.0307595	G	A							NA/NA/NA	NA/NA/NA		A	G		1.20E-01	I		8.17E-01	8.34E-01
rs35686688	9.46E-05	4.024161662		1	192951521			6	-0.157502	0.0403168	G	A							NA/NA/NA	NA/NA/NA		A	G		-1.58E-01	I		9.09E-01	8.96E-01
rs118180696	9.47E-05	4.023778907	HIBADH	7	27699433	intron		6	0.346461	0.0895057	T	C							NA/NA/NA	NA/NA/NA		C	T		3.46E-01	I		9.75E-01	9.80E-01
rs10893281	9.48E-05	4.023104171	SIAE	11	124534812	intron	0.052264	6	-0.297145	0.0760692	G	A							NA/NA/NA	NA/NA/NA		A	G		-2.97E-01	I		9.80E-01	9.73E-01
rs7335226	9.48E-05	4.023088141		13	69369746		0.134822	7	-0.10112	0.0259008	G	A							NA/NA/NA	NA/NA/NA		A	G		-1.01E-01	I		7.41E-01	7.25E-01
rs61923060	9.50E-05	4.022223368		12	68391121			7	0.0963151	0.0247062	T	C							NA/NA/NA	NA/NA/NA		C	T		9.63E-02	I		6.64E-01	6.86E-01
rs11930293	9.51E-05	4.02180624	WWC2	4	184207778	intron	0.151865	6	-0.144048	0.0370289	C	A							NA/NA/NA	NA/NA/NA		A	C		-1.44E-01	I		1.17E-01	1.03E-01
rs6422395	9.52E-05	4.021443805		10	5432441		0.087653	5	0.0942855	0.024184	T	G							NA/NA/NA	NA/NA/NA		G	T		9.43E-02	I		6.39E-01	6.63E-01
rs984415	9.53E-05	4.020860163	C8orf34	8	69555606	intron	0.348969	7	0.204232	0.052645	G	A							NA/NA/NA	NA/NA/NA		A	G		2.04E-01	I		9.43E-01	9.53E-01
rs13229931	9.54E-05	4.02051081		7	52646492		0.079339	6	-0.152963	0.0393265	G	A							NA/NA/NA	NA/NA/NA		A	G		-1.53E-01	I		1.06E-01	9.47E-02
rs1926409	9.55E-05	4.020036194		9	7416348		0.305211	7	-0.119765	0.0307606	T	C							NA/NA/NA	NA/NA/NA		C	T		-1.20E-01	I		1.82E-01	1.66E-01
rs80202922	9.55E-05	4.019950246	WWC2	4	184208522	intron		3a	0.144009	0.0370287	G	A							NA/NA/NA	NA/NA/NA		A	G		1.44E-01	I		8.83E-01	8.97E-01
rs10795272	9.56E-05	4.019686139	TUBAL3	10	5441571	intron	0.138614	7	-0.094153	0.0241562	G	A							NA/NA/NA	NA/NA/NA		A	G		-9.42E-02	I		3.60E-01	3.36E-01
rs6422396	9.56E-05	4.019426735		10	5432565		0.081576	5	-0.0942465	0.0241809	T	G							1938/1996/503	2281/2582/717		G	T		-9.42E-02	I		3.61E-01	3.37E-01
rs62531399	9.57E-05	4.018983699		8	84525348			7	-0.724554	0.1872854	G	C							NA/NA/NA	NA/NA/NA		C	G		-7.25E-01	I		9.95E-01	9.93E-01
rs28638318	9.58E-05	4.018492167	ZC3H7B	22	41753059	intron		5	0.112045	0.0287677	G	A							NA/NA/NA	NA/NA/NA		A	G		1.12E-01	I		7.66E-01	7.86E-01
rs11955959	9.58E-05	4.018433257		5	158844169			7	-0.546944	0.141029	C	A							NA/NA/NA	NA/NA/NA		A	C		-5.47E-01	I		9.94E-01	9.91E-01
rs11773153	9.59E-05	4.018344907		7	70518194			6	-1.7193	0.531976	T	C							NA/NA/NA	NA/NA/NA		C	T		-1.72E+00	I		1.68E-03	3.34E-04
rs6711875	9.60E-05	4.017762698		2	112407208			7	0.108501	0.0278635	T	C							NA/NA/NA	NA/NA/NA		C	T		1.09E-01	I		7.64E-01	7.81E-01
rs147436181	9.60E-05	4.017527952	SEMA3A	7	83634712	exon			-0.468821	0.121499	T	C							NA/NA/NA	NA/NA/NA		C	T		-4.69E-01	I		1.97E-02	1.56E-02
rs3117139	9.62E-05	4.016845244	BTNL2	6	32364667	intron		6	-0.130293	0.0333935	G	A							NA/NA/NA	NA/NA/NA		A	G		-1.30E-01	I		8.64E-01	8.46E-01
rs774009	9.62E-05	4.016820413	MRAS	3	138104780	intron	0.187874	6	-1.54766	0.413064	G	A							NA/NA/NA	NA/NA/NA		A	G		-1.55E+00	I		9.99E-01	9.98E-01
rs2259435	9.63E-05	4.016359733	MCCD1	6	31496915	exon	0.480799	4	0.120013	0.0308447	G	A							0/35/104	6/44/105		A	G		1.20E-01	I		8.23E-01	8.41E-01
rs78393277	9.64E-05	4.015863502		3	106802656			6	-0.160424	0.0412986	G	A							NA/NA/NA	NA/NA/NA		A	G		-1.60E-01	I		9.22E-02	8.03E-02
rs12295168	9.65E-05	4.015388986	SIAE	11	124522168	intron	0.005847	6	-0.295583	0.0757485	T	C							NA/NA/NA	NA/NA/NA		C	T		-2.96E-01	I		9.79E-01	9.73E-01
rs78840139	9.66E-05	4.015102906		2	79728077			6	-1.72683	0.5227033	T	C							NA/NA/NA	NA/NA/NA		C	T		-1.73E+00	I		1.66E-03	3.78E-04
rs9529443	9.66E-05	4.014980166		13	69369608			6	0.100996	0.0258991	T	C							NA/NA/NA	NA/NA/NA		C	T		1.01E-01	I		2.59E-01	2.75E-01
rs113021423	9.67E-05	4.014468895		5	66822058			7	-0.112863	0.0290076	T	C							NA/NA/NA	NA/NA/NA		C	T		-1.13E-01	I		2.03E-01	1.87E-01
rs3213485	9.68E-05	4.014226947	HLA-DQB2	6	32724719	intron	1.704676	7	0.0904022	0.0231941	T	C							NA/NA/NA	NA/NA/NA		C	T		9.04E-02	I		4.20E-01	4.47E-01
rs73278439	9.69E-05	4.013673982		10	75718057			6	0.113923	0.0292716	T	G							NA/NA/NA	NA/NA/NA		G	T		1.14E-01	I		7.50E-01	7.67E-01
rs7076622	9.70E-05	4.013114111		10	5434267		0.098188	7	0.0941392	0.0241752	T	A							NA/NA/NA	NA/NA/NA		A	T		9.41E-02	I		6.39E-01	6.63E-01
rs1560117	9.71E-05	4.012994615		19	18512932		4.043369	4	0.0895749	0.0229888	T	C							1745/3006/1448	2368/3893/1624		C	T		8.96E-02	I		4.53E-01	4.75E-01
rs4883824	9.71E-05	4.012965977		13	69352195		0.296965	7	0.100839	0.0258662	T	C							3265/2356/458	4325/2867/557		C	T		1.01E-01	I		2.59E-01	2.74E-01
rs146583707	9.71E-05	4.012874706		4	123492417				-0.100453	0.0257681	T	A							NA/NA/NA	NA/NA/NA		A	T		-1.00E-01	I		7.29E-01	7.07E-01
rs270607	9.72E-05	4.012458412	SLC22A4	5	131649186	intron	0.035517	5	0.0961153	0.0246887	G	A							567/2619/2947	839/3393/3558		A	G		9.61E-02	I		6.73E-01	6.92E-01
rs156403	9.74E-05	4.011659583	LOC553103	5	131696319	intron		7	0.0983303	0.0252609	G	A							NA/NA/NA	NA/NA/NA		A	G		9.83E-02	I		6.63E-01	6.82E-01
rs62527167	9.74E-05	4.011515067		8	129677019			6	-0.151464	0.0390015	G	A							NA/NA/NA	NA/NA/NA		A	G		-1.51E-01	I		1.05E-01	9.03E-02
rs9541573	9.74E-05	4.011426329		13	69365839			7	-0.100896	0.0258865	T	C							NA/NA/NA	NA/NA/NA		C	T		-1.01E-01	I		7.41E-01	7.25E-01
rs2906854	9.74E-05	4.01127565		12	68387346		0.790294	6	-0.0964462	0.0247781	G	A							NA/NA/NA	NA/NA/NA		A	G		-9.64E-02	I		3.38E-01	3.16E-01
rs9541551	9.76E-05	4.010586227		13	69352853			7	-0.100814	0.0258688	T	C							NA/NA/NA	NA/NA/NA		C	T		-1.01E-01	I		7.41E-01	7.26E-01
rs115586650	9.77E-05	4.009992988		4	182632142			6	-0.171493	0.0441957	G	A							NA/NA/NA	NA/NA/NA		A	G		-1.71E-01	I		7.94E-02	6.82E-02
rs2427537	9.79E-05	4.009389463	ZBTB46	20	62376227	exon		4	-0.093103	0.023913	T	C							1395/2159/876	1662/2775/1141		C	T		-9.31E-02	I		4.64E-01	4.41E-01
rs9275288	9.79E-05	4.009374818		6	32663203			7	-0.0914355	0.0234801	G	A							NA/NA/NA	NA/NA/NA		A	G		-9.14E-02	I		5.07E-01	4.82E-01
rs1000309	9.79E-05	4.009296278		2	8486630			4	-0.103748	0.0266252	G	A							NA/NA/NA	NA/NA/NA		A	G		-1.04E-01	I		7.45E-01	7.25E-01
rs10921300	9.80E-05	4.008713216		1	192951222			7	0.166955	0.042833	G	A							NA/NA/NA	NA/NA/NA		A	G		1.67E-01	I		8.19E-02	9.44E-02
rs9541553	9.81E-05	4.008309301		13	69353169		0.040092	7	0.100783	0.0258692	T	G							NA/NA/NA	NA/NA/NA		G	T		1.01E-01	I		2.59E-01	2.74E-01
rs9275513	9.81E-05	4.008123413		6	32674564			7	-0.111139	0.0285477	T	A							NA/NA/NA	NA/NA/NA		A	T		-1.11E-01	I		4.42E-01	4.21E-01
rs75065619	9.83E-05	4.00756446		2	79728080			7	1.724	0.5222197	G	A							NA/NA/NA	NA/NA/NA		A	G		1.72E+00	I		9.98E-01	1.00E+00
rs79300393	9.83E-05	4.007391702	SIAE	11	124519478	intron		7	-0.295642	0.075851	G	A							NA/NA/NA	NA/NA/NA		A	G		-2.96E-01	I		9.79E-01	9.73E-01
rs61951541	9.83E-05	4.007231376		13	69353607			6	0.100765	0.0258686	G	A							NA/NA/NA	NA/NA/NA		A	G		1.01E-01	I		2.59E-01	2.74E-01
rs12315396	9.84E-05	4.007154547		12	68328416		0.038541	7	0.101651	0.0261381	T	G							NA/NA/NA	NA/NA/NA		G	T		1.02E-01	I		7.26E-01	7.46E-01
rs9541579	9.84E-05	4.007145717		13	69368113			7	-0.102675	0.0263587	G	A							NA/NA/NA	NA/NA/NA		A	G		-1.03E-01	I		7.46E-01	7.31E-01
rs2554693	9.84E-05	4.006937379	CSMD1	8	3927964	intron		6	0.188585	0.0483927	G	C							NA/NA/NA	NA/NA/NA		C	G		1.89E-01	I		1.07E-01	1.16E-01
rs9541578	9.84E-05	4.006842954		13	69368097			6	0.102669	0.0263584	T	G							NA/NA/NA	NA/NA/NA		G	T		1.03E-01	I		2.54E-01	2.69E-01
rs2213569	9.85E-05	4.00666078		6	32721574		0.004707	6	-0.0909209	0.0233524	T	C							NA/NA/NA	NA/NA/NA		C	T		-9.09E-02	I		5.82E-01	5.55E-01
rs2524158	9.86E-05	4.006125287		6	31260318			6	-0.0929032	0.0238713	G	A							NA/NA/NA	NA/NA/NA		A	G		-9.29E-02	I		4.94E-01	4.71E-01
rs4746165	9.87E-05	4.005867693	VCL	10	75762368	intron		5	-0.105318	0.0270897	G	A							NA/NA/NA	NA/NA/NA		A	G		-1.05E-01	I		2.54E-01	2.36E-01
rs4119627	9.88E-05	4.005445304		9	7416604			7	0.120163	0.0309271	G	C							NA/NA/NA	NA/NA/NA		C	G		1.20E-01	I		8.19E-01	8.35E-01
rs11177008	9.88E-05	4.005405727		12	68414804		1.202917	5	-0.0958169	0.0246374	T	C							NA/NA/NA	NA/NA/NA		C	T		-9.58E-02	I		3.38E-01	3.16E-01
rs12543645	9.88E-05	4.005392974	MSRA	8	10246325	intron	0.799936	6	0.0941097	0.0241947	G	C							NA/NA/NA	NA/NA/NA		C	G		9.41E-02	I		6.30E-01	6.45E-01
rs9541566	9.89E-05	4.004880562		13	69360621		0.037331	6	-0.100846	0.025898	G	C							NA/NA/NA	NA/NA/NA		C	G		-1.01E-01	I		7.41E-01	7.26E-01
rs9541576	9.89E-05	4.004638629		13	69367860			7	0.100921	0.0259181	G	A							NA/NA/NA	NA/NA/NA		A	G		1.01E-01	I		2.59E-01	2.74E-01
[truncated: 8,001 more rows]
