# Supplementary material for: GWAS of self-reported mosquito bite size, itch intensity and attractiveness to mosquitoes implicates immune-related predisposition loci
Source: Hum Mol Genet. 2017 Feb 11;26(7):1391–406. doi: 10.1093/hmg/ddx036 (PMC5390679; doi:10.1093/hmg/ddx036)
Supplement: Supplementary Data [file ddx036_Supp.zip › Bite size.csv]

Probe ID	p-value	-log 10 p-value	RS Gene	Chromosome	Position	Exon/Intron	Recombination Rate	Regulome Score	Beta	Standard Error	Effect Allele	Other Allele	DIRECTION_OF_EFFECT	HWE_CONTROLS	ODDS_RATIO	HWE_CASES	HWE_TOTAL_STUDIES	MAF	GENOTYPE_COUNTS_CASES	GENOTYPE_COUNTS_CONTROLS	TOTAL_NUMBER_GENOTYPED	ALLELE1	ALLELE2	GOOD_CLUSTERING	EFFECT	GENOTYPED_IMPUTED	RSQ	dose.b.0	dose.b.1	HETISQ	HETPVAL	CI95LOW	CI95HIGH	IMPUTATION_COUNTS_CONTROLS	IMPUTATION_COUNTS_CASES	EAF
rs377070	3.46E-39	38.46153435		4	123629002		0.005903	5	-0.0704348	0.00537577	G	C							NA/NA/NA/	NA/NA/NA/		C	G		-7.04E-02	I	Y	3.90E-01	NA
rs411043	7.24E-39	38.14029023		4	123633221		0.044232	5	-0.0696781	0.00534099	G	C							NA/NA/NA/	NA/NA/NA/		C	G		-6.97E-02	I	Y	3.97E-01	NA
rs368931	9.70E-39	38.01337067		4	123631597		0.008515	5	0.0695501	0.00534032	T	G							NA/NA/NA/	13408/40533/30959/		G	T		6.96E-02	I	Y	6.03E-01	NA
rs309419	1.31E-38	37.88324619		4	123624001		0.005947	7	-0.0694964	0.00534561	G	C							NA/NA/NA/	NA/NA/NA/		C	G		-6.95E-02	I	Y	3.96E-01	NA
rs5861571	1.64E-38	37.78538925		4	123622594				-0.0694215	0.00534696	I	D							NA/NA/NA/	NA/NA/NA/		D	I		-6.94E-02	I	Y	3.96E-01	NA
rs309418	1.66E-38	37.77863793		4	123623441		0.006444	6	0.0694004	0.00534582	G	A							NA/NA/NA/	NA/NA/NA/		A	G		6.94E-02	I	Y	6.04E-01	NA
rs309407	3.50E-38	37.45545202		4	123619335			7	-0.0691959	0.00535366	T	C							NA/NA/NA/	NA/NA/NA/		C	T		-6.92E-02	I	Y	3.94E-01	NA
rs309392	4.17E-38	37.37980146		4	123611542			5	0.069465	0.00538008	T	G							NA/NA/NA/	NA/NA/NA/		G	T		6.95E-02	I	Y	6.05E-01	NA
rs309414	4.50E-38	37.34690911		4	123620912		0.030302	7	-0.0689114	0.00533961	T	G							NA/NA/NA/	24191/31686/10437/		G	T		-6.89E-02	I	Y	3.98E-01	NA
rs309396	5.77E-38	37.2388287		4	123614282		0.456745	7	0.069057	0.00535887	T	C							NA/NA/NA/	NA/NA/NA/		C	T		6.91E-02	I	Y	6.06E-01	NA
rs309399	6.03E-38	37.21968629		4	123614839			6	0.0690012	0.00535596	T	C							NA/NA/NA/	NA/NA/NA/		C	T		6.90E-02	I	Y	6.06E-01	NA
rs309397	6.10E-38	37.21439472		4	123614323			5	-0.0690203	0.00535784	T	G							NA/NA/NA/	NA/NA/NA/		G	T		-6.90E-02	I	Y	3.94E-01	NA
rs309411	7.35E-38	37.13355965		4	123620150		0.935757	7	0.0687987	0.00534661	T	C							NA/NA/NA/	NA/NA/NA/		C	T		6.88E-02	I	Y	6.04E-01	NA
rs309403	1.18E-37	36.92901696		4	123616822		0.282378	7	-0.0686202	0.00534791	T	C							NA/NA/NA/	NA/NA/NA/		C	T		-6.86E-02	I	Y	3.96E-01	NA
rs309375	1.85E-37	36.73200507		4	123681156		0.272214	4	-0.0679105	0.00530718	C	A							NA/NA/NA/	29319/40478/14544/		A	C		-6.79E-02	I	Y	4.13E-01	NA
rs309409	2.14E-37	36.66913593		4	123619498			6	-0.0683756	0.00534824	G	C							NA/NA/NA/	NA/NA/NA/		C	G		-6.84E-02	I	Y	3.97E-01	NA
rs6534359	1.94E-36	35.7132921		4	123596694		0.069923	6	0.067717	0.0053692	T	A							NA/NA/NA/	NA/NA/NA/		A	T		6.77E-02	I	Y	5.90E-01	NA
rs13110000	1.11E-35	34.95392255		4	123578060		0.021773	7	0.066425	0.00532535	T	C							NA/NA/NA/	14457/40621/29255/		C	T		6.64E-02	I	Y	5.87E-01	NA
rs309395	2.72E-35	34.56622217		4	123614057			6	0.0659481	0.00531758	T	C							NA/NA/NA/	NA/NA/NA/		C	T		6.59E-02	I	Y	5.84E-01	NA
rs309415	1.08E-33	32.96600159		4	123621228		0.006669	7	-0.0640867	0.00529526	G	A							NA/NA/NA/	NA/NA/NA/		A	G		-6.41E-02	I	Y	4.16E-01	NA
rs309416	1.09E-33	32.96310374		4	123621916			6	-0.0640885	0.00529566	T	C							NA/NA/NA/	NA/NA/NA/		C	T		-6.41E-02	I	Y	4.16E-01	NA
rs309413	1.71E-33	32.76580425		4	123620313			6	-0.0639561	0.0053011	G	A							NA/NA/NA/	NA/NA/NA/		A	G		-6.40E-02	I	Y	4.14E-01	NA
rs309412	1.79E-33	32.74751834		4	123620198			7	0.06394	0.00530129	T	C							NA/NA/NA/	NA/NA/NA/		C	T		6.39E-02	I	Y	5.86E-01	NA
rs309410	2.03E-33	32.69345274		4	123619549			7	-0.0639005	0.00530253	T	C							NA/NA/NA/	NA/NA/NA/		C	T		-6.39E-02	I	Y	4.14E-01	NA
rs309406	2.40E-33	32.6205585		4	123618707		0.274612	6	-0.0638187	0.00530184	G	A							NA/NA/NA/	14068/20014/7088/		A	G		-6.38E-02	I	Y	4.14E-01	NA
rs309404	2.66E-33	32.57506449		4	123617741		0.28547	7	0.063776	0.00530211	T	A							NA/NA/NA/	NA/NA/NA/		A	T		6.38E-02	I	Y	5.86E-01	NA
rs309400	2.83E-33	32.54802025		4	123616189		0.576245	7	0.0637613	0.00530316	T	C							NA/NA/NA/	NA/NA/NA/		C	T		6.38E-02	I	Y	5.86E-01	NA
rs309408	5.03E-33	32.29800398		4	123619423			7	-0.0635057	0.00530295	G	C							NA/NA/NA/	NA/NA/NA/		C	G		-6.35E-02	I	Y	4.15E-01	NA
rs309393	2.97E-31	30.52655245		4	123613316			4	-0.0614861	0.005286	G	A							NA/NA/NA/	NA/NA/NA/		A	G		-6.15E-02	I	Y	4.34E-01	NA
rs309394	3.04E-31	30.51675942		4	123613670			6	-0.0614661	0.00528515	T	G							NA/NA/NA/	NA/NA/NA/		G	T		-6.15E-02	I	Y	4.34E-01	NA
rs309398	3.28E-31	30.48466539		4	123614762		0.909451	7	0.0613325	0.00527654	T	C							NA/NA/NA/	12408/32662/21253/		C	T		6.13E-02	I	Y	5.66E-01	NA
rs13103914	6.65E-30	29.17739392		4	123612646			6	0.0599314	0.00527412	T	A							NA/NA/NA/	NA/NA/NA/		A	T		5.99E-02	I	Y	5.53E-01	NA
rs6834481	1.20E-29	28.92040637		4	123611710			6	0.0598876	0.00529443	G	A							NA/NA/NA/	NA/NA/NA/		A	G		5.99E-02	I	Y	5.52E-01	NA
rs3134995	4.11E-26	25.38647107		6	32672089		0.671192	7	-0.0648904	0.00613744	T	C							NA/NA/NA/	NA/NA/NA/		C	T		-6.49E-02	I	Y	2.39E-01	NA
rs11390203	4.12E-26	25.38514179		6	32672463				-0.0646346	0.00611341	I	D							NA/NA/NA/	NA/NA/NA/		D	I		-6.46E-02	I	Y	2.40E-01	NA
rs3135001	4.56E-26	25.34124188		6	32670136			7	-0.0645581	0.00611166	T	C							NA/NA/NA/	NA/NA/NA/		C	T		-6.46E-02	I	Y	2.40E-01	NA
rs9282195	4.62E-26	25.33543511		6	32668054				0.0648522	0.00614024	I	D							NA/NA/NA/	NA/NA/NA/		D	I		6.49E-02	I	Y	7.61E-01	NA
rs3135190	6.23E-26	25.20583413		6	32667946			6	-0.0644371	0.0061172	T	G							NA/NA/NA/	NA/NA/NA/		G	T		-6.44E-02	I	Y	2.42E-01	NA
rs3134966	7.84E-26	25.10575429		6	32674298			7	-0.0643336	0.00611999	T	C							NA/NA/NA/	NA/NA/NA/		C	T		-6.43E-02	I	Y	2.43E-01	NA
rs3129726	8.81E-26	25.05518926		6	32678206			7	-0.0641218	0.00610624	G	A							NA/NA/NA/	NA/NA/NA/		A	G		-6.41E-02	I	Y	2.41E-01	NA
rs9271376	9.48E-26	25.02339511		6	32587113			7	-0.0630259	0.00600583	G	A							NA/NA/NA/	NA/NA/NA/		A	G		-6.30E-02	I	Y	2.65E-01	NA
rs3135004	9.97E-26	25.00123689		6	32586420			7	0.0747508	0.0071264	G	A							NA/NA/NA/	NA/NA/NA/		A	G		7.48E-02	I	Y	8.16E-01	NA
rs3134994	1.98E-25	24.70257874		6	32637680			6	-0.0680349	0.00652673	T	C							NA/NA/NA/	NA/NA/NA/		C	T		-6.80E-02	I	Y	2.38E-01	NA
rs9271374	2.54E-25	24.59554774		6	32587041			7	-0.0679773	0.00653593	G	A							NA/NA/NA/	NA/NA/NA/		A	G		-6.80E-02	I	Y	2.04E-01	NA
rs1049225	2.74E-25	24.562232	HLA-DQB1	6	32627747	exon		4	0.0697541	0.0067115	G	A							NA/NA/NA/	NA/NA/NA/		A	G		6.98E-02	I	Y	7.62E-01	NA
rs3134979	3.47E-25	24.45937901		6	32650178			6	0.0652838	0.00629509	T	A							NA/NA/NA/	NA/NA/NA/		A	T		6.53E-02	I	Y	7.60E-01	NA
rs3134976	4.36E-25	24.36063007		6	32652305			6	0.0646138	0.00624359	C	A							NA/NA/NA/	NA/NA/NA/		A	C		6.46E-02	I	Y	7.55E-01	NA
rs3135006	4.90E-25	24.31011602		6	32667119		2.993597	6	-0.0628633	0.006081	T	C							NA/NA/NA/	48682/31084/5072/		C	T		-6.29E-02	I	Y	2.43E-01	NA
rs3129719	6.11E-25	24.21365326		6	32661779		0.370191	6	-0.0627348	0.00608112	T	G							NA/NA/NA/	NA/NA/NA/		G	T		-6.27E-02	I	Y	2.43E-01	NA
rs3129720	6.90E-25	24.16119434		6	32663631		0.630238	6	-0.062655	0.00608023	T	C							NA/NA/NA/	48645/31001/5063/		C	T		-6.27E-02	I	Y	2.43E-01	NA
rs3134975	2.91E-24	23.53684489		6	32652581		1.509813	6	-0.0629603	0.00619359	T	C							NA/NA/NA/	37850/31064/5079/		C	T		-6.30E-02	I	Y	2.55E-01	NA
rs3134970	3.14E-24	23.50290441		6	32654202			7	-0.0630466	0.00620674	T	C							NA/NA/NA/	NA/NA/NA/		C	T		-6.30E-02	I	Y	2.47E-01	NA
rs9271147	3.33E-24	23.47744362		6	32577385			4	-0.0768184	0.0075668	T	C							NA/NA/NA/	NA/NA/NA/		C	T		-7.68E-02	I	Y	1.48E-01	NA
rs3134997	5.18E-24	23.28584215		6	32672039			7	-0.0624176	0.00617454	T	C							NA/NA/NA/	NA/NA/NA/		C	T		-6.24E-02	I	Y	3.00E-01	NA
rs9268925	9.67E-24	23.01461889		6	32432969			6	0.0788801	0.00785078	C	A							NA/NA/NA/	NA/NA/NA/		A	C		7.89E-02	I	Y	8.67E-01	NA
rs9268653	1.02E-23	22.99278582	HLA-DRA	6	32409058	intron		5	-0.0761515	0.00758296	T	C							NA/NA/NA/	NA/NA/NA/		C	T		-7.62E-02	I	Y	1.38E-01	NA
rs3134967	1.28E-23	22.89419698		6	32659315			7	0.0626117	0.00624866	G	A							NA/NA/NA/	NA/NA/NA/		A	G		6.26E-02	I	Y	7.05E-01	NA
rs3129717	1.31E-23	22.88329598		6	32659308			7	-0.0623056	0.00621966	T	C							NA/NA/NA/	NA/NA/NA/		C	T		-6.23E-02	I	Y	2.96E-01	NA
rs3135350	1.49E-23	22.82595474		6	32392981			6	0.0759676	0.00759337	T	C							NA/NA/NA/	NA/NA/NA/		C	T		7.60E-02	I	Y	8.63E-01	NA
rs3129971	1.80E-23	22.74403559		6	32393235			7	-0.0756923	0.00758003	G	C							NA/NA/NA/	NA/NA/NA/		C	G		-7.57E-02	I	Y	1.37E-01	NA
rs3117139	1.86E-23	22.72988273	BTNL2	6	32364667	intron		6	0.075576	0.00757084	G	A							NA/NA/NA/	NA/NA/NA/		A	G		7.56E-02	I	Y	8.62E-01	NA
rs3135391	1.89E-23	22.72452279	HLA-DRA	6	32410987	exon	0.890438	1f	0.0756065	0.00757483	G	A							NA/NA/NA/	1718/19802/63223/		A	G		7.56E-02	I	Y	8.63E-01	NA
rs9268978	1.91E-23	22.71978369		6	32434978		0.231019	7	0.0777542	0.00779084	G	A							NA/NA/NA/	NA/NA/NA/		A	G		7.78E-02	I	Y	8.63E-01	NA
rs9268851	1.92E-23	22.71561213		6	32429582			7	0.0763188	0.00764775	G	A							NA/NA/NA/	NA/NA/NA/		A	G		7.63E-02	I	Y	8.64E-01	NA
rs3135388	2.02E-23	22.69448741		6	32413051		0.761945	1f	0.0755529	0.00757467	G	A							NA/NA/NA/	1709/19890/63299/		A	G		7.56E-02	I	Y	8.63E-01	NA
rs3129889	2.13E-23	22.67231011		6	32413545		0.838425	1f	-0.0755143	0.00757466	G	A							NA/NA/NA/	63242/19869/1708/		A	G		-7.55E-02	I	Y	1.37E-01	NA
rs9268927	2.14E-23	22.66888867		6	32433085		3.092825	6	0.076584	0.00768255	T	A							NA/NA/NA/	NA/NA/NA/		A	T		7.66E-02	I	Y	8.64E-01	NA
rs3135352	2.20E-23	22.65731879		6	32392906			6	-0.0755241	0.00757825	C	A							NA/NA/NA/	49568/15312/1310/		A	C		-7.55E-02	I	Y	1.37E-01	NA
rs9271421	2.43E-23	22.61467441		6	32587859			7	-0.0795362	0.00798866	T	C							NA/NA/NA/	NA/NA/NA/		C	T		-7.95E-02	I	Y	1.34E-01	NA
rs9268635	2.91E-23	22.53548214		6	32406579			6	-0.0753072	0.00757773	T	C							NA/NA/NA/	NA/NA/NA/		C	T		-7.53E-02	I	Y	1.37E-01	NA
rs9271065	3.47E-23	22.45965175		6	32575619			4	0.0794263	0.00800625	G	C							NA/NA/NA/	NA/NA/NA/		C	G		7.94E-02	I	Y	8.66E-01	NA
rs3129781	3.53E-23	22.45252313		6	32648500			7	0.0831389	0.00838187	T	G							NA/NA/NA/	NA/NA/NA/		G	T		8.31E-02	I	Y	8.65E-01	NA
rs3135384	3.77E-23	22.42343177		6	32419959			7	0.0753656	0.00760331	G	A							NA/NA/NA/	NA/NA/NA/		A	G		7.54E-02	I	Y	8.61E-01	NA
rs9271222	4.27E-23	22.3699649		6	32579365			6	0.0796121	0.00804172	T	C							NA/NA/NA/	NA/NA/NA/		C	T		7.96E-02	I	Y	8.47E-01	NA
rs4504509	5.72E-23	22.24244683		6	32399159			5	-0.0648699	0.00657213	T	C							NA/NA/NA/	NA/NA/NA/		C	T		-6.49E-02	I	Y	1.99E-01	NA
rs3104373	7.18E-23	22.14383201		6	32600375			7	-0.0805168	0.00817628	T	C							NA/NA/NA/	NA/NA/NA/		C	T		-8.05E-02	I	Y	1.33E-01	NA
rs9271085	7.49E-23	22.12528573		6	32576152			4	-0.0699659	0.00710796	T	C							NA/NA/NA/	NA/NA/NA/		C	T		-7.00E-02	I	Y	1.70E-01	NA
rs9271080	7.93E-23	22.10087799		6	32576076			5	0.0703036	0.00714637	T	C							NA/NA/NA/	NA/NA/NA/		C	T		7.03E-02	I	Y	8.31E-01	NA
rs2036982	8.87E-23	22.05188645		4	123584946		1.369884	3a	-0.055358	0.00563367	T	C							NA/NA/NA/	NA/NA/NA/		C	T		-5.54E-02	I	Y	6.87E-01	NA
rs12511287	1.13E-22	21.94862749		4	123578531		0.024283	7	-0.0552475	0.00563619	T	A							NA/NA/NA/	NA/NA/NA/		A	T		-5.52E-02	I	Y	6.88E-01	NA
rs9271082	1.31E-22	21.88254309		6	32576086			5	-0.0698442	0.00713651	T	C							NA/NA/NA/	NA/NA/NA/		C	T		-6.98E-02	I	Y	1.72E-01	NA
rs3129849	1.34E-22	21.8723899		6	32397309			7	0.0642802	0.00656958	G	A							NA/NA/NA/	NA/NA/NA/		A	G		6.43E-02	I	Y	8.06E-01	NA
rs3129852	1.36E-22	21.86766025		6	32397784			6	-0.0642728	0.00656957	G	A							NA/NA/NA/	NA/NA/NA/		A	G		-6.43E-02	I	Y	1.94E-01	NA
rs3135341	1.40E-22	21.85384405		6	32398748			7	-0.0642511	0.00656951	C	A							NA/NA/NA/	NA/NA/NA/		A	C		-6.43E-02	I	Y	1.94E-01	NA
rs6825988	1.52E-22	21.81742558		4	123582081			7	-0.0550106	0.00562959	G	A							NA/NA/NA/	NA/NA/NA/		A	G		-5.50E-02	I	Y	6.88E-01	NA
rs4833253	1.53E-22	21.81491136		4	123578850		0.026038	7	0.0697122	0.00713453	G	A							NA/NA/NA/	60034/22302/2168/		A	G		6.97E-02	I	Y	1.59E-01	NA
rs3135334	1.78E-22	21.74994857		6	32402686			6	0.0640841	0.00656874	T	C							NA/NA/NA/	NA/NA/NA/		C	T		6.41E-02	I	Y	8.06E-01	NA
rs9271466	1.80E-22	21.74510405		6	32588606			6	0.069843	0.00715986	G	C							NA/NA/NA/	NA/NA/NA/		C	G		6.98E-02	I	Y	8.35E-01	NA
rs3763321	1.82E-22	21.74003123		6	32406704			6	-0.0640669	0.00656854	T	G							NA/NA/NA/	NA/NA/NA/		G	T		-6.41E-02	I	Y	1.94E-01	NA
rs9268633	1.96E-22	21.70873996		6	32406473		0.273508	5	0.0640183	0.00656848	G	A							NA/NA/NA/	NA/NA/NA/		A	G		6.40E-02	I	Y	8.06E-01	NA
rs9271525	2.09E-22	21.68010106		6	32589842			6	-0.0694438	0.00713006	G	A							NA/NA/NA/	NA/NA/NA/		A	G		-6.94E-02	I	Y	1.61E-01	NA
rs35901455	2.12E-22	21.6740925		4	123570975			6	0.0702391	0.00721276	T	G							NA/NA/NA/	NA/NA/NA/		G	T		7.02E-02	I	Y	1.58E-01	NA
rs9271155	2.17E-22	21.66291829		6	32577586			2b	-0.0694984	0.00713862	G	A							NA/NA/NA/	NA/NA/NA/		A	G		-6.95E-02	I	Y	1.63E-01	NA
rs9268807	2.26E-22	21.64510056		6	32423915			6	0.0734423	0.00754695	G	C							NA/NA/NA/	NA/NA/NA/		C	G		7.34E-02	I	Y	8.59E-01	NA
rs1913191	2.32E-22	21.63362935		4	123601514			6	0.0548235	0.00563524	T	A							NA/NA/NA/	NA/NA/NA/		A	T		5.48E-02	I	Y	3.12E-01	NA
rs6836610	2.36E-22	21.62708064		4	123601697		0.351847	6	-0.0548153	0.00563528	G	A							NA/NA/NA/	6988/29668/33100/		A	G		-5.48E-02	I	Y	6.88E-01	NA
rs3129895	2.44E-22	21.61183306		6	32421227			7	0.073388	0.00754743	G	A							NA/NA/NA/	NA/NA/NA/		A	G		7.34E-02	I	Y	8.59E-01	NA
rs6818422	2.76E-22	21.5587606		4	123580882			6	0.0693821	0.0071446	G	A							NA/NA/NA/	NA/NA/NA/		A	G		6.94E-02	I	Y	1.59E-01	NA
rs309389	2.77E-22	21.55740423		4	123610706			7	0.0707476	0.00728545	G	C							NA/NA/NA/	NA/NA/NA/		C	G		7.07E-02	I	Y	1.57E-01	NA
rs3129749	2.92E-22	21.53531377		6	32581333			5	-0.0689148	0.00710052	G	A							NA/NA/NA/	NA/NA/NA/		A	G		-6.89E-02	I	Y	1.60E-01	NA
rs3129750	2.92E-22	21.53513653		6	32581515			5	-0.0689151	0.00710058	G	A							NA/NA/NA/	NA/NA/NA/		A	G		-6.89E-02	I	Y	1.60E-01	NA
rs9271256	3.00E-22	21.52286861		6	32580411			7	0.0688789	0.00709896	G	A							NA/NA/NA/	NA/NA/NA/		A	G		6.89E-02	I	Y	8.40E-01	NA
rs2395515	3.00E-22	21.52279334		6	32580637			7	0.0688813	0.00709921	T	C							NA/NA/NA/	NA/NA/NA/		C	T		6.89E-02	I	Y	8.40E-01	NA
rs1966001	3.04E-22	21.51750802		6	32581782			7	0.0689878	0.0071111	T	C							NA/NA/NA/	NA/NA/NA/		C	T		6.90E-02	I	Y	8.40E-01	NA
rs9270986	3.15E-22	21.50217088		6	32574060		1.290982	6	0.0685758	0.00707126	C	A							NA/NA/NA/	2327/22628/59865/		A	C		6.86E-02	I	Y	8.40E-01	NA
rs9270994	3.17E-22	21.49894485		6	32574250			7	-0.0685716	0.00707138	T	C							NA/NA/NA/	NA/NA/NA/		C	T		-6.86E-02	I	Y	1.60E-01	NA
rs9271191	3.23E-22	21.49029759		6	32578449			7	-0.0687816	0.00709453	T	C							NA/NA/NA/	NA/NA/NA/		C	T		-6.88E-02	I	Y	1.60E-01	NA
rs9271203	3.24E-22	21.4894322		6	32578885			4	-0.0687847	0.007095	T	C							NA/NA/NA/	NA/NA/NA/		C	T		-6.88E-02	I	Y	1.60E-01	NA
rs9271152	3.25E-22	21.48856988		6	32577531			4	-0.068966	0.00711384	T	G							NA/NA/NA/	NA/NA/NA/		G	T		-6.90E-02	I	Y	1.60E-01	NA
rs9271161	3.26E-22	21.48723158		6	32577713			2a	-0.0687706	0.00709392	T	C							NA/NA/NA/	NA/NA/NA/		C	T		-6.88E-02	I	Y	1.61E-01	NA
rs9270815	3.30E-22	21.48190081		6	32569859			7	0.0734423	0.0075768	G	A							NA/NA/NA/	NA/NA/NA/		A	G		7.34E-02	I	Y	8.42E-01	NA
rs9271061	3.33E-22	21.47720638		6	32575544			4	0.068694	0.00708774	T	A							NA/NA/NA/	NA/NA/NA/		A	T		6.87E-02	I	Y	8.40E-01	NA
rs9270997	3.34E-22	21.47644602		6	32574374			7	-0.0685486	0.00707287	G	A							NA/NA/NA/	NA/NA/NA/		A	G		-6.85E-02	I	Y	1.60E-01	NA
rs9271055	3.35E-22	21.47499409		6	32575369			1d	0.068585	0.00707687	T	G							NA/NA/NA/	1768/17638/46886/		G	T		6.86E-02	I	Y	8.39E-01	NA
rs9271056	3.38E-22	21.47050676		6	32575378			4	-0.0685787	0.007077	T	C							NA/NA/NA/	NA/NA/NA/		C	T		-6.86E-02	I	Y	1.61E-01	NA
rs9271093	3.39E-22	21.46961202		6	32576341			3a	-0.0687811	0.00709803	G	A							NA/NA/NA/	NA/NA/NA/		A	G		-6.88E-02	I	Y	1.61E-01	NA
rs74678949	3.56E-22	21.44913596		6	32577197				-0.0694492	0.00717056	I	D							NA/NA/NA/	NA/NA/NA/		D	I		-6.94E-02	I	Y	1.68E-01	NA
rs925550	3.60E-22	21.44313569		4	123588526		0.05857	7	-0.0692642	0.0071525	C	A							NA/NA/NA/	NA/NA/NA/		A	C		-6.93E-02	I	Y	8.41E-01	NA
rs5750339	3.71E-22	21.43095164	CSF2RB	22	37319589	intron		5	-0.0515405	0.00532385	G	C							NA/NA/NA/	NA/NA/NA/		C	G		-5.15E-02	I	Y	4.53E-01	NA
rs9268247	3.87E-22	21.41284713		6	32295419			6	0.0729501	0.00753867	C	A							NA/NA/NA/	NA/NA/NA/		A	C		7.30E-02	I	Y	8.62E-01	NA
rs6534357	3.95E-22	21.40297652		4	123589353		0.05841	5	-0.0691877	0.00715159	T	A							NA/NA/NA/	NA/NA/NA/		A	T		-6.92E-02	I	Y	8.41E-01	NA
rs9270980	4.00E-22	21.39785424		6	32573909			7	-0.0686289	0.00709471	C	A							NA/NA/NA/	NA/NA/NA/		A	C		-6.86E-02	I	Y	1.63E-01	NA
rs6852559	4.08E-22	21.38891427		4	123591521			5	-0.0588684	0.00608702	G	A							NA/NA/NA/	NA/NA/NA/		A	G		-5.89E-02	I	Y	7.56E-01	NA
rs9271062	4.28E-22	21.3682864		6	32575575			3a	-0.0685414	0.00709078	T	A							NA/NA/NA/	NA/NA/NA/		A	T		-6.85E-02	I	Y	1.61E-01	NA
rs4640926	4.30E-22	21.36697516		6	32446993			7	-0.0838648	0.00867617	T	C							NA/NA/NA/	NA/NA/NA/		C	T		-8.39E-02	I	Y	1.33E-01	NA
rs3104394	4.31E-22	21.36521551		6	32667520			7	-0.0747643	0.00773513	G	A							NA/NA/NA/	NA/NA/NA/		A	G		-7.48E-02	I	Y	1.44E-01	NA
rs4833840	4.56E-22	21.34138769		4	123584237		0.257129	6	0.0692234	0.00716603	G	C							NA/NA/NA/	NA/NA/NA/		C	G		6.92E-02	I	Y	1.58E-01	NA
rs3134969	4.60E-22	21.33722234		6	32674027			7	0.0635578	0.0065802	G	C							NA/NA/NA/	NA/NA/NA/		C	G		6.36E-02	I	Y	7.86E-01	NA
rs9270928	4.72E-22	21.3257747		6	32572461			4	0.0702292	0.00727294	T	G							NA/NA/NA/	NA/NA/NA/		G	T		7.02E-02	I	Y	8.38E-01	NA
rs9269047	4.81E-22	21.3179958		6	32438783			7	0.0775039	0.00802772	G	C							NA/NA/NA/	NA/NA/NA/		C	G		7.75E-02	I	Y	8.60E-01	NA
rs3033548	4.84E-22	21.31554514		4	123580531				-0.0694234	0.00719128	I	D							NA/NA/NA/	NA/NA/NA/		D	I		-6.94E-02	I	Y	8.44E-01	NA
rs1398559	4.91E-22	21.30857987		4	123593320			5	0.0587396	0.00608564	G	A							NA/NA/NA/	NA/NA/NA/		A	G		5.87E-02	I	Y	2.44E-01	NA
rs309390	4.95E-22	21.30541761		4	123610730			6	-0.0703393	0.00728797	G	A							NA/NA/NA/	NA/NA/NA/		A	G		-7.03E-02	I	Y	8.44E-01	NA
rs9272458	5.29E-22	21.27689585	HLA-DQA1	6	32605558	intron		7	-0.0756407	0.00784273	G	A							NA/NA/NA/	NA/NA/NA/		A	G		-7.56E-02	I	Y	1.66E-01	NA
rs9685849	5.49E-22	21.26040392		4	123588318		0.058663	4	0.0691328	0.00717087	G	C							NA/NA/NA/	NA/NA/NA/		C	G		6.91E-02	I	Y	1.57E-01	NA
rs6831934	5.52E-22	21.25801451		4	123588836		0.058535	7	0.0690988	0.00716776	G	A							NA/NA/NA/	NA/NA/NA/		A	G		6.91E-02	I	Y	1.58E-01	NA
rs72911938	6.17E-22	21.20946362		4	123571960			6	-0.0696646	0.00723508	G	A							NA/NA/NA/	NA/NA/NA/		A	G		-6.97E-02	I	Y	8.44E-01	NA
rs309391	6.28E-22	21.20192557		4	123610764			6	0.0702118	0.00729326	G	A							NA/NA/NA/	NA/NA/NA/		A	G		7.02E-02	I	Y	1.56E-01	NA
rs6844999	6.58E-22	21.18174903		4	123581235		0.314426	7	-0.0691508	0.00718662	T	G							NA/NA/NA/	1625/17461/47252/		G	T		-6.92E-02	I	Y	8.44E-01	NA
rs12504249	6.62E-22	21.17887836		4	123570464			7	0.0697481	0.00724921	T	C							NA/NA/NA/	NA/NA/NA/		C	T		6.97E-02	I	Y	1.56E-01	NA
rs12504304	6.62E-22	21.17887509		4	123570390			7	-0.0697701	0.00725149	G	A							NA/NA/NA/	NA/NA/NA/		A	G		-6.98E-02	I	Y	8.44E-01	NA
rs9271956	6.62E-22	21.17882395		6	32597313			6	-0.069506	0.00722406	T	C							NA/NA/NA/	NA/NA/NA/		C	T		-6.95E-02	I	Y	1.69E-01	NA
rs17005992	6.74E-22	21.17102964		4	123583615			6	0.0691588	0.00718935	T	A							NA/NA/NA/	NA/NA/NA/		A	T		6.92E-02	I	Y	1.56E-01	NA
rs3129898	6.78E-22	21.16883308		6	32422125			5	-0.0725117	0.00753831	G	A							NA/NA/NA/	NA/NA/NA/		A	G		-7.25E-02	I	Y	1.42E-01	NA
rs9271025	7.18E-22	21.14415207		6	32574990			7	-0.068716	0.00714806	T	C							NA/NA/NA/	NA/NA/NA/		C	T		-6.87E-02	I	Y	1.77E-01	NA
rs991061	7.24E-22	21.14023384		4	123596074		0.063609	6	-0.0686922	0.00714627	G	A							NA/NA/NA/	NA/NA/NA/		A	G		-6.87E-02	I	Y	8.42E-01	NA
rs7664318	7.45E-22	21.12768461		4	123599124		0.261889	7	0.0686229	0.00714127	G	A							NA/NA/NA/	60207/22526/2137/		A	G		6.86E-02	I	Y	1.58E-01	NA
rs4833841	7.49E-22	21.12574264		4	123584597			7	0.0690991	0.00719118	T	C							NA/NA/NA/	NA/NA/NA/		C	T		6.91E-02	I	Y	1.56E-01	NA
rs3104379	7.55E-22	21.12227457		6	32599114			6	0.0698277	0.00726762	T	G							NA/NA/NA/	NA/NA/NA/		G	T		6.98E-02	I	Y	8.38E-01	NA
rs142495392	7.86E-22	21.10467361		4	123585067				-0.0690736	0.00719226	I	D							NA/NA/NA/	NA/NA/NA/		D	I		-6.91E-02	I	Y	8.44E-01	NA
rs6811007	8.05E-22	21.09444912		4	123585362		0.083001	5	-0.0690599	0.00719265	G	A							NA/NA/NA/	NA/NA/NA/		A	G		-6.91E-02	I	Y	8.44E-01	NA
rs6821165	8.05E-22	21.09415341		4	123609808			5	0.0700713	0.00729805	T	C							NA/NA/NA/	NA/NA/NA/		C	T		7.01E-02	I	Y	1.55E-01	NA
rs6835638	8.11E-22	21.09091864		4	123601412		0.341197	7	0.0686139	0.00714683	T	C							NA/NA/NA/	NA/NA/NA/		C	T		6.86E-02	I	Y	1.58E-01	NA
rs28490179	8.14E-22	21.08938947		6	32519005			6	0.0690158	0.00718886	T	C							NA/NA/NA/	2259/16528/46011/		C	T		6.90E-02	I	Y	8.35E-01	NA
rs3104370	8.44E-22	21.07346721		6	32602341			7	-0.0696419	0.00725704	G	A							NA/NA/NA/	NA/NA/NA/		A	G		-6.96E-02	I	Y	1.63E-01	NA
rs4478449	8.63E-22	21.06392681		6	32571801			3a	0.0711544	0.0074164	G	A							NA/NA/NA/	NA/NA/NA/		A	G		7.12E-02	I	Y	8.20E-01	NA
rs57778209	8.87E-22	21.05186002		4	123567820				-0.0700999	0.00730868	I	D							NA/NA/NA/	NA/NA/NA/		D	I		-7.01E-02	I	Y	8.43E-01	NA
rs991290	9.02E-22	21.04495045		4	123592856		0.058355	5	-0.068736	0.0071677	G	C							NA/NA/NA/	NA/NA/NA/		C	G		-6.87E-02	I	Y	8.43E-01	NA
rs35861851	9.09E-22	21.04160671		4	123588491		0.058663		0.0689906	0.00719485	I	D							NA/NA/NA/	NA/NA/NA/		D	I		6.90E-02	I	Y	1.56E-01	NA
rs2002779	9.92E-22	21.00331281		6	32601684			7	-0.0698426	0.00729063	T	G							NA/NA/NA/	NA/NA/NA/		G	T		-6.98E-02	I	Y	1.67E-01	NA
rs3104376	1.01E-21	20.99750564		6	32600003			7	-0.0633402	0.00661282	T	C							NA/NA/NA/	NA/NA/NA/		C	T		-6.33E-02	I	Y	2.15E-01	NA
rs6837455	1.01E-21	20.99574743		4	123588942		0.05847	5	-0.0689036	0.00719397	G	C							NA/NA/NA/	NA/NA/NA/		C	G		-6.89E-02	I	Y	8.44E-01	NA
rs9271124	1.09E-21	20.96161433		6	32576846			6	0.0699738	0.00731191	T	C							NA/NA/NA/	NA/NA/NA/		C	T		7.00E-02	I	Y	8.01E-01	NA
rs17006039	1.10E-21	20.95948469		4	123605743		0.633208	6	0.0695347	0.00726641	G	C							NA/NA/NA/	NA/NA/NA/		C	G		6.95E-02	I	Y	1.55E-01	NA
rs4367411	1.16E-21	20.93629894		6	32571929			3a	0.0711174	0.0074361	T	C							NA/NA/NA/	NA/NA/NA/		C	T		7.11E-02	I	Y	8.29E-01	NA
rs75802552	1.19E-21	20.92511776		4	123599321				-0.0582232	0.00608957	I	D							NA/NA/NA/	NA/NA/NA/		D	I		-5.82E-02	I	Y	7.56E-01	NA
rs9270917	1.21E-21	20.91862749		6	32572294			4	0.0703473	0.00735881	T	G							NA/NA/NA/	NA/NA/NA/		G	T		7.03E-02	I	Y	8.24E-01	NA
rs2390353	1.22E-21	20.91494501		4	123602097			7	-0.0582337	0.00609221	T	C							NA/NA/NA/	NA/NA/NA/		C	T		-5.82E-02	I	Y	7.56E-01	NA
rs3117116	1.28E-21	20.89303099	BTNL2	6	32367017	intron	0.558285	6	-0.070692	0.0073996	G	A							NA/NA/NA/	NA/NA/NA/		A	G		-7.07E-02	I	Y	1.45E-01	NA
rs9272410	1.28E-21	20.89247799		6	32604969			2b	0.0738256	0.00772772	G	A							NA/NA/NA/	NA/NA/NA/		A	G		7.38E-02	I	Y	8.30E-01	NA
rs58243514	1.32E-21	20.88011754		4	123592371			7	0.068687	0.00719205	G	C							NA/NA/NA/	NA/NA/NA/		C	G		6.87E-02	I	Y	1.56E-01	NA
rs3129771	1.37E-21	20.86379646		6	32597202			6	-0.069777	0.00730916	G	C							NA/NA/NA/	NA/NA/NA/		C	G		-6.98E-02	I	Y	1.98E-01	NA
rs7685420	1.51E-21	20.82076715		4	123602704			7	0.0683821	0.00717077	T	C							NA/NA/NA/	NA/NA/NA/		C	T		6.84E-02	I	Y	1.57E-01	NA
rs3763323	1.61E-21	20.79210992		6	32406843			6	0.0704464	0.00739256	T	C							NA/NA/NA/	NA/NA/NA/		C	T		7.04E-02	I	Y	8.55E-01	NA
rs3104386	1.63E-21	20.78662305		6	32596937			7	0.0686499	0.00720503	T	G							NA/NA/NA/	NA/NA/NA/		G	T		6.86E-02	I	Y	8.34E-01	NA
rs3129865	1.65E-21	20.78242131		6	32404048			5	-0.0704396	0.00739365	G	C							NA/NA/NA/	NA/NA/NA/		C	G		-7.04E-02	I	Y	1.45E-01	NA
rs9281828	1.73E-21	20.76290134		6	32418355				0.0532166	0.00558859	I	D							NA/NA/NA/	NA/NA/NA/		D	I		5.32E-02	I	Y	6.75E-01	NA
rs6937545	1.78E-21	20.74911911		6	32418031			6	0.0531895	0.00558768	C	A							NA/NA/NA/	7108/28725/30459/		A	C		5.32E-02	I	Y	6.75E-01	NA
rs6937696	1.78E-21	20.74905818		6	32418018			7	0.0531894	0.00558768	T	C							NA/NA/NA/	NA/NA/NA/		C	T		5.32E-02	I	Y	6.75E-01	NA
rs72548053	1.79E-21	20.74730228		6	32418354				0.05319	0.00558798	I	D							NA/NA/NA/	NA/NA/NA/		D	I		5.32E-02	I	Y	6.75E-01	NA
rs9268766	1.80E-21	20.74513786		6	32418710		0.061548	6	-0.0531889	0.00558818	C	A							NA/NA/NA/	NA/NA/NA/		A	C		-5.32E-02	I	Y	3.25E-01	NA
rs3104380	1.82E-21	20.74081959		6	32599042			6	0.0693421	0.00728606	T	G							NA/NA/NA/	NA/NA/NA/		G	T		6.93E-02	I	Y	8.32E-01	NA
rs3129868	1.87E-21	20.72837676		6	32404377		0.443376	6	0.0703388	0.00739311	C	A							NA/NA/NA/	1441/16241/48643/		A	C		7.03E-02	I	Y	8.55E-01	NA
rs6534358	1.95E-21	20.71105583		4	123595191			5	0.0683574	0.00718799	G	C							NA/NA/NA/	NA/NA/NA/		C	G		6.84E-02	I	Y	1.56E-01	NA
rs9268199	1.96E-21	20.70756449	C6orf10	6	32278635	intron	0.003699	6	-0.0636159	0.00668999	G	A							NA/NA/NA/	43884/19070/2368/		A	G		-6.36E-02	I	Y	1.84E-01	NA
rs28619895	2.03E-21	20.69198227		4	123605075			7	-0.0688696	0.00724533	G	A							NA/NA/NA/	NA/NA/NA/		A	G		-6.89E-02	I	Y	8.44E-01	NA
rs6457592	2.07E-21	20.68495167		6	32425983			6	-0.0500888	0.00527045	T	C							NA/NA/NA/	NA/NA/NA/		C	T		-5.01E-02	I	Y	4.67E-01	NA
rs3129860	2.08E-21	20.68212044		6	32401079		0.105998	6	0.0702385	0.00739118	G	A							NA/NA/NA/	1863/20886/62098/		A	G		7.02E-02	I	Y	8.55E-01	NA
rs7744304	2.11E-21	20.67632104		6	32425487			6	0.0531946	0.00559848	T	G							NA/NA/NA/	NA/NA/NA/		G	T		5.32E-02	I	Y	6.76E-01	NA
rs9268812	2.15E-21	20.6675171		6	32424568			6	0.0531261	0.00559251	G	A							NA/NA/NA/	NA/NA/NA/		A	G		5.31E-02	I	Y	6.76E-01	NA
rs7763262	2.17E-21	20.66448192		6	32424882			6	-0.0531165	0.00559193	T	C							NA/NA/NA/	30473/28757/7108/		C	T		-5.31E-02	I	Y	3.24E-01	NA
rs60318098	2.45E-21	20.61138023		4	123599898			7	0.0681534	0.00718461	G	A							NA/NA/NA/	NA/NA/NA/		A	G		6.82E-02	I	Y	1.56E-01	NA
rs28639433	2.47E-21	20.60797875		6	32519108			6	-0.069221	0.00729769	G	C							NA/NA/NA/	NA/NA/NA/		C	G		-6.92E-02	I	Y	1.62E-01	NA
rs12501008	2.52E-21	20.59904777		4	123597440		0.08515	7	-0.068118	0.00718312	G	A							NA/NA/NA/	2075/22270/60546/		A	G		-6.81E-02	I	Y	8.44E-01	NA
rs9270880	2.54E-21	20.59460241		6	32571659			6	0.0712324	0.00751239	T	G							NA/NA/NA/	NA/NA/NA/		G	T		7.12E-02	I	Y	8.12E-01	NA
rs28524681	2.59E-21	20.58606519		6	32518584			6	0.0692576	0.00730561	T	A							NA/NA/NA/	NA/NA/NA/		A	T		6.93E-02	I	Y	8.36E-01	NA
rs3134968	2.61E-21	20.58284065		6	32674059			7	0.0613344	0.00647044	G	A							NA/NA/NA/	NA/NA/NA/		A	G		6.13E-02	I	Y	7.85E-01	NA
rs4437064	2.70E-21	20.56802544	CSF2RB	22	37319947	intron		5	0.0501801	0.00529572	G	C							NA/NA/NA/	NA/NA/NA/		C	G		5.02E-02	I	Y	5.29E-01	NA
rs7685595	2.98E-21	20.5251095		4	123602779			6	0.0681151	0.00719632	T	C							NA/NA/NA/	NA/NA/NA/		C	T		6.81E-02	I	Y	1.56E-01	NA
rs112357081	3.22E-21	20.49237887		6	32419276				0.0536982	0.00567792	I	D							NA/NA/NA/	NA/NA/NA/		D	I		5.37E-02	I	Y	6.53E-01	NA
rs9271481	3.31E-21	20.48024155		6	32588877			7	0.0705159	0.00745849	G	A							NA/NA/NA/	NA/NA/NA/		A	G		7.05E-02	I	Y	8.53E-01	NA
rs202087577	3.34E-21	20.47614172			0				0.0536425	0.00567437	I	D							NA/NA/NA/	NA/NA/NA/		D	I		5.36E-02	I	Y	6.54E-01	NA
rs9271126	3.37E-21	20.47276075		6	32576873			6	0.0692366	0.00732457	T	G							NA/NA/NA/	NA/NA/NA/		G	T		6.92E-02	I	Y	7.98E-01	NA
rs9271125	3.43E-21	20.46443374		6	32576865			6	-0.0692495	0.00732749	G	A							NA/NA/NA/	NA/NA/NA/		A	G		-6.92E-02	I	Y	2.03E-01	NA
rs9271116	3.50E-21	20.45545202		6	32576764			6	-0.0680943	0.00720691	T	G							NA/NA/NA/	NA/NA/NA/		G	T		-6.81E-02	I	Y	1.73E-01	NA
rs66500466	3.51E-21	20.45531198		6	32590362				-0.0703216	0.00744267	I	D							NA/NA/NA/	NA/NA/NA/		D	I		-7.03E-02	I	Y	1.44E-01	NA
rs9268803	3.61E-21	20.44293694		6	32423237			7	0.0533587	0.00564914	G	A							NA/NA/NA/	NA/NA/NA/		A	G		5.34E-02	I	Y	6.56E-01	NA
rs9271069	3.87E-21	20.41240913		6	32575700			4	0.0706853	0.00748937	G	A							NA/NA/NA/	NA/NA/NA/		A	G		7.07E-02	I	Y	8.49E-01	NA
rs11374323	3.90E-21	20.40925956		4	123607925				0.0583329	0.00618109	I	D							NA/NA/NA/	NA/NA/NA/		D	I		5.83E-02	I	Y	2.40E-01	NA
rs12648663	3.90E-21	20.40864373		4	123608697			6	0.0583361	0.00618153	G	A							NA/NA/NA/	NA/NA/NA/		A	G		5.83E-02	I	Y	2.40E-01	NA
rs9271423	4.18E-21	20.3789162		6	32587897			7	0.0702581	0.00745049	T	G							NA/NA/NA/	NA/NA/NA/		G	T		7.03E-02	I	Y	8.56E-01	NA
rs9271413	4.40E-21	20.35611127		6	32587768			7	-0.0699162	0.00741857	G	A							NA/NA/NA/	NA/NA/NA/		A	G		-6.99E-02	I	Y	1.44E-01	NA
rs3997873	4.47E-21	20.34943217		6	32580723			7	0.0700834	0.00743759	T	G							NA/NA/NA/	NA/NA/NA/		G	T		7.01E-02	I	Y	8.55E-01	NA
rs34979133	4.49E-21	20.34803328		6	32406245				-0.0594922	0.00631383	I	D							NA/NA/NA/	NA/NA/NA/		D	I		-5.95E-02	I	Y	2.16E-01	NA
rs9271366	4.57E-21	20.33995268		6	32586854		0.339033	6	-0.0697713	0.00740628	G	A							NA/NA/NA/	62227/20816/1839/		A	G		-6.98E-02	I	Y	1.44E-01	NA
rs9271353	4.62E-21	20.33553761		6	32584014			6	-0.0699455	0.00742561	T	C							NA/NA/NA/	NA/NA/NA/		C	T		-6.99E-02	I	Y	1.45E-01	NA
rs9271354	4.69E-21	20.32915138		6	32584066			7	0.0699165	0.00742374	T	C							NA/NA/NA/	NA/NA/NA/		C	T		6.99E-02	I	Y	8.55E-01	NA
rs9271351	4.73E-21	20.32482037		6	32583860			4	0.0699101	0.00742389	G	C							NA/NA/NA/	NA/NA/NA/		C	G		6.99E-02	I	Y	8.55E-01	NA
rs3129757	4.86E-21	20.31372311		6	32584609		0.343759	5	0.0699152	0.00742656	C	A							NA/NA/NA/	NA/NA/NA/		A	C		6.99E-02	I	Y	8.55E-01	NA
rs3135005	4.88E-21	20.31124391		6	32586019		0.334548	6	0.0699422	0.0074299	G	A							NA/NA/NA/	400/3224/10894/		A	G		6.99E-02	I	Y	8.56E-01	NA
rs3129762	4.89E-21	20.31076131		6	32585755			5	-0.070045	0.00744091	T	A							NA/NA/NA/	NA/NA/NA/		A	T		-7.00E-02	I	Y	1.45E-01	NA
rs5756405	5.14E-21	20.28894057	CSF2RB	22	37310954	intron		7	0.0491388	0.00522297	G	A							NA/NA/NA/	NA/NA/NA/		A	G		4.91E-02	I	Y	5.25E-01	NA
rs147384934	5.22E-21	20.28218226		4	123630024				-0.057262	0.00608744	I	D							NA/NA/NA/	NA/NA/NA/		D	I		-5.73E-02	I	Y	7.57E-01	NA
rs17006053	5.28E-21	20.27703883		4	123629661		0.006155	7	-0.0572533	0.00608732	C	A							NA/NA/NA/	NA/NA/NA/		A	C		-5.73E-02	I	Y	7.57E-01	NA
rs62322204	5.41E-21	20.26717056		4	123629089			6	0.057238	0.00608724	T	C							NA/NA/NA/	NA/NA/NA/		C	T		5.72E-02	I	Y	2.43E-01	NA
rs2049908	5.48E-21	20.26143664	CSF2RB	22	37311089	intron	0.099918	7	0.0490978	0.00522231	G	A							NA/NA/NA/	NA/NA/NA/		A	G		4.91E-02	I	Y	5.25E-01	NA
rs1026157	5.82E-21	20.23535843		4	123623893		0.006141	7	-0.0571846	0.00608656	T	G							NA/NA/NA/	5037/31224/48595/		G	T		-5.72E-02	I	Y	7.57E-01	NA
rs1807545	5.91E-21	20.22876907	CSF2RB	22	37311275	intron		7	0.0490431	0.00522089	C	A							NA/NA/NA/	NA/NA/NA/		A	C		4.90E-02	I	Y	5.25E-01	NA
rs4821561	6.09E-21	20.21512392	CSF2RB	22	37311877	intron	0.020833	6	0.0490464	0.00522308	T	C							NA/NA/NA/	NA/NA/NA/		C	T		4.90E-02	I	Y	5.25E-01	NA
rs9268779	6.13E-21	20.21221021		6	32420397			5	-0.0529195	0.00563597	T	C							NA/NA/NA/	NA/NA/NA/		C	T		-5.29E-02	I	Y	3.43E-01	NA
rs1807544	6.28E-21	20.20221466	CSF2RB	22	37311219	intron		7	0.0490179	0.00522179	T	C							NA/NA/NA/	NA/NA/NA/		C	T		4.90E-02	I	Y	5.25E-01	NA
rs1807546	6.44E-21	20.19112425	CSF2RB	22	37311425	intron	0.037237	7	0.0489863	0.00521992	C	A							NA/NA/NA/	NA/NA/NA/		A	C		4.90E-02	I	Y	5.25E-01	NA
rs66482188	6.51E-21	20.18631162		6	32518312			6	0.0688231	0.00733453	G	A							NA/NA/NA/	NA/NA/NA/		A	G		6.88E-02	I	Y	8.15E-01	NA
rs2899276	6.68E-21	20.17496941	CSF2RB	22	37312173	intron	0.020702	4	-0.0489209	0.00521513	T	C							NA/NA/NA/	NA/NA/NA/		C	T		-4.89E-02	I	Y	4.75E-01	NA
rs9268104	6.71E-21	20.17341018		6	32246919			7	0.0699457	0.00745675	G	A							NA/NA/NA/	NA/NA/NA/		A	G		6.99E-02	I	Y	8.59E-01	NA
rs9268106	6.71E-21	20.17323735		6	32247115			7	-0.0699454	0.00745676	T	A							NA/NA/NA/	NA/NA/NA/		A	T		-6.99E-02	I	Y	1.41E-01	NA
rs9268138	6.78E-21	20.16872995		6	32255454		0.025919	7	0.0699356	0.00745659	G	A							NA/NA/NA/	NA/NA/NA/		A	G		6.99E-02	I	Y	8.59E-01	NA
rs2413435	7.26E-21	20.13899519	CSF2RB	22	37312264	intron	0.020962	4	0.0488534	0.0052128	T	G							NA/NA/NA/	NA/NA/NA/		G	T		4.89E-02	I	Y	5.25E-01	NA
rs9267955	7.30E-21	20.13672117		6	32213150		4.499691	5	0.0698284	0.00745134	G	A							NA/NA/NA/	NA/NA/NA/		A	G		6.98E-02	I	Y	8.58E-01	NA
rs70993876	7.33E-21	20.13480894		6	32519338				0.0731348	0.00780445	I	D							NA/NA/NA/	NA/NA/NA/		D	I		7.31E-02	I	Y	8.54E-01	NA
rs3135002	7.48E-21	20.12603222		6	32668439			4	0.0604528	0.00645266	C	A							NA/NA/NA/	NA/NA/NA/		A	C		6.05E-02	I	Y	7.92E-01	NA
rs5750338	7.75E-21	20.11060865	CSF2RB	22	37316125	intron		7	-0.0487529	0.00520591	G	A							NA/NA/NA/	NA/NA/NA/		A	G		-4.88E-02	I	Y	4.78E-01	NA
rs9607398	7.76E-21	20.11010302	CSF2RB	22	37316041	intron		5	0.0487536	0.00520606	T	C							NA/NA/NA/	NA/NA/NA/		C	T		4.88E-02	I	Y	5.22E-01	NA
rs6457535	7.79E-21	20.10833879	C6orf10	6	32262406	intron	0.026122	5	0.069871	0.00746137	G	A							NA/NA/NA/	NA/NA/NA/		A	G		6.99E-02	I	Y	8.59E-01	NA
rs9271347	7.93E-21	20.10070217		6	32583543			6	0.069544	0.00742794	G	A							NA/NA/NA/	NA/NA/NA/		A	G		6.95E-02	I	Y	8.55E-01	NA
rs7678116	7.98E-21	20.09795412		4	123571118		0.021773	7	-0.0684074	0.00730705	G	A							NA/NA/NA/	NA/NA/NA/		A	G		-6.84E-02	I	Y	8.47E-01	NA
rs9607396	8.08E-21	20.09249136	CSF2RB	22	37315912	intron	0.012005	7	-0.0487562	0.00520871	C	A							NA/NA/NA/	NA/NA/NA/		A	C		-4.88E-02	I	Y	4.76E-01	NA
rs9610607	8.13E-21	20.09015044	CSF2RB	22	37315759	intron		6	-0.0487535	0.00520875	T	C							NA/NA/NA/	NA/NA/NA/		C	T		-4.88E-02	I	Y	4.76E-01	NA
rs2075941	8.23E-21	20.08471363	CSF2RB	22	37318515	intron	5.855728	2b	-0.0489641	0.00523199	T	C							NA/NA/NA/	NA/NA/NA/		C	T		-4.90E-02	I	Y	4.79E-01	NA
rs9607392	8.26E-21	20.08280811	CSF2RB	22	37315592	intron		6	0.048744	0.00520872	T	C							NA/NA/NA/	NA/NA/NA/		C	T		4.87E-02	I	Y	5.25E-01	NA
rs10222238	8.32E-21	20.07986101	CSF2RB	22	37318014	intron	0.031197	5	0.0488886	0.00522458	T	G							NA/NA/NA/	NA/NA/NA/		G	T		4.89E-02	I	Y	5.21E-01	NA
rs9272328	8.34E-21	20.07903396		6	32604196			7	-0.0699578	0.00747634	T	C							NA/NA/NA/	NA/NA/NA/		C	T		-7.00E-02	I	Y	1.74E-01	NA
rs10222232	8.34E-21	20.07901416	CSF2RB	22	37317970	intron	0.030991	5	0.0488818	0.00522396	G	A							NA/NA/NA/	NA/NA/NA/		A	G		4.89E-02	I	Y	5.21E-01	NA
rs4821565	8.36E-21	20.07763063	CSF2RB	22	37314415	intron	0.011575	6	-0.048733	0.00520826	T	C							NA/NA/NA/	NA/NA/NA/		C	T		-4.87E-02	I	Y	4.75E-01	NA
rs9607391	8.37E-21	20.07726209	CSF2RB	22	37314770	intron	0.008116	7	0.0487419	0.00520925	T	A							NA/NA/NA/	NA/NA/NA/		A	T		4.87E-02	I	Y	5.25E-01	NA
rs2075940	8.41E-21	20.07515443	CSF2RB	22	37318446	intron		4	-0.0489114	0.00522766	G	A							NA/NA/NA/	NA/NA/NA/		A	G		-4.89E-02	I	Y	4.79E-01	NA
rs9607397	8.47E-21	20.07187925	CSF2RB	22	37315988	intron	2.666344	5	0.0487261	0.00520829	T	C							NA/NA/NA/	NA/NA/NA/		C	T		4.87E-02	I	Y	5.24E-01	NA
rs4821566	8.59E-21	20.06577837	CSF2RB	22	37314507	intron	0.010006	7	0.048721	0.00520858	G	C							NA/NA/NA/	NA/NA/NA/		C	G		4.87E-02	I	Y	5.25E-01	NA
rs11705450	8.62E-21	20.06448518	CSF2RB	22	37317529	intron		4	0.0488373	0.00522118	G	A							NA/NA/NA/	NA/NA/NA/		A	G		4.88E-02	I	Y	5.21E-01	NA
rs9607390	8.69E-21	20.0607469	CSF2RB	22	37314533	intron	0.008281	7	0.0487308	0.00521031	T	C							NA/NA/NA/	NA/NA/NA/		C	T		4.87E-02	I	Y	5.25E-01	NA
rs9267953	8.82E-21	20.0546767		6	32212699			5	-0.0697123	0.00745484	T	C							NA/NA/NA/	NA/NA/NA/		C	T		-6.97E-02	I	Y	1.42E-01	NA
rs3129718	8.84E-21	20.05357525		6	32659838		2.403206	4	-0.076856	0.008219	T	C							NA/NA/NA/	16811/4983/418/		C	T		-7.69E-02	I	Y	1.28E-01	NA
rs2413436	8.91E-21	20.05028318	CSF2RB	22	37312561	intron	0.421962	7	0.0486874	0.00520709	G	A							NA/NA/NA/	19188/42376/23317/		A	G		4.87E-02	I	Y	5.25E-01	NA
rs5756407	8.98E-21	20.04664919	CSF2RB	22	37316259	intron	0.041159	5	-0.0486793	0.00520671	T	C							NA/NA/NA/	NA/NA/NA/		C	T		-4.87E-02	I	Y	4.79E-01	NA
rs3104391	9.15E-21	20.03863302		6	32594901			7	-0.0707598	0.00757002	T	C							NA/NA/NA/	NA/NA/NA/		C	T		-7.08E-02	I	Y	1.57E-01	NA
rs9272336	9.33E-21	20.03010113		6	32604264			7	0.0698742	0.00747694	T	G							NA/NA/NA/	NA/NA/NA/		G	T		6.99E-02	I	Y	8.27E-01	NA
rs1548306	9.35E-21	20.0293482		6	32427179			6	0.0531003	0.00568215	T	A							NA/NA/NA/	7272/12488/16849/		A	T		5.31E-02	I	Y	6.85E-01	NA
rs11705504	9.40E-21	20.02686383	CSF2RB	22	37317493	intron		4	-0.0488004	0.00522236	G	A							NA/NA/NA/	NA/NA/NA/		A	G		-4.88E-02	I	Y	4.79E-01	NA
rs4821567	9.48E-21	20.02317288	CSF2RB	22	37316388	intron	0.030618	5	-0.0486364	0.00520532	T	G							NA/NA/NA/	1416/2577/1250/		G	T		-4.86E-02	I	Y	4.78E-01	NA
rs4821568	9.49E-21	20.02287018	CSF2RB	22	37316476	intron	0.030602	6	-0.0486328	0.00520497	T	C							NA/NA/NA/	23093/42388/19403/		C	T		-4.86E-02	I	Y	4.78E-01	NA
rs4239882	9.51E-21	20.02160627	CSF2RB	22	37314008	intron	0.017154	6	0.0486579	0.00520783	G	A							NA/NA/NA/	NA/NA/NA/		A	G		4.87E-02	I	Y	5.25E-01	NA
rs4821569	9.84E-21	20.00689458	CSF2RB	22	37316873	intron		5	0.0486964	0.00521396	G	A							NA/NA/NA/	NA/NA/NA/		A	G		4.87E-02	I	Y	5.22E-01	NA
rs7410682	1.06E-20	19.97600309	CSF2RB	22	37317258	intron		7	0.0486434	0.00521248	G	A							NA/NA/NA/	NA/NA/NA/		A	G		4.86E-02	I	Y	5.22E-01	NA
rs4820262	1.06E-20	19.97361384	CSF2RB	22	37317109	intron	0.03057	4	-0.0486279	0.00521115	T	C							NA/NA/NA/	NA/NA/NA/		C	T		-4.86E-02	I	Y	4.78E-01	NA
rs4821570	1.06E-20	19.97348308	CSF2RB	22	37317177	intron		5	0.0486341	0.00521183	G	C							NA/NA/NA/	NA/NA/NA/		C	G		4.86E-02	I	Y	5.22E-01	NA
rs2072713	1.09E-20	19.96348688	CSF2RB	22	37319425	intron		5	0.0492256	0.0052766	T	G							NA/NA/NA/	NA/NA/NA/		G	T		4.92E-02	I	Y	5.21E-01	NA
rs4820261	1.12E-20	19.95228522	CSF2RB	22	37316949	intron	0.030601	5	-0.0485832	0.00520927	G	A							NA/NA/NA/	NA/NA/NA/		A	G		-4.86E-02	I	Y	4.78E-01	NA
rs4959108	1.12E-20	19.94915256		6	32591922			6	-0.0699611	0.00750211	G	A							NA/NA/NA/	NA/NA/NA/		A	G		-7.00E-02	I	Y	1.47E-01	NA
rs3129767	1.31E-20	19.88171543		6	32594975			5	0.0707135	0.00759623	T	G							NA/NA/NA/	NA/NA/NA/		G	T		7.07E-02	I	Y	8.20E-01	NA
rs66868675	1.38E-20	19.85904281		6	32660808				0.0599859	0.00644768	I	D							NA/NA/NA/	NA/NA/NA/		D	I		6.00E-02	I	Y	7.86E-01	NA
rs746550	1.45E-20	19.83719969		4	123619689		0.056475	6	0.056498	0.00607627	T	C							NA/NA/NA/	NA/NA/NA/		C	T		5.65E-02	I	Y	2.45E-01	NA
rs9607395	1.51E-20	19.81969918	CSF2RB	22	37315742	intron		7	0.0489425	0.00526612	T	C							NA/NA/NA/	NA/NA/NA/		C	T		4.89E-02	I	Y	5.17E-01	NA
rs9607393	1.52E-20	19.8169153	CSF2RB	22	37315700	intron		7	0.048939	0.00526613	G	A							NA/NA/NA/	NA/NA/NA/		A	G		4.89E-02	I	Y	5.17E-01	NA
rs5756408	1.53E-20	19.81643977	CSF2RB	22	37317848	intron	0.030624	5	-0.0489316	0.0052654	T	C							NA/NA/NA/	NA/NA/NA/		C	T		-4.89E-02	I	Y	4.74E-01	NA
rs3117115	1.53E-20	19.81504467	C6orf10	6	32324055	intron	0.003491	7	0.0693775	0.0074658	C	A							NA/NA/NA/	NA/NA/NA/		A	C		6.94E-02	I	Y	8.59E-01	NA
rs3104392	1.54E-20	19.8126457		6	32594425			7	0.0694443	0.00747347	T	C							NA/NA/NA/	NA/NA/NA/		C	T		6.94E-02	I	Y	8.52E-01	NA
rs9268321	1.55E-20	19.80880338	C6orf10	6	32329598	intron		6	0.0693707	0.00746631	G	A							NA/NA/NA/	NA/NA/NA/		A	G		6.94E-02	I	Y	8.59E-01	NA
rs9267992	1.63E-20	19.78694999		6	32220397		0.299436	1f	-0.0691534	0.00744721	G	A							NA/NA/NA/	51637/16673/1515/		A	G		-6.92E-02	I	Y	1.42E-01	NA
rs66884109	1.65E-20	19.78123874		6	32518369			7	-0.0724812	0.00780666	G	A							NA/NA/NA/	NA/NA/NA/		A	G		-7.25E-02	I	Y	1.57E-01	NA
rs3117100	1.67E-20	19.77750984		6	32352220			6	0.0652162	0.00702497	G	A							NA/NA/NA/	NA/NA/NA/		A	G		6.52E-02	I	Y	8.02E-01	NA
rs9610606	1.72E-20	19.7654321	CSF2RB	22	37315667	intron		7	-0.0490007	0.00527995	G	A							NA/NA/NA/	NA/NA/NA/		A	G		-4.90E-02	I	Y	4.85E-01	NA
rs9271732	1.80E-20	19.74567674		6	32593627			7	-0.0613003	0.00660871	G	A							NA/NA/NA/	NA/NA/NA/		A	G		-6.13E-02	I	Y	2.48E-01	NA
rs145880173	1.80E-20	19.74376347		4	123618202				-0.0564168	0.00608254	I	D							NA/NA/NA/	NA/NA/NA/		D	I		-5.64E-02	I	Y	7.55E-01	NA
rs309387	1.81E-20	19.74310434		4	123609937		0.632312	5	0.0584798	0.00630507	T	A							NA/NA/NA/	NA/NA/NA/		A	T		5.85E-02	I	Y	2.30E-01	NA
rs2075942	1.94E-20	19.71139534	CSF2RB	22	37318779	intron	5.856391	5	-0.0489561	0.0052827	T	C							NA/NA/NA/	NA/NA/NA/		C	T		-4.90E-02	I	Y	4.72E-01	NA
rs9270717	2.09E-20	19.68022375		6	32567506			7	0.076108	0.00821927	G	C							NA/NA/NA/	NA/NA/NA/		C	G		7.61E-02	I	Y	8.39E-01	NA
rs55722650	2.59E-20	19.58676061	PDLIM4	5	131607300	intron		4	-0.0490999	0.00531582	T	C							NA/NA/NA/	NA/NA/NA/		C	T		-4.91E-02	I	Y	4.08E-01	NA
rs4821560	2.67E-20	19.57348711	CSF2RB	22	37311806	intron	0.025455	7	-0.0482009	0.00522034	T	G							NA/NA/NA/	NA/NA/NA/		G	T		-4.82E-02	I	Y	4.79E-01	NA
rs2073643	2.85E-20	19.54528316	SLC22A5	5	131723288	intron	0.485696	4	0.0483183	0.00523701	T	C							NA/NA/NA/	25376/41990/17503/		C	T		4.83E-02	I	Y	4.53E-01	NA
rs7755283	3.40E-20	19.46874084		6	32420512			7	0.0522366	0.00567334	T	C							NA/NA/NA/	NA/NA/NA/		C	T		5.22E-02	I	Y	6.56E-01	NA
rs2280976	3.43E-20	19.46469955	CSF2RB	22	37318426	intron		4	0.0481418	0.00522918	T	C							NA/NA/NA/	NA/NA/NA/		C	T		4.81E-02	I	Y	5.17E-01	NA
rs35260072	3.51E-20	19.45508405	SLC22A4	5	131630852	intron		4	-0.0490711	0.00533149	C	A							NA/NA/NA/	NA/NA/NA/		A	C		-4.91E-02	I	Y	4.20E-01	NA
rs1547422	3.80E-20	19.42066922		6	32427099			6	0.0522515	0.0056823	G	C							NA/NA/NA/	NA/NA/NA/		C	G		5.23E-02	I	Y	6.80E-01	NA
rs9268781	4.52E-20	19.34520375		6	32420497			7	-0.05205	0.00567193	T	C							NA/NA/NA/	NA/NA/NA/		C	T		-5.21E-02	I	Y	3.45E-01	NA
rs66554074	4.60E-20	19.33686091	CSF2RB	22	37317029	intron			-0.0479482	0.00522613	I	D							NA/NA/NA/	NA/NA/NA/		D	I		-4.79E-02	I	Y	4.83E-01	NA
6:32419278:T_TAA	4.69E-20	19.32926167			0				0.0523149	0.00570326	I	D							NA/NA/NA/	NA/NA/NA/		D	I		5.23E-02	I	Y	6.47E-01	NA
rs9268659	5.22E-20	19.2820409	HLA-DRA	6	32410941	intron	0.913994	1f	-0.0484435	0.00528797	T	C							NA/NA/NA/	NA/NA/NA/		C	T		-4.84E-02	I	Y	4.21E-01	NA
rs8084	5.25E-20	19.28014274	HLA-DRA	6	32411035	exon	0.874393	1f	0.0484408	0.00528794	C	A							NA/NA/NA/	11929/31875/22484/		A	C		4.84E-02	I	Y	5.79E-01	NA
rs9271687	5.32E-20	19.27417001		6	32592985			3a	0.068942	0.00752714	G	A							NA/NA/NA/	NA/NA/NA/		A	G		6.89E-02	I	Y	8.46E-01	NA
rs17516457	5.79E-20	19.23700202		5	131590387		0.052014	4	0.0487844	0.0053317	T	C							NA/NA/NA/	NA/NA/NA/		C	T		4.88E-02	I	Y	5.96E-01	NA
rs11242103	7.03E-20	19.15326775		5	131404093		0.980128	7	-0.0491713	0.00538627	G	C							NA/NA/NA/	NA/NA/NA/		C	G		-4.92E-02	I	Y	3.84E-01	NA
rs9268677	7.20E-20	19.14277428		6	32414668			7	-0.0482216	0.00528376	G	A							NA/NA/NA/	NA/NA/NA/		A	G		-4.82E-02	I	Y	5.40E-01	NA
rs9271874	7.48E-20	19.12582328		6	32595424			7	-0.0698333	0.00765535	T	C							NA/NA/NA/	NA/NA/NA/		C	T		-6.98E-02	I	Y	1.92E-01	NA
rs9268829	1.00E-19	18.99944012		6	32426602			3b	0.0484128	0.00532563	G	A							NA/NA/NA/	NA/NA/NA/		A	G		4.84E-02	I	Y	4.50E-01	NA
rs3115670	1.19E-19	18.92625233	VARS	6	31761865	intron		7	-0.0626938	0.00691055	T	C							NA/NA/NA/	NA/NA/NA/		C	T		-6.27E-02	I	Y	1.73E-01	NA
rs7451330	1.29E-19	18.8899594	C6orf10	6	32295965	intron		7	-0.0670895	0.00740251	T	C							NA/NA/NA/	NA/NA/NA/		C	T		-6.71E-02	I	Y	1.44E-01	NA
rs4959030	1.30E-19	18.88755253		6	32591751			4	0.0828426	0.00914074	G	A							NA/NA/NA/	NA/NA/NA/		A	G		8.28E-02	I	Y	8.64E-01	NA
rs3129880	1.34E-19	18.87153611	HLA-DRA	6	32408917	intron		5	-0.0579188	0.00639391	T	C							NA/NA/NA/	NA/NA/NA/		C	T		-5.79E-02	I	Y	2.10E-01	NA
rs3131384	1.39E-19	18.85666663		6	31685654		0.2684	1f	-0.0621675	0.00686577	G	C							NA/NA/NA/	NA/NA/NA/		C	G		-6.22E-02	I	Y	1.76E-01	NA
rs9268806	1.41E-19	18.84965503		6	32423609			6	-0.0484935	0.00535666	C	A							NA/NA/NA/	NA/NA/NA/		A	C		-4.85E-02	I	Y	5.34E-01	NA
rs9268831	1.79E-19	18.74826204		6	32427748		5.437374	1f	0.0469892	0.00520518	T	C							NA/NA/NA/	21582/41832/21402/		C	T		4.70E-02	I	Y	5.00E-01	NA
rs9268759	1.94E-19	18.71124566		6	32417704			7	0.0476027	0.0052786	T	C							NA/NA/NA/	NA/NA/NA/		C	T		4.76E-02	I	Y	4.59E-01	NA
rs3117117	1.97E-19	18.70462645	C6orf10	6	32321272	intron	0.003539	5	-0.06676	0.0074043	C	A							NA/NA/NA/	NA/NA/NA/		A	C		-6.68E-02	I	Y	1.44E-01	NA
rs9268744	2.02E-19	18.69457554		6	32417278			6	-0.0476705	0.00528858	G	A							NA/NA/NA/	NA/NA/NA/		A	G		-4.77E-02	I	Y	5.39E-01	NA
rs56399423	2.03E-19	18.69317196	SLC22A4	5	131672657	intron		7	0.0476595	0.00528758	T	C							NA/NA/NA/	NA/NA/NA/		C	T		4.77E-02	I	Y	5.79E-01	NA
rs1050152	2.18E-19	18.6614937	SLC22A4	5	131676320	exon		6	-0.0476079	0.00528655	T	C							NA/NA/NA/	28341/41611/14958/		C	T		-4.76E-02	I	Y	4.21E-01	NA
rs9281814	2.26E-19	18.64634531		6	32416320				0.0475024	0.00527707	I	D							NA/NA/NA/	NA/NA/NA/		D	I		4.75E-02	I	Y	4.55E-01	NA
rs9268681	2.56E-19	18.59105149		6	32415386			7	-0.0472199	0.00525386	G	A							NA/NA/NA/	NA/NA/NA/		A	G		-4.72E-02	I	Y	5.45E-01	NA
rs9268828	2.80E-19	18.55256597		6	32426540			5	0.047319	0.00527061	G	A							NA/NA/NA/	NA/NA/NA/		A	G		4.73E-02	I	Y	4.55E-01	NA
rs7748825	2.97E-19	18.52751416		6	32425914			7	-0.0472858	0.00527064	G	C							NA/NA/NA/	NA/NA/NA/		C	G		-4.73E-02	I	Y	5.45E-01	NA
rs7748085	3.01E-19	18.52122434		6	32425742			7	0.0472763	0.00527052	G	A							NA/NA/NA/	NA/NA/NA/		A	G		4.73E-02	I	Y	4.55E-01	NA
rs7748310	3.03E-19	18.51859034		6	32425605			7	-0.0472722	0.00527046	G	A							NA/NA/NA/	NA/NA/NA/		A	G		-4.73E-02	I	Y	5.45E-01	NA
rs9268673	3.14E-19	18.50300535		6	32414433			7	0.0470967	0.00525321	T	C							NA/NA/NA/	NA/NA/NA/		C	T		4.71E-02	I	Y	4.55E-01	NA
rs9268684	3.23E-19	18.49114451		6	32415457			7	-0.0471271	0.00525837	G	A							NA/NA/NA/	NA/NA/NA/		A	G		-4.71E-02	I	Y	5.46E-01	NA
rs9268685	3.23E-19	18.49022238		6	32415464			7	0.0471262	0.00525841	T	A							NA/NA/NA/	NA/NA/NA/		A	T		4.71E-02	I	Y	4.54E-01	NA
rs9268682	3.27E-19	18.48571928		6	32415422			6	0.047079	0.00525381	T	G							NA/NA/NA/	NA/NA/NA/		G	T		4.71E-02	I	Y	4.55E-01	NA
rs9268693	3.35E-19	18.47431136		6	32416826			7	0.0471151	0.00525954	T	C							NA/NA/NA/	NA/NA/NA/		C	T		4.71E-02	I	Y	4.55E-01	NA
rs2272592	3.42E-19	18.46611233		6	31698352		0.059238	1b	-0.0614995	0.00686689	T	C							NA/NA/NA/	9928/4359/472/		C	T		-6.15E-02	I	Y	1.76E-01	NA
rs7743662	3.43E-19	18.46440464		6	32425049			7	-0.0471963	0.00527008	G	A							NA/NA/NA/	NA/NA/NA/		A	G		-4.72E-02	I	Y	5.45E-01	NA
rs9268811	3.56E-19	18.44845608		6	32424370			7	0.0471854	0.00527125	T	G							NA/NA/NA/	NA/NA/NA/		G	T		4.72E-02	I	Y	4.55E-01	NA
rs9268810	3.56E-19	18.44810617		6	32424296			7	0.0471851	0.00527127	T	C							NA/NA/NA/	NA/NA/NA/		C	T		4.72E-02	I	Y	4.55E-01	NA
rs9268808	3.56E-19	18.44797092		6	32424176			7	0.0471854	0.00527132	T	G							NA/NA/NA/	NA/NA/NA/		G	T		4.72E-02	I	Y	4.55E-01	NA
rs9268809	3.57E-19	18.4477042		6	32424265			7	-0.0471847	0.00527129	T	C							NA/NA/NA/	NA/NA/NA/		C	T		-4.72E-02	I	Y	5.45E-01	NA
rs9268768	3.68E-19	18.43446031		6	32419291			7	0.0471758	0.00527227	T	C							NA/NA/NA/	NA/NA/NA/		C	T		4.72E-02	I	Y	4.54E-01	NA
rs9268814	3.70E-19	18.43150141		6	32424616			7	0.0471234	0.00526686	G	C							NA/NA/NA/	NA/NA/NA/		C	G		4.71E-02	I	Y	4.55E-01	NA
rs9268687	3.79E-19	18.42137454		6	32415540			6	0.0470278	0.00525769	T	G							NA/NA/NA/	NA/NA/NA/		G	T		4.70E-02	I	Y	4.54E-01	NA
rs2894256	3.79E-19	18.42083972		6	32415585			6	-0.0470273	0.00525772	C	A							NA/NA/NA/	NA/NA/NA/		A	C		-4.70E-02	I	Y	5.46E-01	NA
rs147386065	4.01E-19	18.39662933	C5orf56	5	131766763	intron			0.0472968	0.0052915	I	D							NA/NA/NA/	NA/NA/NA/		D	I		4.73E-02	I	Y	5.81E-01	NA
rs9268767	4.08E-19	18.38981058		6	32419022			7	-0.0470344	0.00526317	T	C							NA/NA/NA/	NA/NA/NA/		C	T		-4.70E-02	I	Y	5.45E-01	NA
rs6912728	4.11E-19	18.38586769		6	32419547			7	0.0470302	0.00526328	T	G							NA/NA/NA/	NA/NA/NA/		G	T		4.70E-02	I	Y	4.55E-01	NA
rs9268764	4.17E-19	18.38009417		6	32418561			7	-0.0470165	0.00526262	T	C							NA/NA/NA/	NA/NA/NA/		C	T		-4.70E-02	I	Y	5.45E-01	NA
rs9268778	4.29E-19	18.36718651		6	32420372			5	0.0470115	0.00526399	T	A							NA/NA/NA/	NA/NA/NA/		A	T		4.70E-02	I	Y	4.55E-01	NA
rs6457588	4.45E-19	18.35175907		6	32419908			7	0.0469972	0.00526471	C	A							NA/NA/NA/	NA/NA/NA/		A	C		4.70E-02	I	Y	4.55E-01	NA
rs743564	5.04E-19	18.2971724	CSF2	5	131410879	intron	4.005791	5	0.047784	0.00536122	T	C							NA/NA/NA/	NA/NA/NA/		C	T		4.78E-02	I	Y	6.09E-01	NA
rs9270938	5.20E-19	18.2839883		6	32572763			7	-0.073738	0.00827584	G	C							NA/NA/NA/	NA/NA/NA/		C	G		-7.37E-02	I	Y	1.70E-01	NA
rs9270936	5.25E-19	18.27968603		6	32572755			7	0.0737568	0.00827897	T	A							NA/NA/NA/	NA/NA/NA/		A	T		7.38E-02	I	Y	8.30E-01	NA
rs9268762	5.33E-19	18.27299747		6	32418157			7	0.0470223	0.00527942	T	G							NA/NA/NA/	NA/NA/NA/		G	T		4.70E-02	I	Y	4.58E-01	NA
rs3852206	5.49E-19	18.26029399		5	131415436		0.206005	5	0.0476644	0.00535346	G	A							NA/NA/NA/	NA/NA/NA/		A	G		4.77E-02	I	Y	6.09E-01	NA
rs34195497	5.61E-19	18.25079567	HLA-DRB6	6	32526670	intron		2b	-0.0793962	0.00891977	G	A							NA/NA/NA/	10523/3389/413/		A	G		-7.94E-02	I	Y	1.64E-01	NA
rs9268652	5.80E-19	18.23624042	HLA-DRA	6	32409056	intron		5	0.0541625	0.0060875	G	A							NA/NA/NA/	NA/NA/NA/		A	G		5.42E-02	I	Y	7.57E-01	NA
rs3117572	6.38E-19	18.19488399	MSH5	6	31717692	intron	0.097312	1f	0.0609538	0.00685897	G	A							NA/NA/NA/	2595/23438/55377/		A	G		6.10E-02	I	Y	8.25E-01	NA
rs2097441	6.60E-19	18.18064957		6	32422259			6	0.0468549	0.00527462	C	A							NA/NA/NA/	NA/NA/NA/		A	C		4.69E-02	I	Y	4.54E-01	NA
rs9268798	6.62E-19	18.17938415		6	32421735			7	-0.0468537	0.00527468	T	C							NA/NA/NA/	NA/NA/NA/		C	T		-4.69E-02	I	Y	5.46E-01	NA
rs9267577	6.64E-19	18.17810082		6	31813774		0.174079	6	-0.0611979	0.00688977	T	C							NA/NA/NA/	45466/18818/2043/		C	T		-6.12E-02	I	Y	1.74E-01	NA
rs9268792	6.75E-19	18.17037979		6	32421154			7	0.0469052	0.00528185	G	A							NA/NA/NA/	NA/NA/NA/		A	G		4.69E-02	I	Y	4.56E-01	NA
rs7762488	6.93E-19	18.15902869		6	32416469			7	-0.0478827	0.00539369	G	C							NA/NA/NA/	NA/NA/NA/		C	G		-4.79E-02	I	Y	5.22E-01	NA
rs6920338	7.29E-19	18.1375621	C6orf10	6	32288089	intron		6	0.0650116	0.0073277	T	C							NA/NA/NA/	1469/16334/48370/		C	T		6.50E-02	I	Y	8.52E-01	NA
rs9268780	7.32E-19	18.13550553		6	32420489			7	-0.0472952	0.00533114	G	A							NA/NA/NA/	NA/NA/NA/		A	G		-4.73E-02	I	Y	5.49E-01	NA
rs9268784	7.51E-19	18.12410685		6	32420792			6	-0.0467855	0.00527542	G	A							NA/NA/NA/	NA/NA/NA/		A	G		-4.68E-02	I	Y	5.44E-01	NA
rs9267890	8.01E-19	18.09651444		6	32202086			7	-0.0690058	0.00778714	T	G							NA/NA/NA/	NA/NA/NA/		G	T		-6.90E-02	I	Y	1.33E-01	NA
rs6860806	8.52E-19	18.06944981	SLC22A4	5	131640536	intron		7	-0.0465043	0.00525202	G	A							NA/NA/NA/	NA/NA/NA/		A	G		-4.65E-02	I	Y	5.47E-01	NA
rs9268795	8.59E-19	18.0657996		6	32421328			7	-0.0469709	0.00530529	G	A							NA/NA/NA/	NA/NA/NA/		A	G		-4.70E-02	I	Y	5.49E-01	NA
rs146604341	8.67E-19	18.06222291	C5orf56	5	131786450	intron			-0.0469277	0.00530095	I	D							NA/NA/NA/	NA/NA/NA/		D	I		-4.69E-02	I	Y	4.16E-01	NA
rs11951091	8.68E-19	18.061717	C5orf56	5	131786595	intron	4.99378	5	0.0469055	0.00529852	G	A							NA/NA/NA/	NA/NA/NA/		A	G		4.69E-02	I	Y	5.85E-01	NA
rs2227956	9.13E-19	18.03938844	HSPA1L	6	31778272	exon	0.065839	1f	-0.0607194	0.00686342	G	A							NA/NA/NA/	57805/24387/2701/		A	G		-6.07E-02	I	Y	1.75E-01	NA
rs2188962	9.40E-19	18.02667168	C5orf56	5	131770805	intron	0.117813	2a	-0.0467583	0.00528728	T	C							NA/NA/NA/	28676/41460/14772/		C	T		-4.68E-02	I	Y	4.19E-01	NA
rs12515180	9.64E-19	18.01602389	C5orf56	5	131785684	intron	1.582005	6	-0.0468287	0.00529688	T	C							NA/NA/NA/	NA/NA/NA/		C	T		-4.68E-02	I	Y	4.15E-01	NA
rs9271148	9.90E-19	18.00458288		6	32577442			5	-0.0723135	0.00818179	T	A							NA/NA/NA/	NA/NA/NA/		A	T		-7.23E-02	I	Y	1.68E-01	NA
rs7451017	1.06E-18	17.97558002		6	31820659			2b	-0.0608567	0.00689174	T	C							NA/NA/NA/	NA/NA/NA/		C	T		-6.09E-02	I	Y	1.74E-01	NA
rs12521868	1.12E-18	17.95047188	C5orf56	5	131784393	intron	2.056066	6	-0.0467173	0.0052944	T	G							NA/NA/NA/	28925/41415/14570/		G	T		-4.67E-02	I	Y	4.16E-01	NA
rs9268791	1.12E-18	17.95013102		6	32421073			6	-0.0485311	0.00550001	T	C							NA/NA/NA/	NA/NA/NA/		C	T		-4.85E-02	I	Y	3.68E-01	NA
rs9267649	1.22E-18	17.91398561		6	31824828		0.163444	6	0.0607215	0.00688883	G	A							NA/NA/NA/	2639/24273/57951/		A	G		6.07E-02	I	Y	8.26E-01	NA
rs17622378	1.27E-18	17.89625784	C5orf56	5	131778452	intron	0.317435	6	-0.0466724	0.00529771	G	A							NA/NA/NA/	NA/NA/NA/		A	G		-4.67E-02	I	Y	4.16E-01	NA
rs5029422	1.38E-18	17.86104083		5	131390614			5	0.0493891	0.00561188	G	C							NA/NA/NA/	NA/NA/NA/		C	G		4.94E-02	I	Y	6.76E-01	NA
rs2522051	1.41E-18	17.85050377	C5orf56	5	131797578	intron	0.021674	6	-0.0460033	0.00522878	T	C							NA/NA/NA/	14025/33018/19280/		C	T		-4.60E-02	I	Y	5.40E-01	NA
rs2075727	1.64E-18	17.78414046	CSF2RB	22	37310217	intron		3a	0.046026	0.0052416	T	C							NA/NA/NA/	NA/NA/NA/		C	T		4.60E-02	I	Y	5.51E-01	NA
rs6866614	1.86E-18	17.73133078	C5orf56	5	131787137	intron	1.31749	5	0.0466868	0.00532516	G	A							NA/NA/NA/	NA/NA/NA/		A	G		4.67E-02	I	Y	5.84E-01	NA
rs3104383	1.91E-18	17.71833498		6	32598784			7	-0.0731606	0.00834755	G	C							NA/NA/NA/	NA/NA/NA/		C	G		-7.32E-02	I	Y	1.89E-01	NA
rs2073644	2.00E-18	17.69993086	SLC22A5	5	131723289	intron		4	0.0475193	0.00542517	T	A							NA/NA/NA/	NA/NA/NA/		A	T		4.75E-02	I	Y	4.84E-01	NA
rs9271138	2.50E-18	17.60154262		6	32577025			6	-0.0728777	0.0083442	T	G							NA/NA/NA/	NA/NA/NA/		G	T		-7.29E-02	I	Y	2.12E-01	NA
rs11739935	2.50E-18	17.60131538		5	131380658			7	-0.048852	0.00559369	T	C							NA/NA/NA/	NA/NA/NA/		C	T		-4.89E-02	I	Y	3.25E-01	NA
rs4705950	2.79E-18	17.55486771	C5orf56	5	131793286	intron	0.197496	4	-0.0462277	0.00530055	T	C							NA/NA/NA/	NA/NA/NA/		C	T		-4.62E-02	I	Y	4.16E-01	NA
rs2706396	2.79E-18	17.55395705	C5orf56	5	131796809	intron		4	0.0462088	0.00529854	C	A							NA/NA/NA/	NA/NA/NA/		A	C		4.62E-02	I	Y	5.85E-01	NA
rs9272024	2.88E-18	17.54034671		6	32598559			6	0.072392	0.00830376	G	A							NA/NA/NA/	NA/NA/NA/		A	G		7.24E-02	I	Y	8.09E-01	NA
rs2522052	3.04E-18	17.5168979	C5orf56	5	131798487	intron	0.071296	7	0.0461632	0.00529918	T	C							NA/NA/NA/	NA/NA/NA/		C	T		4.62E-02	I	Y	5.85E-01	NA
rs2706336	3.41E-18	17.46775663	C5orf56	5	131799961	intron	0.010028	4	-0.0461142	0.00530138	T	C							NA/NA/NA/	NA/NA/NA/		C	T		-4.61E-02	I	Y	4.15E-01	NA
rs7705189	3.56E-18	17.44850487		5	131623358		7.15258	6	-0.0457809	0.00526611	G	A							NA/NA/NA/	NA/NA/NA/		A	G		-4.58E-02	I	Y	4.61E-01	NA
rs4705927	3.58E-18	17.44604541		5	131578608			7	-0.045634	0.00524959	G	C							NA/NA/NA/	NA/NA/NA/		C	G		-4.56E-02	I	Y	5.48E-01	NA
rs72797303	3.60E-18	17.44370836	C5orf56	5	131796163	intron		3a	0.0462821	0.00532453	T	C							NA/NA/NA/	NA/NA/NA/		C	T		4.63E-02	I	Y	5.88E-01	NA
rs1858074	3.70E-18	17.43227039		5	131371999		0.045183	6	-0.0485144	0.00558327	G	A							NA/NA/NA/	39356/35767/8573/		A	G		-4.85E-02	I	Y	3.24E-01	NA
rs2522057	3.70E-18	17.43213058	C5orf56	5	131801947	intron	0.425485	1f	-0.0460843	0.00530362	G	C							NA/NA/NA/	NA/NA/NA/		C	G		-4.61E-02	I	Y	4.15E-01	NA
rs6000476	3.98E-18	17.40003291		22	37300410		1.226461	5	0.0458468	0.0052814	G	A							NA/NA/NA/	NA/NA/NA/		A	G		4.58E-02	I	Y	5.71E-01	NA
rs72797306	3.98E-18	17.39973845	C5orf56	5	131800750	intron		4	0.0460243	0.00530189	G	C							NA/NA/NA/	NA/NA/NA/		C	G		4.60E-02	I	Y	5.85E-01	NA
rs735561	4.09E-18	17.38843812		22	37296999		0.194105	3a	-0.0457512	0.00527223	G	A							NA/NA/NA/	NA/NA/NA/		A	G		-4.58E-02	I	Y	4.31E-01	NA
rs4821559	4.14E-18	17.38326829	CSF2RB	22	37310269	intron	3.018203	3a	-0.0456789	0.00526472	T	C							NA/NA/NA/	NA/NA/NA/		C	T		-4.57E-02	I	Y	4.44E-01	NA
rs9270105	4.15E-18	17.38152514	HLA-DRB1	6	32554760	intron		5	0.0883931	0.01018818	G	A							NA/NA/NA/	NA/NA/NA/		A	G		8.84E-02	I	Y	8.45E-01	NA
rs10075801	4.24E-18	17.37241603	SLC22A4	5	131677642	intron		6	-0.0453293	0.00522614	G	A							NA/NA/NA/	NA/NA/NA/		A	G		-4.53E-02	I	Y	4.64E-01	NA
rs4821557	4.63E-18	17.33398306		22	37299499		1.030367	6	0.0456413	0.00526824	G	A							NA/NA/NA/	NA/NA/NA/		A	G		4.56E-02	I	Y	5.69E-01	NA
rs4705908	4.78E-18	17.32043675	ACSL6	5	131347520	exon		4	0.0461774	0.00533231	G	A							NA/NA/NA/	NA/NA/NA/		A	G		4.62E-02	I	Y	5.93E-01	NA
rs201122670	4.84E-18	17.31545534			0				-0.0760466	0.0087823	I	D							NA/NA/NA/	NA/NA/NA/		D	I		-7.60E-02	I	Y	2.56E-01	NA
rs2069803	4.85E-18	17.3144992		5	131400433			2b	0.0458345	0.00529367	T	C							NA/NA/NA/	13701/38635/27533/		C	T		4.58E-02	I	Y	5.85E-01	NA
rs150262640	4.90E-18	17.31016214	HLA-DRB5	6	32489072	intron			-0.0760465	0.0087837	I	D							NA/NA/NA/	NA/NA/NA/		D	I		-7.60E-02	I	Y	2.56E-01	NA
rs9270101	4.99E-18	17.30199607	HLA-DRB1	6	32554607	intron		7	-0.088224	0.01019321	T	C							NA/NA/NA/	NA/NA/NA/		C	T		-8.82E-02	I	Y	1.56E-01	NA
rs506770	5.04E-18	17.29732137	HSPA1A	6	31785228	exon		5	-0.0548729	0.00634087	G	C							NA/NA/NA/	NA/NA/NA/		C	G		-5.49E-02	I	Y	2.19E-01	NA
rs199830048	5.15E-18	17.28794154			0				-0.0497731	0.0057532	I	D							NA/NA/NA/	NA/NA/NA/		D	I		-4.98E-02	I	Y	3.71E-01	NA
rs9269896	5.49E-18	17.26040709	HLA-DRB1	6	32551098	intron		6	0.0843536	0.00975837	G	C							NA/NA/NA/	NA/NA/NA/		C	G		8.44E-02	I	Y	7.86E-01	NA
rs72795121	5.55E-18	17.25581815	SLC22A4	5	131638324	intron		5	0.0453175	0.0052433	T	A							NA/NA/NA/	NA/NA/NA/		A	T		4.53E-02	I	Y	5.36E-01	NA
rs3091338	5.58E-18	17.253671		5	131402738		0.974177	6	-0.0458053	0.00530008	T	C							NA/NA/NA/	5251/7224/2631/		C	T		-4.58E-02	I	Y	4.17E-01	NA
rs201778249	5.60E-18	17.25193918			0				-0.0457725	0.00529657	I	D							NA/NA/NA/	NA/NA/NA/		D	I		-4.58E-02	I	Y	4.16E-01	NA
rs10058074	5.69E-18	17.24491598	LOC553103	5	131686146	intron	0.306398	6	0.0451468	0.00522528	G	A							NA/NA/NA/	14256/32967/19021/		A	G		4.51E-02	I	Y	5.36E-01	NA
rs1469149	6.45E-18	17.1903191		5	131408842			5	-0.0461122	0.00534592	C	A							NA/NA/NA/	21469/31037/10354/		A	C		-4.61E-02	I	Y	3.96E-01	NA
rs9270089	6.63E-18	17.17830768	HLA-DRB1	6	32554351	intron		6	-0.0886675	0.01028315	T	C							NA/NA/NA/	NA/NA/NA/		C	T		-8.87E-02	I	Y	1.55E-01	NA
rs2248116	6.68E-18	17.17496031	C5orf56	5	131804347	intron	0.039534	7	-0.0460333	0.00533928	C	A							NA/NA/NA/	NA/NA/NA/		A	C		-4.60E-02	I	Y	4.14E-01	NA
rs2395517	7.63E-18	17.1174453		6	32597792			6	0.0713409	0.00828881	T	A							NA/NA/NA/	NA/NA/NA/		A	T		7.13E-02	I	Y	8.11E-01	NA
rs3132444	7.77E-18	17.10934708	MSH5	6	31713565	intron		6	-0.0537847	0.0062509	T	G							NA/NA/NA/	NA/NA/NA/		G	T		-5.38E-02	I	Y	2.45E-01	NA
rs4705931	8.32E-18	17.07964393		5	131588345		1.507052	5	0.0451606	0.0052534	T	C							NA/NA/NA/	NA/NA/NA/		C	T		4.52E-02	I	Y	4.46E-01	NA
rs9267654	8.34E-18	17.07871628	SLC44A4	6	31841009	intron		7	0.0593175	0.00690043	G	A							NA/NA/NA/	NA/NA/NA/		A	G		5.93E-02	I	Y	8.25E-01	NA
rs3129883	8.63E-18	17.06407124	HLA-DRA	6	32410137	intron	1.118929	1d	-0.0516019	0.00600558	T	C							NA/NA/NA/	47833/31593/5406/		C	T		-5.16E-02	I	Y	2.50E-01	NA
rs11741255	8.65E-18	17.06289303	C5orf56	5	131811182	intron	7.382394	5	0.0461272	0.00536862	G	A							NA/NA/NA/	NA/NA/NA/		A	G		4.61E-02	I	Y	5.88E-01	NA
rs3129886	8.73E-18	17.05897581	HLA-DRA	6	32410576	intron	1.01948	1f	-0.0516	0.00600631	T	C							NA/NA/NA/	37515/24551/4237/		C	T		-5.16E-02	I	Y	2.50E-01	NA
rs2413429	8.99E-18	17.04623596		22	37289869		0.101289	7	0.0452178	0.00526547	G	A							NA/NA/NA/	12157/32294/21858/		A	G		4.52E-02	I	Y	5.72E-01	NA
rs199778306	9.25E-18	17.03397096			0				0.0481249	0.00560612	I	D							NA/NA/NA/	NA/NA/NA/		D	I		4.81E-02	I	Y	6.58E-01	NA
rs5756389	9.35E-18	17.02904953		22	37290547		0.101334	7	0.0451882	0.00526482	T	A							NA/NA/NA/	NA/NA/NA/		A	T		4.52E-02	I	Y	5.71E-01	NA
rs35507994	9.39E-18	17.02719938	HLA-DRB5	6	32489117	intron		7	0.0799864	0.00931917	G	A							NA/NA/NA/	NA/NA/NA/		A	G		8.00E-02	I	Y	7.79E-01	NA
rs11705323	9.76E-18	17.01066189		22	37292760			6	0.0486941	0.00567651	G	A							NA/NA/NA/	NA/NA/NA/		A	G		4.87E-02	I	Y	5.15E-01	NA
rs9270096	9.77E-18	17.01021614	HLA-DRB1	6	32554487	intron		6	-0.0871728	0.01016219	T	G							NA/NA/NA/	NA/NA/NA/		G	T		-8.72E-02	I	Y	1.60E-01	NA
rs6863548	9.80E-18	17.00873936		5	131575920			6	0.0449882	0.0052448	G	A							NA/NA/NA/	NA/NA/NA/		A	G		4.50E-02	I	Y	4.47E-01	NA
rs3134996	9.91E-18	17.00406836		6	32636866			6	0.0470143	0.0054818	T	A							NA/NA/NA/	10682/37205/33567/		A	T		4.70E-02	I	Y	6.42E-01	NA
rs35757848	1.02E-17	16.99132319		22	37305006				-0.0458983	0.0053538	I	D							NA/NA/NA/	NA/NA/NA/		D	I		-4.59E-02	I	Y	4.40E-01	NA
rs9272018	1.03E-17	16.98873413		6	32598460			6	-0.0711076	0.00829456	T	C							NA/NA/NA/	NA/NA/NA/		C	T		-7.11E-02	I	Y	1.88E-01	NA
rs112688207	1.05E-17	16.97949784		5	131564636			7	-0.0451368	0.00526689	T	C							NA/NA/NA/	NA/NA/NA/		C	T		-4.51E-02	I	Y	4.48E-01	NA
rs111547866	1.07E-17	16.97014971		5	131564501			5	-0.0451295	0.00526757	T	C							NA/NA/NA/	NA/NA/NA/		C	T		-4.51E-02	I	Y	4.48E-01	NA
rs2075943	1.10E-17	16.95910506	CSF2RB	22	37319009	intron	5.850505	5	-0.0451678	0.00527385	G	A							NA/NA/NA/	NA/NA/NA/		A	G		-4.52E-02	I	Y	4.50E-01	NA
rs4577793	1.11E-17	16.95327078		6	32422722			7	-0.0463865	0.00541712	T	C							NA/NA/NA/	NA/NA/NA/		C	T		-4.64E-02	I	Y	4.18E-01	NA
rs9268670	1.13E-17	16.94833049		6	32414287			6	-0.0455224	0.00531702	T	C							NA/NA/NA/	NA/NA/NA/		C	T		-4.55E-02	I	Y	4.02E-01	NA
rs9268658	1.20E-17	16.91988963	HLA-DRA	6	32410716	intron		1f	-0.0449374	0.00525333	G	A							NA/NA/NA/	15132/32427/18779/		A	G		-4.49E-02	I	Y	5.28E-01	NA
rs2239804	1.21E-17	16.91895889	HLA-DRA	6	32411523	intron	0.792238	1f	-0.0449361	0.00525333	T	C							NA/NA/NA/	19270/41534/24106/		C	T		-4.49E-02	I	Y	5.28E-01	NA
rs2706403	1.21E-17	16.91569904	C5orf56	5	131799012	intron		7	0.0455473	0.00532533	G	A							NA/NA/NA/	NA/NA/NA/		A	G		4.55E-02	I	Y	5.73E-01	NA
rs2413431	1.22E-17	16.91266233		22	37305421			6	-0.0456044	0.00533251	G	A							NA/NA/NA/	NA/NA/NA/		A	G		-4.56E-02	I	Y	4.40E-01	NA
rs3843503	1.27E-17	16.89782365		5	131466629			6	0.045654	0.00534077	T	A							NA/NA/NA/	NA/NA/NA/		A	T		4.57E-02	I	Y	5.72E-01	NA
rs2075725	1.28E-17	16.8920781	CSF2RB	22	37309916	intron		5	-0.0448568	0.00524845	G	A							NA/NA/NA/	NA/NA/NA/		A	G		-4.49E-02	I	Y	4.46E-01	NA
rs6911419	1.38E-17	16.86133423	HLA-DRA	6	32409787	intron	1.905451	5	-0.0448592	0.00525376	T	C							NA/NA/NA/	NA/NA/NA/		C	T		-4.49E-02	I	Y	5.28E-01	NA
rs10900804	1.39E-17	16.8567603		5	131401845			5	-0.0452055	0.00529507	T	C							NA/NA/NA/	NA/NA/NA/		C	T		-4.52E-02	I	Y	4.18E-01	NA
rs6931646	1.40E-17	16.85510525	HLA-DRA	6	32409781	intron		5	0.0448505	0.00525376	T	C							NA/NA/NA/	NA/NA/NA/		C	T		4.49E-02	I	Y	4.72E-01	NA
rs1588263	1.41E-17	16.85083325		5	131577158			6	0.0447935	0.00524779	T	C							NA/NA/NA/	NA/NA/NA/		C	T		4.48E-02	I	Y	4.45E-01	NA
rs11952099	1.44E-17	16.84223809		5	131576772			7	-0.0447824	0.00524789	G	A							NA/NA/NA/	NA/NA/NA/		A	G		-4.48E-02	I	Y	5.55E-01	NA
rs5756394	1.44E-17	16.8418698		22	37300530		1.451198	4	-0.0451804	0.00529459	T	C							NA/NA/NA/	NA/NA/NA/		C	T		-4.52E-02	I	Y	4.24E-01	NA
rs2413430	1.49E-17	16.82758098		22	37304510			6	0.0455276	0.00533766	T	A							NA/NA/NA/	NA/NA/NA/		A	T		4.55E-02	I	Y	5.60E-01	NA
rs6926374	1.50E-17	16.8226973	HLA-DRA	6	32409305	intron	2.536308	1f	0.0448063	0.0052539	G	A							NA/NA/NA/	NA/NA/NA/		A	G		4.48E-02	I	Y	4.72E-01	NA
rs9268686	1.51E-17	16.82025868		6	32415522			7	0.0453798	0.00532155	T	C							NA/NA/NA/	NA/NA/NA/		C	T		4.54E-02	I	Y	5.98E-01	NA
rs2413432	1.51E-17	16.82021274		22	37305507		0.84623	7	0.0454541	0.00533027	T	C							NA/NA/NA/	1058/2421/1623/		C	T		4.55E-02	I	Y	5.59E-01	NA
rs9270041	1.52E-17	16.81717179	HLA-DRB1	6	32553531	intron		7	0.0882597	0.01035083	G	C							NA/NA/NA/	NA/NA/NA/		C	G		8.83E-02	I	Y	8.36E-01	NA
rs2136188	1.57E-17	16.80324643		5	131577514		0.124955	6	-0.0447241	0.00524745	T	C							NA/NA/NA/	NA/NA/NA/		C	T		-4.47E-02	I	Y	5.55E-01	NA
rs7769693	1.58E-17	16.80217106		6	32426458			5	-0.0455424	0.00534365	T	G							NA/NA/NA/	NA/NA/NA/		G	T		-4.55E-02	I	Y	4.03E-01	NA
rs7743415	1.59E-17	16.79980362		6	32425135		0.379454	6	0.0454634	0.00533477	T	C							NA/NA/NA/	NA/NA/NA/		C	T		4.55E-02	I	Y	5.98E-01	NA
rs34656575	1.59E-17	16.79893624		5	131357448				0.0465852	0.00546655	I	D							NA/NA/NA/	NA/NA/NA/		D	I		4.66E-02	I	Y	6.45E-01	NA
rs9269841	1.60E-17	16.79555713	HLA-DRB1	6	32550164	intron		6	0.0876553	0.01028691	G	A							NA/NA/NA/	NA/NA/NA/		A	G		8.77E-02	I	Y	8.36E-01	NA
rs4305365	1.65E-17	16.78222662		22	37304498		0.85158	6	0.0455163	0.00534392	G	A							NA/NA/NA/	NA/NA/NA/		A	G		4.55E-02	I	Y	5.60E-01	NA
rs5750333	1.66E-17	16.77864576		22	37304864			6	-0.0454106	0.00533211	T	A							NA/NA/NA/	NA/NA/NA/		A	T		-4.54E-02	I	Y	4.41E-01	NA
rs9268815	1.66E-17	16.77861185		6	32424677			7	0.0454197	0.00533318	T	A							NA/NA/NA/	NA/NA/NA/		A	T		4.54E-02	I	Y	5.98E-01	NA
rs7714191	1.69E-17	16.77268931	ACSL6	5	131341541	intron	0.164716	6	0.045394	0.00533115	G	C							NA/NA/NA/	NA/NA/NA/		C	G		4.54E-02	I	Y	5.94E-01	NA
rs3104374	1.72E-17	16.7639265		6	32600288			7	0.0708469	0.00832225	G	C							NA/NA/NA/	NA/NA/NA/		C	G		7.08E-02	I	Y	8.09E-01	NA
rs4705916	1.73E-17	16.76228037		5	131407493		0.996655	5	0.0450357	0.0052908	C	A							NA/NA/NA/	NA/NA/NA/		A	C		4.50E-02	I	Y	5.81E-01	NA
rs9268765	1.77E-17	16.75129616		6	32418579			6	0.0453388	0.00532824	C	A							NA/NA/NA/	NA/NA/NA/		A	C		4.53E-02	I	Y	5.98E-01	NA
rs5756384	1.78E-17	16.74995346		22	37282093		0.863711	7	-0.0455571	0.00535412	T	C							NA/NA/NA/	NA/NA/NA/		C	T		-4.56E-02	I	Y	4.26E-01	NA
rs66509943	1.78E-17	16.74894366	MICA	6	31377748	intron			-0.0473851	0.00556914	I	D							NA/NA/NA/	NA/NA/NA/		D	I		-4.74E-02	I	Y	5.53E-01	NA
rs5756399	1.79E-17	16.74733868		22	37307248			6	-0.0453466	0.00532982	G	A							NA/NA/NA/	NA/NA/NA/		A	G		-4.53E-02	I	Y	4.41E-01	NA
rs5756400	1.79E-17	16.74624535		22	37307366			7	0.04531	0.00532571	G	A							NA/NA/NA/	NA/NA/NA/		A	G		4.53E-02	I	Y	5.59E-01	NA
rs4947344	1.80E-17	16.74434645		6	32677846		0.077988	7	-0.048826	0.00573931	T	C							NA/NA/NA/	33083/27299/5669/		C	T		-4.88E-02	I	Y	2.94E-01	NA
rs6890009	1.82E-17	16.73892993		5	131580033		0.019139	6	0.0446356	0.00524764	C	A							NA/NA/NA/	NA/NA/NA/		A	C		4.46E-02	I	Y	4.45E-01	NA
rs7754768	1.87E-17	16.72894409		6	32420179			6	0.0453102	0.00532863	T	C							NA/NA/NA/	10767/31605/23906/		C	T		4.53E-02	I	Y	5.98E-01	NA
rs6871350	1.88E-17	16.72506666		5	131580220		0.018894	6	0.044617	0.00524774	T	C							NA/NA/NA/	NA/NA/NA/		C	T		4.46E-02	I	Y	4.45E-01	NA
rs2136187	1.89E-17	16.72410844		5	131577894		0.019593	6	0.0446105	0.00524714	T	C							NA/NA/NA/	26193/41911/16789/		C	T		4.46E-02	I	Y	4.45E-01	NA
rs2136186	1.90E-17	16.72199907		5	131578265			7	0.0446078	0.00524716	G	A							NA/NA/NA/	NA/NA/NA/		A	G		4.46E-02	I	Y	4.45E-01	NA
rs7775108	1.95E-17	16.70960474		6	32420238			7	-0.0452962	0.00533022	T	C							NA/NA/NA/	NA/NA/NA/		C	T		-4.53E-02	I	Y	4.02E-01	NA
rs6457589	1.98E-17	16.70227887		6	32419961			7	-0.0457488	0.00538472	T	G							NA/NA/NA/	NA/NA/NA/		G	T		-4.57E-02	I	Y	4.13E-01	NA
rs162908	2.00E-17	16.69997656		5	131578955			7	0.0445781	0.00524731	T	A							NA/NA/NA/	NA/NA/NA/		A	T		4.46E-02	I	Y	4.45E-01	NA
rs28472559	2.01E-17	16.69754136		5	131581611			6	0.0445783	0.00524774	G	A							NA/NA/NA/	NA/NA/NA/		A	G		4.46E-02	I	Y	4.45E-01	NA
rs7716474	2.01E-17	16.69619506		5	131383983		0.059794	6	0.0463811	0.00546019	G	C							NA/NA/NA/	NA/NA/NA/		C	G		4.64E-02	I	Y	6.44E-01	NA
rs10074490	2.04E-17	16.69000594	ACSL6	5	131340032	intron		7	-0.0452668	0.00533006	T	C							NA/NA/NA/	NA/NA/NA/		C	T		-4.53E-02	I	Y	4.06E-01	NA
rs6867282	2.13E-17	16.67252867		5	131583120			6	0.0445408	0.00524746	G	C							NA/NA/NA/	NA/NA/NA/		C	G		4.45E-02	I	Y	4.45E-01	NA
rs6149247	2.17E-17	16.66312218		5	131582372				0.0445316	0.00524793	I	D							NA/NA/NA/	NA/NA/NA/		D	I		4.45E-02	I	Y	4.45E-01	NA
rs17674015	2.18E-17	16.6620538		5	131361778		0.137791	1d	0.0462763	0.00545373	C	A							NA/NA/NA/	10677/38340/35631/		A	C		4.63E-02	I	Y	6.47E-01	NA
rs112742095	2.20E-17	16.65737206	HLA-DRB5	6	32489354	intron		6	0.0731531	0.00862203	T	C							NA/NA/NA/	NA/NA/NA/		C	T		7.32E-02	I	Y	7.34E-01	NA
rs11950562	2.23E-17	16.65262119	SLC22A4	5	131652529	intron	0.028908	6	-0.0443646	0.00522999	C	A							NA/NA/NA/	NA/NA/NA/		A	C		-4.44E-02	I	Y	4.68E-01	NA
rs2171247	2.23E-17	16.65162503		5	131580234			7	-0.044516	0.005248	T	G							NA/NA/NA/	NA/NA/NA/		G	T		-4.45E-02	I	Y	5.55E-01	NA
rs4705929	2.24E-17	16.64917073		5	131584178			6	-0.0445105	0.00524775	T	G							NA/NA/NA/	NA/NA/NA/		G	T		-4.45E-02	I	Y	5.55E-01	NA
rs4583564	2.25E-17	16.64851098		22	37308915			7	0.0451499	0.00532326	T	G							NA/NA/NA/	NA/NA/NA/		G	T		4.51E-02	I	Y	5.59E-01	NA
rs5756401	2.36E-17	16.62663186		22	37308819			5	0.0451151	0.00532284	T	C							NA/NA/NA/	NA/NA/NA/		C	T		4.51E-02	I	Y	5.59E-01	NA
rs112668737	2.39E-17	16.62169842	HLA-DRB5	6	32489345	intron		6	0.073044	0.0086189	C	A							NA/NA/NA/	NA/NA/NA/		A	C		7.30E-02	I	Y	7.33E-01	NA
rs9267485	2.41E-17	16.6186394	DDX39B	6	31505790	intron		5	-0.0531442	0.00627172	G	A							NA/NA/NA/	NA/NA/NA/		A	G		-5.31E-02	I	Y	2.24E-01	NA
rs9270019	2.43E-17	16.61502328	HLA-DRB1	6	32553053	intron		6	-0.0893009	0.01053979	G	C							NA/NA/NA/	10540/1943/197/		C	G		-8.93E-02	I	Y	1.60E-01	NA
rs7721882	2.56E-17	16.59143952		5	131418948			5	-0.0446896	0.00527851	G	A							NA/NA/NA/	NA/NA/NA/		A	G		-4.47E-02	I	Y	4.22E-01	NA
rs9274551	2.60E-17	16.58573881		6	32634834			6	0.0478832	0.00565675	T	C							NA/NA/NA/	NA/NA/NA/		C	T		4.79E-02	I	Y	5.71E-01	NA
rs3916443	2.62E-17	16.58135737		5	131369079		0.002317	7	0.0461133	0.00544842	T	C							NA/NA/NA/	NA/NA/NA/		C	T		4.61E-02	I	Y	6.45E-01	NA
rs3763112	2.65E-17	16.57671971		5	131586480		0.383955	5	-0.044394	0.00524604	G	A							NA/NA/NA/	16825/41919/26166/		A	G		-4.44E-02	I	Y	5.55E-01	NA
rs112300250	2.69E-17	16.5696798		5	131583292			6	0.044398	0.00524769	G	A							NA/NA/NA/	NA/NA/NA/		A	G		4.44E-02	I	Y	4.45E-01	NA
rs4705938	2.74E-17	16.56293947	LOC553103	5	131694077	intron	0.00298	1f	0.044163	0.00522104	T	C							NA/NA/NA/	NA/NA/NA/		C	T		4.42E-02	I	Y	5.32E-01	NA
rs334902	2.78E-17	16.55563819		5	131586559		0.474469	5	-0.0443698	0.0052467	G	C							NA/NA/NA/	NA/NA/NA/		C	G		-4.44E-02	I	Y	5.55E-01	NA
rs4330455	2.79E-17	16.55399438		5	131586349		0.327889	5	0.0443659	0.00524651	T	C							NA/NA/NA/	NA/NA/NA/		C	T		4.44E-02	I	Y	4.45E-01	NA
rs10060615	2.79E-17	16.5537192	SLC22A5	5	131708877	intron		7	0.0441903	0.0052258	T	C							NA/NA/NA/	NA/NA/NA/		C	T		4.42E-02	I	Y	5.34E-01	NA
rs9269901	2.84E-17	16.54618648	HLA-DRB1	6	32551192	intron		6	0.0865503	0.01023749	T	C							NA/NA/NA/	3037/7094/0/		C	T		8.66E-02	I	Y	8.23E-01	NA
rs6898270	2.93E-17	16.53330435		5	131421190		0.140651	5	-0.0446169	0.00527967	T	C							NA/NA/NA/	NA/NA/NA/		C	T		-4.46E-02	I	Y	4.22E-01	NA
rs4705849	3.14E-17	16.50328479	P4HA2	5	131559199	intron		5	0.0450071	0.00533094	T	A							NA/NA/NA/	NA/NA/NA/		A	T		4.50E-02	I	Y	5.47E-01	NA
rs3864277	3.15E-17	16.5020384		5	131420249		0.154638	6	0.0445788	0.00528042	G	A							NA/NA/NA/	12332/34000/23493/		A	G		4.46E-02	I	Y	5.79E-01	NA
rs35149731	3.16E-17	16.49964001		5	131247790			7	0.0463882	0.00549516	G	A							NA/NA/NA/	NA/NA/NA/		A	G		4.64E-02	I	Y	6.30E-01	NA
rs4705930	3.30E-17	16.48190081		5	131587686			6	0.0443027	0.00525109	G	C							NA/NA/NA/	NA/NA/NA/		C	G		4.43E-02	I	Y	4.45E-01	NA
rs4935356	3.46E-17	16.46118757	HLA-DRA	6	32412388	intron		1f	-0.0447468	0.00530724	T	G							NA/NA/NA/	NA/NA/NA/		G	T		-4.47E-02	I	Y	5.14E-01	NA
rs4821556	3.46E-17	16.46067419		22	37292764			6	-0.0482461	0.00572237	G	A							NA/NA/NA/	NA/NA/NA/		A	G		-4.82E-02	I	Y	4.71E-01	NA
rs9269902	3.62E-17	16.44164189	HLA-DRB1	6	32551197	intron		6	0.0862307	0.01023378	T	C							NA/NA/NA/	3929/1546/5819/		C	T		8.62E-02	I	Y	8.22E-01	NA
rs3132946	3.63E-17	16.44009577	NOTCH4	6	32190028	intron	13.310581	6	0.064422	0.00764599	G	A							NA/NA/NA/	1640/19479/63770/		A	G		6.44E-02	I	Y	8.66E-01	NA
rs9269840	3.67E-17	16.43522745	HLA-DRB1	6	32550150	intron		6	0.0860539	0.01021489	G	A							NA/NA/NA/	NA/NA/NA/		A	G		8.61E-02	I	Y	8.32E-01	NA
rs3104369	3.75E-17	16.42592357		6	32602482		2.378252	1f	-0.0515308	0.00611877	T	C							NA/NA/NA/	37322/24800/4192/		C	T		-5.15E-02	I	Y	2.49E-01	NA
rs9270035	3.82E-17	16.41794232	HLA-DRB1	6	32553446	intron		6	-0.0867677	0.01030532	G	A							NA/NA/NA/	10331/3019/9/		A	G		-8.68E-02	I	Y	1.70E-01	NA
rs6863213	3.85E-17	16.41479767		5	131575932			6	-0.0440527	0.00523268	T	C							NA/NA/NA/	NA/NA/NA/		C	T		-4.41E-02	I	Y	4.52E-01	NA
rs11949055	3.99E-17	16.39918496		5	131576737			7	0.0440311	0.00523274	T	C							NA/NA/NA/	NA/NA/NA/		C	T		4.40E-02	I	Y	5.48E-01	NA
rs7736284	4.02E-17	16.39621062		5	131588151		0.823954	7	0.0441963	0.00525287	T	C							NA/NA/NA/	NA/NA/NA/		C	T		4.42E-02	I	Y	4.45E-01	NA
rs10479000	4.12E-17	16.38558162	PDLIM4	5	131607402	intron		5	0.0440071	0.00523217	T	C							NA/NA/NA/	NA/NA/NA/		C	T		4.40E-02	I	Y	5.44E-01	NA
rs72793280	4.31E-17	16.36554389	P4HA2	5	131562900	exon		5	-0.0442103	0.00525971	T	C							NA/NA/NA/	NA/NA/NA/		C	T		-4.42E-02	I	Y	4.50E-01	NA
rs9268796	4.54E-17	16.34326377		6	32421329			7	-0.0450256	0.00536056	T	G							NA/NA/NA/	NA/NA/NA/		G	T		-4.50E-02	I	Y	4.06E-01	NA
rs9273370	4.56E-17	16.34109612		6	32626492			5	-0.0454439	0.00541073	G	A							NA/NA/NA/	NA/NA/NA/		A	G		-4.54E-02	I	Y	3.97E-01	NA
rs9268832	4.58E-17	16.33952822		6	32427789			1f	-0.0448968	0.00534586	T	C							NA/NA/NA/	31493/40151/13218/		C	T		-4.49E-02	I	Y	3.92E-01	NA
rs3134998	4.61E-17	16.33596006		6	32636757			7	-0.0466189	0.00555155	T	C							NA/NA/NA/	NA/NA/NA/		C	T		-4.66E-02	I	Y	3.73E-01	NA
rs2089855	4.83E-17	16.31581556		5	131573529		1.03807	1f	-0.0439075	0.00523207	G	A							NA/NA/NA/	25597/41937/17351/		A	G		-4.39E-02	I	Y	4.52E-01	NA
rs3844312	4.92E-17	16.30787427		5	131582356		0.0188	5	-0.043904	0.005233	T	C							NA/NA/NA/	12010/4058/4138/		C	T		-4.39E-02	I	Y	4.52E-01	NA
rs13357280	5.06E-17	16.29596193	PDLIM4	5	131600187	intron		5	-0.0438738	0.0052314	G	A							NA/NA/NA/	NA/NA/NA/		A	G		-4.39E-02	I	Y	4.56E-01	NA
rs2075724	5.10E-17	16.29273138		22	37309418		0.86912	5	0.0445253	0.00530964	T	G							NA/NA/NA/	NA/NA/NA/		G	T		4.45E-02	I	Y	5.57E-01	NA
rs11242109	5.19E-17	16.28456746	SLC22A4	5	131677047	intron		7	-0.043764	0.00522024	T	G							NA/NA/NA/	NA/NA/NA/		G	T		-4.38E-02	I	Y	4.73E-01	NA
rs9268783	5.25E-17	16.27987379		6	32420715			7	-0.0449392	0.00536123	T	C							NA/NA/NA/	NA/NA/NA/		C	T		-4.49E-02	I	Y	4.09E-01	NA
rs10058655	5.55E-17	16.25598881		5	131570896		0.56864	5	-0.0438687	0.00523757	T	A							NA/NA/NA/	NA/NA/NA/		A	T		-4.39E-02	I	Y	4.51E-01	NA
rs9274662	5.88E-17	16.23055473		6	32636494			4	-0.0465927	0.00556738	T	C							NA/NA/NA/	NA/NA/NA/		C	T		-4.66E-02	I	Y	3.75E-01	NA
rs35388762	6.00E-17	16.22180822		5	131565961				0.0440467	0.00526465	I	D							NA/NA/NA/	NA/NA/NA/		D	I		4.40E-02	I	Y	5.52E-01	NA
rs4594848	6.06E-17	16.21748868		5	131586598		0.612783	1f	0.0437721	0.00523257	C	A							NA/NA/NA/	14272/34499/21040/		A	C		4.38E-02	I	Y	5.48E-01	NA
rs7735891	6.14E-17	16.21212385	PDLIM4	5	131597005	intron		4	-0.0437632	0.00523241	T	C							NA/NA/NA/	NA/NA/NA/		C	T		-4.38E-02	I	Y	4.56E-01	NA
rs7197	6.30E-17	16.20046785	HLA-DRA	6	32412580	exon	0.711596	5	-0.0573918	0.00686448	T	C							NA/NA/NA/	45418/18799/2119/		C	T		-5.74E-02	I	Y	1.75E-01	NA
rs199834894	6.39E-17	16.19476361			0				0.0440278	0.00526702	I	D							NA/NA/NA/	NA/NA/NA/		D	I		4.40E-02	I	Y	5.52E-01	NA
rs4705915	6.49E-17	16.18762149		5	131391458		0.318307	7	-0.0456621	0.0054638	T	A							NA/NA/NA/	NA/NA/NA/		A	T		-4.57E-02	I	Y	3.57E-01	NA
rs2631367	6.54E-17	16.18460291	SLC22A5	5	131705458	exon		4	0.0436135	0.00521919	G	C							NA/NA/NA/	18728/42292/22411/		C	G		4.36E-02	I	Y	5.27E-01	NA
rs9268790	6.87E-17	16.1627513		6	32421010			7	0.0457424	0.00547784	G	A							NA/NA/NA/	NA/NA/NA/		A	G		4.57E-02	I	Y	5.70E-01	NA
rs9274561	6.99E-17	16.15533212		6	32634953			5	0.0468427	0.00561097	G	A							NA/NA/NA/	NA/NA/NA/		A	G		4.68E-02	I	Y	5.76E-01	NA
rs113823725	7.21E-17	16.14178413	P4HA2	5	131563501	exon		4	-0.0438762	0.00525796	G	C							NA/NA/NA/	NA/NA/NA/		C	G		-4.39E-02	I	Y	4.50E-01	NA
rs4705928	7.30E-17	16.13671284		5	131578637			7	-0.0436539	0.00523218	T	C							NA/NA/NA/	NA/NA/NA/		C	T		-4.37E-02	I	Y	4.52E-01	NA
rs115570563	7.49E-17	16.12575366	HLA-DRB5	6	32489200	intron		7	0.0719789	0.00862977	T	C							NA/NA/NA/	NA/NA/NA/		C	T		7.20E-02	I	Y	7.32E-01	NA
rs72793278	7.86E-17	16.10441449	P4HA2	5	131561372	intron		4	0.0438789	0.0052647	C	A							NA/NA/NA/	NA/NA/NA/		A	C		4.39E-02	I	Y	5.47E-01	NA
rs72793283	8.58E-17	16.06671067		5	131566941			6	0.0436078	0.00523863	G	A							NA/NA/NA/	NA/NA/NA/		A	G		4.36E-02	I	Y	5.49E-01	NA
rs11955347	8.60E-17	16.06532282		5	131567924		0.069426	6	0.0435786	0.00523537	G	A							NA/NA/NA/	13512/32795/20023/		A	G		4.36E-02	I	Y	5.49E-01	NA
rs3131631	8.71E-17	16.05992301		6	31484683			1f	0.0522172	0.00627429	G	C							NA/NA/NA/	40008/22901/3355/		C	G		5.22E-02	I	Y	7.75E-01	NA
rs721121	8.88E-17	16.05134452		5	131406433		0.996729	4	0.0439821	0.00528627	T	G							NA/NA/NA/	NA/NA/NA/		G	T		4.40E-02	I	Y	5.76E-01	NA
rs3131294	8.91E-17	16.050192	NOTCH4	6	32180146	intron	0.60659	1b	0.0636123	0.00764594	G	A							NA/NA/NA/	NA/NA/NA/		A	G		6.36E-02	I	Y	8.66E-01	NA
rs9271673	8.93E-17	16.049079		6	32592833			5	0.0560393	0.00673594	G	C							NA/NA/NA/	NA/NA/NA/		C	G		5.60E-02	I	Y	8.05E-01	NA
rs4705926	8.93E-17	16.04901628	P4HA2	5	131561758	intron		5	-0.0437462	0.00525831	T	C							NA/NA/NA/	NA/NA/NA/		C	T		-4.37E-02	I	Y	4.53E-01	NA
rs3868087	8.94E-17	16.04879221		6	31484892			7	0.0521989	0.00627438	C	A							NA/NA/NA/	NA/NA/NA/		A	C		5.22E-02	I	Y	7.75E-01	NA
rs3104390	8.94E-17	16.04846432		6	32595031			5	0.0552828	0.00664514	T	A							NA/NA/NA/	NA/NA/NA/		A	T		5.53E-02	I	Y	8.01E-01	NA
rs7701414	9.02E-17	16.04487436		5	131585958		0.120394	1f	-0.0435258	0.00523254	G	A							NA/NA/NA/	NA/NA/NA/		A	G		-4.35E-02	I	Y	4.52E-01	NA
rs200113786	9.25E-17	16.03396815			0				-0.0446051	0.0053642	I	D							NA/NA/NA/	NA/NA/NA/		D	I		-4.46E-02	I	Y	4.37E-01	NA
rs139295809	9.80E-17	16.00877392		5	131439628				-0.0445992	0.00536794	I	D							NA/NA/NA/	NA/NA/NA/		D	I		-4.46E-02	I	Y	4.59E-01	NA
rs2105898	1.04E-16	15.98409144		6	32590498			4	-0.0556646	0.00670522	T	G							NA/NA/NA/	NA/NA/NA/		G	T		-5.57E-02	I	Y	1.89E-01	NA
rs200818875	1.05E-16	15.979386			0				-0.0524186	0.0063152	I	D							NA/NA/NA/	NA/NA/NA/		D	I		-5.24E-02	I	Y	2.33E-01	NA
rs67447454	1.11E-16	15.95468485		22	37302786				-0.0445482	0.00537138	I	D							NA/NA/NA/	NA/NA/NA/		D	I		-4.45E-02	I	Y	4.35E-01	NA
rs9271513	1.14E-16	15.94381958		6	32589523			5	0.0556459	0.00671188	G	C							NA/NA/NA/	NA/NA/NA/		C	G		5.56E-02	I	Y	8.10E-01	NA
rs9274605	1.17E-16	15.9303504		6	32635662			7	0.0460721	0.00555959	T	C							NA/NA/NA/	NA/NA/NA/		C	T		4.61E-02	I	Y	5.62E-01	NA
rs1060270	1.21E-16	15.91650455	HLA-DRB1	6	32546603	exon		5	0.0826501	0.00997799	G	A							NA/NA/NA/	NA/NA/NA/		A	G		8.27E-02	I	Y	8.29E-01	NA
rs112537099	1.22E-16	15.91324877		5	131591725			5	-0.0433457	0.00523356	G	C							NA/NA/NA/	NA/NA/NA/		C	G		-4.33E-02	I	Y	4.53E-01	NA
rs3132940	1.23E-16	15.91022908	GPSM3	6	32161396	intron	0.547018	6	-0.0636992	0.0076918	T	G							NA/NA/NA/	51856/15645/1327/		G	T		-6.37E-02	I	Y	1.35E-01	NA
rs3132460	1.23E-16	15.90909328		6	31480671			7	0.0520859	0.00628971	T	C							NA/NA/NA/	NA/NA/NA/		C	T		5.21E-02	I	Y	7.77E-01	NA
rs3096695	1.25E-16	15.90221533	TNXB	6	32069806	intron	0.242046	7	-0.0635389	0.00767449	G	C							NA/NA/NA/	NA/NA/NA/		C	G		-6.35E-02	I	Y	1.34E-01	NA
rs9268118	1.26E-16	15.90023996		6	32249987			6	-0.0704078	0.00850429	T	C							NA/NA/NA/	NA/NA/NA/		C	T		-7.04E-02	I	Y	1.63E-01	NA
rs7720230	1.27E-16	15.89723024		5	131592405			1f	0.0433207	0.00523331	T	G							NA/NA/NA/	13637/32826/19865/		G	T		4.33E-02	I	Y	5.47E-01	NA
rs9269762	1.28E-16	15.89394176	HLA-DRB1	6	32548321	intron		4	0.0859212	0.01038065	T	C							NA/NA/NA/	NA/NA/NA/		C	T		8.59E-02	I	Y	8.38E-01	NA
rs9268820	1.28E-16	15.89188506		6	32425397			6	-0.0452042	0.00546181	C	A							NA/NA/NA/	NA/NA/NA/		A	C		-4.52E-02	I	Y	4.63E-01	NA
rs9269698	1.40E-16	15.85357116	HLA-DRB1	6	32546986	intron		5	-0.0822858	0.00995477	G	C							NA/NA/NA/	NA/NA/NA/		C	G		-8.23E-02	I	Y	1.69E-01	NA
rs17622208	1.41E-16	15.85144053	SLC22A5	5	131717050	intron	0.140814	6	0.043141	0.00521954	G	A							NA/NA/NA/	18727/42316/23867/		A	G		4.31E-02	I	Y	5.30E-01	NA
rs9271770	1.42E-16	15.84721037		6	32594248			5	-0.055764	0.00674771	G	A							NA/NA/NA/	NA/NA/NA/		A	G		-5.58E-02	I	Y	1.93E-01	NA
rs3129783	1.42E-16	15.847134		6	32655730			7	0.0440457	0.00532976	G	A							NA/NA/NA/	NA/NA/NA/		A	G		4.40E-02	I	Y	5.13E-01	NA
rs116370429	1.45E-16	15.8374117	HLA-DRB5	6	32489214	intron		6	0.0711925	0.00861704	T	G							NA/NA/NA/	379/3875/10397/		G	T		7.12E-02	I	Y	7.33E-01	NA
rs9271631	1.46E-16	15.83423056		6	32591996			6	0.055949	0.00677303	G	A							NA/NA/NA/	NA/NA/NA/		A	G		5.59E-02	I	Y	8.01E-01	NA
rs3130682	1.47E-16	15.83344261	C2	6	31884823	intron		7	-0.0630215	0.0076294	T	C							NA/NA/NA/	NA/NA/NA/		C	T		-6.30E-02	I	Y	1.36E-01	NA
rs10040809	1.47E-16	15.83228991	ACSL6	5	131343017	intron		6	-0.0439454	0.00532024	C	A							NA/NA/NA/	NA/NA/NA/		A	C		-4.39E-02	I	Y	4.10E-01	NA
rs114828939	1.53E-16	15.81625483	HLA-DRB5	6	32489204	intron		7	-0.0711882	0.00862259	G	A							NA/NA/NA/	NA/NA/NA/		A	G		-7.12E-02	I	Y	2.67E-01	NA
rs9274550	1.57E-16	15.80454594		6	32634795			5	-0.0465426	0.00563989	G	A							NA/NA/NA/	NA/NA/NA/		A	G		-4.65E-02	I	Y	4.24E-01	NA
rs3828802	1.57E-16	15.8045404		6	32636073			4	0.0463127	0.00561203	G	A							NA/NA/NA/	NA/NA/NA/		A	G		4.63E-02	I	Y	5.73E-01	NA
rs3130613	1.58E-16	15.80070019		6	31481535			5	0.0518913	0.00628883	G	C							NA/NA/NA/	NA/NA/NA/		C	G		5.19E-02	I	Y	7.77E-01	NA
rs2395045	1.59E-16	15.79736731		6	31484517			1b	0.0517286	0.00626981	T	C							NA/NA/NA/	3364/22936/40027/		C	T		5.17E-02	I	Y	7.75E-01	NA
rs9269795	1.61E-16	15.79287481	HLA-DRB1	6	32549259	intron		4	-0.0868321	0.01052605	G	A							NA/NA/NA/	NA/NA/NA/		A	G		-8.68E-02	I	Y	1.53E-01	NA
rs3132459	1.61E-16	15.79251644		6	31481092			7	0.0518785	0.006289	T	C							NA/NA/NA/	NA/NA/NA/		C	T		5.19E-02	I	Y	7.77E-01	NA
rs9274670	1.66E-16	15.77896936		6	32636597			4	-0.0470353	0.00570447	T	G							NA/NA/NA/	NA/NA/NA/		G	T		-4.70E-02	I	Y	3.98E-01	NA
rs3128761	1.69E-16	15.77162274	C2	6	31879158	intron	0.304176	4	0.063135	0.00765892	T	A							NA/NA/NA/	NA/NA/NA/		A	T		6.31E-02	I	Y	8.64E-01	NA
rs1044506	1.70E-16	15.76861452	NOTCH4	6	32172065	exon	0.381762	6	-0.0631174	0.00765755	T	G							NA/NA/NA/	19798/5807/475/		G	T		-6.31E-02	I	Y	1.34E-01	NA
rs9274594	1.78E-16	15.74967028		6	32635435			4	0.0462601	0.00561594	T	C							NA/NA/NA/	NA/NA/NA/		C	T		4.63E-02	I	Y	5.70E-01	NA
rs3093999	1.80E-16	15.74513061		6	31484550			1f	0.0516516	0.00627142	T	A							NA/NA/NA/	NA/NA/NA/		A	T		5.17E-02	I	Y	7.75E-01	NA
rs3131632	1.82E-16	15.73943494		6	31483752			6	0.0516683	0.00627464	G	A							NA/NA/NA/	NA/NA/NA/		A	G		5.17E-02	I	Y	7.75E-01	NA
rs3132457	1.83E-16	15.73781954		6	31484561			5	-0.0516487	0.00627261	G	A							NA/NA/NA/	NA/NA/NA/		A	G		-5.16E-02	I	Y	2.25E-01	NA
rs3130681	1.86E-16	15.73135885	C2	6	31880611	intron		7	-0.0630374	0.00765739	T	C							NA/NA/NA/	NA/NA/NA/		C	T		-6.30E-02	I	Y	1.37E-01	NA
rs247001	1.90E-16	15.72049275	ACSL6	5	131346461	intron		5	0.0432895	0.00526045	G	A							NA/NA/NA/	NA/NA/NA/		A	G		4.33E-02	I	Y	4.65E-01	NA
rs9271683	1.93E-16	15.71480738		6	32592950			3a	0.055661	0.00676511	T	C							NA/NA/NA/	NA/NA/NA/		C	T		5.57E-02	I	Y	7.99E-01	NA
rs3094000	1.95E-16	15.70934223		6	31484054			7	-0.0515857	0.00627094	T	C							NA/NA/NA/	NA/NA/NA/		C	T		-5.16E-02	I	Y	2.25E-01	NA
rs9274595	2.02E-16	15.6936672		6	32635450			4	-0.0461828	0.0056171	G	A							NA/NA/NA/	NA/NA/NA/		A	G		-4.62E-02	I	Y	4.31E-01	NA
rs9274596	2.04E-16	15.68995702		6	32635467			3a	0.0460987	0.00560757	T	G							NA/NA/NA/	NA/NA/NA/		G	T		4.61E-02	I	Y	5.71E-01	NA
rs9271629	2.05E-16	15.68781206		6	32591976			6	-0.055792	0.00678718	C	A							NA/NA/NA/	NA/NA/NA/		A	C		-5.58E-02	I	Y	2.01E-01	NA
rs9271641	2.11E-16	15.67628806		6	32592209			7	0.0556877	0.00677712	G	A							NA/NA/NA/	NA/NA/NA/		A	G		5.57E-02	I	Y	8.01E-01	NA
rs9271640	2.11E-16	15.67579577		6	32592200			7	-0.0556868	0.00677712	T	C							NA/NA/NA/	NA/NA/NA/		C	T		-5.57E-02	I	Y	1.99E-01	NA
rs2239803	2.11E-16	15.67512517	HLA-DRA	6	32411833	intron	0.730622	6	0.0431888	0.00525623	T	C							NA/NA/NA/	18203/32469/15677/		C	T		4.32E-02	I	Y	4.80E-01	NA
rs7192	2.16E-16	15.6662304	HLA-DRA	6	32411646	exon	0.765496	1f	-0.0440983	0.00536852	T	G							NA/NA/NA/	32223/39898/12741/		G	T		-4.41E-02	I	Y	3.85E-01	NA
rs3129768	2.18E-16	15.66105172		6	32595083		0.574095	1f	0.0544935	0.00663519	T	G							NA/NA/NA/	3113/26013/55768/		G	T		5.45E-02	I	Y	8.10E-01	NA
rs9274666	2.29E-16	15.6408041		6	32636543			4	0.0473282	0.00576666	G	A							NA/NA/NA/	NA/NA/NA/		A	G		4.73E-02	I	Y	5.55E-01	NA
rs7194	2.32E-16	15.63422009	HLA-DRA	6	32412480	exon	0.697721	1f	-0.0440491	0.00536832	G	A							NA/NA/NA/	30880/38328/12237/		A	G		-4.40E-02	I	Y	3.85E-01	NA
rs7195	2.33E-16	15.63310098	HLA-DRA	6	32412539	exon		1f	0.0440466	0.00536822	G	A							NA/NA/NA/	NA/NA/NA/		A	G		4.40E-02	I	Y	6.15E-01	NA
rs2213584	2.46E-16	15.60862023		6	32413259			4	0.044002	0.00536722	G	A							NA/NA/NA/	9917/31204/25230/		A	G		4.40E-02	I	Y	6.15E-01	NA
rs4935354	2.50E-16	15.60138649	HLA-DRA	6	32412398	intron	0.711911	1f	0.0440157	0.0053702	T	C							NA/NA/NA/	NA/NA/NA/		C	T		4.40E-02	I	Y	6.14E-01	NA
rs2227139	2.59E-16	15.58605514		6	32413459		0.801608	1f	-0.0439678	0.00536714	G	A							NA/NA/NA/	32224/39708/12748/		A	G		-4.40E-02	I	Y	3.85E-01	NA
rs9268644	2.61E-16	15.58255322	HLA-DRA	6	32408044	intron	1.08018	1f	0.0437733	0.00534403	C	A							NA/NA/NA/	11694/31283/23071/		A	C		4.38E-02	I	Y	5.86E-01	NA
rs2213586	2.66E-16	15.57553		6	32413094			1f	0.0439468	0.00536649	G	A							NA/NA/NA/	12737/39902/31419/		A	G		4.39E-02	I	Y	6.15E-01	NA
rs2213585	2.70E-16	15.56864106		6	32413150		0.754287	1d	-0.0439369	0.00536653	G	A							NA/NA/NA/	25227/31196/9916/		A	G		-4.39E-02	I	Y	3.85E-01	NA
rs200838	2.86E-16	15.54309826	SLC22A5	5	131710399	intron		7	0.0426979	0.00521972	C	A							NA/NA/NA/	NA/NA/NA/		A	C		4.27E-02	I	Y	5.25E-01	NA
rs2069614	2.87E-16	15.5415752		5	131407601		0.994257	5	0.0431845	0.00527948	T	C							NA/NA/NA/	NA/NA/NA/		C	T		4.32E-02	I	Y	5.74E-01	NA
rs2631360	2.90E-16	15.53790911	SLC22A5	5	131707429	intron		1f	-0.0426916	0.00521986	G	A							NA/NA/NA/	NA/NA/NA/		A	G		-4.27E-02	I	Y	4.75E-01	NA
rs3096700	2.96E-16	15.52802071		6	32221782		0.820282	6	0.0443584	0.00542549	C	A							NA/NA/NA/	800/2344/2104/		A	C		4.44E-02	I	Y	6.26E-01	NA
rs3130285	3.00E-16	15.5225951	TNXB	6	32026257	intron	0.229708	5	-0.0626478	0.00766388	T	C							NA/NA/NA/	NA/NA/NA/		C	T		-6.26E-02	I	Y	1.34E-01	NA
rs9267972	3.06E-16	15.51487081		6	32217232		7.745688	5	0.0443177	0.00542294	G	A							NA/NA/NA/	NA/NA/NA/		A	G		4.43E-02	I	Y	6.26E-01	NA
rs2036202	3.08E-16	15.51110255		6	32596309			7	0.0546969	0.00669384	T	C							NA/NA/NA/	NA/NA/NA/		C	T		5.47E-02	I	Y	8.06E-01	NA
rs9274552	3.10E-16	15.50800414		6	32634838			6	0.0462084	0.00565561	C	A							NA/NA/NA/	NA/NA/NA/		A	C		4.62E-02	I	Y	5.59E-01	NA
rs2069616	3.11E-16	15.50766014		5	131408077		0.993611	5	-0.0430915	0.00527418	G	A							NA/NA/NA/	21763/32473/12112/		A	G		-4.31E-02	I	Y	4.26E-01	NA
rs3763327	3.18E-16	15.49805661		6	32413830		1.065985	6	-0.0438556	0.00536946	G	C							NA/NA/NA/	NA/NA/NA/		C	G		-4.39E-02	I	Y	3.85E-01	NA
rs3115572	3.21E-16	15.49325151		6	32220484		0.294943	1f	0.0442808	0.00542241	G	C							NA/NA/NA/	12279/38945/33615/		C	G		4.43E-02	I	Y	6.26E-01	NA
rs200973687	3.29E-16	15.48258767			0				-0.0442718	0.00542327	I	D							NA/NA/NA/	NA/NA/NA/		D	I		-4.43E-02	I	Y	3.74E-01	NA
rs5750328	3.31E-16	15.4807208		22	37284219		0.1014	5	0.0446197	0.00546624	G	A							NA/NA/NA/	NA/NA/NA/		A	G		4.46E-02	I	Y	6.25E-01	NA
rs3115571	3.31E-16	15.48068007		6	32220918		0.330658	5	0.0442639	0.00542265	G	A							NA/NA/NA/	NA/NA/NA/		A	G		4.43E-02	I	Y	6.26E-01	NA
rs3130316	3.35E-16	15.47476596		6	32221228		0.332311	6	-0.0442556	0.00542273	T	C							NA/NA/NA/	26332/30420/9507/		C	T		-4.43E-02	I	Y	3.74E-01	NA
rs9273510	3.37E-16	15.47253637	HLA-DQB1	6	32628474	intron		6	-0.0447943	0.00548915	G	C							NA/NA/NA/	NA/NA/NA/		C	G		-4.48E-02	I	Y	4.25E-01	NA
rs3096694	3.37E-16	15.4717777	PPT2	6	32123951	intron		6	-0.0621161	0.00761199	T	C							NA/NA/NA/	NA/NA/NA/		C	T		-6.21E-02	I	Y	1.69E-01	NA
rs149952891	3.38E-16	15.47115269	FNIP1	5	131062407	intron			0.0463965	0.00568576	T	C							NA/NA/NA/	NA/NA/NA/		C	T		4.64E-02	I	Y	6.41E-01	NA
rs9271636	3.52E-16	15.45368565		6	32592119			6	-0.0561743	0.0068881	G	C							NA/NA/NA/	NA/NA/NA/		C	G		-5.62E-02	I	Y	2.19E-01	NA
rs9271635	3.52E-16	15.45356716		6	32592116			6	0.056174	0.0068881	G	C							NA/NA/NA/	NA/NA/NA/		C	G		5.62E-02	I	Y	7.81E-01	NA
rs12517950	3.56E-16	15.44859392		5	131731326			6	-0.0433523	0.0053168	G	A							NA/NA/NA/	NA/NA/NA/		A	G		-4.34E-02	I	Y	4.04E-01	NA
rs17132288	3.67E-16	15.43483484	ACSL6	5	131336105	intron	0.168023	1f	-0.0432544	0.00530728	T	C							NA/NA/NA/	NA/NA/NA/		C	T		-4.33E-02	I	Y	4.10E-01	NA
rs735562	3.67E-16	15.43474975		22	37296946		0.17773	4	0.043772	0.00537081	G	C							NA/NA/NA/	NA/NA/NA/		C	G		4.38E-02	I	Y	6.21E-01	NA
rs11739135	3.71E-16	15.43068228		5	131733397		0.076606	1f	0.0433218	0.00531631	G	C							NA/NA/NA/	13789/40996/30120/		C	G		4.33E-02	I	Y	5.96E-01	NA
rs3134943	3.73E-16	15.42823878	RNF5	6	32147761	intron	0.571721	6	-0.0615047	0.00754829	T	C							NA/NA/NA/	62965/20142/1766/		C	T		-6.15E-02	I	Y	1.38E-01	NA
rs1130366	3.79E-16	15.42159576	HLA-DQB1	6	32634300	exon		4	-0.0463884	0.0056944	G	C							NA/NA/NA/	NA/NA/NA/		C	G		-4.64E-02	I	Y	4.41E-01	NA
rs9271695	3.80E-16	15.4203067		6	32593080			5	0.054879	0.00673696	G	A							NA/NA/NA/	NA/NA/NA/		A	G		5.49E-02	I	Y	8.05E-01	NA
rs3130309	3.90E-16	15.40946801		6	32215472		0.706294	6	0.0441716	0.00542453	G	A							NA/NA/NA/	NA/NA/NA/		A	G		4.42E-02	I	Y	6.26E-01	NA
rs11746555	3.91E-16	15.40797211	SLC22A5	5	131727033	intron	0.272559	7	0.0433021	0.00531802	G	A							NA/NA/NA/	10749/32068/23523/		A	G		4.33E-02	I	Y	5.96E-01	NA
rs3131283	3.98E-16	15.40027409		6	32119898		0.19291	1f	-0.0624413	0.00767057	T	C							NA/NA/NA/	61290/18600/1547/		C	T		-6.24E-02	I	Y	1.33E-01	NA
rs9274564	4.01E-16	15.39695419		6	32635048			6	-0.0462545	0.00568276	G	A							NA/NA/NA/	NA/NA/NA/		A	G		-4.63E-02	I	Y	4.43E-01	NA
rs11748193	4.04E-16	15.39334675	SLC22A5	5	131725329	intron	0.238026	1f	0.0432902	0.00531923	T	A							NA/NA/NA/	NA/NA/NA/		A	T		4.33E-02	I	Y	5.96E-01	NA
rs3214098	4.12E-16	15.38500265	P4HA2	5	131553428	intron			-0.0429768	0.00528223	I	D							NA/NA/NA/	NA/NA/NA/		D	I		-4.30E-02	I	Y	4.51E-01	NA
rs3130683	4.15E-16	15.38237384	C2	6	31888367	intron	0.304491	6	0.0620136	0.00762271	T	C							NA/NA/NA/	1561/18668/60525/		C	T		6.20E-02	I	Y	8.64E-01	NA
rs3134953	4.17E-16	15.37997019		6	32109165			6	-0.0620086	0.00762272	G	A							NA/NA/NA/	NA/NA/NA/		A	G		-6.20E-02	I	Y	1.37E-01	NA
rs9271634	4.20E-16	15.37717901		6	32592112			6	0.055993	0.00688388	G	A							NA/NA/NA/	NA/NA/NA/		A	G		5.60E-02	I	Y	7.82E-01	NA
rs9273479	4.25E-16	15.37160903	HLA-DQB1	6	32628093	intron		3a	-0.0442527	0.00544155	T	C							NA/NA/NA/	NA/NA/NA/		C	T		-4.43E-02	I	Y	4.16E-01	NA
rs35403253	4.27E-16	15.36988448	FNIP1	5	131080960	intron		6	-0.0456689	0.00561602	T	C							NA/NA/NA/	NA/NA/NA/		C	T		-4.57E-02	I	Y	3.65E-01	NA
rs112594243	4.38E-16	15.35886215	HLA-DRB5	6	32489254	intron		7	0.0701028	0.00862361	C	A							NA/NA/NA/	NA/NA/NA/		A	C		7.01E-02	I	Y	7.25E-01	NA
rs3792894	4.40E-16	15.35637759	P4HA2	5	131547271	intron	0.06706	6	0.042732	0.00525731	G	A							NA/NA/NA/	NA/NA/NA/		A	G		4.27E-02	I	Y	5.52E-01	NA
rs9271719	4.62E-16	15.33528377		6	32593479			7	0.0551019	0.0067841	T	C							NA/NA/NA/	NA/NA/NA/		C	T		5.51E-02	I	Y	7.98E-01	NA
rs3134993	4.72E-16	15.32609481		6	32637778			5	-0.0442279	0.00544701	G	A							NA/NA/NA/	NA/NA/NA/		A	G		-4.42E-02	I	Y	4.13E-01	NA
rs9267551	4.75E-16	15.32349112	DDAH2	6	31697957	exon	0.107442	1f	0.0621782	0.00765843	G	C							NA/NA/NA/	NA/NA/NA/		C	G		6.22E-02	I	Y	8.66E-01	NA
rs9272293	4.85E-16	15.31466319		6	32603742			5	0.0459476	0.00566104	G	A							NA/NA/NA/	NA/NA/NA/		A	G		4.59E-02	I	Y	5.86E-01	NA
rs12657965	4.92E-16	15.30802519	P4HA2	5	131545387	intron		7	-0.0426279	0.00525324	G	C							NA/NA/NA/	NA/NA/NA/		C	G		-4.26E-02	I	Y	4.48E-01	NA
rs2301579	4.94E-16	15.30588025	P4HA2	5	131553340	intron		6	0.0427954	0.00527426	C	A							NA/NA/NA/	NA/NA/NA/		A	C		4.28E-02	I	Y	5.50E-01	NA
rs12653783	4.96E-16	15.30492567	P4HA2	5	131545378	intron		7	-0.0426219	0.00525306	G	A							NA/NA/NA/	NA/NA/NA/		A	G		-4.26E-02	I	Y	4.48E-01	NA
rs10052046	5.09E-16	15.29291719	P4HA2	5	131544466	intron		7	-0.0425985	0.00525236	T	G							NA/NA/NA/	NA/NA/NA/		G	T		-4.26E-02	I	Y	4.48E-01	NA
rs75953559	5.31E-16	15.27457682	RAPGEF6	5	130941741	intron		6	-0.0478169	0.00589951	G	A							NA/NA/NA/	NA/NA/NA/		A	G		-4.78E-02	I	Y	3.44E-01	NA
rs3805681	5.44E-16	15.26409784	P4HA2	5	131537860	intron	0.068714	6	0.0425121	0.00524692	T	G							NA/NA/NA/	NA/NA/NA/		G	T		4.25E-02	I	Y	5.52E-01	NA
rs9281766	5.48E-16	15.26157701	C6orf10	6	32338620	intron			0.0558486	0.00689354	I	D							NA/NA/NA/	NA/NA/NA/		D	I		5.58E-02	I	Y	8.28E-01	NA
rs9271731	5.52E-16	15.25816085		6	32593612			6	0.0559111	0.00690207	G	A							NA/NA/NA/	NA/NA/NA/		A	G		5.59E-02	I	Y	7.77E-01	NA
rs152815	5.54E-16	15.25619558	FNIP1	5	131026218	intron		7	0.0452801	0.00559007	G	A							NA/NA/NA/	NA/NA/NA/		A	G		4.53E-02	I	Y	6.29E-01	NA
rs3828675	5.68E-16	15.24558209	P4HA2	5	131546868	intron		7	0.0425629	0.00525655	G	A							NA/NA/NA/	NA/NA/NA/		A	G		4.26E-02	I	Y	5.52E-01	NA
rs3135344	5.79E-16	15.23744897		6	32395036			1f	0.0464254	0.00573519	T	C							NA/NA/NA/	5970/27053/33324/		C	T		4.64E-02	I	Y	7.05E-01	NA
rs5756391	5.85E-16	15.23318131		22	37298344		0.204498	5	0.0434594	0.00536958	G	A							NA/NA/NA/	12000/39956/32929/		A	G		4.35E-02	I	Y	6.23E-01	NA
rs7701237	5.92E-16	15.22755947	P4HA2	5	131534381	intron	0.083066	6	-0.0424599	0.00524711	T	C							NA/NA/NA/	NA/NA/NA/		C	T		-4.25E-02	I	Y	4.47E-01	NA
rs3749756	5.95E-16	15.22546844	P4HA2	5	131534499	intron	0.078052	6	-0.0424571	0.00524714	T	C							NA/NA/NA/	20180/32758/13311/		C	T		-4.25E-02	I	Y	4.47E-01	NA
rs2278398	6.00E-16	15.22165987	P4HA2	5	131530441	intron	0.098815	6	-0.0424465	0.00524653	G	A							NA/NA/NA/	NA/NA/NA/		A	G		-4.24E-02	I	Y	4.47E-01	NA
rs3805683	6.02E-16	15.22046411	P4HA2	5	131535125	intron	0.074833	6	0.0424512	0.00524732	T	G							NA/NA/NA/	NA/NA/NA/		G	T		4.25E-02	I	Y	5.53E-01	NA
rs4361509	6.07E-16	15.21696445	P4HA2	5	131536753	intron	0.071675	6	0.042566	0.00526216	G	A							NA/NA/NA/	NA/NA/NA/		A	G		4.26E-02	I	Y	5.54E-01	NA
rs3129900	6.29E-16	15.20159246	C6orf10	6	32305979	intron	0.004976	6	0.0556905	0.00688833	T	G							NA/NA/NA/	2578/23799/58438/		G	T		5.57E-02	I	Y	8.30E-01	NA
rs3129938	6.38E-16	15.1949459	C6orf10	6	32336495	intron	0.060233	6	-0.0556637	0.0068866	T	A							NA/NA/NA/	8118/3658/408/		A	T		-5.57E-02	I	Y	1.70E-01	NA
rs3129934	6.41E-16	15.19347883	C6orf10	6	32336187	intron	0.027193	6	-0.055661	0.00688662	T	C							NA/NA/NA/	58469/23844/2593/		C	T		-5.57E-02	I	Y	1.70E-01	NA
rs9267658	6.43E-16	15.19206536	SLC44A4	6	31845985	intron	0.239872	1f	-0.0618514	0.0076529	T	C							NA/NA/NA/	63740/19515/1610/		C	T		-6.19E-02	I	Y	1.34E-01	NA
rs11950815	6.46E-16	15.19006473	RAPGEF6	5	130955487	intron		7	0.0458376	0.0056719	G	A							NA/NA/NA/	NA/NA/NA/		A	G		4.58E-02	I	Y	6.36E-01	NA
rs10076758	6.47E-16	15.1890635		5	131524299			6	-0.0423938	0.00524595	G	A							NA/NA/NA/	NA/NA/NA/		A	G		-4.24E-02	I	Y	4.47E-01	NA
rs201791878	6.51E-16	15.18664789			0				-0.0448285	0.0055477	I	D							NA/NA/NA/	NA/NA/NA/		D	I		-4.48E-02	I	Y	4.72E-01	NA
rs10478998	6.51E-16	15.1864537		5	131516531		0.137263	7	0.0423838	0.00524519	G	A							NA/NA/NA/	NA/NA/NA/		A	G		4.24E-02	I	Y	5.53E-01	NA
rs9282158	6.58E-16	15.18192066		6	32634746				0.0463641	0.00573867	I	D							NA/NA/NA/	NA/NA/NA/		D	I		4.64E-02	I	Y	5.58E-01	NA
rs6896703	6.59E-16	15.18139806		5	131521295		0.060011	6	-0.0423813	0.0052458	G	C							NA/NA/NA/	NA/NA/NA/		C	G		-4.24E-02	I	Y	4.47E-01	NA
rs25887	6.74E-16	15.17128856		5	131416061		0.185751	5	0.0425363	0.00526684	C	A							NA/NA/NA/	27351/41821/15723/		A	C		4.25E-02	I	Y	4.31E-01	NA
rs10075459	6.80E-16	15.16752111	P4HA2	5	131541363	intron	0.067033	5	-0.0423916	0.0052496	G	C							NA/NA/NA/	NA/NA/NA/		C	G		-4.24E-02	I	Y	4.47E-01	NA
rs3129758	6.93E-16	15.15925737		6	32584625			5	0.0448113	0.0055508	G	A							NA/NA/NA/	NA/NA/NA/		A	G		4.48E-02	I	Y	6.25E-01	NA
rs116819869	7.20E-16	15.14255533	HLA-DRB5	6	32489247	intron		7	-0.0694491	0.00860742	T	C							NA/NA/NA/	NA/NA/NA/		C	T		-6.94E-02	I	Y	2.77E-01	NA
rs9271639	7.21E-16	15.14232684		6	32592143			6	0.0555628	0.00688673	G	A							NA/NA/NA/	NA/NA/NA/		A	G		5.56E-02	I	Y	7.85E-01	NA
rs3130487	7.46E-16	15.1270691	MSH5	6	31723389	intron		6	0.0615613	0.00763427	T	C							NA/NA/NA/	NA/NA/NA/		C	T		6.16E-02	I	Y	8.65E-01	NA
rs7703009	7.47E-16	15.12673347	P4HA2	5	131552385	intron		5	-0.0424953	0.00526994	G	C							NA/NA/NA/	NA/NA/NA/		C	G		-4.25E-02	I	Y	4.50E-01	NA
rs76264710	7.75E-16	15.11092026		6	32569305			7	0.0547341	0.00679139	G	A							NA/NA/NA/	NA/NA/NA/		A	G		5.47E-02	I	Y	6.70E-01	NA
rs3129888	7.79E-16	15.10840122	HLA-DRA	6	32411726	intron	0.739057	1f	-0.0528116	0.00655349	G	A							NA/NA/NA/	54891/26558/3401/		A	G		-5.28E-02	I	Y	1.96E-01	NA
rs9267576	7.81E-16	15.10756033		6	31812038		0.148757	6	-0.0616203	0.00764679	T	G							NA/NA/NA/	61098/18775/1561/		G	T		-6.16E-02	I	Y	1.34E-01	NA
rs145060323	8.29E-16	15.08147481		5	131496134				0.0422106	0.00524293	T	C							NA/NA/NA/	NA/NA/NA/		C	T		4.22E-02	I	Y	5.53E-01	NA
rs74993771	8.34E-16	15.07862883		5	131495729			7	-0.0422063	0.00524291	T	G							NA/NA/NA/	NA/NA/NA/		G	T		-4.22E-02	I	Y	4.47E-01	NA
rs6596070	8.55E-16	15.06785563	P4HA2	5	131556174	intron		5	0.0425792	0.00529124	T	C							NA/NA/NA/	NA/NA/NA/		C	T		4.26E-02	I	Y	5.49E-01	NA
rs16870187	8.58E-16	15.06674511		6	32498584			5	-0.0728402	0.00905166	C	A							NA/NA/NA/	10915/3447/335/		A	C		-7.28E-02	I	Y	1.99E-01	NA
rs3135390	8.71E-16	15.05990357	HLA-DRA	6	32412395	intron		5	-0.0527344	0.00655503	C	A							NA/NA/NA/	NA/NA/NA/		A	C		-5.27E-02	I	Y	1.97E-01	NA
rs3828790	8.91E-16	15.05005601		6	32635809			5	-0.0436217	0.00542417	T	C							NA/NA/NA/	NA/NA/NA/		C	T		-4.36E-02	I	Y	4.20E-01	NA
rs3828791	8.93E-16	15.04913395		6	32635813			5	0.0436198	0.0054241	G	A							NA/NA/NA/	NA/NA/NA/		A	G		4.36E-02	I	Y	5.80E-01	NA
rs9274573	9.13E-16	15.03955586		6	32635205			5	0.0449355	0.00558959	T	C							NA/NA/NA/	NA/NA/NA/		C	T		4.49E-02	I	Y	5.78E-01	NA
rs1800684	9.18E-16	15.03736127	AGER	6	32151994	exon		5	-0.061668	0.00767156	T	A							NA/NA/NA/	1539/18552/61265/		A	T		-6.17E-02	I	Y	1.35E-01	NA
rs70993902	9.34E-16	15.02973915		6	32594850				0.0550872	0.00685474	I	D							NA/NA/NA/	NA/NA/NA/		D	I		5.51E-02	I	Y	7.71E-01	NA
rs3129960	9.37E-16	15.02824048	C6orf10	6	32300809	intron		6	0.0553124	0.00688313	G	A							NA/NA/NA/	NA/NA/NA/		A	G		5.53E-02	I	Y	8.29E-01	NA
rs2897096	9.50E-16	15.02222017		5	131486284			6	-0.0421157	0.00524202	G	A							NA/NA/NA/	NA/NA/NA/		A	G		-4.21E-02	I	Y	4.47E-01	NA
rs146559788	9.55E-16	15.01991523		6	32431542				0.0579259	0.00721047	I	D							NA/NA/NA/	NA/NA/NA/		D	I		5.79E-02	I	Y	7.48E-01	NA
rs1049057	9.64E-16	15.01598514	HLA-DQB1	6	32634350	exon		4	-0.0452049	0.00562777	T	C							NA/NA/NA/	NA/NA/NA/		C	T		-4.52E-02	I	Y	4.29E-01	NA
rs715285	9.64E-16	15.01571128		5	131485383		0.031087	6	-0.042103	0.00524165	G	A							NA/NA/NA/	25951/41921/17033/		A	G		-4.21E-02	I	Y	4.47E-01	NA
rs735563	1.00E-15	14.999271		22	37296931		0.157346	4	-0.0431084	0.00536993	G	A							NA/NA/NA/	32689/38117/11970/		A	G		-4.31E-02	I	Y	3.76E-01	NA
rs116749111	1.03E-15	14.98868336		5	131462918			6	-0.0421501	0.00525251	T	G							NA/NA/NA/	NA/NA/NA/		G	T		-4.22E-02	I	Y	4.50E-01	NA
rs11749300	1.03E-15	14.98785905		5	131462836			6	0.042149	0.00525252	T	C							NA/NA/NA/	NA/NA/NA/		C	T		4.21E-02	I	Y	5.50E-01	NA
rs3117125	1.03E-15	14.98536607	C6orf10	6	32316016	intron	0.011204	7	-0.0553709	0.00690082	T	G							NA/NA/NA/	NA/NA/NA/		G	T		-5.54E-02	I	Y	1.70E-01	NA
rs247000	1.04E-15	14.98265358	ACSL6	5	131346641	intron		5	0.0425487	0.0053033	T	C							NA/NA/NA/	NA/NA/NA/		C	T		4.25E-02	I	Y	4.25E-01	NA
rs4346486	1.07E-15	14.9702673		22	37304410			7	-0.0431691	0.00538298	G	A							NA/NA/NA/	NA/NA/NA/		A	G		-4.32E-02	I	Y	4.16E-01	NA
rs3132963	1.16E-15	14.93529124	C6orf10	6	32320153	intron		6	-0.0551403	0.00688424	G	A							NA/NA/NA/	53318/22381/2415/		A	G		-5.51E-02	I	Y	1.71E-01	NA
rs3117119	1.16E-15	14.93384559	C6orf10	6	32318610	intron		6	-0.0551369	0.00688417	G	A							NA/NA/NA/	45821/18489/2026/		A	G		-5.51E-02	I	Y	1.71E-01	NA
rs4482596	1.18E-15	14.92943391		22	37304409			7	-0.0431179	0.00538437	G	C							NA/NA/NA/	NA/NA/NA/		C	G		-4.31E-02	I	Y	4.15E-01	NA
rs1043620	1.18E-15	14.92857461	HSPA1A	6	31783755	exon		5	-0.0610874	0.00762854	T	C							NA/NA/NA/	NA/NA/NA/		C	T		-6.11E-02	I	Y	1.35E-01	NA
rs9271774	1.27E-15	14.8969561		6	32594309			7	0.054227	0.00677942	C	A							NA/NA/NA/	NA/NA/NA/		A	C		5.42E-02	I	Y	7.92E-01	NA
rs75318474	1.27E-15	14.89570071		5	131457753			6	-0.0432057	0.00540178	G	A							NA/NA/NA/	NA/NA/NA/		A	G		-4.32E-02	I	Y	4.33E-01	NA
rs737739	1.31E-15	14.88258617		22	37306664			2b	0.0428669	0.00536192	G	A							NA/NA/NA/	NA/NA/NA/		A	G		4.29E-02	I	Y	5.86E-01	NA
rs9274660	1.37E-15	14.86226304		6	32636434			3a	0.0431127	0.00539656	G	A							NA/NA/NA/	NA/NA/NA/		A	G		4.31E-02	I	Y	5.88E-01	NA
rs3135387	1.46E-15	14.83452419		6	32415109			6	-0.0522535	0.00654721	T	G							NA/NA/NA/	NA/NA/NA/		G	T		-5.23E-02	I	Y	1.97E-01	NA
rs168681	1.50E-15	14.824784		5	131402450		1.762202	7	-0.0424565	0.00532151	G	A							NA/NA/NA/	NA/NA/NA/		A	G		-4.25E-02	I	Y	5.91E-01	NA
rs3828789	1.50E-15	14.82457227		6	32635754			7	0.0432092	0.0054159	T	G							NA/NA/NA/	NA/NA/NA/		G	T		4.32E-02	I	Y	5.85E-01	NA
rs2413433	1.59E-15	14.7975798		22	37305680			6	-0.0427626	0.00536509	G	A							NA/NA/NA/	NA/NA/NA/		A	G		-4.28E-02	I	Y	4.13E-01	NA
rs9274546	1.63E-15	14.78748746		6	32634736			5	0.0453411	0.00569065	T	C							NA/NA/NA/	NA/NA/NA/		C	T		4.53E-02	I	Y	5.52E-01	NA
rs9272482	1.68E-15	14.77350578	HLA-DQA1	6	32605920	intron		4	-0.0436381	0.00547965	G	A							NA/NA/NA/	NA/NA/NA/		A	G		-4.36E-02	I	Y	4.10E-01	NA
rs9272484	1.79E-15	14.74816475	HLA-DQA1	6	32605943	intron		4	-0.0436209	0.00548246	G	A							NA/NA/NA/	NA/NA/NA/		A	G		-4.36E-02	I	Y	4.10E-01	NA
6:32605274	1.79E-15	14.74815745			0				-0.0435488	0.0054734	T	C							NA/NA/NA/	NA/NA/NA/		C	T		-4.35E-02	I	Y	4.09E-01	NA
rs9268668	1.79E-15	14.7462962		6	32413889			7	-0.0430009	0.0054049	C	A							NA/NA/NA/	NA/NA/NA/		A	C		-4.30E-02	I	Y	3.74E-01	NA
rs1071630	1.82E-15	14.73902755	HLA-DQA1	6	32609126	exon		5	-0.0427347	0.00537284	T	C							NA/NA/NA/	4956/3075/4832/		C	T		-4.27E-02	I	Y	4.09E-01	NA
rs9271658	1.87E-15	14.72713309		6	32592588			6	-0.0543836	0.00684032	T	C							NA/NA/NA/	NA/NA/NA/		C	T		-5.44E-02	I	Y	2.21E-01	NA
rs9274607	1.90E-15	14.72013466		6	32635713			7	-0.0430732	0.00541907	T	C							NA/NA/NA/	NA/NA/NA/		C	T		-4.31E-02	I	Y	4.16E-01	NA
rs1030271	1.93E-15	14.71346045	CDC42SE2	5	130632655	intron	0.250346	7	-0.0450079	0.00566384	G	C							NA/NA/NA/	NA/NA/NA/		C	G		-4.50E-02	I	Y	3.60E-01	NA
rs34826728	1.96E-15	14.70850461	HLA-DQA1	6	32610109	intron		7	0.0427217	0.00537709	C	A							NA/NA/NA/	NA/NA/NA/		A	C		4.27E-02	I	Y	5.90E-01	NA
rs6905282	1.96E-15	14.70821837		6	32626015			4	-0.0426305	0.00536567	C	A							NA/NA/NA/	NA/NA/NA/		A	C		-4.26E-02	I	Y	5.73E-01	NA
rs9273358	1.97E-15	14.70581605		6	32626019			4	0.0426224	0.00536511	T	C							NA/NA/NA/	NA/NA/NA/		C	T		4.26E-02	I	Y	4.27E-01	NA
rs1140347	1.98E-15	14.70429439	HLA-DQB1	6	32628022	exon		4	0.0428175	0.00538997	G	A							NA/NA/NA/	NA/NA/NA/		A	G		4.28E-02	I	Y	5.80E-01	NA
esv2673441	2.00E-15	14.69950452			0				0.0440794	0.00554978	I	D							NA/NA/NA/	NA/NA/NA/		D	I		4.41E-02	I	Y	5.90E-01	NA
rs17612781	2.03E-15	14.69256815		6	32620311			7	-0.0452482	0.00569835	T	C							NA/NA/NA/	NA/NA/NA/		C	T		-4.52E-02	I	Y	4.41E-01	NA
rs9273443	2.04E-15	14.69127556	HLA-DQB1	6	32627600	exon		5	0.0422407	0.00531985	T	G							NA/NA/NA/	NA/NA/NA/		G	T		4.22E-02	I	Y	5.84E-01	NA
rs9268149	2.07E-15	14.68394155	C6orf10	6	32263099	intron		6	-0.0538	0.00677744	T	C							NA/NA/NA/	NA/NA/NA/		C	T		-5.38E-02	I	Y	1.78E-01	NA
rs2523497	2.09E-15	14.68078356	MICA	6	31376928	intron	0.635047	6	-0.043041	0.00542269	T	C							NA/NA/NA/	NA/NA/NA/		C	T		-4.30E-02	I	Y	6.05E-01	NA
rs3130071	2.15E-15	14.66826708	PRRC2A	6	31594628	exon		5	-0.060682	0.00764871	T	A							NA/NA/NA/	62530/19340/1464/		A	T		-6.07E-02	I	Y	1.35E-01	NA
rs9271669	2.20E-15	14.65779255		6	32592775			5	0.0539587	0.00680383	G	A							NA/NA/NA/	NA/NA/NA/		A	G		5.40E-02	I	Y	7.84E-01	NA
rs147237535	2.23E-15	14.65216474		5	131496375				0.0423703	0.0053437	C	A							NA/NA/NA/	NA/NA/NA/		A	C		4.24E-02	I	Y	5.63E-01	NA
rs35696821	2.23E-15	14.65187824		5	131508017			7	-0.0416156	0.00524857	T	C							NA/NA/NA/	NA/NA/NA/		C	T		-4.16E-02	I	Y	4.49E-01	NA
6:32634306	2.34E-15	14.62989419			0				0.0442932	0.00559071	T	A							NA/NA/NA/	NA/NA/NA/		A	T		4.43E-02	I	Y	5.80E-01	NA
rs4706020	2.39E-15	14.62207663	CDC42SE2	5	130674076	intron	0.000257	6	0.0449673	0.0056774	G	A							NA/NA/NA/	9244/33430/34546/		A	G		4.50E-02	I	Y	6.42E-01	NA
rs9272723	2.43E-15	14.61474774	HLA-DQA1	6	32609427	intron	1.558193	6	-0.0425692	0.00537605	T	C							NA/NA/NA/	29032/34398/14772/		C	T		-4.26E-02	I	Y	4.13E-01	NA
rs71796171	2.43E-15	14.61415073		6	32255236				0.0540503	0.00682614	I	D							NA/NA/NA/	NA/NA/NA/		D	I		5.41E-02	I	Y	8.25E-01	NA
rs11743851	2.45E-15	14.61082683	CDC42SE2	5	130613600	intron	0.005511	5	0.0448249	0.00566173	T	C							NA/NA/NA/	NA/NA/NA/		C	T		4.48E-02	I	Y	6.39E-01	NA
rs9268786	2.46E-15	14.60831876		6	32420855			6	-0.0444025	0.00560889	T	C							NA/NA/NA/	NA/NA/NA/		C	T		-4.44E-02	I	Y	4.52E-01	NA
rs200865886	2.48E-15	14.60630725			0				0.0545932	0.00689666	I	D							NA/NA/NA/	NA/NA/NA/		D	I		5.46E-02	I	Y	7.61E-01	NA
rs9268103	2.49E-15	14.60306524		6	32245370		0.029843	6	0.05403	0.00682631	G	A							NA/NA/NA/	1828/18697/45386/		A	G		5.40E-02	I	Y	8.25E-01	NA
rs200699784	2.50E-15	14.60150965			0				0.0540585	0.0068303	I	D							NA/NA/NA/	NA/NA/NA/		D	I		5.41E-02	I	Y	8.25E-01	NA
rs6913182	2.53E-15	14.59644026		6	32237926		0.022311	6	-0.0540179	0.00682642	T	C							NA/NA/NA/	NA/NA/NA/		C	T		-5.40E-02	I	Y	1.75E-01	NA
rs9271349	2.57E-15	14.58946233		6	32583830			4	0.0541437	0.00684406	G	A							NA/NA/NA/	NA/NA/NA/		A	G		5.41E-02	I	Y	8.20E-01	NA
rs2857600	2.58E-15	14.58921265		6	31582287			1b	-0.0607288	0.00767652	T	C							NA/NA/NA/	NA/NA/NA/		C	T		-6.07E-02	I	Y	1.34E-01	NA
rs66593511	2.58E-15	14.58793276		6	32253108				0.0542429	0.00685697	I	D							NA/NA/NA/	NA/NA/NA/		D	I		5.42E-02	I	Y	8.26E-01	NA
rs9273493	2.60E-15	14.58442907	HLA-DQB1	6	32628247	intron		5	-0.0425703	0.00538209	T	C							NA/NA/NA/	NA/NA/NA/		C	T		-4.26E-02	I	Y	4.19E-01	NA
rs9274555	2.61E-15	14.58353591		6	32634882			5	0.0468249	0.0059202	T	C							NA/NA/NA/	NA/NA/NA/		C	T		4.68E-02	I	Y	5.29E-01	NA
rs9274556	2.61E-15	14.58345601		6	32634883			5	0.046825	0.00592022	T	C							NA/NA/NA/	NA/NA/NA/		C	T		4.68E-02	I	Y	5.29E-01	NA
rs3115574	2.64E-15	14.57768927		6	32217413			5	-0.0440526	0.00557086	T	C							NA/NA/NA/	NA/NA/NA/		C	T		-4.41E-02	I	Y	3.32E-01	NA
rs17612858	2.68E-15	14.57245709		6	32620622			6	0.0446275	0.00564464	T	A							NA/NA/NA/	NA/NA/NA/		A	T		4.46E-02	I	Y	5.72E-01	NA
rs9272497	2.68E-15	14.57170481	HLA-DQA1	6	32606176	intron		4	0.0434087	0.00549063	T	A							NA/NA/NA/	NA/NA/NA/		A	T		4.34E-02	I	Y	5.86E-01	NA
rs9268787	2.77E-15	14.55689667		6	32420864			7	0.0443272	0.00560983	G	A							NA/NA/NA/	NA/NA/NA/		A	G		4.43E-02	I	Y	5.48E-01	NA
rs6936204	2.83E-15	14.54800491		6	32217092		8.95878	1f	-0.0440013	0.00557038	T	C							NA/NA/NA/	38186/36944/9769/		C	T		-4.40E-02	I	Y	3.32E-01	NA
rs9268148	2.86E-15	14.54324237		6	32259527		0.02403	1f	-0.0539065	0.00682552	G	A							NA/NA/NA/	53744/20208/2606/		A	G		-5.39E-02	I	Y	1.75E-01	NA
rs9274557	2.87E-15	14.54228459		6	32634887			5	0.046716	0.00591527	T	G							NA/NA/NA/	NA/NA/NA/		G	T		4.67E-02	I	Y	5.30E-01	NA
rs3104367	2.89E-15	14.53972324		6	32603487			3a	-0.0426041	0.00539512	T	C							NA/NA/NA/	NA/NA/NA/		C	T		-4.26E-02	I	Y	4.13E-01	NA
rs9268205	2.92E-15	14.53483286	C6orf10	6	32279938	intron	0.058231	7	0.0539128	0.00682841	G	A							NA/NA/NA/	NA/NA/NA/		A	G		5.39E-02	I	Y	8.25E-01	NA
rs9272416	2.96E-15	14.52854399		6	32605043			2a	0.0431459	0.00546596	T	C							NA/NA/NA/	NA/NA/NA/		C	T		4.31E-02	I	Y	5.90E-01	NA
rs12521097	3.01E-15	14.52163844		5	131575338		0.772525	7	0.0412169	0.0052229	G	A							NA/NA/NA/	14352/32980/18954/		A	G		4.12E-02	I	Y	5.35E-01	NA
rs1063355	3.03E-15	14.51877672	HLA-DQB1	6	32627714	exon		1d	-0.0416616	0.00527979	T	G							NA/NA/NA/	29506/40928/14459/		G	T		-4.17E-02	I	Y	4.11E-01	NA
rs9268154	3.03E-15	14.51807318	C6orf10	6	32266021	intron	0.008318	6	-0.0538621	0.00682615	T	A							NA/NA/NA/	NA/NA/NA/		A	T		-5.39E-02	I	Y	1.75E-01	NA
rs9268155	3.04E-15	14.51681224	C6orf10	6	32266310	intron		7	-0.0537809	0.00681617	T	C							NA/NA/NA/	NA/NA/NA/		C	T		-5.38E-02	I	Y	1.77E-01	NA
rs1063343	3.07E-15	14.5123583			0				-0.0424588	0.00538208	T	C							NA/NA/NA/	NA/NA/NA/		C	T		-4.25E-02	I	Y	4.18E-01	NA
rs9268234	3.13E-15	14.50436271	C6orf10	6	32289390	intron		6	0.0538569	0.0068289	C	A							NA/NA/NA/	NA/NA/NA/		A	C		5.39E-02	I	Y	8.26E-01	NA
rs17612640	3.16E-15	14.49997221		6	32615754			6	-0.0440597	0.00558754	G	A							NA/NA/NA/	NA/NA/NA/		A	G		-4.41E-02	I	Y	4.17E-01	NA
rs9272858	3.19E-15	14.49623655	HLA-DQA1	6	32610718	intron		4	0.0441363	0.00559801	T	C							NA/NA/NA/	NA/NA/NA/		C	T		4.41E-02	I	Y	5.65E-01	NA
rs10065787	3.20E-15	14.49419636		5	131436486		3.007771	4	-0.0414624	0.00525926	T	G							NA/NA/NA/	20611/32716/12985/		G	T		-4.15E-02	I	Y	4.42E-01	NA
rs3846728	3.31E-15	14.47984936		5	131436217		0.754104	5	0.0413566	0.00524859	G	A							NA/NA/NA/	NA/NA/NA/		A	G		4.14E-02	I	Y	5.56E-01	NA
rs9271363	3.46E-15	14.4608624		6	32586732			7	-0.0546055	0.00693483	G	C							NA/NA/NA/	NA/NA/NA/		C	G		-5.46E-02	I	Y	1.74E-01	NA
rs9272442	3.47E-15	14.45978068	HLA-DQA1	6	32605400	intron		5	0.0432013	0.00548674	T	C							NA/NA/NA/	NA/NA/NA/		C	T		4.32E-02	I	Y	5.87E-01	NA
rs9274537	3.49E-15	14.45700039		6	32634655			4	-0.0447903	0.00568912	G	A							NA/NA/NA/	NA/NA/NA/		A	G		-4.48E-02	I	Y	4.36E-01	NA
rs17843619	3.65E-15	14.43759887		6	32620775			5	-0.0450427	0.00572525	C	A							NA/NA/NA/	NA/NA/NA/		A	C		-4.50E-02	I	Y	4.43E-01	NA
rs9273374	3.66E-15	14.43673968		6	32626614			5	0.0415994	0.00528774	G	A							NA/NA/NA/	NA/NA/NA/		A	G		4.16E-02	I	Y	5.87E-01	NA
rs17843577	3.66E-15	14.43641688		6	32615510			7	0.0447939	0.00569387	T	C							NA/NA/NA/	NA/NA/NA/		C	T		4.48E-02	I	Y	5.64E-01	NA
rs2736177	3.91E-15	14.40732259		6	31586094		0.015508	1f	0.0600601	0.00764255	T	C							NA/NA/NA/	1259/15245/49830/		C	T		6.01E-02	I	Y	8.65E-01	NA
rs200030215	3.92E-15	14.40628096			0				-0.046442	0.00590989	I	D							NA/NA/NA/	NA/NA/NA/		D	I		-4.64E-02	I	Y	4.84E-01	NA
rs9272441	3.95E-15	14.40314241	HLA-DQA1	6	32605380	intron		5	-0.0431094	0.00548644	T	G							NA/NA/NA/	NA/NA/NA/		G	T		-4.31E-02	I	Y	4.11E-01	NA
rs9274583	3.99E-15	14.39884646		6	32635361			4	-0.045651	0.00581083	G	A							NA/NA/NA/	NA/NA/NA/		A	G		-4.57E-02	I	Y	4.59E-01	NA
rs9274584	3.99E-15	14.39868981		6	32635365			4	-0.0456506	0.0058108	G	A							NA/NA/NA/	NA/NA/NA/		A	G		-4.57E-02	I	Y	4.59E-01	NA
rs9268072	4.06E-15	14.39148252		6	32232652			7	0.0536621	0.00683239	G	C							NA/NA/NA/	NA/NA/NA/		C	G		5.37E-02	I	Y	8.23E-01	NA
rs247002	4.06E-15	14.3910463	ACSL6	5	131345232	intron		5	-0.0416014	0.00529688	G	A							NA/NA/NA/	NA/NA/NA/		A	G		-4.16E-02	I	Y	5.74E-01	NA
rs34843907	4.08E-15	14.38923766	HLA-DQA1	6	32610059	intron		7	-0.0424348	0.00540335	T	G							NA/NA/NA/	NA/NA/NA/		G	T		-4.24E-02	I	Y	4.15E-01	NA
rs147599819	4.10E-15	14.3875669		6	32594815				0.0549395	0.00699604	I	D							NA/NA/NA/	NA/NA/NA/		D	I		5.49E-02	I	Y	7.35E-01	NA
rs3104364	4.13E-15	14.38379975		6	32603968			6	0.0425991	0.00542535	G	A							NA/NA/NA/	NA/NA/NA/		A	G		4.26E-02	I	Y	5.81E-01	NA
rs9274600	4.30E-15	14.36663053		6	32635592			6	0.0441821	0.00563051	G	A							NA/NA/NA/	NA/NA/NA/		A	G		4.42E-02	I	Y	4.31E-01	NA
rs17843584	4.38E-15	14.35864291		6	32615668			6	0.0439329	0.00560041	T	G							NA/NA/NA/	NA/NA/NA/		G	T		4.39E-02	I	Y	5.81E-01	NA
rs3132972	4.41E-15	14.35578797		6	32230354			6	0.0428854	0.00546745	G	A							NA/NA/NA/	NA/NA/NA/		A	G		4.29E-02	I	Y	6.45E-01	NA
rs7751376	4.58E-15	14.33887383	HLA-DQA1	6	32605437	intron		5	0.0430699	0.0054944	G	C							NA/NA/NA/	NA/NA/NA/		C	G		4.31E-02	I	Y	5.87E-01	NA
rs9271775	4.62E-15	14.33504041		6	32594328		0.574069	6	0.0543898	0.00693946	T	C							NA/NA/NA/	2013/18748/45580/		C	T		5.44E-02	I	Y	8.26E-01	NA
rs3104363	4.84E-15	14.31503442		6	32604000			7	0.0421866	0.00538647	T	G							NA/NA/NA/	NA/NA/NA/		G	T		4.22E-02	I	Y	5.87E-01	NA
rs247003	4.85E-15	14.31415977	ACSL6	5	131344392	intron		5	0.0414745	0.00529571	G	A							NA/NA/NA/	NA/NA/NA/		A	G		4.15E-02	I	Y	4.26E-01	NA
rs17612633	4.88E-15	14.31175642		6	32615710			7	-0.0438856	0.00560407	G	C							NA/NA/NA/	NA/NA/NA/		C	G		-4.39E-02	I	Y	4.19E-01	NA
rs17612625	4.88E-15	14.31155348		6	32615702			7	0.0438853	0.00560408	C	A							NA/NA/NA/	NA/NA/NA/		A	C		4.39E-02	I	Y	5.81E-01	NA
rs1063348	5.04E-15	14.29739199			0				0.0418222	0.00534343	G	A							NA/NA/NA/	NA/NA/NA/		A	G		4.18E-02	I	Y	5.84E-01	NA
rs3115668	5.09E-15	14.29296408		6	31641485			7	-0.0570573	0.00729113	T	C							NA/NA/NA/	NA/NA/NA/		C	T		-5.71E-02	I	Y	1.50E-01	NA
rs17843578	5.14E-15	14.28894141		6	32615520			7	-0.0446944	0.00571217	G	A							NA/NA/NA/	NA/NA/NA/		A	G		-4.47E-02	I	Y	4.39E-01	NA
rs247005	5.20E-15	14.28421135	ACSL6	5	131342098	intron		7	0.0414158	0.00529409	T	C							NA/NA/NA/	NA/NA/NA/		C	T		4.14E-02	I	Y	4.26E-01	NA
rs9274554	5.24E-15	14.28055518		6	32634870			5	0.0459421	0.00587347	G	A							NA/NA/NA/	NA/NA/NA/		A	G		4.59E-02	I	Y	5.25E-01	NA
rs17843579	5.24E-15	14.28035885		6	32615527			7	-0.0446832	0.00571257	T	G							NA/NA/NA/	NA/NA/NA/		G	T		-4.47E-02	I	Y	4.39E-01	NA
rs202086154	5.41E-15	14.26667271			0				0.0459318	0.00587517	I	D							NA/NA/NA/	NA/NA/NA/		D	I		4.59E-02	I	Y	5.24E-01	NA
rs1063349	5.46E-15	14.2624305	HLA-DQB1	6	32627906	exon		2b	-0.0418001	0.00534752	T	C							NA/NA/NA/	NA/NA/NA/		C	T		-4.18E-02	I	Y	4.16E-01	NA
rs3131376	5.53E-15	14.25719948	LY6G5C	6	31646683	intron		7	0.0569855	0.00729162	G	A							NA/NA/NA/	NA/NA/NA/		A	G		5.70E-02	I	Y	8.50E-01	NA
rs3131377	5.63E-15	14.24977789	LY6G5B	6	31639420	intron		7	0.0569506	0.00728917	G	A							NA/NA/NA/	NA/NA/NA/		A	G		5.70E-02	I	Y	8.49E-01	NA
rs9272346	5.63E-15	14.24920012		6	32604372		0.829014	6	-0.0417663	0.00534583	G	A							NA/NA/NA/	29351/37530/14314/		A	G		-4.18E-02	I	Y	4.12E-01	NA
rs247006	5.64E-15	14.24889033	ACSL6	5	131341377	intron		6	-0.0413565	0.00529344	G	C							NA/NA/NA/	NA/NA/NA/		C	G		-4.14E-02	I	Y	5.74E-01	NA
rs1063346	5.78E-15	14.23810823			0				0.0423998	0.00542915	G	A							NA/NA/NA/	NA/NA/NA/		A	G		4.24E-02	I	Y	5.72E-01	NA
rs3204428	5.78E-15	14.23778448			0				0.042398	0.00542899	T	C							NA/NA/NA/	NA/NA/NA/		C	T		4.24E-02	I	Y	5.72E-01	NA
rs9273482	6.00E-15	14.22175539	HLA-DQB1	6	32628127	intron		4	-0.0422894	0.00541831	T	C							NA/NA/NA/	NA/NA/NA/		C	T		-4.23E-02	I	Y	4.23E-01	NA
rs2394994	6.01E-15	14.22109301		6	31391618		0.115951	3a	0.0517172	0.00662641	T	A							NA/NA/NA/	NA/NA/NA/		A	T		5.17E-02	I	Y	8.07E-01	NA
rs1063345	6.05E-15	14.21857424	HLA-DQB1	6	32627976	exon		4	-0.0422734	0.00541689	G	A							NA/NA/NA/	NA/NA/NA/		A	G		-4.23E-02	I	Y	4.24E-01	NA
rs3134954	6.05E-15	14.21857137	TNXB	6	32071893	intron	0.139578	6	0.0582909	0.00746937	T	C							NA/NA/NA/	1765/20535/62569/		C	T		5.83E-02	I	Y	8.59E-01	NA
rs11738827	6.19E-15	14.20825603	CDC42SE2	5	130717090	intron		7	-0.044739	0.00573504	T	C							NA/NA/NA/	NA/NA/NA/		C	T		-4.47E-02	I	Y	3.55E-01	NA
rs3115669	6.24E-15	14.20448703	BAG6	6	31619024	intron	0.00676	6	-0.0595316	0.00763236	T	G							NA/NA/NA/	NA/NA/NA/		G	T		-5.95E-02	I	Y	1.35E-01	NA
rs9271671	6.26E-15	14.20327861		6	32592794			5	0.0531837	0.00681882	T	G							NA/NA/NA/	NA/NA/NA/		G	T		5.32E-02	I	Y	7.82E-01	NA
rs2858302	6.27E-15	14.20296664		6	32636756			7	-0.0433319	0.00555576	T	C							NA/NA/NA/	NA/NA/NA/		C	T		-4.33E-02	I	Y	5.67E-01	NA
rs9271655	6.29E-15	14.20139631		6	32592567			6	-0.0534921	0.00685885	G	A							NA/NA/NA/	NA/NA/NA/		A	G		-5.35E-02	I	Y	2.27E-01	NA
rs9272675	6.31E-15	14.19967066	HLA-DQA1	6	32608888	intron		5	0.0425628	0.00545783	T	G							NA/NA/NA/	NA/NA/NA/		G	T		4.26E-02	I	Y	5.80E-01	NA
rs3130068	6.54E-15	14.18411291	PRRC2A	6	31590354	intron		4	-0.0568397	0.00729279	G	A							NA/NA/NA/	NA/NA/NA/		A	G		-5.68E-02	I	Y	1.50E-01	NA
rs17612583	6.65E-15	14.17699357		6	32615470			6	-0.0449322	0.00576654	G	A							NA/NA/NA/	NA/NA/NA/		A	G		-4.49E-02	I	Y	4.43E-01	NA
rs72852269	6.65E-15	14.17690089		6	32624858			5	0.04374	0.00561355	T	C							NA/NA/NA/	NA/NA/NA/		C	T		4.37E-02	I	Y	5.52E-01	NA
rs2239802	6.85E-15	14.16456184	HLA-DRA	6	32411846	intron	0.722453	7	-0.0493747	0.00633962	G	C							NA/NA/NA/	3814/27275/50307/		C	G		-4.94E-02	I	Y	2.14E-01	NA
rs9268789	6.89E-15	14.16153817		6	32420888			7	0.0489825	0.00628972	G	A							NA/NA/NA/	NA/NA/NA/		A	G		4.90E-02	I	Y	4.66E-01	NA
rs3130320	6.96E-15	14.15721109		6	32223258		0.437965	1b	-0.0427498	0.00549051	T	C							NA/NA/NA/	36384/37843/10659/		C	T		-4.27E-02	I	Y	3.48E-01	NA
rs7196	7.07E-15	14.15072005	HLA-DRA	6	32412571	exon	0.704796	5	0.0493488	0.00633958	T	A							NA/NA/NA/	NA/NA/NA/		A	T		4.93E-02	I	Y	7.86E-01	NA
rs2395182	7.07E-15	14.15070469		6	32413317		0.775651	1f	0.0493476	0.00633943	T	G							NA/NA/NA/	3967/27824/52385/		G	T		4.93E-02	I	Y	7.86E-01	NA
rs66662713	7.19E-15	14.14298731		6	32634203				-0.0439192	0.0056437	I	D							NA/NA/NA/	NA/NA/NA/		D	I		-4.39E-02	I	Y	4.30E-01	NA
rs422090	7.23E-15	14.14094821	ACSL6	5	131339846	intron	0.165135	7	-0.0411776	0.0052918	T	C							NA/NA/NA/	NA/NA/NA/		C	T		-4.12E-02	I	Y	5.74E-01	NA
rs3117181	7.33E-15	14.13474911	TNXB	6	32071017	intron	0.207424	6	0.0581266	0.00747168	G	C							NA/NA/NA/	NA/NA/NA/		C	G		5.81E-02	I	Y	8.58E-01	NA
rs113663338	7.40E-15	14.13065209		6	32624847			5	0.0436552	0.00561237	T	G							NA/NA/NA/	NA/NA/NA/		G	T		4.37E-02	I	Y	5.53E-01	NA
rs449915	7.53E-15	14.12337347	ACSL6	5	131340231	intron	0.165491	6	-0.0411485	0.00529154	G	A							NA/NA/NA/	NA/NA/NA/		A	G		-4.11E-02	I	Y	5.73E-01	NA
rs9272488	8.77E-15	14.05707123	HLA-DQA1	6	32606005	intron		5	0.0433257	0.00558543	G	A							NA/NA/NA/	NA/NA/NA/		A	G		4.33E-02	I	Y	5.70E-01	NA
rs9274536	8.87E-15	14.05209352		6	32634634			4	0.0438387	0.00565263	T	C							NA/NA/NA/	NA/NA/NA/		C	T		4.38E-02	I	Y	5.72E-01	NA
rs9272494	8.99E-15	14.04627654	HLA-DQA1	6	32606085	intron		5	0.0428967	0.00553237	T	A							NA/NA/NA/	NA/NA/NA/		A	T		4.29E-02	I	Y	5.81E-01	NA
rs9271702	9.07E-15	14.04255746		6	32593220			7	-0.0593385	0.00765365	T	G							NA/NA/NA/	NA/NA/NA/		G	T		-5.93E-02	I	Y	1.98E-01	NA
rs199677308	9.12E-15	14.03982377			0				-0.0439366	0.00566787	I	D							NA/NA/NA/	NA/NA/NA/		D	I		-4.39E-02	I	Y	4.54E-01	NA
rs17843603	9.29E-15	14.03185808		6	32620241			7	-0.0440153	0.00567974	G	A							NA/NA/NA/	NA/NA/NA/		A	G		-4.40E-02	I	Y	4.38E-01	NA
rs9273415	9.45E-15	14.02458841	HLA-DQB1	6	32627310	exon		5	0.0425481	0.00549191	T	C							NA/NA/NA/	NA/NA/NA/		C	T		4.25E-02	I	Y	5.60E-01	NA
rs3130283	9.49E-15	14.02287934	AGPAT1	6	32138545	intron	0.077456	6	0.057667	0.00744387	C	A							NA/NA/NA/	1368/15875/48823/		A	C		5.77E-02	I	Y	8.57E-01	NA
rs57298920	9.67E-15	14.01472985		6	31605976				-0.0587751	0.00758925	I	D							NA/NA/NA/	NA/NA/NA/		D	I		-5.88E-02	I	Y	1.37E-01	NA
rs3130342	1.03E-14	13.98659814		6	32080146		0.267073	6	0.0578181	0.00747362	C	A							NA/NA/NA/	1682/19462/59939/		A	C		5.78E-02	I	Y	8.59E-01	NA
rs17843580	1.05E-14	13.97843861		6	32615551			7	0.0439493	0.00568269	G	A							NA/NA/NA/	NA/NA/NA/		A	G		4.39E-02	I	Y	5.66E-01	NA
rs3134963	1.06E-14	13.97485805		6	32102305			7	-0.0578515	0.00748127	T	C							NA/NA/NA/	NA/NA/NA/		C	T		-5.79E-02	I	Y	1.44E-01	NA
rs9267659	1.07E-14	13.9722428	SLC44A4	6	31846234	intron	0.318915	1f	0.0503251	0.00650861	G	A							NA/NA/NA/	2719/21328/41757/		A	G		5.03E-02	I	Y	7.96E-01	NA
rs3117182	1.07E-14	13.97198621	TNXB	6	32066819	intron	0.302287	5	-0.057785	0.00747348	T	A							NA/NA/NA/	NA/NA/NA/		A	T		-5.78E-02	I	Y	1.42E-01	NA
rs2075726	1.07E-14	13.97122547	CSF2RB	22	37310046	intron	5.480839	5	-0.0403552	0.00521939	G	A							NA/NA/NA/	21613/42306/20974/		A	G		-4.04E-02	I	Y	4.93E-01	NA
rs200668911	1.08E-14	13.96734498			0				0.0424552	0.0054918	I	D							NA/NA/NA/	NA/NA/NA/		D	I		4.25E-02	I	Y	5.42E-01	NA
rs9273326	1.10E-14	13.96038365		6	32623219			4	-0.0423881	0.00548457	T	C							NA/NA/NA/	NA/NA/NA/		C	T		-4.24E-02	I	Y	4.19E-01	NA
rs760518	1.13E-14	13.94703303	NCF4	22	37259605	intron		4	-0.0527655	0.00683077	T	C							NA/NA/NA/	NA/NA/NA/		C	T		-5.28E-02	I	Y	2.08E-01	NA
rs17843573	1.18E-14	13.92851198		6	32615400			7	0.0438383	0.00567909	T	C							NA/NA/NA/	NA/NA/NA/		C	T		4.38E-02	I	Y	5.70E-01	NA
rs440970	1.19E-14	13.92539198	ACSL6	5	131336287	intron	0.16576	1f	-0.0407517	0.00527986	T	G							NA/NA/NA/	15186/41521/28167/		G	T		-4.08E-02	I	Y	5.76E-01	NA
rs34965594	1.20E-14	13.92024008		5	131377826			6	0.0403202	0.00522498	T	A							NA/NA/NA/	NA/NA/NA/		A	T		4.03E-02	I	Y	4.83E-01	NA
rs2857609	1.20E-14	13.91968022		6	31577825			6	0.0564664	0.00731748	G	A							NA/NA/NA/	NA/NA/NA/		A	G		5.65E-02	I	Y	8.50E-01	NA
rs9281557	1.22E-14	13.91282574		6	31666286				0.0587549	0.00761603	I	D							NA/NA/NA/	NA/NA/NA/		D	I		5.88E-02	I	Y	8.61E-01	NA
rs17843607	1.26E-14	13.9009343		6	32620435			7	-0.0441869	0.00573026	G	A							NA/NA/NA/	NA/NA/NA/		A	G		-4.42E-02	I	Y	4.45E-01	NA
rs17843606	1.29E-14	13.88928574		6	32620399			7	0.0439586	0.0057032	T	G							NA/NA/NA/	NA/NA/NA/		G	T		4.40E-02	I	Y	5.58E-01	NA
rs17843605	1.30E-14	13.88666843		6	32620391			7	0.0439584	0.00570373	T	G							NA/NA/NA/	NA/NA/NA/		G	T		4.40E-02	I	Y	5.58E-01	NA
rs5750326	1.31E-14	13.88183451		22	37276285		1.968954	4	-0.040046	0.00519705	C	A							NA/NA/NA/	21522/42082/21276/		A	C		-4.00E-02	I	Y	4.96E-01	NA
rs5875313	1.32E-14	13.87840405	HLA-B	6	31323776	intron			0.0440309	0.00571495	I	D							NA/NA/NA/	NA/NA/NA/		D	I		4.40E-02	I	Y	6.77E-01	NA
rs5750325	1.34E-14	13.87262952		22	37276251			4	0.0400619	0.00520094	G	A							NA/NA/NA/	NA/NA/NA/		A	G		4.01E-02	I	Y	5.04E-01	NA
rs7382354	1.36E-14	13.86491508		6	32414639			7	-0.0487658	0.00633277	G	A							NA/NA/NA/	NA/NA/NA/		A	G		-4.88E-02	I	Y	2.14E-01	NA
rs31482	1.39E-14	13.85805507		5	131429182			5	0.0410512	0.00533235	G	A							NA/NA/NA/	NA/NA/NA/		A	G		4.11E-02	I	Y	3.99E-01	NA
rs9273328	1.40E-14	13.85287114		6	32623233			3a	-0.042236	0.00548733	G	A							NA/NA/NA/	NA/NA/NA/		A	G		-4.22E-02	I	Y	4.19E-01	NA
rs9268788	1.40E-14	13.85268239		6	32420866			7	0.0490026	0.00636626	T	C							NA/NA/NA/	NA/NA/NA/		C	T		4.90E-02	I	Y	4.57E-01	NA
rs9272357	1.41E-14	13.8515516		6	32604522			4	-0.0426151	0.00553686	C	A							NA/NA/NA/	NA/NA/NA/		A	C		-4.26E-02	I	Y	4.31E-01	NA
rs72852265	1.42E-14	13.84739675		6	32624715			6	0.0440215	0.00572051	C	A							NA/NA/NA/	NA/NA/NA/		A	C		4.40E-02	I	Y	5.44E-01	NA
rs4705841	1.42E-14	13.84739675		5	131364510			6	0.0401604	0.00521876	T	G							NA/NA/NA/	NA/NA/NA/		G	T		4.02E-02	I	Y	4.82E-01	NA
rs9273329	1.43E-14	13.84399633		6	32623242			3a	-0.0421292	0.00547532	G	A							NA/NA/NA/	NA/NA/NA/		A	G		-4.21E-02	I	Y	4.18E-01	NA
rs74824383	1.44E-14	13.84238006		6	32624731			6	0.0440214	0.0057216	G	A							NA/NA/NA/	NA/NA/NA/		A	G		4.40E-02	I	Y	5.43E-01	NA
rs9274565	1.46E-14	13.83683863		6	32635067			6	-0.0441143	0.00573489	T	A							NA/NA/NA/	NA/NA/NA/		A	T		-4.41E-02	I	Y	4.63E-01	NA
rs3763115	1.46E-14	13.83499916		5	131364181		0.004128	7	0.0401256	0.00521672	T	G							NA/NA/NA/	17769/33272/15490/		G	T		4.01E-02	I	Y	4.83E-01	NA
rs7382085	1.47E-14	13.83170292		6	32414420			7	-0.0487215	0.00633506	G	A							NA/NA/NA/	NA/NA/NA/		A	G		-4.87E-02	I	Y	2.14E-01	NA
rs9273417	1.48E-14	13.83042548	HLA-DQB1	6	32627352	exon		5	0.0425048	0.00552701	G	A							NA/NA/NA/	NA/NA/NA/		A	G		4.25E-02	I	Y	5.55E-01	NA
rs59631195	1.51E-14	13.82067518		6	32056350				-0.0573987	0.00746649	I	D							NA/NA/NA/	NA/NA/NA/		D	I		-5.74E-02	I	Y	1.42E-01	NA
rs1812014	1.51E-14	13.81959597		6	32635070			6	-0.0440917	0.00573573	T	A							NA/NA/NA/	NA/NA/NA/		A	T		-4.41E-02	I	Y	4.63E-01	NA
rs3763116	1.52E-14	13.81690676		5	131364014		0.006769	6	0.0401155	0.00521902	C	A							NA/NA/NA/	NA/NA/NA/		A	C		4.01E-02	I	Y	4.83E-01	NA
rs4705842	1.55E-14	13.80869154		5	131364521			6	0.0400876	0.00521704	T	C							NA/NA/NA/	NA/NA/NA/		C	T		4.01E-02	I	Y	4.83E-01	NA
rs201407951	1.57E-14	13.80436322			0				0.041233	0.00536699	I	D							NA/NA/NA/	NA/NA/NA/		D	I		4.12E-02	I	Y	5.03E-01	NA
rs7736800	1.58E-14	13.80070843		5	131363454			7	-0.0401252	0.00522354	G	A							NA/NA/NA/	NA/NA/NA/		A	G		-4.01E-02	I	Y	5.17E-01	NA
rs9272491	1.59E-14	13.79953529	HLA-DQA1	6	32606046	intron		5	0.0430671	0.00560676	C	A							NA/NA/NA/	NA/NA/NA/		A	C		4.31E-02	I	Y	5.67E-01	NA
rs9272350	1.59E-14	13.79950518		6	32604410			3a	-0.0423405	0.00551217	T	A							NA/NA/NA/	NA/NA/NA/		A	T		-4.23E-02	I	Y	4.34E-01	NA
rs17612809	1.59E-14	13.79923976		6	32620459			7	0.044774	0.00582905	T	C							NA/NA/NA/	NA/NA/NA/		C	T		4.48E-02	I	Y	5.42E-01	NA
rs17843613	1.60E-14	13.79719847		6	32620658			7	0.0450424	0.00586444	T	C							NA/NA/NA/	NA/NA/NA/		C	T		4.50E-02	I	Y	5.34E-01	NA
rs27879	1.60E-14	13.7963091		5	131432689		0.230408	6	0.0410235	0.00534138	C	A							NA/NA/NA/	NA/NA/NA/		A	C		4.10E-02	I	Y	3.94E-01	NA
rs6596051	1.60E-14	13.79506106		5	131363937		0.01281	7	-0.0400947	0.0052207	T	C							NA/NA/NA/	NA/NA/NA/		C	T		-4.01E-02	I	Y	5.17E-01	NA
rs3130625	1.61E-14	13.79361674	PRRC2A	6	31597915	intron		7	0.0585769	0.00762767	G	A							NA/NA/NA/	NA/NA/NA/		A	G		5.86E-02	I	Y	8.63E-01	NA
rs2857594	1.66E-14	13.77865359		6	31572644			6	0.058232	0.00758712	G	C							NA/NA/NA/	NA/NA/NA/		C	G		5.82E-02	I	Y	8.62E-01	NA
rs17843581	1.72E-14	13.76405513		6	32615638			6	0.044668	0.00582312	C	A							NA/NA/NA/	NA/NA/NA/		A	C		4.47E-02	I	Y	5.38E-01	NA
rs3130287	1.73E-14	13.76218491	TNXB	6	32050544	intron	0.076461	1f	0.0572408	0.00746271	T	C							NA/NA/NA/	1362/15998/48974/		C	T		5.72E-02	I	Y	8.58E-01	NA
rs3135385	1.74E-14	13.75878734		6	32416366			7	0.0486734	0.00634658	G	A							NA/NA/NA/	NA/NA/NA/		A	G		4.87E-02	I	Y	7.86E-01	NA
rs4705845	1.75E-14	13.75656506		5	131365873		0.002315	6	-0.0400157	0.00521814	G	A							NA/NA/NA/	NA/NA/NA/		A	G		-4.00E-02	I	Y	5.19E-01	NA
rs9273324	1.76E-14	13.75502313		6	32623156			4	0.0424248	0.00553261	T	C							NA/NA/NA/	NA/NA/NA/		C	T		4.24E-02	I	Y	5.72E-01	NA
rs4705844	1.76E-14	13.75328974		5	131365784		0.002315	7	-0.0400056	0.00521747	C	A							NA/NA/NA/	NA/NA/NA/		A	C		-4.00E-02	I	Y	5.17E-01	NA
rs9273086	1.79E-14	13.74604928		6	32612410			6	0.0424158	0.00553336	T	C							NA/NA/NA/	NA/NA/NA/		C	T		4.24E-02	I	Y	5.67E-01	NA
rs9272355	1.80E-14	13.74378032		6	32604515			4	-0.0425573	0.0055523	G	C							NA/NA/NA/	NA/NA/NA/		C	G		-4.26E-02	I	Y	4.35E-01	NA
rs9274676	1.81E-14	13.74157345		6	32636615			3a	-0.0461599	0.00602283	G	A							NA/NA/NA/	NA/NA/NA/		A	G		-4.62E-02	I	Y	6.42E-01	NA
rs9274675	1.81E-14	13.74148244		6	32636613			4	-0.0461597	0.00602283	T	C							NA/NA/NA/	NA/NA/NA/		C	T		-4.62E-02	I	Y	6.42E-01	NA
rs4705914	1.88E-14	13.72517044		5	131365979			6	0.039963	0.00521758	G	A							NA/NA/NA/	NA/NA/NA/		A	G		4.00E-02	I	Y	4.83E-01	NA
rs6926894	1.89E-14	13.72464027		6	32612430			7	-0.0427058	0.0055758	T	C							NA/NA/NA/	NA/NA/NA/		C	T		-4.27E-02	I	Y	4.40E-01	NA
rs17843616	1.89E-14	13.7245251		6	32620667			7	-0.0449094	0.00586352	T	C							NA/NA/NA/	NA/NA/NA/		C	T		-4.49E-02	I	Y	4.65E-01	NA
rs17843608	1.89E-14	13.72376804		6	32620454			6	0.0445254	0.00581357	C	A							NA/NA/NA/	NA/NA/NA/		A	C		4.45E-02	I	Y	5.43E-01	NA
rs17843614	1.91E-14	13.71974269		6	32620661			7	-0.0448637	0.00585865	T	G							NA/NA/NA/	NA/NA/NA/		G	T		-4.49E-02	I	Y	4.65E-01	NA
rs3914026	1.92E-14	13.71772011		5	131353059		3.952098	6	0.0400087	0.00522505	G	A							NA/NA/NA/	NA/NA/NA/		A	G		4.00E-02	I	Y	4.85E-01	NA
rs17843615	1.94E-14	13.71312381		6	32620663			7	-0.0448519	0.0058586	T	C							NA/NA/NA/	NA/NA/NA/		C	T		-4.49E-02	I	Y	4.65E-01	NA
rs9274622	1.95E-14	13.71049131		6	32635990			4	-0.0416169	0.0054366	T	C							NA/NA/NA/	NA/NA/NA/		C	T		-4.16E-02	I	Y	5.90E-01	NA
rs3117578	1.96E-14	13.70719255	CSNK2B	6	31636031	intron	0.025133	1f	0.05756	0.00752027	G	A							NA/NA/NA/	1336/15725/49282/		A	G		5.76E-02	I	Y	8.60E-01	NA
rs9267807	1.96E-14	13.70675902		6	32112955			7	0.0569219	0.00743703	G	A							NA/NA/NA/	NA/NA/NA/		A	G		5.69E-02	I	Y	8.57E-01	NA
rs2256183	1.99E-14	13.70084368	MICA	6	31380529	intron	0.783043	6	0.0407486	0.00532515	G	A							NA/NA/NA/	NA/NA/NA/		A	G		4.07E-02	I	Y	5.59E-01	NA
rs9273084	1.99E-14	13.70076299		6	32612396			6	-0.0422656	0.00552341	T	C							NA/NA/NA/	NA/NA/NA/		C	T		-4.23E-02	I	Y	4.34E-01	NA
rs9274620	2.00E-14	13.69934583		6	32635965			4	0.0415924	0.00543574	T	G							NA/NA/NA/	NA/NA/NA/		G	T		4.16E-02	I	Y	4.10E-01	NA
rs3117189	2.01E-14	13.69692928	TNXB	6	32033944	intron	0.283413	7	0.0571157	0.00746519	G	A							NA/NA/NA/	NA/NA/NA/		A	G		5.71E-02	I	Y	8.58E-01	NA
rs9274624	2.01E-14	13.69680178		6	32636021			4	-0.0415929	0.00543635	G	A							NA/NA/NA/	NA/NA/NA/		A	G		-4.16E-02	I	Y	5.90E-01	NA
rs17843582	2.03E-14	13.69350635		6	32615651			6	-0.0445583	0.00582467	G	A							NA/NA/NA/	NA/NA/NA/		A	G		-4.46E-02	I	Y	4.63E-01	NA
rs17843583	2.03E-14	13.69340986		6	32615652			6	0.0445582	0.00582468	C	A							NA/NA/NA/	NA/NA/NA/		A	C		4.46E-02	I	Y	5.37E-01	NA
rs25890	2.07E-14	13.68400867		5	131437562		1.613443	6	-0.0410191	0.005364	T	C							NA/NA/NA/	12291/40106/32438/		C	T		-4.10E-02	I	Y	6.19E-01	NA
rs140068665	2.09E-14	13.68016344		5	131368610				-0.0399058	0.00521919	I	D							NA/NA/NA/	NA/NA/NA/		D	I		-3.99E-02	I	Y	5.18E-01	NA
rs2256174	2.13E-14	13.67197532	MICA	6	31380422	intron		5	0.0407029	0.00532513	G	A							NA/NA/NA/	NA/NA/NA/		A	G		4.07E-02	I	Y	5.59E-01	NA
rs12656759	2.13E-14	13.67070994		5	131367610		0.002315	6	-0.0398785	0.00521754	T	C							NA/NA/NA/	NA/NA/NA/		C	T		-3.99E-02	I	Y	5.17E-01	NA
rs3916441	2.22E-14	13.65326767		5	131369241		0.002317	6	-0.039852	0.00521761	G	A							NA/NA/NA/	15986/34294/18667/		A	G		-3.99E-02	I	Y	5.19E-01	NA
rs3916442	2.23E-14	13.65142452		5	131369168		0.002317	7	0.0398598	0.005219	G	A							NA/NA/NA/	NA/NA/NA/		A	G		3.99E-02	I	Y	4.82E-01	NA
rs3130279	2.23E-14	13.65078466		6	32112626		0.338839	6	0.0567836	0.00743508	G	A							NA/NA/NA/	1726/19879/59823/		A	G		5.68E-02	I	Y	8.57E-01	NA
rs17612816	2.24E-14	13.64971515		6	32620469			7	-0.0445815	0.00583761	T	G							NA/NA/NA/	NA/NA/NA/		G	T		-4.46E-02	I	Y	4.59E-01	NA
rs67841474	2.27E-14	13.64411574		6	31380160				-0.0406619	0.00532552	I	D							NA/NA/NA/	NA/NA/NA/		D	I		-4.07E-02	I	Y	4.41E-01	NA
rs17612610	2.28E-14	13.64167104		6	32615611			6	0.0448538	0.00587511	T	A							NA/NA/NA/	NA/NA/NA/		A	T		4.49E-02	I	Y	5.31E-01	NA
rs17612617	2.30E-14	13.63810792		6	32615613			6	0.0448491	0.00587531	T	G							NA/NA/NA/	NA/NA/NA/		G	T		4.48E-02	I	Y	5.31E-01	NA
rs34109642	2.32E-14	13.63370221		5	131379249			7	-0.0398941	0.00522708	G	A							NA/NA/NA/	NA/NA/NA/		A	G		-3.99E-02	I	Y	5.19E-01	NA
rs17612482	2.35E-14	13.628607		6	32614726			6	0.0436977	0.00572658	T	C							NA/NA/NA/	NA/NA/NA/		C	T		4.37E-02	I	Y	5.60E-01	NA
rs28825117	2.36E-14	13.62650871		5	131377673			6	0.0398752	0.00522607	T	C							NA/NA/NA/	NA/NA/NA/		C	T		3.99E-02	I	Y	4.82E-01	NA
rs11242101	2.38E-14	13.62371876		5	131376676			7	-0.0398568	0.00522423	G	A							NA/NA/NA/	NA/NA/NA/		A	G		-3.99E-02	I	Y	5.18E-01	NA
rs2853981	2.39E-14	13.62221672	MICA	6	31378768	intron	0.820422	6	0.040623	0.00532497	G	A							NA/NA/NA/	11920/28032/19248/		A	G		4.06E-02	I	Y	5.59E-01	NA
rs7722532	2.42E-14	13.61550143		5	131378381			7	-0.0398669	0.00522722	G	C							NA/NA/NA/	NA/NA/NA/		C	G		-3.99E-02	I	Y	5.18E-01	NA
rs13172634	2.42E-14	13.61538139		5	131378131			7	0.039865	0.00522699	T	C							NA/NA/NA/	NA/NA/NA/		C	T		3.99E-02	I	Y	4.82E-01	NA
rs1129740	2.43E-14	13.6150734	HLA-DQA1	6	32609105	exon		4	-0.0431996	0.00566425	G	A							NA/NA/NA/	3453/4302/5051/		A	G		-4.32E-02	I	Y	4.37E-01	NA
rs7733502	2.44E-14	13.61295027	P4HA2	5	131556203	intron		5	-0.0403626	0.00529275	C	A							NA/NA/NA/	NA/NA/NA/		A	C		-4.04E-02	I	Y	4.55E-01	NA
rs6861700	2.46E-14	13.60938279		5	131369451		0.002338	7	-0.0397826	0.00521742	G	A							NA/NA/NA/	NA/NA/NA/		A	G		-3.98E-02	I	Y	5.17E-01	NA
rs9270957	2.48E-14	13.6055956		6	32573235			7	0.0546202	0.00716413	G	A							NA/NA/NA/	NA/NA/NA/		A	G		5.46E-02	I	Y	6.50E-01	NA
rs2853977	2.50E-14	13.60192799	MICA	6	31379304	intron	0.607127	5	0.0405836	0.00532401	T	A							NA/NA/NA/	0/10197/4707/		A	T		4.06E-02	I	Y	5.59E-01	NA
rs5756393	2.51E-14	13.60039549		22	37300290		1.095229	7	0.041538	0.00544955	C	A							NA/NA/NA/	NA/NA/NA/		A	C		4.15E-02	I	Y	6.41E-01	NA
rs10463889	2.52E-14	13.59819121		5	131361916		0.016704	6	-0.0397663	0.00521755	T	G							NA/NA/NA/	NA/NA/NA/		G	T		-3.98E-02	I	Y	5.16E-01	NA
rs10074987	2.54E-14	13.59547416		5	131370712		0.019116	6	0.0397643	0.00521784	G	A							NA/NA/NA/	NA/NA/NA/		A	G		3.98E-02	I	Y	4.83E-01	NA
rs25889	2.55E-14	13.59358928		5	131423498			5	0.0407039	0.00534153	G	A							NA/NA/NA/	NA/NA/NA/		A	G		4.07E-02	I	Y	3.95E-01	NA
rs11242102	2.56E-14	13.59192123		5	131376857			7	-0.0397976	0.00522294	T	C							NA/NA/NA/	NA/NA/NA/		C	T		-3.98E-02	I	Y	5.18E-01	NA
rs7716756	2.56E-14	13.59186353		5	131377097			6	-0.0397994	0.00522319	T	C							NA/NA/NA/	NA/NA/NA/		C	T		-3.98E-02	I	Y	5.18E-01	NA
rs6868554	2.56E-14	13.59158194		5	131370827		4.925147	6	-0.0397589	0.00521793	T	G							NA/NA/NA/	15465/30153/17508/		G	T		-3.98E-02	I	Y	5.17E-01	NA
rs70990297	2.56E-14	13.59128359		6	32110698				-0.0567502	0.00744795	I	D							NA/NA/NA/	NA/NA/NA/		D	I		-5.68E-02	I	Y	1.46E-01	NA
rs9273407	2.60E-14	13.58519372		6	32627211			5	-0.0420288	0.0055172	T	C							NA/NA/NA/	NA/NA/NA/		C	T		-4.20E-02	I	Y	4.42E-01	NA
rs7728344	2.61E-14	13.58409725		5	131379656			6	-0.0398167	0.00522704	T	C							NA/NA/NA/	NA/NA/NA/		C	T		-3.98E-02	I	Y	5.18E-01	NA
rs9274563	2.64E-14	13.5787746		6	32635011			6	-0.043182	0.00567001	G	A							NA/NA/NA/	NA/NA/NA/		A	G		-4.32E-02	I	Y	6.09E-01	NA
rs2523604	2.64E-14	13.57809842	HLA-B	6	31323766	intron		5	-0.0511807	0.00672045	T	C							NA/NA/NA/	NA/NA/NA/		C	T		-5.12E-02	I	Y	1.89E-01	NA
rs9270961	2.65E-14	13.57732646		6	32573289			6	-0.054052	0.00709743	G	A							NA/NA/NA/	NA/NA/NA/		A	G		-5.41E-02	I	Y	3.43E-01	NA
rs3914025	2.68E-14	13.571245		5	131353285		1.587176	3a	-0.0397762	0.00522434	T	C							NA/NA/NA/	NA/NA/NA/		C	T		-3.98E-02	I	Y	5.15E-01	NA
rs9272468	2.71E-14	13.56714771	HLA-DQA1	6	32605708	intron		5	-0.0426344	0.00560066	G	A							NA/NA/NA/	NA/NA/NA/		A	G		-4.26E-02	I	Y	4.31E-01	NA
rs1049058	2.72E-14	13.56576653	HLA-DQB1	6	32634331	exon		4	-0.0441396	0.0057987	G	C							NA/NA/NA/	NA/NA/NA/		C	G		-4.41E-02	I	Y	4.63E-01	NA
rs2442717	2.72E-14	13.56537841	HLA-B	6	31322470	intron		4	0.0511932	0.00672544	G	C							NA/NA/NA/	579/4674/9779/		C	G		5.12E-02	I	Y	8.13E-01	NA
rs2596497	2.73E-14	13.56352089	HLA-B	6	31322704	intron		4	0.0511954	0.00672622	G	A							NA/NA/NA/	NA/NA/NA/		A	G		5.12E-02	I	Y	8.13E-01	NA
rs9272473	2.73E-14	13.56337626	HLA-DQA1	6	32605738	intron		5	-0.0429387	0.00564146	G	A							NA/NA/NA/	NA/NA/NA/		A	G		-4.29E-02	I	Y	4.38E-01	NA
rs152125	2.74E-14	13.56284581		5	131427161		0.115079	1f	-0.0413587	0.00543398	G	A							NA/NA/NA/	NA/NA/NA/		A	G		-4.14E-02	I	Y	6.38E-01	NA
rs7731191	2.79E-14	13.55417793		5	131362016			7	0.039705	0.00521847	G	A							NA/NA/NA/	NA/NA/NA/		A	G		3.97E-02	I	Y	4.84E-01	NA
rs4705913	2.84E-14	13.54701209		5	131357366		0.033455	7	0.0396795	0.0052166	T	A							NA/NA/NA/	NA/NA/NA/		A	T		3.97E-02	I	Y	4.83E-01	NA
rs4705912	2.85E-14	13.54554847		5	131357354		0.033368	6	0.0396772	0.00521659	G	A							NA/NA/NA/	NA/NA/NA/		A	G		3.97E-02	I	Y	4.83E-01	NA
rs2596528	2.89E-14	13.53961038		6	31385485			6	-0.0404999	0.00532599	T	C							NA/NA/NA/	NA/NA/NA/		C	T		-4.05E-02	I	Y	4.41E-01	NA
rs2523605	2.90E-14	13.53713202	HLA-B	6	31323409	intron		1f	-0.0511507	0.0067273	T	C							NA/NA/NA/	NA/NA/NA/		C	T		-5.12E-02	I	Y	1.87E-01	NA
rs3914024	2.93E-14	13.53370638		5	131356209		0.033072	4	0.039658	0.00521649	G	A							NA/NA/NA/	NA/NA/NA/		A	G		3.97E-02	I	Y	4.83E-01	NA
rs3914023	2.98E-14	13.52541518		5	131357617		0.033462	5	-0.0396355	0.00521522	G	A							NA/NA/NA/	NA/NA/NA/		A	G		-3.96E-02	I	Y	5.16E-01	NA
rs3914022	2.99E-14	13.52399342		5	131357758		0.033387	7	0.0396377	0.00521581	G	A							NA/NA/NA/	NA/NA/NA/		A	G		3.96E-02	I	Y	4.82E-01	NA
rs2844511	3.00E-14	13.52334514		6	31389784		0.306929	6	0.040468	0.00532519	G	A							NA/NA/NA/	16881/40984/26971/		A	G		4.05E-02	I	Y	5.59E-01	NA
rs6906021	3.00E-14	13.52245045		6	32626311		2.817131	1d	-0.0397948	0.00523679	T	C							NA/NA/NA/	17946/40339/23342/		C	T		-3.98E-02	I	Y	5.33E-01	NA
rs2596530	3.02E-14	13.52002326		6	31387373		1.272036	6	-0.0404675	0.00532581	G	A							NA/NA/NA/	25661/39017/16163/		A	G		-4.05E-02	I	Y	4.41E-01	NA
rs4705910	3.06E-14	13.51399765		5	131356439			5	-0.0396211	0.00521566	T	G							NA/NA/NA/	NA/NA/NA/		G	T		-3.96E-02	I	Y	5.16E-01	NA
rs147306160	3.12E-14	13.50592197		6	32573319				-0.0529085	0.00696675	I	D							NA/NA/NA/	NA/NA/NA/		D	I		-5.29E-02	I	Y	3.20E-01	NA
rs6884088	3.14E-14	13.50343011		5	131373196			6	-0.0396326	0.00521934	T	A							NA/NA/NA/	NA/NA/NA/		A	T		-3.96E-02	I	Y	5.18E-01	NA
rs10063827	3.15E-14	13.50216398		5	131372267			6	-0.0396262	0.00521876	G	A							NA/NA/NA/	NA/NA/NA/		A	G		-3.96E-02	I	Y	5.18E-01	NA
rs9273338	3.15E-14	13.50159433		6	32623393			5	0.043098	0.00567613	T	A							NA/NA/NA/	NA/NA/NA/		A	T		4.31E-02	I	Y	5.49E-01	NA
rs17843610	3.16E-14	13.50015352		6	32620529			7	-0.0447322	0.00589168	T	C							NA/NA/NA/	NA/NA/NA/		C	T		-4.47E-02	I	Y	4.68E-01	NA
rs2596531	3.25E-14	13.48839334		6	31387557		1.348841	7	0.0404172	0.00532582	T	C							NA/NA/NA/	16880/40959/26973/		C	T		4.04E-02	I	Y	5.59E-01	NA
rs3914021	3.30E-14	13.48098757		5	131357797		0.033545	7	-0.0395652	0.00521506	G	C							NA/NA/NA/	NA/NA/NA/		C	G		-3.96E-02	I	Y	5.16E-01	NA
rs77704988	3.34E-14	13.47675834		6	32436217			6	0.0521141	0.00687002	G	C							NA/NA/NA/	NA/NA/NA/		C	G		5.21E-02	I	Y	6.64E-01	NA
rs17612838	3.34E-14	13.4765553		6	32620538			7	-0.0447105	0.00589429	G	C							NA/NA/NA/	NA/NA/NA/		C	G		-4.47E-02	I	Y	4.66E-01	NA
rs2596494	3.36E-14	13.4731169	HLA-B	6	31323838	intron	0.655741	5	0.0510621	0.00673256	G	C							NA/NA/NA/	479/4132/9838/		C	G		5.11E-02	I	Y	8.13E-01	NA
rs3846726	3.37E-14	13.47299557		5	131358999		0.0376	5	0.0395491	0.00521459	T	C							NA/NA/NA/	22651/42305/19915/		C	T		3.95E-02	I	Y	4.84E-01	NA
rs2516448	3.38E-14	13.47074294		6	31390410		0.243468	6	-0.0403793	0.00532452	T	C							NA/NA/NA/	26861/39507/16295/		C	T		-4.04E-02	I	Y	4.41E-01	NA
rs4705911	3.39E-14	13.46983874		5	131357195		0.033139	7	0.0395511	0.0052155	T	C							NA/NA/NA/	NA/NA/NA/		C	T		3.96E-02	I	Y	4.84E-01	NA
rs369358206	3.40E-14	13.46886354			0				-0.04484	0.00591316	I	D							NA/NA/NA/	NA/NA/NA/		D	I		-4.48E-02	I	Y	4.71E-01	NA
rs3763114	3.40E-14	13.46867695		5	131364333		0.002315	6	0.0396056	0.00522292	T	A							NA/NA/NA/	NA/NA/NA/		A	T		3.96E-02	I	Y	4.76E-01	NA
rs9273527	3.41E-14	13.46738319	HLA-DQB1	6	32628621	intron		7	-0.0414074	0.00546081	T	C							NA/NA/NA/	NA/NA/NA/		C	T		-4.14E-02	I	Y	5.90E-01	NA
rs17843624	3.43E-14	13.46472614		6	32620885			5	0.0444362	0.00586087	T	A							NA/NA/NA/	NA/NA/NA/		A	T		4.44E-02	I	Y	5.38E-01	NA
rs3187964	3.45E-14	13.46246297	HLA-DQA1	6	32605207	exon		3a	0.0421127	0.00555491	G	C							NA/NA/NA/	NA/NA/NA/		C	G		4.21E-02	I	Y	5.76E-01	NA
rs36002510	3.48E-14	13.45854932		6	31388175				-0.0403663	0.00532537	I	D							NA/NA/NA/	NA/NA/NA/		D	I		-4.04E-02	I	Y	4.41E-01	NA
rs17612831	3.60E-14	13.44359497		6	32620507			7	0.0445224	0.00587713	T	A							NA/NA/NA/	NA/NA/NA/		A	T		4.45E-02	I	Y	5.33E-01	NA
rs3846727	3.63E-14	13.43983383		5	131359678		0.133007	6	-0.0395165	0.00521711	T	C							NA/NA/NA/	NA/NA/NA/		C	T		-3.95E-02	I	Y	5.17E-01	NA
rs17843611	3.68E-14	13.43413448		6	32620531			7	-0.0446221	0.0058925	T	C							NA/NA/NA/	NA/NA/NA/		C	T		-4.46E-02	I	Y	4.68E-01	NA
rs9273490	3.68E-14	13.43366741	HLA-DQB1	6	32628193	intron		4	-0.0411702	0.00543675	G	A							NA/NA/NA/	NA/NA/NA/		A	G		-4.12E-02	I	Y	5.89E-01	NA
rs3130050	3.70E-14	13.43193563	BAG6	6	31618761	intron	0.00676	6	-0.0569548	0.00752172	G	A							NA/NA/NA/	62894/20243/1733/		A	G		-5.70E-02	I	Y	1.40E-01	NA
rs17843609	3.71E-14	13.43031014		6	32620513			6	-0.0445113	0.00587875	T	C							NA/NA/NA/	NA/NA/NA/		C	T		-4.45E-02	I	Y	4.67E-01	NA
rs4705843	3.73E-14	13.42813983		5	131364736			6	-0.0395402	0.00522265	T	A							NA/NA/NA/	NA/NA/NA/		A	T		-3.95E-02	I	Y	5.24E-01	NA
rs152050	3.84E-14	13.41584751	P4HA2	5	131536826	intron	0.069522	7	0.0413163	0.0054599	T	C							NA/NA/NA/	NA/NA/NA/		C	T		4.13E-02	I	Y	3.51E-01	NA
rs17843612	3.91E-14	13.40802655		6	32620536			7	-0.0445927	0.00589469	C	A							NA/NA/NA/	NA/NA/NA/		A	C		-4.46E-02	I	Y	4.67E-01	NA
rs1634789	3.91E-14	13.40748016		6	31277087			2b	-0.0416896	0.00551105	G	A							NA/NA/NA/	8844/8050/4253/		A	G		-4.17E-02	I	Y	3.89E-01	NA
rs9274653	3.96E-14	13.40179515		6	32636254			4	-0.0410884	0.00543281	T	C							NA/NA/NA/	NA/NA/NA/		C	T		-4.11E-02	I	Y	5.91E-01	NA
rs9274652	3.97E-14	13.40128498		6	32636235			2a	0.0410876	0.00543281	T	C							NA/NA/NA/	NA/NA/NA/		C	T		4.11E-02	I	Y	4.09E-01	NA
rs17612489	4.11E-14	13.38615289		6	32614749			6	-0.0436817	0.00577927	T	A							NA/NA/NA/	NA/NA/NA/		A	T		-4.37E-02	I	Y	4.56E-01	NA
rs9274632	4.13E-14	13.38403838		6	32636093			4	-0.0410766	0.00543507	G	C							NA/NA/NA/	NA/NA/NA/		C	G		-4.11E-02	I	Y	5.91E-01	NA
rs17612496	4.22E-14	13.37482033		6	32614752			6	-0.0436679	0.00578005	T	G							NA/NA/NA/	NA/NA/NA/		G	T		-4.37E-02	I	Y	4.57E-01	NA
rs17612475	4.29E-14	13.36776852		6	32614706			7	-0.043327	0.00573654	G	A							NA/NA/NA/	NA/NA/NA/		A	G		-4.33E-02	I	Y	4.51E-01	NA
rs156027	4.30E-14	13.36627105	P4HA2	5	131538263	intron	0.068125	5	0.0411671	0.00545089	T	C							NA/NA/NA/	NA/NA/NA/		C	T		4.12E-02	I	Y	3.53E-01	NA
rs9274606	4.31E-14	13.36542903		6	32635687			7	-0.0412609	0.00546348	T	C							NA/NA/NA/	NA/NA/NA/		C	T		-4.13E-02	I	Y	5.90E-01	NA
rs9273349	4.34E-14	13.3623852		6	32625869			1f	-0.0447529	0.00592639	T	C							NA/NA/NA/	23168/31849/11310/		C	T		-4.48E-02	G	Y	NA	NA
rs9273382	4.36E-14	13.36064601		6	32626925			7	0.0406477	0.00538332	G	A							NA/NA/NA/	NA/NA/NA/		A	G		4.06E-02	I	Y	5.75E-01	NA
rs4705909	4.38E-14	13.35859332		5	131353546		0.323658	5	0.039402	0.00521876	G	C							NA/NA/NA/	NA/NA/NA/		C	G		3.94E-02	I	Y	4.82E-01	NA
rs9274645	4.39E-14	13.35738217		6	32636190			4	-0.0411014	0.0054441	G	A							NA/NA/NA/	NA/NA/NA/		A	G		-4.11E-02	I	Y	5.92E-01	NA
rs9273330	4.40E-14	13.3570095		6	32623300			3a	0.0420025	0.00556355	T	C							NA/NA/NA/	NA/NA/NA/		C	T		4.20E-02	I	Y	5.68E-01	NA
rs9272474	4.45E-14	13.35157851	HLA-DQA1	6	32605754	intron		5	-0.0425825	0.00564158	T	A							NA/NA/NA/	NA/NA/NA/		A	T		-4.26E-02	I	Y	4.39E-01	NA
rs6877405	4.52E-14	13.34500571		5	131354674		0.328227	7	-0.0393631	0.00521643	T	C							NA/NA/NA/	NA/NA/NA/		C	T		-3.94E-02	I	Y	5.17E-01	NA
rs9273083	4.55E-14	13.34206211		6	32612343			6	-0.0432692	0.00573474	T	C							NA/NA/NA/	NA/NA/NA/		C	T		-4.33E-02	I	Y	4.62E-01	NA
rs9271131	4.66E-14	13.3312964		6	32576923			6	-0.05416	0.00718098	T	C							NA/NA/NA/	NA/NA/NA/		C	T		-5.42E-02	I	Y	3.55E-01	NA
rs17612604	4.68E-14	13.32980426		6	32615597			6	0.0443492	0.00588075	C	A							NA/NA/NA/	NA/NA/NA/		A	C		4.43E-02	I	Y	5.31E-01	NA
rs17613278	4.72E-14	13.32586942		6	32621810			7	-0.0443494	0.00588169	T	G							NA/NA/NA/	NA/NA/NA/		G	T		-4.43E-02	I	Y	4.63E-01	NA
rs17613271	4.74E-14	13.32401006		6	32621778			6	0.0444494	0.00589539	G	A							NA/NA/NA/	NA/NA/NA/		A	G		4.44E-02	I	Y	5.37E-01	NA
rs5756380	4.79E-14	13.319825		22	37276250			4	-0.040104	0.00531993	T	A							NA/NA/NA/	NA/NA/NA/		A	T		-4.01E-02	I	Y	5.12E-01	NA
rs6596048	4.80E-14	13.3191		5	131354094		0.324866	7	0.0393139	0.00521528	G	A							NA/NA/NA/	22765/42297/19795/		A	G		3.93E-02	I	Y	4.82E-01	NA
rs9271132	4.85E-14	13.31417678		6	32576962			7	-0.0542145	0.00719311	T	C							NA/NA/NA/	NA/NA/NA/		C	T		-5.42E-02	I	Y	3.59E-01	NA
rs156029	4.93E-14	13.30684223	P4HA2	5	131532634	intron	0.087201	6	-0.0407917	0.00541397	G	A							NA/NA/NA/	11288/39486/34102/		A	G		-4.08E-02	I	Y	6.34E-01	NA
rs27678	4.94E-14	13.30644803		5	131417962			5	-0.0403001	0.00534881	T	A							NA/NA/NA/	NA/NA/NA/		A	T		-4.03E-02	I	Y	6.08E-01	NA
rs9273409	5.11E-14	13.29195917		6	32627235			5	0.0417332	0.00554222	T	C							NA/NA/NA/	NA/NA/NA/		C	T		4.17E-02	I	Y	5.55E-01	NA
rs202070262	5.11E-14	13.29170065			0				-0.054258	0.00720534	I	D							NA/NA/NA/	NA/NA/NA/		D	I		-5.43E-02	I	Y	3.60E-01	NA
rs9273332	5.13E-14	13.28994867		6	32623317			5	0.0432585	0.00574524	T	A							NA/NA/NA/	NA/NA/NA/		A	T		4.33E-02	I	Y	5.45E-01	NA
rs6596050	5.14E-14	13.28870495		5	131354359		0.326378	6	-0.0392943	0.00521902	T	A							NA/NA/NA/	NA/NA/NA/		A	T		-3.93E-02	I	Y	5.17E-01	NA
rs199736900	5.24E-14	13.28067037			0				0.0401568	0.00533527	I	D							NA/NA/NA/	NA/NA/NA/		D	I		4.02E-02	I	Y	4.87E-01	NA
rs9273333	5.31E-14	13.27474357		6	32623325			5	-0.0432319	0.00574521	T	C							NA/NA/NA/	NA/NA/NA/		C	T		-4.32E-02	I	Y	4.56E-01	NA
rs67488902	5.33E-14	13.27349855		6	32604332				-0.0417276	0.00554557	I	D							NA/NA/NA/	NA/NA/NA/		D	I		-4.17E-02	I	Y	4.42E-01	NA
rs9271133	5.34E-14	13.27238637		6	32576963			7	-0.0541493	0.00719647	G	A							NA/NA/NA/	NA/NA/NA/		A	G		-5.41E-02	I	Y	3.59E-01	NA
rs9279375	5.39E-14	13.26812529		6	31605977				-0.0566248	0.00752701	I	D							NA/NA/NA/	NA/NA/NA/		D	I		-5.66E-02	I	Y	1.44E-01	NA
rs6596049	5.45E-14	13.26331274		5	131354173			6	-0.0392325	0.0052161	G	A							NA/NA/NA/	NA/NA/NA/		A	G		-3.92E-02	I	Y	5.17E-01	NA
rs66832686	5.46E-14	13.26259424		6	32581732				-0.0405215	0.00538763	I	D							NA/NA/NA/	NA/NA/NA/		D	I		-4.05E-02	I	Y	4.07E-01	NA
rs17612788	5.51E-14	13.25888466		6	32620344			6	-0.0437487	0.00581757	G	A							NA/NA/NA/	NA/NA/NA/		A	G		-4.37E-02	I	Y	4.62E-01	NA
rs2848710	5.51E-14	13.25857105		6	31385526			7	0.0402534	0.00535285	G	A							NA/NA/NA/	NA/NA/NA/		A	G		4.03E-02	I	Y	4.13E-01	NA
rs9273507	5.64E-14	13.24848764	HLA-DQB1	6	32628432	intron		7	0.0408859	0.00543916	G	A							NA/NA/NA/	NA/NA/NA/		A	G		4.09E-02	I	Y	4.08E-01	NA
rs9274574	5.66E-14	13.24754589		6	32635219			5	-0.0423597	0.00563543	G	A							NA/NA/NA/	NA/NA/NA/		A	G		-4.24E-02	I	Y	6.04E-01	NA
rs17612802	5.81E-14	13.23615887		6	32620359			7	0.0434747	0.00578641	T	C							NA/NA/NA/	NA/NA/NA/		C	T		4.35E-02	I	Y	5.43E-01	NA
rs3131630	6.05E-14	13.21821807		6	31485354		1.583384	6	-0.0474696	0.00632268	G	A							NA/NA/NA/	40444/22552/3237/		A	G		-4.75E-02	I	Y	2.20E-01	NA
rs1634791	6.26E-14	13.2034555		6	31276777			5	0.0414726	0.00552719	G	A							NA/NA/NA/	NA/NA/NA/		A	G		4.15E-02	I	Y	6.12E-01	NA
rs1005598	6.27E-14	13.20280034		6	31276760			5	-0.0414707	0.00552708	T	C							NA/NA/NA/	NA/NA/NA/		C	T		-4.15E-02	I	Y	3.88E-01	NA
rs31478	6.36E-14	13.1966624		5	131423475			5	0.0408285	0.00544283	T	C							NA/NA/NA/	NA/NA/NA/		C	T		4.08E-02	I	Y	3.60E-01	NA
rs31475	6.51E-14	13.18660117		5	131420514			6	0.0400471	0.00534083	G	A							NA/NA/NA/	NA/NA/NA/		A	G		4.00E-02	I	Y	3.93E-01	NA
rs4706006	6.56E-14	13.18311205		5	130461830			7	-0.0435537	0.0058093	T	G							NA/NA/NA/	NA/NA/NA/		G	T		-4.36E-02	I	Y	3.51E-01	NA
rs139746351	6.61E-14	13.1800095		5	130469087				0.0433485	0.00578265	G	A							NA/NA/NA/	NA/NA/NA/		A	G		4.33E-02	I	Y	6.47E-01	NA
rs31427	6.68E-14	13.1753796		5	131423966		0.113757	1f	0.0400529	0.00534402	G	A							NA/NA/NA/	NA/NA/NA/		A	G		4.01E-02	I	Y	3.93E-01	NA
rs2523496	6.71E-14	13.17307106		6	31377719			5	-0.0419796	0.00560161	T	C							NA/NA/NA/	NA/NA/NA/		C	T		-4.20E-02	I	Y	4.69E-01	NA
rs6596052	6.73E-14	13.17177978		5	131373340			7	0.0391561	0.00522512	G	C							NA/NA/NA/	NA/NA/NA/		C	G		3.92E-02	I	Y	4.75E-01	NA
rs17612590	6.81E-14	13.16658512		6	32615578			6	-0.0439031	0.00585981	G	A							NA/NA/NA/	NA/NA/NA/		A	G		-4.39E-02	I	Y	4.65E-01	NA
rs7142	6.85E-14	13.16429041	HLA-DQA1	6	32610824	exon			0.0448663	0.00598891	G	A							NA/NA/NA/	NA/NA/NA/		A	G		4.49E-02	I	Y	6.31E-01	NA
rs17612597	7.08E-14	13.14995018		6	32615582			6	0.043888	0.00586172	C	A							NA/NA/NA/	NA/NA/NA/		A	C		4.39E-02	I	Y	5.34E-01	NA
rs4959021	7.16E-14	13.1453236		6	31981146			5	-0.0555204	0.00741674	T	C							NA/NA/NA/	NA/NA/NA/		C	T		-5.55E-02	I	Y	1.80E-01	NA
rs1142324	7.44E-14	13.12839204	HLA-DQA1	6	32609207	exon		5	0.042804	0.00572193	T	C							NA/NA/NA/	NA/NA/NA/		C	T		4.28E-02	I	Y	5.41E-01	NA
rs521977	7.55E-14	13.12202314	SLC44A4	6	31836827	intron		6	-0.0440675	0.00589235	T	G							NA/NA/NA/	NA/NA/NA/		G	T		-4.41E-02	I	Y	2.78E-01	NA
rs201979949	7.56E-14	13.12129154			0				0.043572	0.00582628	I	D							NA/NA/NA/	NA/NA/NA/		D	I		4.36E-02	I	Y	5.37E-01	NA
rs9274669	7.61E-14	13.11888137		6	32636591			3a	0.0419633	0.00561171	G	A							NA/NA/NA/	NA/NA/NA/		A	G		4.20E-02	I	Y	5.81E-01	NA
rs9271701	7.69E-14	13.11393814		6	32593199			7	-0.0576867	0.00771565	T	C							NA/NA/NA/	NA/NA/NA/		C	T		-5.77E-02	I	Y	2.17E-01	NA
rs9271385	7.73E-14	13.11176938		6	32587409			7	0.0492758	0.00659127	G	A							NA/NA/NA/	NA/NA/NA/		A	G		4.93E-02	I	Y	5.89E-01	NA
rs9272393	8.19E-14	13.0869707		6	32604826			5	-0.0426191	0.00570679	T	A							NA/NA/NA/	NA/NA/NA/		A	T		-4.26E-02	I	Y	4.59E-01	NA
rs9273288	8.26E-14	13.08285384		6	32614511			5	-0.0431366	0.00577705	T	A							NA/NA/NA/	NA/NA/NA/		A	T		-4.31E-02	I	Y	4.52E-01	NA
rs17843699	8.31E-14	13.08016804		6	32622238			7	0.0432713	0.00579573	G	A							NA/NA/NA/	NA/NA/NA/		A	G		4.33E-02	I	Y	5.44E-01	NA
rs2308655	8.40E-14	13.07575846	HLA-B	6	31322303	exon		4	0.0402477	0.0053917	G	C							NA/NA/NA/	NA/NA/NA/		C	G		4.02E-02	I	Y	4.30E-01	NA
rs9273321	8.45E-14	13.07299684		6	32623096			7	0.0434788	0.00582521	G	A							NA/NA/NA/	NA/NA/NA/		A	G		4.35E-02	I	Y	5.35E-01	NA
rs9273320	8.48E-14	13.0716231		6	32623072			6	0.0434701	0.00582437	G	A							NA/NA/NA/	NA/NA/NA/		A	G		4.35E-02	I	Y	5.35E-01	NA
rs2596503	8.89E-14	13.05112462		6	31320810		7.320116	1f	0.0500704	0.00671432	G	A							NA/NA/NA/	3071/25433/56363/		A	G		5.01E-02	I	Y	8.13E-01	NA
rs9271721	8.90E-14	13.05053485		6	32593519			7	-0.057758	0.00774511	G	A							NA/NA/NA/	NA/NA/NA/		A	G		-5.78E-02	I	Y	2.17E-01	NA
rs1129808	8.97E-14	13.0470604	HLA-DQA1	6	32609312	exon		5	0.0424397	0.005692	C	A							NA/NA/NA/	9171/2652/226/		A	C		4.24E-02	I	Y	5.40E-01	NA
rs9271700	9.13E-14	13.03974428		6	32593198			7	-0.0575434	0.00771974	G	C							NA/NA/NA/	NA/NA/NA/		C	G		-5.75E-02	I	Y	2.17E-01	NA
rs2413427	9.30E-14	13.03174266		22	37277844		1.945616	4	-0.052702	0.00707279	C	A							NA/NA/NA/	NA/NA/NA/		A	C		-5.27E-02	I	Y	1.67E-01	NA
rs1131275	9.47E-14	13.02379083	HLA-B	6	31323960	exon		4	-0.0438269	0.00588363	G	C							NA/NA/NA/	NA/NA/NA/		C	G		-4.38E-02	I	Y	3.66E-01	NA
rs9274617	9.54E-14	13.02062146		6	32635904			4	-0.041069	0.0055141	T	A							NA/NA/NA/	NA/NA/NA/		A	T		-4.11E-02	I	Y	6.00E-01	NA
rs1050747	1.01E-13	12.99754019	HLA-B	6	31323296	exon		4	0.0499022	0.0067064	G	A							NA/NA/NA/	NA/NA/NA/		A	G		4.99E-02	I	Y	8.04E-01	NA
rs9272776	1.03E-13	12.98797731	HLA-DQA1	6	32610270	intron		7	-0.0437266	0.00587877	T	C							NA/NA/NA/	NA/NA/NA/		C	T		-4.37E-02	I	Y	3.52E-01	NA
rs9272712	1.05E-13	12.9775675	HLA-DQA1	6	32609341	intron		5	0.0424013	0.00570302	T	C							NA/NA/NA/	NA/NA/NA/		C	T		4.24E-02	I	Y	5.38E-01	NA
rs27437	1.06E-13	12.97542403		5	131436961		3.218255	1f	-0.0395768	0.00532358	G	A							NA/NA/NA/	NA/NA/NA/		A	G		-3.96E-02	I	Y	4.59E-01	NA
rs9271772	1.07E-13	12.97081515		6	32594275			6	-0.0577437	0.00776846	G	A							NA/NA/NA/	NA/NA/NA/		A	G		-5.77E-02	I	Y	2.12E-01	NA
rs9271771	1.08E-13	12.9671114		6	32594274			6	-0.0577423	0.00776945	T	C							NA/NA/NA/	NA/NA/NA/		C	T		-5.77E-02	I	Y	2.12E-01	NA
rs9270952	1.13E-13	12.94784878		6	32573040			7	0.051671	0.00695803	G	A							NA/NA/NA/	NA/NA/NA/		A	G		5.17E-02	I	Y	6.91E-01	NA
rs9270951	1.13E-13	12.94758696		6	32573039			7	0.0516713	0.00695815	T	C							NA/NA/NA/	NA/NA/NA/		C	T		5.17E-02	I	Y	6.91E-01	NA
rs9274576	1.22E-13	12.9144169		6	32635263			4	-0.0415142	0.0055982	T	C							NA/NA/NA/	NA/NA/NA/		C	T		-4.15E-02	I	Y	6.00E-01	NA
rs9273343	1.25E-13	12.90388634		6	32623445			7	-0.0438631	0.00591751	T	C							NA/NA/NA/	NA/NA/NA/		C	T		-4.39E-02	I	Y	4.83E-01	NA
rs9276189	1.27E-13	12.89785455		6	32699325		1.410429	1f	0.0601367	0.00811498	G	A							NA/NA/NA/	NA/NA/NA/		A	G		6.01E-02	I	Y	8.80E-01	NA
rs17843692	1.27E-13	12.89551289		6	32622103			7	0.0436036	0.00588453	G	A							NA/NA/NA/	NA/NA/NA/		A	G		4.36E-02	I	Y	5.39E-01	NA
rs9274585	1.29E-13	12.88781743		6	32635366			4	0.043286	0.00584353	T	C							NA/NA/NA/	NA/NA/NA/		C	T		4.33E-02	I	Y	3.85E-01	NA
rs1130116	1.31E-13	12.88278175	HLA-DQA1	6	32610535	exon		5	0.0442618	0.0059765	C	A							NA/NA/NA/	NA/NA/NA/		A	C		4.43E-02	I	Y	6.35E-01	NA
rs9273339	1.34E-13	12.87176233		6	32623430			7	-0.0428302	0.00578583	G	A							NA/NA/NA/	NA/NA/NA/		A	G		-4.28E-02	I	Y	4.65E-01	NA
rs17612748	1.35E-13	12.8691711		6	32620174			6	0.0433618	0.00585826	G	A							NA/NA/NA/	NA/NA/NA/		A	G		4.34E-02	I	Y	5.33E-01	NA
rs9276434	1.36E-13	12.86772109	HLA-DQA2	6	32712666	intron		5	0.059974	0.00810309	T	C							NA/NA/NA/	NA/NA/NA/		C	T		6.00E-02	I	Y	8.80E-01	NA
rs3135461	1.36E-13	12.86502009		6	32680122			6	-0.0461797	0.00624005	G	A							NA/NA/NA/	7758/3757/2749/		A	G		-4.62E-02	I	Y	2.28E-01	NA
rs9274577	1.37E-13	12.86389803		6	32635269			4	-0.0414496	0.00560115	T	C							NA/NA/NA/	NA/NA/NA/		C	T		-4.14E-02	I	Y	6.00E-01	NA
rs9273405	1.42E-13	12.84636194		6	32627175			5	0.0415247	0.00561537	C	A							NA/NA/NA/	NA/NA/NA/		A	C		4.15E-02	I	Y	5.45E-01	NA
rs9270958	1.46E-13	12.83591494		6	32573247			7	0.0533176	0.00721299	T	G							NA/NA/NA/	NA/NA/NA/		G	T		5.33E-02	I	Y	6.42E-01	NA
rs156058	1.46E-13	12.83502292		5	131478896		0.065398	4	0.0403217	0.00545525	T	C							NA/NA/NA/	NA/NA/NA/		C	T		4.03E-02	I	Y	3.52E-01	NA
rs3130615	1.46E-13	12.83425725	MICB	6	31475413	intron	0.733622	6	-0.0445148	0.00602273	G	A							NA/NA/NA/	37158/24899/4264/		A	G		-4.45E-02	I	Y	2.53E-01	NA
rs9274571	1.47E-13	12.8327388		6	32635170			6	0.0421999	0.0057099	T	C							NA/NA/NA/	NA/NA/NA/		C	T		4.22E-02	I	Y	3.89E-01	NA
rs736801	1.52E-13	12.81928075		5	131833599		0.629066	2b	-0.0400189	0.00541782	T	C							NA/NA/NA/	NA/NA/NA/		C	T		-4.00E-02	I	Y	3.71E-01	NA
rs9273481	1.53E-13	12.81530857	HLA-DQB1	6	32628122	intron		4	-0.0405411	0.00548942	G	C							NA/NA/NA/	NA/NA/NA/		C	G		-4.05E-02	I	Y	5.93E-01	NA
rs200566098	1.54E-13	12.81257799			0				-0.0393659	0.00533089	I	D							NA/NA/NA/	NA/NA/NA/		D	I		-3.94E-02	I	Y	5.00E-01	NA
rs3131635	1.56E-13	12.80721239	MICB	6	31476134	intron	0.101466	6	0.0444722	0.00602373	G	A							NA/NA/NA/	NA/NA/NA/		A	G		4.45E-02	I	Y	7.47E-01	NA
rs3131636	1.56E-13	12.80697285	MICB	6	31476094	intron	0.164743	6	0.0444717	0.00602372	G	A							NA/NA/NA/	NA/NA/NA/		A	G		4.45E-02	I	Y	7.47E-01	NA
rs28729827	1.56E-13	12.80615774	MICB	6	31475811	intron		6	-0.0444702	0.00602372	T	C							NA/NA/NA/	NA/NA/NA/		C	T		-4.45E-02	I	Y	2.53E-01	NA
rs3093952	1.56E-13	12.80574659	MICB	6	31475764	intron		6	0.0444694	0.00602371	G	A							NA/NA/NA/	NA/NA/NA/		A	G		4.45E-02	I	Y	7.47E-01	NA
rs3132466	1.57E-13	12.80541351	MICB	6	31476339	intron		7	0.0444691	0.00602376	T	C							NA/NA/NA/	NA/NA/NA/		C	T		4.45E-02	I	Y	7.47E-01	NA
rs35833207	1.57E-13	12.80501693		6	31477767				-0.0444698	0.00602395	I	D							NA/NA/NA/	NA/NA/NA/		D	I		-4.45E-02	I	Y	2.53E-01	NA
rs1065076	1.57E-13	12.80464286	MICB	6	31477681	exon		4	0.044469	0.00602394	G	A							NA/NA/NA/	NA/NA/NA/		A	G		4.45E-02	I	Y	7.47E-01	NA
rs3132468	1.57E-13	12.80382658	MICB	6	31475486	intron	0.389315	1f	0.0444656	0.00602367	T	C							NA/NA/NA/	5486/31931/47432/		C	T		4.45E-02	I	Y	7.47E-01	NA
rs3134893	1.57E-13	12.80280493	MICB	6	31476514	intron		7	-0.0444642	0.00602375	C	A							NA/NA/NA/	8300/5174/983/		A	C		-4.45E-02	I	Y	2.53E-01	NA
rs3131634	1.58E-13	12.80200586	MICB	6	31477189	intron		5	0.0444632	0.00602382	G	A							NA/NA/NA/	960/5189/8284/		A	G		4.45E-02	I	Y	7.47E-01	NA
rs9270954	1.62E-13	12.79060564		6	32573058			7	0.0511896	0.00693814	T	C							NA/NA/NA/	NA/NA/NA/		C	T		5.12E-02	I	Y	6.93E-01	NA
rs200304147	1.63E-13	12.78797495			0				-0.043554	0.00590408	I	D							NA/NA/NA/	NA/NA/NA/		D	I		-4.36E-02	I	Y	4.83E-01	NA
rs152049	1.63E-13	12.78676124	P4HA2	5	131535864	intron		6	-0.040295	0.00546257	T	C							NA/NA/NA/	NA/NA/NA/		C	T		-4.03E-02	I	Y	6.07E-01	NA
rs9273406	1.65E-13	12.78377074		6	32627180			7	-0.0413945	0.00561233	G	C							NA/NA/NA/	NA/NA/NA/		C	G		-4.14E-02	I	Y	4.55E-01	NA
rs148323329	1.68E-13	12.77426439		6	32620159				0.0433296	0.00587701	I	D							NA/NA/NA/	NA/NA/NA/		D	I		4.33E-02	I	Y	5.28E-01	NA
rs3132462	1.69E-13	12.77103276		6	31480578			6	0.044405	0.00602369	T	G							NA/NA/NA/	NA/NA/NA/		G	T		4.44E-02	I	Y	7.47E-01	NA
rs9272389	1.70E-13	12.76952553		6	32604793			7	-0.0435004	0.00590134	T	C							NA/NA/NA/	NA/NA/NA/		C	T		-4.35E-02	I	Y	4.86E-01	NA
rs1047989	1.70E-13	12.76887207	HLA-DQA1	6	32605257	exon		4	-0.040622	0.005511	C	A							NA/NA/NA/	NA/NA/NA/		A	C		-4.06E-02	I	Y	4.43E-01	NA
rs9271220	1.72E-13	12.76336702		6	32579355			6	0.0514564	0.00698223	G	A							NA/NA/NA/	NA/NA/NA/		A	G		5.15E-02	I	Y	6.74E-01	NA
rs9271219	1.73E-13	12.76300702		6	32579354			6	0.0514557	0.00698223	T	C							NA/NA/NA/	NA/NA/NA/		C	T		5.15E-02	I	Y	6.74E-01	NA
rs9271221	1.74E-13	12.75835641		6	32579363			6	0.0513988	0.00697587	T	G							NA/NA/NA/	NA/NA/NA/		G	T		5.14E-02	I	Y	6.75E-01	NA
rs17843701	1.77E-13	12.75207336		6	32622256			6	0.0429855	0.00583574	T	G							NA/NA/NA/	NA/NA/NA/		G	T		4.30E-02	I	Y	5.39E-01	NA
rs9271378	1.81E-13	12.74177231		6	32587300			6	0.0398126	0.00540731	G	A							NA/NA/NA/	NA/NA/NA/		A	G		3.98E-02	I	Y	4.77E-01	NA
rs9268557	1.81E-13	12.74131484		6	32389305		3.275059	6	-0.0382652	0.00519724	T	C							NA/NA/NA/	16037/32861/17449/		C	T		-3.83E-02	I	Y	5.12E-01	NA
rs9271223	1.92E-13	12.71650203		6	32579372			7	-0.0513797	0.00698547	T	C							NA/NA/NA/	NA/NA/NA/		C	T		-5.14E-02	I	Y	3.26E-01	NA
rs17622656	2.02E-13	12.6952941	IRF1	5	131820997	intron	0.001929	1f	0.0397401	0.00540796	G	A							NA/NA/NA/	9011/31063/26262/		A	G		3.97E-02	I	Y	6.29E-01	NA
rs3134603	2.04E-13	12.69131182	PPT2	6	32126002	intron	0.172443	6	0.0553607	0.00753491	G	A							NA/NA/NA/	1658/20104/62744/		A	G		5.54E-02	I	Y	8.61E-01	NA
rs11242115	2.12E-13	12.67459108	IRF1	5	131826413	exon		4	0.0396915	0.00540604	G	C							NA/NA/NA/	11490/39922/32749/		C	G		3.97E-02	I	Y	6.29E-01	NA
rs9271176	2.16E-13	12.66606933		6	32578127			4	0.0407557	0.00555297	G	A							NA/NA/NA/	NA/NA/NA/		A	G		4.08E-02	I	Y	6.67E-01	NA
rs10900809	2.16E-13	12.66501778	IRF1	5	131826322	exon		4	0.0396768	0.00540621	G	A							NA/NA/NA/	NA/NA/NA/		A	G		3.97E-02	I	Y	6.29E-01	NA
rs9272320	2.19E-13	12.65879505		6	32604124			7	-0.0400511	0.00545863	G	A							NA/NA/NA/	NA/NA/NA/		A	G		-4.01E-02	I	Y	4.48E-01	NA
rs3130346	2.26E-13	12.6459742	PPT2-EGFL8	6	32131510	intron		5	-0.055997	0.00763605	T	C							NA/NA/NA/	NA/NA/NA/		C	T		-5.60E-02	I	Y	1.34E-01	NA
rs9274567	2.28E-13	12.64208801		6	32635081			6	0.0429297	0.00585509	G	A							NA/NA/NA/	NA/NA/NA/		A	G		4.29E-02	I	Y	3.73E-01	NA
rs1612904	2.29E-13	12.63938766		6	32669018		1.143975	6	-0.0401027	0.00547013	C	A							NA/NA/NA/	34749/37645/10971/		A	C		-4.01E-02	I	Y	3.58E-01	NA
rs1555015	2.31E-13	12.6366325		22	37279972		1.813972	6	0.0478133	0.00652264	T	A							NA/NA/NA/	NA/NA/NA/		A	T		4.78E-02	I	Y	7.85E-01	NA
rs3129721	2.35E-13	12.62805335		6	32676251			6	-0.0400887	0.00547083	C	A							NA/NA/NA/	NA/NA/NA/		A	C		-4.01E-02	I	Y	3.58E-01	NA
rs3134604	2.48E-13	12.60550979	PPT2	6	32122386	exon		4	0.0559134	0.00763767	G	C							NA/NA/NA/	NA/NA/NA/		C	G		5.59E-02	I	Y	8.66E-01	NA
rs4705885	2.50E-13	12.60154609		5	130423559			7	0.0433235	0.00591891	G	A							NA/NA/NA/	NA/NA/NA/		A	G		4.33E-02	I	Y	6.57E-01	NA
rs17613285	2.53E-13	12.59765435		6	32621828			6	-0.0427242	0.00583798	G	A							NA/NA/NA/	NA/NA/NA/		A	G		-4.27E-02	I	Y	4.66E-01	NA
rs9275596	2.54E-13	12.59470658		6	32681631		17.351218	6	0.0400254	0.00546989	T	C							NA/NA/NA/	10961/38781/35099/		C	T		4.00E-02	I	Y	6.42E-01	NA
rs9274500	2.56E-13	12.59129376	HLA-DQB1	6	32634024	intron		5	-0.0406558	0.00555684	T	A							NA/NA/NA/	NA/NA/NA/		A	T		-4.07E-02	I	Y	5.95E-01	NA
rs9274569	2.59E-13	12.58600994		6	32635092			7	-0.0428349	0.005856	C	A							NA/NA/NA/	NA/NA/NA/		A	C		-4.28E-02	I	Y	6.25E-01	NA
rs9271139	2.76E-13	12.55908305		6	32577038			7	-0.0529178	0.00724246	T	C							NA/NA/NA/	NA/NA/NA/		C	T		-5.29E-02	I	Y	3.61E-01	NA
rs2428496	2.78E-13	12.55594896	HLA-B	6	31322121	intron		4	0.0484651	0.00663414	T	C							NA/NA/NA/	3086/26406/53348/		C	T		4.85E-02	I	Y	8.06E-01	NA
rs9271368	2.78E-13	12.55534169		6	32586934			6	-0.0399761	0.00547227	G	A							NA/NA/NA/	NA/NA/NA/		A	G		-4.00E-02	I	Y	3.63E-01	NA
rs1794524	2.80E-13	12.55354982		6	32675902		0.075661	7	-0.0400863	0.00548777	T	G							NA/NA/NA/	NA/NA/NA/		G	T		-4.01E-02	I	Y	3.61E-01	NA
rs909484	2.87E-13	12.54159182	NCF4	22	37260601	intron	2.525818	4	0.0523673	0.00717267	G	A							NA/NA/NA/	158/1458/3605/		A	G		5.24E-02	I	Y	8.27E-01	NA
rs31476	2.92E-13	12.53494895		5	131421694		0.127299	5	0.0398113	0.00545443	T	C							NA/NA/NA/	NA/NA/NA/		C	T		3.98E-02	I	Y	3.54E-01	NA
rs112643027	3.01E-13	12.52075158		6	32624767			7	-0.0434339	0.00595434	G	A							NA/NA/NA/	NA/NA/NA/		A	G		-4.34E-02	I	Y	4.93E-01	NA
rs39898	3.04E-13	12.51712642		5	131422136			2b	-0.0397804	0.00545432	G	A							NA/NA/NA/	NA/NA/NA/		A	G		-3.98E-02	I	Y	6.46E-01	NA
rs9272387	3.09E-13	12.51010055		6	32604776			6	-0.0439785	0.00603169	G	C							NA/NA/NA/	NA/NA/NA/		C	G		-4.40E-02	I	Y	4.88E-01	NA
rs154483	3.17E-13	12.49930531	P4HA2	5	131546280	intron	0.066972	6	-0.039598	0.00543344	G	A							NA/NA/NA/	6449/23221/20669/		A	G		-3.96E-02	I	Y	6.40E-01	NA
rs17843604	3.30E-13	12.4808535		6	32620283			6	0.0392551	0.00539063	T	C							NA/NA/NA/	12880/32359/20097/		C	T		3.93E-02	I	Y	5.60E-01	NA
rs3104361	3.34E-13	12.47608193		6	32652278			5	-0.0460195	0.00632061	T	C							NA/NA/NA/	NA/NA/NA/		C	T		-4.60E-02	I	Y	4.60E-01	NA
rs2596481	3.41E-13	12.46663727	MICA	6	31372587	intron		6	0.0486016	0.00667816	T	G							NA/NA/NA/	NA/NA/NA/		G	T		4.86E-02	I	Y	8.10E-01	NA
rs1882	3.45E-13	12.46203365	MICA	6	31382911	exon	1.087347	7	0.0384138	0.00527933	G	A							NA/NA/NA/	NA/NA/NA/		A	G		3.84E-02	I	Y	5.24E-01	NA
rs157572	3.51E-13	12.45520791		5	131626112		3.599023	5	-0.0416323	0.00572334	G	C							NA/NA/NA/	NA/NA/NA/		C	G		-4.16E-02	I	Y	7.08E-01	NA
rs246107	3.53E-13	12.45270907	P4HA2	5	131546668	intron	0.066998	7	0.0398417	0.00547776	G	A							NA/NA/NA/	36174/38573/10136/		A	G		3.98E-02	I	Y	3.46E-01	NA
rs154485	3.53E-13	12.45175435	P4HA2	5	131553665	intron		5	-0.0398788	0.00548309	G	A							NA/NA/NA/	NA/NA/NA/		A	G		-3.99E-02	I	Y	6.42E-01	NA
rs9273290	3.56E-13	12.44877209		6	32614552			5	0.0424881	0.00584259	T	C							NA/NA/NA/	NA/NA/NA/		C	T		4.25E-02	I	Y	5.31E-01	NA
rs2056912	3.61E-13	12.44207314		22	37274394			4	-0.0511335	0.00703344	G	C							NA/NA/NA/	NA/NA/NA/		C	G		-5.11E-02	I	Y	1.67E-01	NA
rs2844519	3.62E-13	12.44127103	MICA	6	31371430	exon	0.434305	4	-0.0485263	0.00667505	T	C							NA/NA/NA/	43871/19947/2509/		C	T		-4.85E-02	I	Y	1.90E-01	NA
rs369882	3.63E-13	12.44016158		4	123629127			6	0.0553735	0.00761728	T	C							NA/NA/NA/	NA/NA/NA/		C	T		5.54E-02	I	Y	1.74E-01	NA
rs1142328	3.65E-13	12.43793565	HLA-DQA1	6	32609216	exon		5	0.0426923	0.0058734	T	G							NA/NA/NA/	NA/NA/NA/		G	T		4.27E-02	I	Y	5.23E-01	NA
rs75189	3.74E-13	12.42658529	P4HA2	5	131541833	intron	0.067007	5	0.0394039	0.00542363	T	C							NA/NA/NA/	27015/30699/8620/		C	T		3.94E-02	I	Y	3.62E-01	NA
rs1634794	3.76E-13	12.42518308		6	31276314			5	0.0389952	0.0053677	T	G							NA/NA/NA/	NA/NA/NA/		G	T		3.90E-02	I	Y	4.46E-01	NA
rs200078742	3.92E-13	12.40623448			0				0.0396431	0.00546131	I	D							NA/NA/NA/	NA/NA/NA/		D	I		3.96E-02	I	Y	3.82E-01	NA
rs9272718	3.98E-13	12.39968939	HLA-DQA1	6	32609379	intron		7	0.0437504	0.00602884	T	C							NA/NA/NA/	NA/NA/NA/		C	T		4.38E-02	I	Y	6.24E-01	NA
rs9273291	3.99E-13	12.39888998		6	32614555			5	-0.0424155	0.0058451	T	C							NA/NA/NA/	NA/NA/NA/		C	T		-4.24E-02	I	Y	4.70E-01	NA
rs2075939	4.02E-13	12.39557953	NCF4	22	37271882	exon	0.291763	5	-0.0510464	0.00703548	T	C							NA/NA/NA/	NA/NA/NA/		C	T		-5.10E-02	I	Y	1.66E-01	NA
rs6926251	4.08E-13	12.38927704		6	32595429			7	-0.0577175	0.00795682	T	C							NA/NA/NA/	NA/NA/NA/		C	T		-5.77E-02	I	Y	2.68E-01	NA
rs67673247	4.21E-13	12.37605846		6	32768232				-0.0455686	0.00628578	I	D							NA/NA/NA/	NA/NA/NA/		D	I		-4.56E-02	I	Y	2.20E-01	NA
rs3076360	4.33E-13	12.36327045		22	37276993				-0.0457273	0.00631114	I	D							NA/NA/NA/	NA/NA/NA/		D	I		-4.57E-02	I	Y	2.40E-01	NA
rs9274558	4.36E-13	12.36093307		6	32634890			5	-0.0436433	0.00602413	G	A							NA/NA/NA/	NA/NA/NA/		A	G		-4.36E-02	I	Y	6.39E-01	NA
rs9274538	4.46E-13	12.35045973		6	32634661			4	0.0416743	0.00575494	G	A							NA/NA/NA/	NA/NA/NA/		A	G		4.17E-02	I	Y	3.83E-01	NA
rs9271129	4.52E-13	12.34440349		6	32576889			7	0.0516509	0.00713428	T	A							NA/NA/NA/	NA/NA/NA/		A	T		5.17E-02	I	Y	6.55E-01	NA
rs9271127	4.53E-13	12.34424323		6	32576887			6	0.0516506	0.00713428	T	C							NA/NA/NA/	NA/NA/NA/		C	T		5.17E-02	I	Y	6.55E-01	NA
rs9271128	4.53E-13	12.34418087		6	32576888			6	0.0516504	0.00713428	G	A							NA/NA/NA/	NA/NA/NA/		A	G		5.17E-02	I	Y	6.55E-01	NA
rs9270800	4.64E-13	12.33330422		6	32569335			7	-0.054094	0.00747531	T	C							NA/NA/NA/	NA/NA/NA/		C	T		-5.41E-02	I	Y	3.48E-01	NA
rs9272459	4.70E-13	12.32809346	HLA-DQA1	6	32605578	intron		7	-0.0424498	0.0058677	G	A							NA/NA/NA/	NA/NA/NA/		A	G		-4.24E-02	I	Y	5.97E-01	NA
rs112978055	4.83E-13	12.31599892		22	37276985				-0.0455803	0.00630371	I	D							NA/NA/NA/	NA/NA/NA/		D	I		-4.56E-02	I	Y	2.39E-01	NA
rs200466714	5.11E-13	12.2917117			0				-0.0510526	0.00706772	I	D							NA/NA/NA/	NA/NA/NA/		D	I		-5.11E-02	I	Y	3.22E-01	NA
rs9271218	5.22E-13	12.28217145		6	32579327			6	0.0510197	0.00706609	T	G							NA/NA/NA/	NA/NA/NA/		G	T		5.10E-02	I	Y	6.64E-01	NA
rs17613381	5.26E-13	12.27899527		6	32622130			7	0.0429404	0.00594814	T	C							NA/NA/NA/	NA/NA/NA/		C	T		4.29E-02	I	Y	5.26E-01	NA
rs9273404	5.43E-13	12.26493312		6	32627160			5	0.04122	0.00571332	G	A							NA/NA/NA/	NA/NA/NA/		A	G		4.12E-02	I	Y	5.29E-01	NA
rs9271136	5.53E-13	12.25721676		6	32577011			7	0.0523102	0.00725268	G	A							NA/NA/NA/	NA/NA/NA/		A	G		5.23E-02	I	Y	6.38E-01	NA
rs9271137	5.59E-13	12.25295038		6	32577022			6	0.0522719	0.00724872	G	A							NA/NA/NA/	NA/NA/NA/		A	G		5.23E-02	I	Y	6.39E-01	NA
rs2857700	5.62E-13	12.24999562		6	31572481		7.759736	6	-0.0568593	0.00788613	T	C							NA/NA/NA/	62113/17877/1354/		C	T		-5.69E-02	I	Y	1.26E-01	NA
rs9270804	5.70E-13	12.24422421		6	32569422			6	0.0528302	0.00732893	T	A							NA/NA/NA/	NA/NA/NA/		A	T		5.28E-02	I	Y	6.72E-01	NA
rs9270879	5.81E-13	12.23579696		6	32571647			7	-0.0516238	0.00716419	C	A							NA/NA/NA/	NA/NA/NA/		A	C		-5.16E-02	I	Y	3.34E-01	NA
rs9271135	5.86E-13	12.23212536		6	32577002			7	0.052182	0.00724282	T	A							NA/NA/NA/	NA/NA/NA/		A	T		5.22E-02	I	Y	6.39E-01	NA
rs9281921	5.93E-13	12.22712624		6	32571663				0.0516367	0.00716869	I	D							NA/NA/NA/	NA/NA/NA/		D	I		5.16E-02	I	Y	6.65E-01	NA
rs754128	6.40E-13	12.1940026		5	131515728			5	0.0394948	0.00549115	G	A							NA/NA/NA/	NA/NA/NA/		A	G		3.95E-02	I	Y	3.45E-01	NA
rs9271225	6.51E-13	12.18609491		6	32579420			7	-0.0437184	0.00608048	C	A							NA/NA/NA/	NA/NA/NA/		A	C		-4.37E-02	I	Y	3.14E-01	NA
rs3129759	6.57E-13	12.18221985		6	32585163			6	-0.040199	0.00559193	G	A							NA/NA/NA/	NA/NA/NA/		A	G		-4.02E-02	I	Y	4.80E-01	NA
rs9270881	6.57E-13	12.18210556		6	32571690			6	0.0513813	0.00714727	T	C							NA/NA/NA/	NA/NA/NA/		C	T		5.14E-02	I	Y	6.69E-01	NA
rs9270900	6.93E-13	12.15909509		6	32571932			4	0.0506357	0.00705066	G	A							NA/NA/NA/	NA/NA/NA/		A	G		5.06E-02	I	Y	6.83E-01	NA
rs2284027	7.04E-13	12.15259393	NCF4	22	37265079	intron	1.730945	1f	-0.048381	0.00673885	G	C							NA/NA/NA/	NA/NA/NA/		C	G		-4.84E-02	I	Y	1.92E-01	NA
rs9271383	7.21E-13	12.14188106		6	32587391			7	0.0389635	0.00542966	T	C							NA/NA/NA/	NA/NA/NA/		C	T		3.90E-02	I	Y	5.43E-01	NA
rs9271227	7.37E-13	12.13246357		6	32579480			7	0.0522851	0.00728885	G	A							NA/NA/NA/	NA/NA/NA/		A	G		5.23E-02	I	Y	6.33E-01	NA
rs9271228	7.37E-13	12.13236342		6	32579481			7	0.0522848	0.00728885	G	A							NA/NA/NA/	NA/NA/NA/		A	G		5.23E-02	I	Y	6.33E-01	NA
rs9271664	7.40E-13	12.13103011		6	32592656			7	-0.055678	0.00776233	T	C							NA/NA/NA/	NA/NA/NA/		C	T		-5.57E-02	I	Y	2.22E-01	NA
rs246352	7.80E-13	12.10792377		5	131508560			7	0.0392181	0.00547331	T	C							NA/NA/NA/	NA/NA/NA/		C	T		3.92E-02	I	Y	3.47E-01	NA
rs9270959	7.95E-13	12.0996957		6	32573267			6	-0.0523499	0.00730841	G	A							NA/NA/NA/	NA/NA/NA/		A	G		-5.23E-02	I	Y	3.32E-01	NA
rs2057656	8.45E-13	12.07307905	C5orf56	5	131809305	intron	0.01774	2b	0.0431266	0.00602804	T	C							NA/NA/NA/	NA/NA/NA/		C	T		4.31E-02	I	Y	2.55E-01	NA
rs1131285	8.58E-13	12.06669143	HLA-B	6	31323953	exon		4	0.0434367	0.00607307	G	C							NA/NA/NA/	NA/NA/NA/		C	G		4.34E-02	I	Y	6.33E-01	NA
rs166010	8.69E-13	12.06111168		5	131473218			7	0.0393205	0.00549894	T	C							NA/NA/NA/	NA/NA/NA/		C	T		3.93E-02	I	Y	3.44E-01	NA
rs246833	8.76E-13	12.05738386		5	131473069			7	0.0393142	0.00549897	T	G							NA/NA/NA/	NA/NA/NA/		G	T		3.93E-02	I	Y	3.44E-01	NA
rs9264960	8.90E-13	12.05062756		6	31276396			5	0.038645	0.005407	T	C							NA/NA/NA/	NA/NA/NA/		C	T		3.86E-02	I	Y	4.41E-01	NA
rs9264961	8.92E-13	12.04954654		6	31276397			5	-0.038644	0.0054071	G	A							NA/NA/NA/	NA/NA/NA/		A	G		-3.86E-02	I	Y	5.59E-01	NA
rs201802161	9.03E-13	12.04446762			0				-0.0553427	0.00774511	I	D							NA/NA/NA/	NA/NA/NA/		D	I		-5.53E-02	I	Y	2.21E-01	NA
rs75351515	9.11E-13	12.04066758		6	32635420			3a	-0.0428838	0.00600267	G	A							NA/NA/NA/	NA/NA/NA/		A	G		-4.29E-02	I	Y	4.85E-01	NA
rs4821548	9.35E-13	12.0293324	NCF4	22	37269945	intron		4	0.0502098	0.00703171	G	A							NA/NA/NA/	NA/NA/NA/		A	G		5.02E-02	I	Y	8.34E-01	NA
rs760519	1.01E-12	11.99524884	NCF4	22	37263706	intron	1.064421	5	0.0495558	0.00695062	T	C							NA/NA/NA/	2433/23578/58836/		C	T		4.96E-02	I	Y	8.32E-01	NA
rs3788524	1.01E-12	11.99499547	NCF4	22	37269556	intron	0.575711	5	0.0501313	0.00703142	T	C							NA/NA/NA/	NA/NA/NA/		C	T		5.01E-02	I	Y	8.34E-01	NA
rs9271006	1.04E-12	11.98406632		6	32574602			7	-0.0484825	0.00680326	T	C							NA/NA/NA/	NA/NA/NA/		C	T		-4.85E-02	I	Y	3.04E-01	NA
rs3130638	1.09E-12	11.96344695		6	31487540			7	-0.0504297	0.00708322	T	C							NA/NA/NA/	NA/NA/NA/		C	T		-5.04E-02	I	Y	1.64E-01	NA
rs2428495	1.09E-12	11.9631596	HLA-B	6	31322175	intron		5	0.0470246	0.00660504	T	C							NA/NA/NA/	NA/NA/NA/		C	T		4.70E-02	I	Y	8.03E-01	NA
rs246839	1.09E-12	11.96284851		5	131464133			6	-0.0391508	0.00549916	C	A							NA/NA/NA/	NA/NA/NA/		A	C		-3.92E-02	I	Y	6.55E-01	NA
rs9270774	1.09E-12	11.96128449		6	32569012			7	-0.0470244	0.00660552	G	C							NA/NA/NA/	NA/NA/NA/		C	G		-4.70E-02	I	Y	3.11E-01	NA
rs140316257	1.11E-12	11.95627629	C5orf56	5	131809757	intron			0.0428945	0.00602677	I	D							NA/NA/NA/	NA/NA/NA/		D	I		4.29E-02	I	Y	2.53E-01	NA
rs9275109	1.20E-12	11.92004134		6	32649676			6	0.0397377	0.00559229	T	G							NA/NA/NA/	NA/NA/NA/		G	T		3.97E-02	I	Y	6.40E-01	NA
rs3132479	1.21E-12	11.91651888		6	31274752			7	0.0373297	0.00525424	G	A							NA/NA/NA/	NA/NA/NA/		A	G		3.73E-02	I	Y	4.66E-01	NA
rs7713065	1.29E-12	11.89029999	C5orf56	5	131788334	intron		6	-0.0431087	0.00607478	C	A							NA/NA/NA/	NA/NA/NA/		A	C		-4.31E-02	I	Y	7.54E-01	NA
rs9271009	1.29E-12	11.88918478		6	32574649			7	-0.0485058	0.00683546	C	A							NA/NA/NA/	NA/NA/NA/		A	C		-4.85E-02	I	Y	3.05E-01	NA
rs9271010	1.29E-12	11.88893922		6	32574652			6	-0.0485052	0.00683546	T	C							NA/NA/NA/	NA/NA/NA/		C	T		-4.85E-02	I	Y	3.05E-01	NA
rs9276653	1.30E-12	11.88565261		6	32746414			7	0.0446225	0.00628941	G	A							NA/NA/NA/	NA/NA/NA/		A	G		4.46E-02	I	Y	7.73E-01	NA
rs9276610	1.30E-12	11.8845193		6	32742095		0.056943	7	0.0568733	0.00801655	T	A							NA/NA/NA/	NA/NA/NA/		A	T		5.69E-02	I	Y	8.79E-01	NA
rs2072711	1.35E-12	11.87060661	NCF4	22	37268555	intron	0.605769	6	0.0498214	0.00702694	G	A							NA/NA/NA/	1964/19278/48563/		A	G		4.98E-02	I	Y	8.34E-01	NA
rs2906856	1.40E-12	11.85392781		12	68390201		3.222889	7	0.038755	0.0054702	T	C							NA/NA/NA/	NA/NA/NA/		C	T		3.88E-02	I	Y	3.53E-01	NA
rs9273476	1.41E-12	11.85026989	HLA-DQB1	6	32628065	intron		4	0.0478575	0.00675593	G	C							NA/NA/NA/	NA/NA/NA/		C	G		4.79E-02	I	Y	5.13E-01	NA
rs115423314	1.44E-12	11.84245257	NCF4	22	37268898	intron		5	-0.0498848	0.0070448	G	A							NA/NA/NA/	NA/NA/NA/		A	G		-4.99E-02	I	Y	1.66E-01	NA
rs12832728	1.48E-12	11.83086657		12	68420403			7	0.0372938	0.00526944	G	A							NA/NA/NA/	NA/NA/NA/		A	G		3.73E-02	I	Y	4.53E-01	NA
rs1131279	1.57E-12	11.80277184	HLA-B	6	31323958	exon		4	-0.0539996	0.00763935	T	G							NA/NA/NA/	NA/NA/NA/		G	T		-5.40E-02	I	Y	2.30E-01	NA
rs9271226	1.58E-12	11.80092257		6	32579451			6	0.0510338	0.00722038	T	G							NA/NA/NA/	NA/NA/NA/		G	T		5.10E-02	I	Y	6.48E-01	NA
rs707951	1.59E-12	11.79898271	HLA-DQA1	6	32609813	exon		4	-0.0419171	0.00593123	T	C							NA/NA/NA/	6730/6045/1550/		C	T		-4.19E-02	I	Y	3.26E-01	NA
rs9268804	1.60E-12	11.7970923		6	32423355			6	0.0386066	0.00546326	G	C							NA/NA/NA/	NA/NA/NA/		C	G		3.86E-02	I	Y	3.73E-01	NA
rs80130359	1.62E-12	11.79093292		5	131505140				-0.038744	0.00548423	I	D							NA/NA/NA/	NA/NA/NA/		D	I		-3.87E-02	I	Y	6.54E-01	NA
rs9268560	1.63E-12	11.78862312		6	32389512		2.664942	6	0.0371651	0.00526129	G	C							NA/NA/NA/	NA/NA/NA/		C	G		3.72E-02	I	Y	5.44E-01	NA
rs2548992	1.71E-12	11.76703945	C5orf56	5	131808668	intron	0.01759	2b	-0.0424672	0.00601777	G	A							NA/NA/NA/	NA/NA/NA/		A	G		-4.25E-02	I	Y	7.48E-01	NA
rs9270911	1.73E-12	11.7614822		6	32572202		1.1929	1f	0.0379622	0.00538076	T	C							NA/NA/NA/	NA/NA/NA/		C	T		3.80E-02	I	Y	5.59E-01	NA
rs55761244	1.73E-12	11.7611413	TNXB	6	31978746	intron		5	-0.0423269	0.00599949	G	A							NA/NA/NA/	NA/NA/NA/		A	G		-4.23E-02	I	Y	3.53E-01	NA
rs2596543	1.82E-12	11.74083394		6	31365547		0.689859	1f	-0.0451397	0.00640409	G	A							NA/NA/NA/	NA/NA/NA/		A	G		-4.51E-02	I	Y	7.86E-01	NA
rs9267911	1.84E-12	11.73471745		6	32205110		0.51483	6	-0.0373196	0.0052961	T	C							NA/NA/NA/	18962/41643/24223/		C	T		-3.73E-02	I	Y	5.30E-01	NA
rs3093977	1.89E-12	11.72260627	DDX39B	6	31500226	intron		5	-0.0500849	0.00711157	C	A							NA/NA/NA/	NA/NA/NA/		A	C		-5.01E-02	I	Y	1.62E-01	NA
rs6913558	1.90E-12	11.72224643		6	32200670			6	0.0372973	0.00529595	G	A							NA/NA/NA/	NA/NA/NA/		A	G		3.73E-02	I	Y	4.70E-01	NA
rs9273371	1.91E-12	11.71804445		6	32626565			5	0.0436005	0.00619215	T	C							NA/NA/NA/	NA/NA/NA/		C	T		4.36E-02	I	Y	2.48E-01	NA
rs9267908	1.92E-12	11.71629407		6	32204952			6	-0.0372878	0.00529604	G	A							NA/NA/NA/	NA/NA/NA/		A	G		-3.73E-02	I	Y	5.30E-01	NA
rs3093982	1.97E-12	11.70613162	MCCD1	6	31497244	intron	0.872081	2b	0.0500218	0.00710796	G	A							NA/NA/NA/	NA/NA/NA/		A	G		5.00E-02	I	Y	8.37E-01	NA
rs9267904	1.98E-12	11.70355421		6	32204207			6	-0.0372671	0.00529617	T	G							NA/NA/NA/	NA/NA/NA/		G	T		-3.73E-02	I	Y	5.30E-01	NA
rs1019076	1.99E-12	11.70105091		12	68398118			7	-0.038446	0.00546434	T	C							NA/NA/NA/	NA/NA/NA/		C	T		-3.84E-02	I	Y	6.47E-01	NA
rs9267913	2.00E-12	11.69833857		6	32205339			7	0.0372778	0.00529896	T	C							NA/NA/NA/	NA/NA/NA/		C	T		3.73E-02	I	Y	4.70E-01	NA
rs201250509	2.02E-12	11.69495188			0				-0.0394795	0.00561279	I	D							NA/NA/NA/	NA/NA/NA/		D	I		-3.95E-02	I	Y	6.06E-01	NA
rs9271104	2.02E-12	11.69424677		6	32576561			5	-0.0415118	0.00590191	G	A							NA/NA/NA/	NA/NA/NA/		A	G		-4.15E-02	I	Y	2.81E-01	NA
rs9267912	2.03E-12	11.69271795		6	32205271			7	-0.0372619	0.00529806	T	G							NA/NA/NA/	NA/NA/NA/		G	T		-3.73E-02	I	Y	5.30E-01	NA
rs3015002	2.05E-12	11.68739533		12	68404633		0.290622	5	0.0384018	0.00546146	T	G							NA/NA/NA/	35666/38849/10372/		G	T		3.84E-02	I	Y	3.51E-01	NA
rs17612774	2.06E-12	11.68679104		6	32620286			7	-0.0397794	0.00565753	T	C							NA/NA/NA/	NA/NA/NA/		C	T		-3.98E-02	I	Y	4.73E-01	NA
rs2395108	2.07E-12	11.6836899		6	32203608			5	-0.0372344	0.00529633	T	C							NA/NA/NA/	NA/NA/NA/		C	T		-3.72E-02	I	Y	5.30E-01	NA
rs2548993	2.31E-12	11.63665695	C5orf56	5	131808869	intron	0.017665	4	0.0416666	0.00593957	G	A							NA/NA/NA/	46099/32738/5906/		A	G		4.17E-02	I	Y	2.61E-01	NA
rs9271180	2.36E-12	11.62675137		6	32578209			4	0.0406882	0.00580273	T	C							NA/NA/NA/	NA/NA/NA/		C	T		4.07E-02	I	Y	7.14E-01	NA
rs9268763	2.40E-12	11.61906012		6	32418416			6	0.0380205	0.0054242	T	C							NA/NA/NA/	NA/NA/NA/		C	T		3.80E-02	I	Y	3.73E-01	NA
rs2596493	2.44E-12	11.611746	HLA-B	6	31323945	exon		4	0.0472075	0.00673713	C	A							NA/NA/NA/	NA/NA/NA/		A	C		4.72E-02	I	Y	7.80E-01	NA
rs9271103	2.47E-12	11.60718877		6	32576540			5	-0.0412899	0.00589384	T	C							NA/NA/NA/	NA/NA/NA/		C	T		-4.13E-02	I	Y	2.80E-01	NA
rs9270950	2.49E-12	11.60373787		6	32573027			6	-0.0420548	0.00600398	T	A							NA/NA/NA/	NA/NA/NA/		A	T		-4.21E-02	I	Y	2.85E-01	NA
rs9274522	2.56E-12	11.59199081	HLA-DQB1	6	32634373	exon		4	0.0393038	0.00561427	T	C							NA/NA/NA/	15025/3/0/		C	T		3.93E-02	I	Y	3.92E-01	NA
rs2906862	2.69E-12	11.57027032		12	68399151		0.087268	5	0.0382037	0.00546261	T	C							NA/NA/NA/	NA/NA/NA/		C	T		3.82E-02	I	Y	3.53E-01	NA
rs156109	2.70E-12	11.56834198		5	131626611		5.570032	6	-0.0397207	0.00568002	T	C							NA/NA/NA/	7624/35587/41634/		C	T		-3.97E-02	I	Y	7.01E-01	NA
rs1023518	2.71E-12	11.56748768	C5orf56	5	131793771	intron	0.010304		0.0423315	0.00605359	T	G							NA/NA/NA/	2969/1971/309/		G	T		4.23E-02	I	Y	2.48E-01	NA
rs9270902	2.71E-12	11.5668817		6	32571962			3a	0.0428503	0.00612796	G	A							NA/NA/NA/	NA/NA/NA/		A	G		4.29E-02	I	Y	7.03E-01	NA
rs3857440	2.86E-12	11.54390283	C5orf56	5	131794069	intron	0.009923	1b	-0.0422833	0.0060533	G	A							NA/NA/NA/	NA/NA/NA/		A	G		-4.23E-02	I	Y	7.52E-01	NA
rs3741647	3.00E-12	11.52269783		12	68422029		0.190163	7	0.0367661	0.00526864	T	A							NA/NA/NA/	NA/NA/NA/		A	T		3.68E-02	I	Y	4.58E-01	NA
rs3741649	3.11E-12	11.50779016		12	68422131		0.186547	7	0.0367596	0.00527136	G	C							NA/NA/NA/	NA/NA/NA/		C	G		3.68E-02	I	Y	4.58E-01	NA
rs9270778	3.14E-12	11.50307727		6	32569050			7	0.0464839	0.00666725	G	A							NA/NA/NA/	NA/NA/NA/		A	G		4.65E-02	I	Y	6.82E-01	NA
rs2087097	3.18E-12	11.49743497		5	131625420			7	-0.0426732	0.00612232	G	A							NA/NA/NA/	NA/NA/NA/		A	G		-4.27E-02	I	Y	7.62E-01	NA
rs9272454	3.31E-12	11.47983231	HLA-DQA1	6	32605525	intron		6	0.0403174	0.00578907	T	C							NA/NA/NA/	NA/NA/NA/		C	T		4.03E-02	I	Y	6.37E-01	NA
rs11177014	3.36E-12	11.47394518		12	68425651		0.183665	7	0.0368189	0.00528818	G	A							NA/NA/NA/	NA/NA/NA/		A	G		3.68E-02	I	Y	4.58E-01	NA
rs9270979	3.38E-12	11.4715654		6	32573780			7	0.0409016	0.00587522	G	A							NA/NA/NA/	NA/NA/NA/		A	G		4.09E-02	I	Y	7.22E-01	NA
rs9271121	3.41E-12	11.46713611		6	32576818			7	-0.0444184	0.00638166	G	A							NA/NA/NA/	NA/NA/NA/		A	G		-4.44E-02	I	Y	3.28E-01	NA
rs9270866	3.46E-12	11.46134334		6	32571043			6	-0.0425179	0.00611029	G	A							NA/NA/NA/	NA/NA/NA/		A	G		-4.25E-02	I	Y	2.77E-01	NA
rs9281945	3.59E-12	11.4452323		6	32579904				0.0412217	0.00592847	I	D							NA/NA/NA/	NA/NA/NA/		D	I		4.12E-02	I	Y	7.16E-01	NA
rs3189152	3.62E-12	11.44128543	HLA-DQB1	6	32634341	exon		4	0.0409418	0.0058893	G	A							NA/NA/NA/	NA/NA/NA/		A	G		4.09E-02	I	Y	3.75E-01	NA
rs9270779	3.65E-12	11.43789636		6	32569056			7	-0.0460752	0.00662872	T	C							NA/NA/NA/	NA/NA/NA/		C	T		-4.61E-02	I	Y	3.15E-01	NA
rs202092830	3.69E-12	11.43337045			0				0.0412059	0.00592948	I	D							NA/NA/NA/	NA/NA/NA/		D	I		4.12E-02	I	Y	7.16E-01	NA
rs9270974	3.74E-12	11.42722479		6	32573713			6	-0.0408553	0.00588072	C	A							NA/NA/NA/	NA/NA/NA/		A	C		-4.09E-02	I	Y	2.78E-01	NA
rs9272310	3.76E-12	11.42512875		6	32603939			6	0.0482022	0.00693872	T	G							NA/NA/NA/	NA/NA/NA/		G	T		4.82E-02	I	Y	3.72E-01	NA
rs2857709	3.76E-12	11.42436885		6	31532814			1f	0.0527965	0.00760056	G	A							NA/NA/NA/	1260/15607/49482/		A	G		5.28E-02	I	Y	8.62E-01	NA
rs9270978	3.93E-12	11.40591145		6	32573754			7	-0.0408362	0.00588385	T	A							NA/NA/NA/	NA/NA/NA/		A	T		-4.08E-02	I	Y	2.79E-01	NA
rs9270977	3.93E-12	11.40525839		6	32573748			6	0.0408421	0.00588488	G	A							NA/NA/NA/	NA/NA/NA/		A	G		4.08E-02	I	Y	7.21E-01	NA
rs9271242	3.97E-12	11.40103997		6	32579940			6	-0.0408951	0.00589368	T	C							NA/NA/NA/	NA/NA/NA/		C	T		-4.09E-02	I	Y	2.78E-01	NA
rs9271243	3.97E-12	11.40100497		6	32579951			6	0.0408951	0.00589369	T	C							NA/NA/NA/	NA/NA/NA/		C	T		4.09E-02	I	Y	7.22E-01	NA
rs35119759	4.00E-12	11.39752112	MICA	6	31377747	intron			-0.0413625	0.00596202	I	D							NA/NA/NA/	NA/NA/NA/		D	I		-4.14E-02	I	Y	6.52E-01	NA
rs3763354	4.11E-12	11.38644992		6	32786917		1.501391	6	-0.0433868	0.00625706	G	A							NA/NA/NA/	51572/28987/4289/		A	G		-4.34E-02	I	Y	2.21E-01	NA
rs9271081	4.14E-12	11.38254253		6	32576083			5	0.0412132	0.00594468	G	A							NA/NA/NA/	NA/NA/NA/		A	G		4.12E-02	I	Y	7.12E-01	NA
rs555927	4.16E-12	11.38106956		5	131457754			6	-0.0386988	0.00558239	G	C							NA/NA/NA/	NA/NA/NA/		C	G		-3.87E-02	I	Y	6.39E-01	NA
rs66504538	4.20E-12	11.3765853		6	32571072				-0.0424302	0.00612195	I	D							NA/NA/NA/	NA/NA/NA/		D	I		-4.24E-02	I	Y	2.80E-01	NA
rs9270893	4.28E-12	11.3684568		6	32571845			4	0.0496451	0.00716547	T	C							NA/NA/NA/	NA/NA/NA/		C	T		4.96E-02	I	Y	7.02E-01	NA
rs9270949	4.33E-12	11.36401389		6	32572975			6	-0.0416701	0.00601583	T	C							NA/NA/NA/	NA/NA/NA/		C	T		-4.17E-02	I	Y	2.86E-01	NA
rs9270948	4.34E-12	11.36263437		6	32572972			6	0.0416685	0.00601598	T	C							NA/NA/NA/	NA/NA/NA/		C	T		4.17E-02	I	Y	7.14E-01	NA
rs9271101	4.52E-12	11.34461086		6	32576493			5	0.0407017	0.0058814	T	C							NA/NA/NA/	NA/NA/NA/		C	T		4.07E-02	I	Y	7.22E-01	NA
rs9271079	4.53E-12	11.34342654		6	32576052			5	-0.0407552	0.00588946	G	C							NA/NA/NA/	NA/NA/NA/		C	G		-4.08E-02	I	Y	2.78E-01	NA
rs9271011	4.57E-12	11.33972093		6	32574676			6	0.0411032	0.00594078	G	A							NA/NA/NA/	NA/NA/NA/		A	G		4.11E-02	I	Y	7.05E-01	NA
rs9271096	4.61E-12	11.33634524		6	32576426			5	0.0409944	0.005926	G	A							NA/NA/NA/	NA/NA/NA/		A	G		4.10E-02	I	Y	7.16E-01	NA
rs13190001	4.65E-12	11.33281985		5	131744482			6	-0.0364952	0.00527649	T	C							NA/NA/NA/	NA/NA/NA/		C	T		-3.65E-02	I	Y	4.35E-01	NA
rs9271241	4.65E-12	11.33210177		6	32579870			7	-0.0413503	0.00597864	G	A							NA/NA/NA/	NA/NA/NA/		A	G		-4.14E-02	I	Y	2.92E-01	NA
rs9271083	4.69E-12	11.32838198		6	32576102			5	-0.040823	0.00590345	T	C							NA/NA/NA/	NA/NA/NA/		C	T		-4.08E-02	I	Y	2.83E-01	NA
rs9271022	4.70E-12	11.32809716		6	32574881			7	0.0476377	0.00688883	G	A							NA/NA/NA/	NA/NA/NA/		A	G		4.76E-02	I	Y	6.90E-01	NA
rs9270808	4.73E-12	11.32503053		6	32569607			7	-0.0432761	0.00625917	G	C							NA/NA/NA/	NA/NA/NA/		C	G		-4.33E-02	I	Y	2.86E-01	NA
rs9271023	4.77E-12	11.3211567		6	32574895			6	-0.0476317	0.00689022	T	C							NA/NA/NA/	NA/NA/NA/		C	T		-4.76E-02	I	Y	3.10E-01	NA
rs9270809	4.88E-12	11.3114387		6	32569608			7	-0.043254	0.00626	G	A							NA/NA/NA/	NA/NA/NA/		A	G		-4.33E-02	I	Y	2.86E-01	NA
rs9270920	4.93E-12	11.30722532		6	32572322			3a	0.0420504	0.00608702	T	C							NA/NA/NA/	NA/NA/NA/		C	T		4.21E-02	I	Y	7.11E-01	NA
rs3749833	5.02E-12	11.29923573	C5orf56	5	131799626	intron		4	-0.0418333	0.00605788	T	C							NA/NA/NA/	NA/NA/NA/		C	T		-4.18E-02	I	Y	7.53E-01	NA
rs9271229	5.14E-12	11.28918223		6	32579515			7	0.0498385	0.00722035	T	A							NA/NA/NA/	NA/NA/NA/		A	T		4.98E-02	I	Y	6.43E-01	NA
rs9271231	5.14E-12	11.28915519		6	32579520			7	-0.0498384	0.00722035	T	C							NA/NA/NA/	NA/NA/NA/		C	T		-4.98E-02	I	Y	3.57E-01	NA
rs11242112	5.22E-12	11.28258666	C5orf56	5	131767888	intron		7	0.0437487	0.00634026	T	C							NA/NA/NA/	NA/NA/NA/		C	T		4.37E-02	I	Y	2.18E-01	NA
rs9270838	5.23E-12	11.28131483		6	32570353			4	0.0427578	0.00619703	T	C							NA/NA/NA/	NA/NA/NA/		C	T		4.28E-02	I	Y	7.19E-01	NA
rs1812006	5.26E-12	11.27941158		6	32778656			6	0.0550055	0.00797283	G	A							NA/NA/NA/	NA/NA/NA/		A	G		5.50E-02	I	Y	8.76E-01	NA
rs9270780	5.26E-12	11.2791629		6	32569108			6	0.0510316	0.00739672	T	C							NA/NA/NA/	NA/NA/NA/		C	T		5.10E-02	I	Y	6.88E-01	NA
rs9271007	5.32E-12	11.27428515		6	32574624			7	0.0411986	0.00597303	G	A							NA/NA/NA/	NA/NA/NA/		A	G		4.12E-02	I	Y	7.02E-01	NA
rs4141135	5.32E-12	11.27401817		12	68418830		0.211214	6	0.036306	0.00526376	T	G							NA/NA/NA/	27559/41716/15518/		G	T		3.63E-02	I	Y	4.29E-01	NA
rs9270921	5.42E-12	11.26633738		6	32572326			3a	0.041963	0.00608615	T	C							NA/NA/NA/	NA/NA/NA/		C	T		4.20E-02	I	Y	7.11E-01	NA
rs9271106	5.46E-12	11.26248136		6	32576595			7	-0.040857	0.00592683	G	A							NA/NA/NA/	NA/NA/NA/		A	G		-4.09E-02	I	Y	2.84E-01	NA
rs9270824	5.54E-12	11.25673567		6	32570055			7	-0.0429259	0.00622866	T	G							NA/NA/NA/	NA/NA/NA/		G	T		-4.29E-02	I	Y	2.86E-01	NA
rs10748093	5.54E-12	11.25660941		12	68418249		0.157833	7	0.0362027	0.00525313	G	A							NA/NA/NA/	26922/41913/16036/		A	G		3.62E-02	I	Y	4.35E-01	NA
rs9271008	5.54E-12	11.2565804		6	32574628			7	-0.0411758	0.00597475	G	A							NA/NA/NA/	NA/NA/NA/		A	G		-4.12E-02	I	Y	2.99E-01	NA
rs34581921	5.66E-12	11.24738849	HLA-DQB2	6	32728946	intron		5	0.0850243	0.01234271	T	C							NA/NA/NA/	NA/NA/NA/		C	T		8.50E-02	I	Y	8.65E-02	NA
rs9270823	5.67E-12	11.24606092		6	32570051			7	0.0429086	0.00622931	G	C							NA/NA/NA/	NA/NA/NA/		C	G		4.29E-02	I	Y	7.14E-01	NA
rs9271089	5.68E-12	11.24571437		6	32576177			3a	-0.0408329	0.00592806	T	G							NA/NA/NA/	NA/NA/NA/		G	T		-4.08E-02	I	Y	2.84E-01	NA
rs9271088	5.68E-12	11.24561114		6	32576175			3a	0.0408327	0.00592807	C	A							NA/NA/NA/	NA/NA/NA/		A	C		4.08E-02	I	Y	7.16E-01	NA
rs3093998	5.71E-12	11.24360735		6	31485174		1.520867	6	-0.037852	0.00549585	C	A							NA/NA/NA/	10844/11979/3250/		A	C		-3.79E-02	I	Y	3.53E-01	NA
rs11948761	5.80E-12	11.23632797		5	130370970			7	-0.0412706	0.00599428	T	A							NA/NA/NA/	NA/NA/NA/		A	T		-4.13E-02	I	Y	3.32E-01	NA
rs9271123	5.97E-12	11.22377186		6	32576838			6	0.0439193	0.00638276	T	C							NA/NA/NA/	NA/NA/NA/		C	T		4.39E-02	I	Y	6.73E-01	NA
rs9271105	6.00E-12	11.22150652		6	32576577			7	-0.0404703	0.0058822	T	G							NA/NA/NA/	NA/NA/NA/		G	T		-4.05E-02	I	Y	2.78E-01	NA
rs9270865	6.07E-12	11.21659743		6	32571011			6	-0.042118	0.00612312	G	C							NA/NA/NA/	NA/NA/NA/		C	G		-4.21E-02	I	Y	2.76E-01	NA
rs1005599	6.11E-12	11.2141159		6	31276447			5	-0.0424171	0.00616733	G	C							NA/NA/NA/	NA/NA/NA/		C	G		-4.24E-02	I	Y	2.48E-01	NA
rs9270874	6.12E-12	11.21328619		6	32571227			5	-0.0418345	0.00608286	G	A							NA/NA/NA/	NA/NA/NA/		A	G		-4.18E-02	I	Y	2.73E-01	NA
rs201544897	6.19E-12	11.20814661			0				-0.0365022	0.00530884	I	D							NA/NA/NA/	NA/NA/NA/		D	I		-3.65E-02	I	Y	5.34E-01	NA
rs3104402	6.20E-12	11.20742623		6	32681676		12.070166	6	-0.0780904	0.01135777	T	G							NA/NA/NA/	17319/2626/99/		G	T		-7.81E-02	I	Y	6.66E-02	NA
rs9270864	6.23E-12	11.20541228		6	32571001			6	-0.0420989	0.00612362	T	C							NA/NA/NA/	NA/NA/NA/		C	T		-4.21E-02	I	Y	2.76E-01	NA
rs9270873	6.25E-12	11.20378657		6	32571201			5	-0.0418176	0.00608317	G	A							NA/NA/NA/	NA/NA/NA/		A	G		-4.18E-02	I	Y	2.73E-01	NA
rs3997871	6.48E-12	11.18858587		6	32580456			7	-0.0403838	0.00587887	G	A							NA/NA/NA/	NA/NA/NA/		A	G		-4.04E-02	I	Y	2.75E-01	NA
rs9270967	6.73E-12	11.17178623		6	32573543			7	0.0405168	0.00590297	T	C							NA/NA/NA/	NA/NA/NA/		C	T		4.05E-02	I	Y	7.26E-01	NA
rs9271146	6.76E-12	11.16981117		6	32577282			3a	0.0417008	0.00607605	C	A							NA/NA/NA/	NA/NA/NA/		A	C		4.17E-02	I	Y	7.38E-01	NA
rs2870961	6.86E-12	11.16366955		12	68418042		0.151017	7	-0.0360669	0.0052567	T	C							NA/NA/NA/	NA/NA/NA/		C	T		-3.61E-02	I	Y	5.65E-01	NA
rs9270965	6.86E-12	11.16364866		6	32573471			7	0.0406854	0.00592984	G	A							NA/NA/NA/	NA/NA/NA/		A	G		4.07E-02	I	Y	6.49E-01	NA
rs9270915	6.87E-12	11.16321904		6	32572290			4	-0.0420551	0.00612961	G	A							NA/NA/NA/	NA/NA/NA/		A	G		-4.21E-02	I	Y	2.94E-01	NA
rs9271086	6.94E-12	11.15890532		6	32576165			4	-0.0407289	0.00593754	T	A							NA/NA/NA/	NA/NA/NA/		A	T		-4.07E-02	I	Y	2.88E-01	NA
rs9271255	6.94E-12	11.15882204		6	32580357			6	0.0403344	0.00588005	T	C							NA/NA/NA/	NA/NA/NA/		C	T		4.03E-02	I	Y	7.25E-01	NA
rs9281946	6.94E-12	11.15846034		6	32580344				0.0403336	0.00588004	I	D							NA/NA/NA/	NA/NA/NA/		D	I		4.03E-02	I	Y	7.25E-01	NA
rs9270969	6.96E-12	11.15710756		6	32573560			6	0.0405056	0.00590549	G	A							NA/NA/NA/	NA/NA/NA/		A	G		4.05E-02	I	Y	7.25E-01	NA
rs9271097	7.03E-12	11.15285259		6	32576439			5	0.0411195	0.00599622	G	C							NA/NA/NA/	NA/NA/NA/		C	G		4.11E-02	I	Y	7.04E-01	NA
rs9270968	7.10E-12	11.1489815		6	32573554			7	0.0404982	0.00590672	T	C							NA/NA/NA/	NA/NA/NA/		C	T		4.05E-02	I	Y	7.25E-01	NA
rs9271258	7.18E-12	11.14386346		6	32580446			7	-0.0403413	0.00588528	G	A							NA/NA/NA/	NA/NA/NA/		A	G		-4.03E-02	I	Y	2.76E-01	NA
rs9271257	7.18E-12	11.1436633		6	32580444			7	-0.0403409	0.00588528	G	A							NA/NA/NA/	NA/NA/NA/		A	G		-4.03E-02	I	Y	2.76E-01	NA
rs9270987	7.19E-12	11.14297886		6	32574127			7	-0.0401912	0.00586364	T	C							NA/NA/NA/	NA/NA/NA/		C	T		-4.02E-02	I	Y	2.75E-01	NA
rs9270919	7.35E-12	11.13342559		6	32572305			4	0.0420559	0.0061385	T	G							NA/NA/NA/	NA/NA/NA/		G	T		4.21E-02	I	Y	7.05E-01	NA
rs9270972	7.39E-12	11.13108179		6	32573621			6	0.0403433	0.0058892	T	C							NA/NA/NA/	NA/NA/NA/		C	T		4.03E-02	I	Y	7.27E-01	NA
rs9270985	7.41E-12	11.13014897		6	32574027			7	-0.0401873	0.00586668	T	C							NA/NA/NA/	NA/NA/NA/		C	T		-4.02E-02	I	Y	2.72E-01	NA
rs9271246	7.51E-12	11.12445896		6	32580084			7	0.0402123	0.00587194	G	A							NA/NA/NA/	NA/NA/NA/		A	G		4.02E-02	I	Y	7.26E-01	NA
rs9271247	7.51E-12	11.12408026		6	32580112			7	0.0402122	0.00587203	G	A							NA/NA/NA/	NA/NA/NA/		A	G		4.02E-02	I	Y	7.26E-01	NA
rs9271248	7.52E-12	11.12375386		6	32580157			6	0.0402117	0.00587205	T	C							NA/NA/NA/	NA/NA/NA/		C	T		4.02E-02	I	Y	7.26E-01	NA
rs9270962	7.53E-12	11.12295017		6	32573434			6	0.0403938	0.00589887	T	C							NA/NA/NA/	NA/NA/NA/		C	T		4.04E-02	I	Y	7.26E-01	NA
rs9270983	7.55E-12	11.12202831		6	32573973			7	-0.0402155	0.0058731	T	C							NA/NA/NA/	NA/NA/NA/		C	T		-4.02E-02	I	Y	2.73E-01	NA
rs9270992	7.58E-12	11.12031475		6	32574202			6	0.0401626	0.00586585	T	C							NA/NA/NA/	NA/NA/NA/		C	T		4.02E-02	I	Y	7.28E-01	NA
rs9270988	7.61E-12	11.11851777		6	32574130			7	0.0401508	0.00586464	G	A							NA/NA/NA/	NA/NA/NA/		A	G		4.02E-02	I	Y	7.25E-01	NA
rs9271252	7.66E-12	11.11554394		6	32580288			6	0.0402092	0.005874	G	C							NA/NA/NA/	NA/NA/NA/		C	G		4.02E-02	I	Y	7.26E-01	NA
rs10878725	7.66E-12	11.11553997		12	68414710		0.960497	5	-0.0360886	0.00527204	T	C							NA/NA/NA/	NA/NA/NA/		C	T		-3.61E-02	I	Y	5.68E-01	NA
rs9270970	7.68E-12	11.11485938		6	32573574			7	0.0403398	0.00589328	T	C							NA/NA/NA/	NA/NA/NA/		C	T		4.03E-02	I	Y	7.27E-01	NA
rs9281928	7.78E-12	11.10878992		6	32573985				0.0401634	0.00586923	I	D							NA/NA/NA/	NA/NA/NA/		D	I		4.02E-02	I	Y	7.27E-01	NA
rs9270971	7.83E-12	11.10619109		6	32573598			7	-0.0403139	0.00589195	T	C							NA/NA/NA/	NA/NA/NA/		C	T		-4.03E-02	I	Y	2.73E-01	NA
rs9271240	7.84E-12	11.10582023		6	32579833			7	-0.0401997	0.00587537	T	C							NA/NA/NA/	NA/NA/NA/		C	T		-4.02E-02	I	Y	2.74E-01	NA
rs9270999	7.89E-12	11.10268307		6	32574438			7	-0.0401273	0.00586568	G	A							NA/NA/NA/	NA/NA/NA/		A	G		-4.01E-02	I	Y	2.73E-01	NA
rs9270908	7.90E-12	11.10261101		6	32572148			3a	-0.0411407	0.00601384	G	A							NA/NA/NA/	NA/NA/NA/		A	G		-4.11E-02	I	Y	2.71E-01	NA
rs9271251	7.96E-12	11.09908366		6	32580241			6	-0.0401948	0.00587656	C	A							NA/NA/NA/	NA/NA/NA/		A	C		-4.02E-02	I	Y	2.74E-01	NA
rs9270998	8.01E-12	11.09636694		6	32574379			7	0.0401101	0.00586494	G	A							NA/NA/NA/	NA/NA/NA/		A	G		4.01E-02	I	Y	7.27E-01	NA
rs9271650	8.05E-12	11.09407035		6	32592383			7	-0.052285	0.00764583	T	C							NA/NA/NA/	NA/NA/NA/		C	T		-5.23E-02	I	Y	2.51E-01	NA
rs9270939	8.14E-12	11.08959547		6	32572806			7	-0.0406844	0.00595088	G	A							NA/NA/NA/	NA/NA/NA/		A	G		-4.07E-02	I	Y	2.72E-01	NA
rs200311738	8.41E-12	11.07500007			0				-0.0380892	0.00557521	I	D							NA/NA/NA/	NA/NA/NA/		D	I		-3.81E-02	I	Y	6.35E-01	NA
rs9270907	8.49E-12	11.07124989		6	32572082			5	0.0417069	0.00610585	T	C							NA/NA/NA/	NA/NA/NA/		C	T		4.17E-02	I	Y	7.14E-01	NA
rs9270964	8.49E-12	11.07116956		6	32573442			6	-0.0408151	0.00597531	T	A							NA/NA/NA/	NA/NA/NA/		A	T		-4.08E-02	I	Y	2.86E-01	NA
rs9270931	8.49E-12	11.0709803		6	32572547			4	0.0408989	0.00598763	T	A							NA/NA/NA/	NA/NA/NA/		A	T		4.09E-02	I	Y	7.28E-01	NA
rs9270934	8.69E-12	11.06113018		6	32572695			7	-0.0408185	0.00597871	G	C							NA/NA/NA/	NA/NA/NA/		C	G		-4.08E-02	I	Y	2.72E-01	NA
rs2523637	8.69E-12	11.0610357		6	31344670			7	0.0387543	0.00567639	T	C							NA/NA/NA/	NA/NA/NA/		C	T		3.88E-02	I	Y	3.14E-01	NA
rs9270935	8.70E-12	11.0603929		6	32572701			7	0.0408161	0.00597858	G	A							NA/NA/NA/	NA/NA/NA/		A	G		4.08E-02	I	Y	7.28E-01	NA
rs72845730	8.74E-12	11.05831121	HLA-DRB6	6	32526731	intron		4	0.0528543	0.00774261	C	A							NA/NA/NA/	1118/6235/7679/		A	C		5.29E-02	I	Y	7.19E-01	NA
rs9270906	8.77E-12	11.0568588		6	32572079			5	-0.0416969	0.00610863	T	C							NA/NA/NA/	NA/NA/NA/		C	T		-4.17E-02	I	Y	2.86E-01	NA
rs9271092	8.81E-12	11.05526867		6	32576296			4	0.0401338	0.00588009	G	A							NA/NA/NA/	NA/NA/NA/		A	G		4.01E-02	I	Y	7.25E-01	NA
rs9271094	8.84E-12	11.05341314		6	32576347			3a	-0.0401833	0.00588787	G	C							NA/NA/NA/	NA/NA/NA/		C	G		-4.02E-02	I	Y	2.76E-01	NA
rs9270933	8.87E-12	11.05224533		6	32572659			7	0.0408088	0.00597986	G	C							NA/NA/NA/	NA/NA/NA/		C	G		4.08E-02	I	Y	7.28E-01	NA
rs67601355	8.93E-12	11.04922344	P4HA2	5	131560408	intron			0.0410438	0.00601517	I	D							NA/NA/NA/	NA/NA/NA/		D	I		4.10E-02	I	Y	2.77E-01	NA
rs150986494	9.03E-12	11.04420117		6	32572894				0.0416332	0.00610305	I	D							NA/NA/NA/	NA/NA/NA/		D	I		4.16E-02	I	Y	7.03E-01	NA
rs9276678	9.07E-12	11.04237643		6	32750082			7	0.0423238	0.00620483	T	C							NA/NA/NA/	NA/NA/NA/		C	T		4.23E-02	I	Y	7.73E-01	NA
rs9281938	9.08E-12	11.04209164		6	32576282				0.040086	0.00587684	I	D							NA/NA/NA/	NA/NA/NA/		D	I		4.01E-02	I	Y	7.25E-01	NA
rs9270937	9.13E-12	11.03959154		6	32572757			7	0.0406894	0.00596602	G	A							NA/NA/NA/	NA/NA/NA/		A	G		4.07E-02	I	Y	7.27E-01	NA
rs31399	9.13E-12	11.03944218		5	131389449			7	-0.0360925	0.00529205	G	A							NA/NA/NA/	NA/NA/NA/		A	G		-3.61E-02	I	Y	5.80E-01	NA
rs2844551	9.18E-12	11.03726425		6	31342781		7.302507	6	0.0387207	0.005678	G	A							NA/NA/NA/	NA/NA/NA/		A	G		3.87E-02	I	Y	3.14E-01	NA
rs3094691	9.43E-12	11.02569099		6	31274693		5.791042	6	-0.0357917	0.00525145	G	A							NA/NA/NA/	16652/39461/25055/		A	G		-3.58E-02	I	Y	5.46E-01	NA
rs31401	9.44E-12	11.02483804		5	131390381		1.223178	5	0.0360561	0.00529047	T	G							NA/NA/NA/	NA/NA/NA/		G	T		3.61E-02	I	Y	4.19E-01	NA
rs247217	9.47E-12	11.02360004		5	131393976			7	0.0360898	0.00529572	T	C							NA/NA/NA/	NA/NA/NA/		C	T		3.61E-02	I	Y	4.14E-01	NA
rs9270833	9.51E-12	11.02203371		6	32570238			7	-0.0422441	0.00619926	T	C							NA/NA/NA/	NA/NA/NA/		C	T		-4.22E-02	I	Y	2.72E-01	NA
rs10076733	9.70E-12	11.01344681	C5orf56	5	131760731	intron	0.167285	4	0.043558	0.00639474	T	G							NA/NA/NA/	NA/NA/NA/		G	T		4.36E-02	I	Y	2.12E-01	NA
rs246754	9.73E-12	11.01209655		5	131381325			6	0.0360527	0.00529325	G	A							NA/NA/NA/	NA/NA/NA/		A	G		3.61E-02	I	Y	4.20E-01	NA
rs9270827	9.74E-12	11.01136034		6	32570132			6	-0.0422612	0.006205	C	A							NA/NA/NA/	NA/NA/NA/		A	C		-4.23E-02	I	Y	2.72E-01	NA
rs165992	9.78E-12	11.00967491		5	131381587			7	-0.0360499	0.00529345	T	C							NA/NA/NA/	NA/NA/NA/		C	T		-3.60E-02	I	Y	5.80E-01	NA
rs71705525	9.86E-12	11.00624863		6	32576391				-0.0406335	0.0059675	I	D							NA/NA/NA/	NA/NA/NA/		D	I		-4.06E-02	I	Y	2.89E-01	NA
rs66715534	9.86E-12	11.00604381		6	32576384				-0.0406331	0.0059675	I	D							NA/NA/NA/	NA/NA/NA/		D	I		-4.06E-02	I	Y	2.89E-01	NA
rs9271020	9.88E-12	11.00524525		6	32574840			6	-0.040586	0.00596081	T	G							NA/NA/NA/	NA/NA/NA/		G	T		-4.06E-02	I	Y	2.93E-01	NA
rs246755	9.94E-12	11.00275564		5	131386278		0.060283	7	-0.0360362	0.00529323	C	A							NA/NA/NA/	NA/NA/NA/		A	C		-3.60E-02	I	Y	5.80E-01	NA
rs9270831	1.00E-11	10.99871206		6	32570221			7	-0.0422052	0.00620059	G	A							NA/NA/NA/	NA/NA/NA/		A	G		-4.22E-02	I	Y	2.73E-01	NA
rs9271118	1.02E-11	10.99074462		6	32576796			7	0.0426503	0.00626838	G	A							NA/NA/NA/	NA/NA/NA/		A	G		4.27E-02	I	Y	6.93E-01	NA
rs9271117	1.02E-11	10.99068086		6	32576795			7	0.0426508	0.00626847	T	C							NA/NA/NA/	NA/NA/NA/		C	T		4.27E-02	I	Y	6.93E-01	NA
rs9270832	1.02E-11	10.99007767		6	32570228			7	-0.042194	0.00620155	T	C							NA/NA/NA/	NA/NA/NA/		C	T		-4.22E-02	I	Y	2.73E-01	NA
rs2662405	1.02E-11	10.98959827		5	131387320		0.67922	6	-0.0359955	0.00529064	T	C							NA/NA/NA/	NA/NA/NA/		C	T		-3.60E-02	I	Y	5.79E-01	NA
rs3997874	1.04E-11	10.98292908		6	32580741			6	0.0398876	0.00586461	G	A							NA/NA/NA/	NA/NA/NA/		A	G		3.99E-02	I	Y	7.27E-01	NA
rs9270692	1.04E-11	10.98182397		6	32567006			6	0.0460744	0.00677457	T	C							NA/NA/NA/	NA/NA/NA/		C	T		4.61E-02	I	Y	7.12E-01	NA
rs9271260	1.04E-11	10.98181564		6	32580507			7	0.0398841	0.00586441	C	A							NA/NA/NA/	NA/NA/NA/		A	C		3.99E-02	I	Y	7.27E-01	NA
rs9270856	1.04E-11	10.98169071		6	32570839			6	0.0415009	0.00610218	G	A							NA/NA/NA/	3289/16854/23048/		A	G		4.15E-02	I	Y	7.29E-01	NA
rs31400	1.04E-11	10.98156165		5	131389507		0.285917	6	0.0359872	0.0052915	T	C							NA/NA/NA/	12559/18045/6703/		C	T		3.60E-02	I	Y	4.20E-01	NA
rs9270693	1.04E-11	10.98141599		6	32567007			6	0.0460729	0.00677448	G	A							NA/NA/NA/	NA/NA/NA/		A	G		4.61E-02	I	Y	7.12E-01	NA
rs9271090	1.04E-11	10.98109571		6	32576247			4	-0.0398913	0.00586568	T	C							NA/NA/NA/	NA/NA/NA/		C	T		-3.99E-02	I	Y	2.73E-01	NA
rs9271386	1.05E-11	10.97805032		6	32587416			7	-0.0446494	0.00656612	T	G							NA/NA/NA/	NA/NA/NA/		G	T		-4.46E-02	I	Y	4.42E-01	NA
rs173501	1.06E-11	10.9755677		5	131388028			6	0.0359692	0.00529039	G	A							NA/NA/NA/	NA/NA/NA/		A	G		3.60E-02	I	Y	4.21E-01	NA
rs14004	1.06E-11	10.97399818	HLA-DRA	6	32407709	exon	1.059668	1f	-0.0364122	0.00535596	C	A							NA/NA/NA/	14213/40071/30598/		A	C		-3.64E-02	I	Y	5.97E-01	NA
rs182983566	1.07E-11	10.97001188		6	32569297				0.0484006	0.00712056	G	A							NA/NA/NA/	NA/NA/NA/		A	G		4.84E-02	I	Y	5.22E-01	NA
rs152127	1.07E-11	10.96991056		5	131383778			7	0.0359617	0.00529074	G	A							NA/NA/NA/	NA/NA/NA/		A	G		3.60E-02	I	Y	4.21E-01	NA
rs9270851	1.07E-11	10.96925055		6	32570776			6	0.0415825	0.00611789	T	C							NA/NA/NA/	NA/NA/NA/		C	T		4.16E-02	I	Y	7.28E-01	NA
rs67141839	1.07E-11	10.96886634		6	32572571				-0.0408437	0.0060093	I	D							NA/NA/NA/	NA/NA/NA/		D	I		-4.08E-02	I	Y	2.75E-01	NA
rs9270810	1.07E-11	10.96881783		6	32569659			7	-0.0419953	0.00617876	T	C							NA/NA/NA/	NA/NA/NA/		C	T		-4.20E-02	I	Y	2.69E-01	NA
rs9271239	1.07E-11	10.96864002		6	32579769			7	-0.0398663	0.00586557	T	C							NA/NA/NA/	NA/NA/NA/		C	T		-3.99E-02	I	Y	2.73E-01	NA
rs9270941	1.10E-11	10.9602053		6	32572851			6	-0.0409073	0.00602122	G	A							NA/NA/NA/	NA/NA/NA/		A	G		-4.09E-02	I	Y	2.84E-01	NA
rs9270765	1.10E-11	10.95895489		6	32568740			6	0.0454246	0.00668649	T	G							NA/NA/NA/	NA/NA/NA/		G	T		4.54E-02	I	Y	6.80E-01	NA
rs2662406	1.11E-11	10.95571509		5	131386142		0.060077	5	0.0359372	0.00529081	G	A							NA/NA/NA/	NA/NA/NA/		A	G		3.59E-02	I	Y	4.21E-01	NA
rs9270836	1.12E-11	10.95228522		6	32570325			4	0.041727	0.00614425	G	A							NA/NA/NA/	NA/NA/NA/		A	G		4.17E-02	I	Y	7.29E-01	NA
rs9271202	1.13E-11	10.94854647		6	32578837			4	0.0397904	0.00586015	C	A							NA/NA/NA/	NA/NA/NA/		A	C		3.98E-02	I	Y	7.27E-01	NA
rs9271201	1.13E-11	10.94838062		6	32578818			4	-0.03979	0.00586014	C	A							NA/NA/NA/	NA/NA/NA/		A	C		-3.98E-02	I	Y	2.73E-01	NA
rs2256175	1.13E-11	10.9483382	MICA	6	31380449	intron	0.69053	1f	0.0362547	0.00533949	T	C							NA/NA/NA/	24212/41177/19485/		C	T		3.63E-02	I	Y	4.73E-01	NA
rs9271198	1.13E-11	10.94790271		6	32578726			4	-0.0397886	0.00586008	G	A							NA/NA/NA/	NA/NA/NA/		A	G		-3.98E-02	I	Y	2.73E-01	NA
rs9271199	1.13E-11	10.94758696		6	32578735			2b	0.0397881	0.00586009	G	A							NA/NA/NA/	NA/NA/NA/		A	G		3.98E-02	I	Y	7.27E-01	NA
rs9271200	1.13E-11	10.94758696		6	32578756			4	0.0397882	0.0058601	T	C							NA/NA/NA/	NA/NA/NA/		C	T		3.98E-02	I	Y	7.27E-01	NA
rs9271107	1.13E-11	10.94643373		6	32576604			7	0.0402116	0.00592279	T	A							NA/NA/NA/	NA/NA/NA/		A	T		4.02E-02	I	Y	7.18E-01	NA
rs9270858	1.13E-11	10.94611137		6	32570859			7	0.0415598	0.00612147	T	C							NA/NA/NA/	NA/NA/NA/		C	T		4.16E-02	I	Y	7.27E-01	NA
rs9271389	1.13E-11	10.94557081		6	32587431			7	-0.0446187	0.00657203	T	C							NA/NA/NA/	NA/NA/NA/		C	T		-4.46E-02	I	Y	4.43E-01	NA
rs2596490	1.14E-11	10.94296945		6	31324996			4	-0.0540072	0.00795591	G	C							NA/NA/NA/	NA/NA/NA/		C	G		-5.40E-02	I	Y	1.74E-01	NA
rs9271100	1.15E-11	10.9399522		6	32576478			1f	-0.0397359	0.00585458	T	C							NA/NA/NA/	35218/26114/5000/		C	T		-3.97E-02	I	Y	2.73E-01	NA
rs2857606	1.15E-11	10.93967997	NFKBIL1	6	31523207	intron		7	0.0522737	0.00770198	G	A							NA/NA/NA/	NA/NA/NA/		A	G		5.23E-02	I	Y	8.65E-01	NA
rs9270840	1.15E-11	10.93751579		6	32570377			3a	0.0416752	0.00614105	T	C							NA/NA/NA/	NA/NA/NA/		C	T		4.17E-02	I	Y	7.30E-01	NA
rs9271058	1.15E-11	10.93747066		6	32575406			4	0.0397019	0.00585029	T	A							NA/NA/NA/	NA/NA/NA/		A	T		3.97E-02	I	Y	7.27E-01	NA
rs9270839	1.16E-11	10.9373165		6	32570375			4	0.0416755	0.00614116	C	A							NA/NA/NA/	NA/NA/NA/		A	C		4.17E-02	I	Y	7.30E-01	NA
rs9271060	1.16E-11	10.93709101		6	32575513			4	0.0396984	0.00584989	G	C							NA/NA/NA/	NA/NA/NA/		C	G		3.97E-02	I	Y	7.27E-01	NA
rs9270859	1.16E-11	10.93706846		6	32570894			7	-0.0414751	0.0061117	T	C							NA/NA/NA/	NA/NA/NA/		C	T		-4.15E-02	I	Y	2.72E-01	NA
rs9270857	1.17E-11	10.93067607		6	32570849			7	-0.0415316	0.00612195	G	A							NA/NA/NA/	NA/NA/NA/		A	G		-4.15E-02	I	Y	2.73E-01	NA
rs3763322	1.18E-11	10.92921616		6	32406807			7	-0.03634	0.00535707	G	A							NA/NA/NA/	NA/NA/NA/		A	G		-3.63E-02	I	Y	5.97E-01	NA
rs246752	1.18E-11	10.92914975		5	131388219		0.280494	5	0.035887	0.0052903	G	A							NA/NA/NA/	NA/NA/NA/		A	G		3.59E-02	I	Y	4.21E-01	NA
rs9270912	1.19E-11	10.92428154		6	32572224			3a	0.0409817	0.00604278	G	A							NA/NA/NA/	NA/NA/NA/		A	G		4.10E-02	I	Y	7.25E-01	NA
rs9271205	1.20E-11	10.92259575		6	32578941			3a	-0.0397617	0.00586338	G	A							NA/NA/NA/	NA/NA/NA/		A	G		-3.98E-02	I	Y	2.73E-01	NA
rs9271156	1.20E-11	10.92196028		6	32577590			2b	-0.0398965	0.00588345	G	A							NA/NA/NA/	NA/NA/NA/		A	G		-3.99E-02	I	Y	2.75E-01	NA
rs9270914	1.20E-11	10.92033768		6	32572249			4	0.0409603	0.00604079	T	A							NA/NA/NA/	NA/NA/NA/		A	T		4.10E-02	I	Y	7.25E-01	NA
rs9271073	1.20E-11	10.92012082		6	32575803			5	0.0396893	0.00585341	T	G							NA/NA/NA/	NA/NA/NA/		G	T		3.97E-02	I	Y	7.27E-01	NA
rs9270842	1.20E-11	10.91990408		6	32570461			4	0.0416433	0.00614165	T	C							NA/NA/NA/	NA/NA/NA/		C	T		4.16E-02	I	Y	7.29E-01	NA
rs9271064	1.21E-11	10.91783601		6	32575601			4	0.0398762	0.00588164	G	A							NA/NA/NA/	NA/NA/NA/		A	G		3.99E-02	I	Y	7.23E-01	NA
rs246921	1.21E-11	10.9172254		5	131386721		0.063	7	0.0358708	0.00529101	G	C							NA/NA/NA/	NA/NA/NA/		C	G		3.59E-02	I	Y	4.21E-01	NA
rs9270913	1.21E-11	10.91597811		6	32572229			3a	0.0409729	0.00604395	G	A							NA/NA/NA/	NA/NA/NA/		A	G		4.10E-02	I	Y	7.24E-01	NA
rs9271162	1.22E-11	10.91427071		6	32577715			4	0.0396715	0.00585247	T	G							NA/NA/NA/	NA/NA/NA/		G	T		3.97E-02	I	Y	7.27E-01	NA
rs9271163	1.22E-11	10.91387162		6	32577733			4	0.0396706	0.00585246	T	C							NA/NA/NA/	NA/NA/NA/		C	T		3.97E-02	I	Y	7.27E-01	NA
rs9271172	1.22E-11	10.91302121		6	32577975			3a	0.0397271	0.00586103	T	C							NA/NA/NA/	NA/NA/NA/		C	T		3.97E-02	I	Y	7.27E-01	NA
rs9271173	1.22E-11	10.91268009		6	32577981			3a	0.0397264	0.00586102	G	A							NA/NA/NA/	NA/NA/NA/		A	G		3.97E-02	I	Y	7.27E-01	NA
rs28361034	1.23E-11	10.9117044	CYP21A2	6	31974723	intron		5	0.0495891	0.00731646	G	A							NA/NA/NA/	NA/NA/NA/		A	G		4.96E-02	I	Y	8.13E-01	NA
rs9270850	1.23E-11	10.91026087		6	32570717			5	-0.0415036	0.00612395	G	A							NA/NA/NA/	NA/NA/NA/		A	G		-4.15E-02	I	Y	2.71E-01	NA
rs11610126	1.23E-11	10.90853705		12	68420273			7	-0.0356357	0.00525858	G	C							NA/NA/NA/	NA/NA/NA/		C	G		-3.56E-02	I	Y	5.66E-01	NA
rs9270946	1.24E-11	10.90703036		6	32572952			7	-0.0407372	0.00601183	G	A							NA/NA/NA/	NA/NA/NA/		A	G		-4.07E-02	I	Y	2.83E-01	NA
rs9271174	1.24E-11	10.90550791		6	32578040			4	0.0397121	0.00586098	G	C							NA/NA/NA/	NA/NA/NA/		C	G		3.97E-02	I	Y	7.27E-01	NA
rs9270817	1.25E-11	10.90161243		6	32569911			7	0.0416776	0.00615224	G	A							NA/NA/NA/	NA/NA/NA/		A	G		4.17E-02	I	Y	7.30E-01	NA
rs9271193	1.27E-11	10.89734337		6	32578566			5	-0.039648	0.00585387	T	C							NA/NA/NA/	NA/NA/NA/		C	T		-3.96E-02	I	Y	2.73E-01	NA
rs9270843	1.27E-11	10.89634335		6	32570478			5	0.0416153	0.00614463	G	A							NA/NA/NA/	NA/NA/NA/		A	G		4.16E-02	I	Y	7.29E-01	NA
rs9270816	1.27E-11	10.89606293		6	32569879			6	-0.04167	0.0061528	T	G							NA/NA/NA/	NA/NA/NA/		G	T		-4.17E-02	I	Y	2.70E-01	NA
rs9270835	1.27E-11	10.89589204		6	32570281			6	-0.0416488	0.00614972	G	A							NA/NA/NA/	NA/NA/NA/		A	G		-4.16E-02	I	Y	2.71E-01	NA
rs9271108	1.27E-11	10.89585445		6	32576633			6	-0.0400703	0.00591665	G	A							NA/NA/NA/	NA/NA/NA/		A	G		-4.01E-02	I	Y	2.81E-01	NA
rs9270945	1.27E-11	10.89476581		6	32572948			6	0.0407014	0.00601016	C	A							NA/NA/NA/	NA/NA/NA/		A	C		4.07E-02	I	Y	7.17E-01	NA
rs9271192	1.28E-11	10.89328228		6	32578530			5	-0.0396333	0.00585287	C	A							NA/NA/NA/	NA/NA/NA/		A	C		-3.96E-02	I	Y	2.73E-01	NA
rs9271053	1.28E-11	10.89183766		6	32575319			4	0.0396283	0.00585255	T	C							NA/NA/NA/	NA/NA/NA/		C	T		3.96E-02	I	Y	7.26E-01	NA
rs9271051	1.29E-11	10.89066786		6	32575290			7	-0.0396513	0.00585628	T	C							NA/NA/NA/	NA/NA/NA/		C	T		-3.97E-02	I	Y	2.74E-01	NA
rs9271052	1.29E-11	10.88947763		6	32575309			4	-0.0396333	0.00585397	T	C							NA/NA/NA/	NA/NA/NA/		C	T		-3.96E-02	I	Y	2.74E-01	NA
rs9271021	1.29E-11	10.88851905		6	32574863			6	-0.0408058	0.00602743	G	A							NA/NA/NA/	NA/NA/NA/		A	G		-4.08E-02	I	Y	3.05E-01	NA
rs66522632	1.29E-11	10.88816978		6	32577873				-0.0396275	0.00585349	I	D							NA/NA/NA/	NA/NA/NA/		D	I		-3.96E-02	I	Y	2.73E-01	NA
rs9271050	1.30E-11	10.88492562		6	32575275			6	-0.0396612	0.00585939	G	A							NA/NA/NA/	NA/NA/NA/		A	G		-3.97E-02	I	Y	2.74E-01	NA
rs9271194	1.31E-11	10.88195032		6	32578612			5	-0.0396391	0.00585699	T	G							NA/NA/NA/	NA/NA/NA/		G	T		-3.96E-02	I	Y	2.73E-01	NA
rs9271171	1.32E-11	10.88103462		6	32577907			2b	0.0396148	0.00585366	T	C							NA/NA/NA/	NA/NA/NA/		C	T		3.96E-02	I	Y	7.27E-01	NA
rs9271153	1.32E-11	10.88082992		6	32577549			4	0.0396699	0.00586186	T	A							NA/NA/NA/	NA/NA/NA/		A	T		3.97E-02	I	Y	7.27E-01	NA
rs9271072	1.33E-11	10.87661229		6	32575749			4	0.0396064	0.0058537	T	C							NA/NA/NA/	NA/NA/NA/		C	T		3.96E-02	I	Y	7.26E-01	NA
rs246756	1.33E-11	10.87569797		5	131386359		0.061836	7	-0.0357981	0.00529109	T	C							NA/NA/NA/	NA/NA/NA/		C	T		-3.58E-02	I	Y	5.79E-01	NA
rs9271075	1.33E-11	10.87552838		6	32575852			5	0.0396167	0.00585554	G	A							NA/NA/NA/	NA/NA/NA/		A	G		3.96E-02	I	Y	7.26E-01	NA
rs9271076	1.33E-11	10.8753719		6	32575873			7	-0.0396165	0.00585555	G	A							NA/NA/NA/	NA/NA/NA/		A	G		-3.96E-02	I	Y	2.74E-01	NA
rs9271074	1.33E-11	10.87523502		6	32575849			5	0.0396162	0.00585554	T	G							NA/NA/NA/	NA/NA/NA/		G	T		3.96E-02	I	Y	7.26E-01	NA
rs2247179	1.33E-11	10.87456428		6	31266952			6	-0.0412582	0.00609845	T	A							NA/NA/NA/	NA/NA/NA/		A	T		-4.13E-02	I	Y	2.66E-01	NA
rs79267592	1.34E-11	10.87419354		6	32578673			4	0.039607	0.00585449	T	A							NA/NA/NA/	NA/NA/NA/		A	T		3.96E-02	I	Y	7.27E-01	NA
rs9271049	1.34E-11	10.87309295		6	32575265			7	-0.0396489	0.00586099	T	C							NA/NA/NA/	NA/NA/NA/		C	T		-3.96E-02	I	Y	2.74E-01	NA
rs9270696	1.34E-11	10.87258418		6	32567155			7	-0.0458264	0.0067743	G	A							NA/NA/NA/	NA/NA/NA/		A	G		-4.58E-02	I	Y	2.85E-01	NA
rs9270695	1.34E-11	10.87208247		6	32567154			7	0.0458441	0.00677709	C	A							NA/NA/NA/	NA/NA/NA/		A	C		4.58E-02	I	Y	7.15E-01	NA
rs9271170	1.35E-11	10.8706324		6	32577889			1f	-0.039611	0.0058561	T	C							NA/NA/NA/	35195/25542/5044/		C	T		-3.96E-02	I	Y	2.74E-01	NA
rs9270947	1.38E-11	10.86040109		6	32572961			6	-0.0406563	0.00601368	G	C							NA/NA/NA/	NA/NA/NA/		C	G		-4.07E-02	I	Y	2.83E-01	NA
rs9271078	1.38E-11	10.85954538		6	32575930			7	0.0395803	0.00585478	T	C							NA/NA/NA/	NA/NA/NA/		C	T		3.96E-02	I	Y	7.27E-01	NA
rs9271077	1.38E-11	10.859137		6	32575925			7	-0.0395795	0.00585477	G	A							NA/NA/NA/	NA/NA/NA/		A	G		-3.96E-02	I	Y	2.73E-01	NA
rs10784667	1.40E-11	10.85420712		12	68415776		0.360916	6	-0.0356281	0.00527154	C	A							NA/NA/NA/	4124/11015/6996/		A	C		-3.56E-02	I	Y	5.70E-01	NA
rs9279777	1.41E-11	10.85207337		6	32569823				-0.0416729	0.00616659	I	D							NA/NA/NA/	NA/NA/NA/		D	I		-4.17E-02	I	Y	2.70E-01	NA
rs9271109	1.42E-11	10.84849838		6	32576687			7	-0.0407392	0.00602948	T	C							NA/NA/NA/	NA/NA/NA/		C	T		-4.07E-02	I	Y	3.00E-01	NA
rs9271110	1.42E-11	10.84819822		6	32576688			7	-0.0407386	0.00602948	G	A							NA/NA/NA/	NA/NA/NA/		A	G		-4.07E-02	I	Y	3.00E-01	NA
rs10784666	1.43E-11	10.84617904		12	68415703		0.746266	6	-0.0356164	0.0052719	T	A							NA/NA/NA/	NA/NA/NA/		A	T		-3.56E-02	I	Y	5.70E-01	NA
rs9270927	1.43E-11	10.84329037		6	32572451			4	0.0405321	0.00600038	G	A							NA/NA/NA/	NA/NA/NA/		A	G		4.05E-02	I	Y	7.24E-01	NA
rs9279775	1.44E-11	10.84227434		6	32569073				-0.0447224	0.00662101	I	D							NA/NA/NA/	NA/NA/NA/		D	I		-4.47E-02	I	Y	3.12E-01	NA
rs9271063	1.45E-11	10.83871287		6	32575584			3a	0.039568	0.00585899	G	A							NA/NA/NA/	NA/NA/NA/		A	G		3.96E-02	I	Y	7.27E-01	NA
rs9270813	1.45E-11	10.83751326		6	32569790			7	0.041665	0.00616985	T	C							NA/NA/NA/	NA/NA/NA/		C	T		4.17E-02	I	Y	7.30E-01	NA
rs9271213	1.46E-11	10.83521604		6	32579211			7	-0.0396664	0.00587457	G	C							NA/NA/NA/	NA/NA/NA/		C	G		-3.97E-02	I	Y	2.74E-01	NA
rs9270805	1.48E-11	10.829228		6	32569556			7	-0.0419681	0.00621729	T	A							NA/NA/NA/	NA/NA/NA/		A	T		-4.20E-02	I	Y	2.77E-01	NA
rs9271189	1.49E-11	10.82621371		6	32578357			5	0.0396511	0.00587491	T	C							NA/NA/NA/	NA/NA/NA/		C	T		3.97E-02	I	Y	7.25E-01	NA
rs6464	1.53E-11	10.81426525	CYP21A2	6	32006337	exon	1.859232	5	-0.0401888	0.00595811	C	A							NA/NA/NA/	NA/NA/NA/		A	C		-4.02E-02	I	Y	2.80E-01	NA
rs113120136	1.56E-11	10.80578824	C5orf56	5	131785977	intron		7	0.0428511	0.00635547	G	A							NA/NA/NA/	NA/NA/NA/		A	G		4.29E-02	I	Y	2.16E-01	NA
rs2857598	1.57E-11	10.80521656		6	31563228		0.188544	6	0.0523007	0.00775721	C	A							NA/NA/NA/	NA/NA/NA/		A	C		5.23E-02	I	Y	8.65E-01	NA
rs9271068	1.57E-11	10.80428019		6	32575674			4	0.0394793	0.00585583	G	C							NA/NA/NA/	NA/NA/NA/		C	G		3.95E-02	I	Y	7.26E-01	NA
rs9271149	1.57E-11	10.80423591		6	32577455			5	0.039602	0.00587403	G	A							NA/NA/NA/	NA/NA/NA/		A	G		3.96E-02	I	Y	7.25E-01	NA
rs10878727	1.57E-11	10.80364416		12	68419224		0.238646	7	0.0355894	0.00527901	G	C							NA/NA/NA/	NA/NA/NA/		C	G		3.56E-02	I	Y	4.36E-01	NA
rs5756379	1.57E-11	10.80333202		22	37275904		1.763985	4	0.0373945	0.00554685	T	C							NA/NA/NA/	7922/30597/31294/		C	T		3.74E-02	I	Y	6.66E-01	NA
rs9271070	1.58E-11	10.80208294		6	32575701			4	0.0398349	0.00590922	T	G							NA/NA/NA/	NA/NA/NA/		G	T		3.98E-02	I	Y	7.19E-01	NA
rs2523558	1.60E-11	10.79648302		6	31331037			6	-0.0365764	0.00542735	G	A							NA/NA/NA/	NA/NA/NA/		A	G		-3.66E-02	I	Y	3.69E-01	NA
rs39897	1.60E-11	10.79563851		5	131436896		4.318547	4	-0.0360702	0.00535246	T	C							NA/NA/NA/	15668/35057/19077/		C	T		-3.61E-02	I	Y	5.38E-01	NA
rs9270841	1.62E-11	10.79075583		6	32570418			4	-0.0416891	0.00618776	T	G							NA/NA/NA/	NA/NA/NA/		G	T		-4.17E-02	I	Y	2.76E-01	NA
rs9271179	1.63E-11	10.78909051		6	32578196			4	-0.0395733	0.0058742	G	A							NA/NA/NA/	NA/NA/NA/		A	G		-3.96E-02	I	Y	2.74E-01	NA
rs9271178	1.63E-11	10.78902371		6	32578191			4	0.0395731	0.00587419	T	C							NA/NA/NA/	NA/NA/NA/		C	T		3.96E-02	I	Y	7.26E-01	NA
rs9270922	1.63E-11	10.78899165		6	32572388			4	-0.0405327	0.00601664	T	C							NA/NA/NA/	NA/NA/NA/		C	T		-4.05E-02	I	Y	2.78E-01	NA
rs9271111	1.69E-11	10.7724655		6	32576699			7	-0.0402692	0.00598245	G	A							NA/NA/NA/	NA/NA/NA/		A	G		-4.03E-02	I	Y	2.92E-01	NA
rs2736192	1.69E-11	10.77109172	NCR3	6	31559353	intron		7	0.0520565	0.0077341	G	A							NA/NA/NA/	NA/NA/NA/		A	G		5.21E-02	I	Y	8.66E-01	NA
rs9271164	1.69E-11	10.77084567		6	32577784			4	0.0402067	0.00597364	T	C							NA/NA/NA/	NA/NA/NA/		C	T		4.02E-02	I	Y	7.10E-01	NA
rs3104416	1.70E-11	10.77044614		6	32581502			5	0.0396216	0.00588683	T	C							NA/NA/NA/	NA/NA/NA/		C	T		3.96E-02	I	Y	7.23E-01	NA
rs9271165	1.70E-11	10.77020045		6	32577785			4	0.0402054	0.00597363	G	A							NA/NA/NA/	NA/NA/NA/		A	G		4.02E-02	I	Y	7.10E-01	NA
rs9270854	1.72E-11	10.76509314		6	32570809			7	0.0413647	0.00614745	G	A							NA/NA/NA/	NA/NA/NA/		A	G		4.14E-02	I	Y	7.22E-01	NA
rs111280764	1.77E-11	10.75143336	C5orf56	5	131785789	intron		6	-0.0427395	0.00635609	G	C							NA/NA/NA/	NA/NA/NA/		C	G		-4.27E-02	I	Y	7.84E-01	NA
rs9271066	1.80E-11	10.74535526		6	32575631			4	0.0394618	0.00587043	G	A							NA/NA/NA/	NA/NA/NA/		A	G		3.95E-02	I	Y	7.25E-01	NA
rs9270853	1.83E-11	10.73721679		6	32570800			6	-0.0412002	0.00613152	G	A							NA/NA/NA/	NA/NA/NA/		A	G		-4.12E-02	I	Y	2.75E-01	NA
rs9270852	1.83E-11	10.73697024		6	32570797			6	-0.0412009	0.00613171	G	A							NA/NA/NA/	NA/NA/NA/		A	G		-4.12E-02	I	Y	2.75E-01	NA
rs59041913	1.84E-11	10.7348613	C5orf56	5	131788135	intron		6	0.0426905	0.00635406	T	C							NA/NA/NA/	NA/NA/NA/		C	T		4.27E-02	I	Y	2.17E-01	NA
rs9271150	1.86E-11	10.73100338		6	32577470			4	-0.039783	0.00592244	T	G							NA/NA/NA/	NA/NA/NA/		G	T		-3.98E-02	I	Y	2.81E-01	NA
rs9271151	1.86E-11	10.73056645		6	32577474			4	-0.039782	0.00592243	T	G							NA/NA/NA/	NA/NA/NA/		G	T		-3.98E-02	I	Y	2.81E-01	NA
rs12423194	1.89E-11	10.72467943		12	68414167		0.916003	7	-0.0353496	0.00526411	T	C							NA/NA/NA/	NA/NA/NA/		C	T		-3.53E-02	I	Y	5.64E-01	NA
rs201278180	1.89E-11	10.7236577			0				0.0386405	0.00575448	I	D							NA/NA/NA/	NA/NA/NA/		D	I		3.86E-02	I	Y	4.27E-01	NA
rs10069798	1.91E-11	10.71938976	C5orf56	5	131788421	intron	0.113613	7	-0.0426532	0.00635343	T	A							NA/NA/NA/	NA/NA/NA/		A	T		-4.27E-02	I	Y	7.83E-01	NA
rs9270846	1.93E-11	10.71499885		6	32570577			6	0.0413931	0.00616708	T	A							NA/NA/NA/	NA/NA/NA/		A	T		4.14E-02	I	Y	7.24E-01	NA
rs72318718	1.94E-11	10.71328985		6	32570524				-0.0413071	0.0061548	I	D							NA/NA/NA/	NA/NA/NA/		D	I		-4.13E-02	I	Y	2.74E-01	NA
rs9276702	1.94E-11	10.7114825		6	32756741			7	0.051497	0.00767379	G	A							NA/NA/NA/	NA/NA/NA/		A	G		5.15E-02	I	Y	8.67E-01	NA
rs9270845	1.94E-11	10.71116302		6	32570571			6	-0.0414365	0.00617473	T	C							NA/NA/NA/	NA/NA/NA/		C	T		-4.14E-02	I	Y	2.77E-01	NA
rs246751	1.98E-11	10.70360907		5	131387553			6	0.0355466	0.00529904	T	C							NA/NA/NA/	NA/NA/NA/		C	T		3.55E-02	I	Y	4.14E-01	NA
rs9270848	1.98E-11	10.70326024		6	32570609			5	0.0412416	0.00614813	T	C							NA/NA/NA/	NA/NA/NA/		C	T		4.12E-02	I	Y	7.26E-01	NA
rs9270847	1.98E-11	10.70294894		6	32570602			5	0.0412417	0.00614823	T	G							NA/NA/NA/	NA/NA/NA/		G	T		4.12E-02	I	Y	7.26E-01	NA
rs200998990	1.99E-11	10.70055808			0				0.0416436	0.00620887	I	D							NA/NA/NA/	NA/NA/NA/		D	I		4.16E-02	I	Y	6.96E-01	NA
rs9271145	2.00E-11	10.69878113		6	32577224			4	0.039802	0.00593485	G	C							NA/NA/NA/	NA/NA/NA/		C	G		3.98E-02	I	Y	7.18E-01	NA
rs9270944	2.02E-11	10.69441435		6	32572911			7	0.0402434	0.00600197	G	A							NA/NA/NA/	NA/NA/NA/		A	G		4.02E-02	I	Y	7.18E-01	NA
rs3846730	2.02E-11	10.69428329	C5orf56	5	131806780	intron	0.017566	7	0.0420613	0.00627314	T	C							NA/NA/NA/	NA/NA/NA/		C	T		4.21E-02	I	Y	2.24E-01	NA
rs3104395	2.04E-11	10.69026127		6	32685426		10.618064	6	-0.0526728	0.00785736	G	A							NA/NA/NA/	NA/NA/NA/		A	G		-5.27E-02	I	Y	8.73E-01	NA
rs200096718	2.05E-11	10.6890116			0				0.0457218	0.00682085	I	D							NA/NA/NA/	NA/NA/NA/		D	I		4.57E-02	I	Y	7.08E-01	NA
rs9271186	2.09E-11	10.68032359		6	32578297			5	0.0394655	0.00589013	G	A							NA/NA/NA/	NA/NA/NA/		A	G		3.95E-02	I	Y	7.23E-01	NA
rs2523554	2.11E-11	10.67637463		6	31331829		1.178551	1f	0.0363628	0.00542813	T	C							NA/NA/NA/	11798/38948/34158/		C	T		3.64E-02	I	Y	6.32E-01	NA
rs6468	2.13E-11	10.67173255	CYP21A2	6	32006317	exon		5	0.0447877	0.00668733	T	C							NA/NA/NA/	NA/NA/NA/		C	T		4.48E-02	I	Y	7.92E-01	NA
rs2853993	2.14E-11	10.66893325		6	31333191			7	-0.0363495	0.00542818	T	C							NA/NA/NA/	NA/NA/NA/		C	T		-3.63E-02	I	Y	3.68E-01	NA
rs9270735	2.15E-11	10.66758578		6	32568096			6	-0.0448884	0.00670373	T	C							NA/NA/NA/	NA/NA/NA/		C	T		-4.49E-02	I	Y	3.05E-01	NA
rs9270736	2.15E-11	10.66757164		6	32568097			6	-0.0448876	0.00670361	G	A							NA/NA/NA/	NA/NA/NA/		A	G		-4.49E-02	I	Y	3.05E-01	NA
rs9271024	2.17E-11	10.664099		6	32574954			6	-0.0401594	0.00599858	T	C							NA/NA/NA/	NA/NA/NA/		C	T		-4.02E-02	I	Y	2.96E-01	NA
rs9271300	2.17E-11	10.66351625		6	32581582			7	0.0400304	0.00597933	G	C							NA/NA/NA/	14139/31683/19072/		C	G		4.00E-02	I	Y	5.37E-01	NA
rs9271028	2.19E-11	10.65858328		6	32575049			7	0.0402032	0.00600679	G	A							NA/NA/NA/	NA/NA/NA/		A	G		4.02E-02	I	Y	7.01E-01	NA
rs9270844	2.21E-11	10.65602847		6	32570550			6	-0.0412372	0.00616207	T	G							NA/NA/NA/	NA/NA/NA/		G	T		-4.12E-02	I	Y	2.75E-01	NA
rs9271144	2.23E-11	10.65155883		6	32577220			4	-0.0397524	0.00594154	G	A							NA/NA/NA/	NA/NA/NA/		A	G		-3.98E-02	I	Y	2.83E-01	NA
rs9270849	2.27E-11	10.64420379		6	32570649			5	0.0410638	0.00613982	T	C							NA/NA/NA/	NA/NA/NA/		C	T		4.11E-02	I	Y	7.27E-01	NA
rs9271019	2.29E-11	10.64079651		6	32574808			6	-0.0402621	0.00602098	G	A							NA/NA/NA/	NA/NA/NA/		A	G		-4.03E-02	I	Y	3.01E-01	NA
rs11751172	2.35E-11	10.62843899		6	45552731		1.146185	7	-0.040427	0.00604942	T	C							NA/NA/NA/	NA/NA/NA/		C	T		-4.04E-02	I	Y	2.47E-01	NA
rs2159064	2.38E-11	10.62318042		12	68410906		0.708556	7	0.0364664	0.0054582	T	C							NA/NA/NA/	27696/30436/8214/		C	T		3.65E-02	I	Y	3.52E-01	NA
rs9281300	2.40E-11	10.61985391	HLA-C	6	31239170	intron			0.0409849	0.00613541	I	D							NA/NA/NA/	NA/NA/NA/		D	I		4.10E-02	I	Y	5.46E-01	NA
rs9271026	2.47E-11	10.60674954		6	32574994			7	-0.0400733	0.00600306	T	C							NA/NA/NA/	NA/NA/NA/		C	T		-4.01E-02	I	Y	2.97E-01	NA
rs3819301	2.50E-11	10.60284069	HLA-B	6	31322229	intron		5	0.0377776	0.00566028	G	A							NA/NA/NA/	37993/36474/9709/		A	G		3.78E-02	I	Y	3.29E-01	NA
rs9271018	2.51E-11	10.59985072		6	32574807			6	-0.0402012	0.00602432	T	C							NA/NA/NA/	NA/NA/NA/		C	T		-4.02E-02	I	Y	3.01E-01	NA
rs9272376	2.72E-11	10.56533211		6	32604697			6	0.0457558	0.00686856	T	C							NA/NA/NA/	NA/NA/NA/		C	T		4.58E-02	I	Y	4.92E-01	NA
rs3134991	2.73E-11	10.56399965		6	32638863			7	-0.0438068	0.00657643	G	A							NA/NA/NA/	NA/NA/NA/		A	G		-4.38E-02	I	Y	6.04E-01	NA
rs9272377	2.73E-11	10.56340328		6	32604699			7	0.0457616	0.0068701	T	C							NA/NA/NA/	NA/NA/NA/		C	T		4.58E-02	I	Y	4.92E-01	NA
rs2308891	2.75E-11	10.56063256	HLA-DQA1	6	32610009	exon		5	0.0430096	0.00645786	G	C							NA/NA/NA/	NA/NA/NA/		C	G		4.30E-02	I	Y	5.31E-01	NA
rs9268467	2.78E-11	10.55588647		6	32352737			7	0.0426501	0.00640559	C	A							NA/NA/NA/	NA/NA/NA/		A	C		4.27E-02	I	Y	7.47E-01	NA
rs6941748	2.82E-11	10.54986179		6	45557327		21.166574	5	-0.0400118	0.00601119	T	C							NA/NA/NA/	36864/25095/4392/		C	T		-4.00E-02	I	Y	2.53E-01	NA
rs2894378	2.85E-11	10.54518257		6	32580880			7	-0.0391383	0.00588135	G	A							NA/NA/NA/	NA/NA/NA/		A	G		-3.91E-02	I	Y	2.76E-01	NA
rs9270747	2.87E-11	10.54164775		6	32568292			7	0.047133	0.00708382	G	A							NA/NA/NA/	NA/NA/NA/		A	G		4.71E-02	I	Y	6.46E-01	NA
rs7744001	2.88E-11	10.5401644		6	32626086		2.179177	1f	-0.0368969	0.00554595	G	A							NA/NA/NA/	9387/35976/38359/		A	G		-3.69E-02	I	Y	6.71E-01	NA
rs9270755	2.89E-11	10.53870561		6	32568522			5	-0.0435331	0.00654388	G	A							NA/NA/NA/	NA/NA/NA/		A	G		-4.35E-02	I	Y	2.76E-01	NA
rs9272330	2.95E-11	10.53014854		6	32604213			7	-0.0384041	0.00577545	C	A							NA/NA/NA/	NA/NA/NA/		A	C		-3.84E-02	I	Y	3.89E-01	NA
rs9270756	2.97E-11	10.52717191		6	32568538			6	0.0435267	0.00654677	G	A							NA/NA/NA/	NA/NA/NA/		A	G		4.35E-02	I	Y	7.24E-01	NA
rs2284031	3.01E-11	10.52192868	CSF2RB	22	37321080	intron	2.353318	5	-0.0348466	0.00524264	T	C							NA/NA/NA/	16692/40125/24563/		C	T		-3.48E-02	I	Y	5.47E-01	NA
rs9271012	3.15E-11	10.50212672		6	32574696			7	0.0393045	0.00591931	G	A							NA/NA/NA/	NA/NA/NA/		A	G		3.93E-02	I	Y	7.16E-01	NA
rs9271013	3.15E-11	10.50198183		6	32574703			7	-0.039304	0.00591929	G	C							NA/NA/NA/	NA/NA/NA/		C	G		-3.93E-02	I	Y	2.84E-01	NA
rs9270694	3.16E-11	10.50082998		6	32567024			7	0.0443842	0.00668474	T	C							NA/NA/NA/	NA/NA/NA/		C	T		4.44E-02	I	Y	7.34E-01	NA
rs7767167	3.22E-11	10.49269341		6	32765182		0.00326	1f	-0.0508787	0.00766611	G	A							NA/NA/NA/	63901/19378/1620/		A	G		-5.09E-02	I	Y	1.33E-01	NA
rs6938214	3.23E-11	10.49138949		6	45544364			7	0.0406915	0.00613157	G	A							NA/NA/NA/	NA/NA/NA/		A	G		4.07E-02	I	Y	7.64E-01	NA
rs11751184	3.32E-11	10.47945621		6	45552611		0.624945	6	0.0398118	0.00600267	G	A							NA/NA/NA/	NA/NA/NA/		A	G		3.98E-02	I	Y	7.46E-01	NA
rs9270885	3.34E-11	10.47632245		6	32571771			4	-0.0411255	0.00620174	G	A							NA/NA/NA/	NA/NA/NA/		A	G		-4.11E-02	I	Y	2.99E-01	NA
rs9267573	3.34E-11	10.47599875		6	31809866			5	-0.062972	0.00949637	T	G							NA/NA/NA/	NA/NA/NA/		G	T		-6.30E-02	I	Y	8.66E-02	NA
rs9267293	3.40E-11	10.46821463		6	31458508		0.199271	4	-0.0467873	0.00705848	G	C							NA/NA/NA/	NA/NA/NA/		C	G		-4.68E-02	I	Y	1.66E-01	NA
rs111297777	3.48E-11	10.45810139		6	32566880				0.0448323	0.00676703	I	D							NA/NA/NA/	NA/NA/NA/		D	I		4.48E-02	I	Y	7.13E-01	NA
rs9272226	3.51E-11	10.45451598		6	32602396			5	0.0391959	0.00591739	T	C							NA/NA/NA/	NA/NA/NA/		C	T		3.92E-02	I	Y	6.54E-01	NA
rs6754311	3.58E-11	10.44627835	DARS	2	136707982	intron	0.010751	5	0.0390103	0.00589186	T	C							NA/NA/NA/	NA/NA/NA/		C	T		3.90E-02	I	Y	6.27E-01	NA
rs9272309	3.59E-11	10.44463828		6	32603936			6	0.0477051	0.0072055	G	A							NA/NA/NA/	NA/NA/NA/		A	G		4.77E-02	I	Y	3.41E-01	NA
rs10948242	3.59E-11	10.4445307		6	45553259		0.766441	7	0.0396881	0.00599477	T	A							NA/NA/NA/	NA/NA/NA/		A	T		3.97E-02	I	Y	7.46E-01	NA
rs77296290	3.65E-11	10.43783566		6	32635296			4	0.0434193	0.0065606	T	C							NA/NA/NA/	52573/26351/698/		C	T		4.34E-02	I	Y	2.21E-01	NA
rs9272245	3.78E-11	10.42230948		6	32602872			7	0.0393208	0.00594609	G	C							NA/NA/NA/	NA/NA/NA/		C	G		3.93E-02	I	Y	6.54E-01	NA
rs1044043	3.79E-11	10.42151207	TAP2	6	32793981	exon	1.673781	1b	0.0412251	0.0062343	C	A							NA/NA/NA/	NA/NA/NA/		A	C		4.12E-02	I	Y	7.75E-01	NA
rs148838949	3.85E-11	10.41468481		6	32568088				-0.0442727	0.00669751	I	D							NA/NA/NA/	NA/NA/NA/		D	I		-4.43E-02	I	Y	3.00E-01	NA
rs2158101	3.85E-11	10.41461824	C5orf56	5	131769273	intron	0.1186	6	-0.0420831	0.00636633	G	A							NA/NA/NA/	NA/NA/NA/		A	G		-4.21E-02	I	Y	7.86E-01	NA
rs9271182	3.85E-11	10.4141266		6	32578230			4	0.0390444	0.00590679	G	A							NA/NA/NA/	NA/NA/NA/		A	G		3.90E-02	I	Y	7.21E-01	NA
rs1050420	3.86E-11	10.41393056	HLA-C	6	31239518	exon		4	0.0354887	0.00536891	T	C							NA/NA/NA/	NA/NA/NA/		C	T		3.55E-02	I	Y	4.04E-01	NA
rs9270648	3.86E-11	10.41355111		6	32565807			7	0.0445993	0.00674731	C	A							NA/NA/NA/	NA/NA/NA/		A	C		4.46E-02	I	Y	7.25E-01	NA
rs738148	3.96E-11	10.40200661	NCF4	22	37270502	intron	0.566979	4	0.0368233	0.00557425	G	A							NA/NA/NA/	NA/NA/NA/		A	G		3.68E-02	I	Y	6.65E-01	NA
rs11098699	3.97E-11	10.40152028	SPATA5	4	124171834	intron	0.079745	7	-0.0463575	0.00701769	G	C							NA/NA/NA/	NA/NA/NA/		C	G		-4.64E-02	I	Y	8.33E-01	NA
rs9271710	3.98E-11	10.4002086		6	32593421			7	-0.0485604	0.0073515	G	A							NA/NA/NA/	NA/NA/NA/		A	G		-4.86E-02	I	Y	2.33E-01	NA
rs28655019	4.00E-11	10.39786401	C5orf56	5	131770881	intron		2a	-0.0420434	0.00636582	C	A							NA/NA/NA/	NA/NA/NA/		A	C		-4.20E-02	I	Y	7.85E-01	NA
rs9270680	4.01E-11	10.39666073		6	32566744			6	0.0447741	0.00677966	T	C							NA/NA/NA/	NA/NA/NA/		C	T		4.48E-02	I	Y	7.11E-01	NA
rs9270679	4.02E-11	10.39623549		6	32566743			7	0.0447736	0.00677974	G	A							NA/NA/NA/	NA/NA/NA/		A	G		4.48E-02	I	Y	7.11E-01	NA
rs35313991	4.07E-11	10.39017517	P4HA2	5	131560408	intron			0.0409851	0.00620805	I	D							NA/NA/NA/	NA/NA/NA/		D	I		4.10E-02	I	Y	2.61E-01	NA
rs199779851	4.41E-11	10.35525328			0				-0.0407516	0.00618385	I	D							NA/NA/NA/	NA/NA/NA/		D	I		-4.08E-02	I	Y	2.96E-01	NA
rs12055445	4.42E-11	10.35426637		6	32626739			5	0.037392	0.00567434	G	A							NA/NA/NA/	NA/NA/NA/		A	G		3.74E-02	I	Y	5.10E-01	NA
rs6000460	4.46E-11	10.35067488	NCF4	22	37271307	intron		7	0.0367121	0.00557221	G	A							NA/NA/NA/	NA/NA/NA/		A	G		3.67E-02	I	Y	6.66E-01	NA
rs11741543	4.50E-11	10.34715631	C5orf56	5	131771315	intron	0.117857	7	0.041936	0.00636626	T	G							NA/NA/NA/	NA/NA/NA/		G	T		4.19E-02	I	Y	2.15E-01	NA
rs760517	4.58E-11	10.33930619	NCF4	22	37258986	intron	45.247824	5	0.0370101	0.00562076	T	C							NA/NA/NA/	NA/NA/NA/		C	T		3.70E-02	I	Y	3.79E-01	NA
rs9268528	4.73E-11	10.325385		6	32383108		3.026277	1f	0.035252	0.00535763	G	A							NA/NA/NA/	32722/39437/12693/		A	G		3.53E-02	I	Y	3.82E-01	NA
rs9268607	4.76E-11	10.32236112		6	32400538		0.053748	6	0.035238	0.00535635	G	A							NA/NA/NA/	NA/NA/NA/		A	G		3.52E-02	I	Y	3.92E-01	NA
rs9268608	4.76E-11	10.32224618		6	32400865			7	0.0352378	0.00535635	T	C							NA/NA/NA/	NA/NA/NA/		C	T		3.52E-02	I	Y	3.92E-01	NA
rs2249741	4.80E-11	10.31853082		6	31240712		5.687248	1f	0.0346336	0.00526553	C	A							NA/NA/NA/	NA/NA/NA/		A	C		3.46E-02	I	Y	5.47E-01	NA
rs10546387	4.81E-11	10.3180518		6	32398790				-0.0353271	0.0053711	I	D							NA/NA/NA/	NA/NA/NA/		D	I		-3.53E-02	I	Y	6.10E-01	NA
rs9270670	4.93E-11	10.30743595		6	32566533			7	0.0439259	0.00668212	G	A							NA/NA/NA/	NA/NA/NA/		A	G		4.39E-02	I	Y	7.29E-01	NA
rs9268605	4.94E-11	10.30661077		6	32399833		0.053971	1b	-0.0352216	0.00535826	G	A							NA/NA/NA/	10373/31146/24449/		A	G		-3.52E-02	I	Y	6.09E-01	NA
rs1987305	4.94E-11	10.30655095		6	32401996			7	0.0352157	0.00535738	T	G							NA/NA/NA/	NA/NA/NA/		G	T		3.52E-02	I	Y	3.92E-01	NA
rs9268606	4.94E-11	10.30649993		6	32400070		0.036413	1f	-0.0352214	0.00535825	G	A							NA/NA/NA/	10407/31198/24713/		A	G		-3.52E-02	I	Y	6.09E-01	NA
rs9274498	4.94E-11	10.30626162	HLA-DQB1	6	32633941	intron		5	0.0419341	0.00637953	G	A							NA/NA/NA/	NA/NA/NA/		A	G		4.19E-02	I	Y	2.28E-01	NA
rs4348358	4.99E-11	10.30184028		6	32399092			5	-0.0352127	0.00535823	G	A							NA/NA/NA/	NA/NA/NA/		A	G		-3.52E-02	I	Y	6.09E-01	NA
rs63625166	4.99E-11	10.30181504		6	32398956				0.0352129	0.00535827	I	D							NA/NA/NA/	NA/NA/NA/		D	I		3.52E-02	I	Y	3.91E-01	NA
rs9268588	5.03E-11	10.29809628		6	32397794			7	0.0352054	0.00535816	G	C							NA/NA/NA/	NA/NA/NA/		C	G		3.52E-02	I	Y	3.91E-01	NA
rs9270671	5.04E-11	10.29757722		6	32566549			6	-0.0439134	0.00668365	T	G							NA/NA/NA/	NA/NA/NA/		G	T		-4.39E-02	I	Y	2.71E-01	NA
rs7756262	5.05E-11	10.2969796		6	32398675		0.05177	6	-0.0352035	0.00535819	T	A							NA/NA/NA/	NA/NA/NA/		A	T		-3.52E-02	I	Y	6.09E-01	NA
rs9270690	5.05E-11	10.29663381		6	32566948			6	-0.0437967	0.00666621	G	A							NA/NA/NA/	NA/NA/NA/		A	G		-4.38E-02	I	Y	2.68E-01	NA
rs9270672	5.06E-11	10.29580142		6	32566557			7	-0.0439118	0.00668403	G	C							NA/NA/NA/	NA/NA/NA/		C	G		-4.39E-02	I	Y	2.72E-01	NA
rs7774047	5.06E-11	10.29562553		6	32398563			6	-0.0352009	0.00535817	C	A							NA/NA/NA/	NA/NA/NA/		A	C		-3.52E-02	I	Y	6.09E-01	NA
rs11748326	5.08E-11	10.29412688	C5orf56	5	131799959	intron		4	0.041283	0.00628447	T	C							NA/NA/NA/	NA/NA/NA/		C	T		4.13E-02	I	Y	2.22E-01	NA
rs9270691	5.09E-11	10.29307834		6	32566972			6	-0.0437881	0.00666615	G	C							NA/NA/NA/	NA/NA/NA/		C	G		-4.38E-02	I	Y	2.68E-01	NA
rs960736	5.09E-11	10.29307493		6	32402225			7	-0.035192	0.00535753	T	C							NA/NA/NA/	NA/NA/NA/		C	T		-3.52E-02	I	Y	6.08E-01	NA
rs9268589	5.09E-11	10.29290014		6	32398202			1f	-0.0351957	0.00535814	G	A							NA/NA/NA/	10415/31200/24727/		A	G		-3.52E-02	I	Y	6.09E-01	NA
rs7773756	5.14E-11	10.28861715		6	32402464		0.240135	6	-0.0351839	0.00535754	T	C							NA/NA/NA/	13255/39856/31742/		C	T		-3.52E-02	I	Y	6.09E-01	NA
rs9270689	5.16E-11	10.28762729		6	32566909			6	0.0437894	0.00666825	T	A							NA/NA/NA/	NA/NA/NA/		A	T		4.38E-02	I	Y	7.32E-01	NA
rs9268909	5.18E-11	10.2857348		6	32432340			7	-0.0892131	0.01358676	T	C							NA/NA/NA/	NA/NA/NA/		C	T		-8.92E-02	I	Y	9.55E-01	NA
rs10077785	5.21E-11	10.28297393	C5orf56	5	131801158	intron	0.010049	1f	0.0412554	0.00628392	T	C							NA/NA/NA/	51344/29282/4194/		C	T		4.13E-02	I	Y	2.22E-01	NA
rs9268645	5.35E-11	10.27187032	HLA-DRA	6	32408527	intron	1.22599	1f	0.0351526	0.00535748	G	C							NA/NA/NA/	30486/38240/12689/		C	G		3.52E-02	I	Y	3.91E-01	NA
rs9268613	5.36E-11	10.27062784		6	32402692		0.240871	6	0.0351511	0.00535759	T	C							NA/NA/NA/	NA/NA/NA/		C	T		3.52E-02	I	Y	3.91E-01	NA
rs9270714	5.48E-11	10.2614192		6	32567488			7	0.0435686	0.00664372	T	A							NA/NA/NA/	NA/NA/NA/		A	T		4.36E-02	I	Y	7.20E-01	NA
rs7753264	5.52E-11	10.25800821		6	32402440			6	0.0353442	0.00539059	G	A							NA/NA/NA/	NA/NA/NA/		A	G		3.53E-02	I	Y	3.88E-01	NA
rs4612206	5.75E-11	10.2400392		6	32404093		0.513381	1f	0.0351015	0.00535862	T	C							NA/NA/NA/	NA/NA/NA/		C	T		3.51E-02	I	Y	3.91E-01	NA
rs9270716	5.76E-11	10.2399177		6	32567502			7	0.0434674	0.00663577	T	A							NA/NA/NA/	NA/NA/NA/		A	T		4.35E-02	I	Y	7.23E-01	NA
rs9610598	5.81E-11	10.23610726		22	37302092			7	-0.0409763	0.00625675	G	A							NA/NA/NA/	NA/NA/NA/		A	G		-4.10E-02	I	Y	5.80E-01	NA
rs3132456	6.05E-11	10.21830852		6	31486300			7	0.0398612	0.00609219	G	A							NA/NA/NA/	NA/NA/NA/		A	G		3.99E-02	I	Y	7.55E-01	NA
rs9268610	6.09E-11	10.21571515		6	32401263			4	-0.0350662	0.00536009	T	C							NA/NA/NA/	NA/NA/NA/		C	T		-3.51E-02	I	Y	6.09E-01	NA
rs9268609	6.11E-11	10.21393533		6	32401261			4	-0.0350629	0.00536008	G	A							NA/NA/NA/	NA/NA/NA/		A	G		-3.51E-02	I	Y	6.09E-01	NA
rs9270650	6.14E-11	10.21149225		6	32565854		2.884635	6	0.0440392	0.00673313	T	C							NA/NA/NA/	NA/NA/NA/		C	T		4.40E-02	I	Y	7.35E-01	NA
rs3788523	6.34E-11	10.19762382	NCF4	22	37269507	intron	0.575505	5	-0.03648	0.0055815	T	C							NA/NA/NA/	NA/NA/NA/		C	T		-3.65E-02	I	Y	3.35E-01	NA
rs200557523	6.52E-11	10.1855919			0				-0.0387936	0.00593926	I	D							NA/NA/NA/	NA/NA/NA/		D	I		-3.88E-02	I	Y	5.06E-01	NA
rs9270668	6.60E-11	10.180237		6	32566308			7	0.043573	0.00667284	C	A							NA/NA/NA/	NA/NA/NA/		A	C		4.36E-02	I	Y	7.33E-01	NA
rs9270674	6.72E-11	10.17291518		6	32566598			7	-0.0435084	0.00666553	C	A							NA/NA/NA/	NA/NA/NA/		A	C		-4.35E-02	I	Y	2.67E-01	NA
rs9270754	6.76E-11	10.17001283		6	32568471			5	-0.042574	0.00652337	G	A							NA/NA/NA/	NA/NA/NA/		A	G		-4.26E-02	I	Y	2.68E-01	NA
rs113508657	6.77E-11	10.16920289		6	31486606				0.0397574	0.00609209	I	D							NA/NA/NA/	NA/NA/NA/		D	I		3.98E-02	I	Y	7.55E-01	NA
rs9267950	6.79E-11	10.16785976		6	32212241			2b	-0.0350911	0.00537744	T	C							NA/NA/NA/	NA/NA/NA/		C	T		-3.51E-02	I	Y	3.96E-01	NA
rs9268634	6.83E-11	10.16583499		6	32406530		0.290904	1f	-0.0349672	0.00535904	G	A							NA/NA/NA/	NA/NA/NA/		A	G		-3.50E-02	I	Y	6.09E-01	NA
rs3132469	6.90E-11	10.16121574		6	31456567		0.20973	6	0.0502839	0.00770834	G	A							NA/NA/NA/	262/3443/11263/		A	G		5.03E-02	I	Y	8.66E-01	NA
rs9267949	6.96E-11	10.15716556		6	32212237			3a	-0.0350681	0.00537696	T	G							NA/NA/NA/	NA/NA/NA/		G	T		-3.51E-02	I	Y	3.96E-01	NA
rs10036896	7.00E-11	10.15491065	C5orf56	5	131785178	intron	1.586393	7	0.0415243	0.00636765	T	C							NA/NA/NA/	13694/7519/1007/		C	T		4.15E-02	I	Y	2.15E-01	NA
rs9279768	7.02E-11	10.15345569		6	32566609				-0.0435084	0.00667239	I	D							NA/NA/NA/	NA/NA/NA/		D	I		-4.35E-02	I	Y	2.67E-01	NA
rs2853946	7.03E-11	10.15334811		6	31247203		1.473696	6	0.0364092	0.00558373	T	A							NA/NA/NA/	NA/NA/NA/		A	T		3.64E-02	I	Y	3.20E-01	NA
rs9273463	7.05E-11	10.15210482	HLA-DQB1	6	32627934	exon		4	-0.0420419	0.00644798	G	A							NA/NA/NA/	NA/NA/NA/		A	G		-4.20E-02	I	Y	7.81E-01	NA
rs9268615	7.14E-11	10.14647883		6	32402889		0.453453	6	-0.0348719	0.00534991	G	A							NA/NA/NA/	13455/39961/31412/		A	G		-3.49E-02	I	Y	6.06E-01	NA
rs9268249	7.15E-11	10.14543528	C6orf10	6	32295744	intron		6	-0.0347345	0.00532913	T	A							NA/NA/NA/	NA/NA/NA/		A	T		-3.47E-02	I	Y	4.50E-01	NA
rs9270622	7.19E-11	10.14298369		6	32565329			6	0.0445484	0.00683568	T	C							NA/NA/NA/	NA/NA/NA/		C	T		4.45E-02	I	Y	7.34E-01	NA
rs35779483	7.24E-11	10.14036882		6	32626702			5	0.0364804	0.0055985	G	A							NA/NA/NA/	NA/NA/NA/		A	G		3.65E-02	I	Y	3.20E-01	NA
rs78372297	7.47E-11	10.12642599	HLA-DQB1	6	32627784	exon		4	0.0432258	0.0066386	T	C							NA/NA/NA/	NA/NA/NA/		C	T		4.32E-02	I	Y	2.10E-01	NA
rs9264962	7.55E-11	10.12193514		6	31276435			5	-0.0398013	0.00611412	G	C							NA/NA/NA/	NA/NA/NA/		C	G		-3.98E-02	I	Y	2.54E-01	NA
rs7744020	7.58E-11	10.12040127		6	32626130			4	-0.0362786	0.00557344	G	A							NA/NA/NA/	NA/NA/NA/		A	G		-3.63E-02	I	Y	6.79E-01	NA
rs9270678	7.60E-11	10.11917269		6	32566686			7	-0.0434098	0.0066694	T	A							NA/NA/NA/	NA/NA/NA/		A	T		-4.34E-02	I	Y	2.65E-01	NA
rs9273494	7.70E-11	10.11349292	HLA-DQB1	6	32628256	intron		5	0.0420269	0.00645892	T	G							NA/NA/NA/	NA/NA/NA/		G	T		4.20E-02	I	Y	2.19E-01	NA
rs9273504	7.77E-11	10.10951862	HLA-DQB1	6	32628407	intron		7	-0.0419722	0.00645187	T	C							NA/NA/NA/	NA/NA/NA/		C	T		-4.20E-02	I	Y	7.80E-01	NA
rs9273480	7.93E-11	10.10072791	HLA-DQB1	6	32628103	intron		2b	0.042745	0.00657374	T	C							NA/NA/NA/	NA/NA/NA/		C	T		4.27E-02	I	Y	2.15E-01	NA
rs9274623	7.97E-11	10.0986921		6	32635998			4	0.0417365	0.00641934	T	G							NA/NA/NA/	NA/NA/NA/		G	T		4.17E-02	I	Y	2.19E-01	NA
rs66577477	7.97E-11	10.09840111		6	32568366				-0.0432027	0.00664493	I	D							NA/NA/NA/	NA/NA/NA/		D	I		-4.32E-02	I	Y	2.90E-01	NA
rs9266252	8.01E-11	10.09622491		6	31325822			4	-0.0395867	0.00608949	G	A							NA/NA/NA/	NA/NA/NA/		A	G		-3.96E-02	I	Y	2.47E-01	NA
rs3130639	8.13E-11	10.08975777		6	31487320		0.039084	6	0.0395659	0.00608838	G	A							NA/NA/NA/	NA/NA/NA/		A	G		3.96E-02	I	Y	7.55E-01	NA
rs9270619	8.31E-11	10.08044288		6	32565243			6	0.0445353	0.00685645	G	A							NA/NA/NA/	NA/NA/NA/		A	G		4.45E-02	I	Y	7.34E-01	NA
rs9274490	8.31E-11	10.08034829	HLA-DQB1	6	32633879	intron		2b	0.0422817	0.00650956	G	A							NA/NA/NA/	NA/NA/NA/		A	G		4.23E-02	I	Y	2.21E-01	NA
rs9270753	8.33E-11	10.07910169		6	32568429			5	0.0425505	0.00655135	T	C							NA/NA/NA/	NA/NA/NA/		C	T		4.26E-02	I	Y	7.29E-01	NA
rs9268579	8.79E-11	10.05589009		6	32396450			7	-0.0348052	0.00536551	G	A							NA/NA/NA/	NA/NA/NA/		A	G		-3.48E-02	I	Y	6.11E-01	NA
rs66468725	8.80E-11	10.05543245		6	32396681				-0.0348043	0.00536551	I	D							NA/NA/NA/	NA/NA/NA/		D	I		-3.48E-02	I	Y	6.11E-01	NA
rs9268580	8.81E-11	10.05507438		6	32396905			7	-0.0348039	0.00536555	G	C							NA/NA/NA/	NA/NA/NA/		C	G		-3.48E-02	I	Y	6.11E-01	NA
rs9268578	8.81E-11	10.05485603		6	32396057			6	0.0348065	0.005366	G	A							NA/NA/NA/	NA/NA/NA/		A	G		3.48E-02	I	Y	3.89E-01	NA
rs9268582	8.82E-11	10.05459149		6	32396964			7	0.0348033	0.00536558	T	C							NA/NA/NA/	NA/NA/NA/		C	T		3.48E-02	I	Y	3.89E-01	NA
rs9268657	8.84E-11	10.05353054	HLA-DRA	6	32409656	intron	2.18521	1f	-0.0348172	0.00536804	G	A							NA/NA/NA/	NA/NA/NA/		A	G		-3.48E-02	I	Y	6.12E-01	NA
rs9268583	8.91E-11	10.05032316		6	32397266			6	-0.0347965	0.00536576	T	G							NA/NA/NA/	NA/NA/NA/		G	T		-3.48E-02	I	Y	6.11E-01	NA
rs10060626	8.97E-11	10.04742161	C5orf56	5	131803967	intron		6	-0.041017	0.00632598	T	G							NA/NA/NA/	NA/NA/NA/		G	T		-4.10E-02	I	Y	7.81E-01	NA
rs9268585	8.98E-11	10.04669803		6	32397403			6	-0.0347905	0.00536589	T	G							NA/NA/NA/	10265/31115/24946/		G	T		-3.48E-02	I	Y	6.11E-01	NA
rs77429924	8.98E-11	10.04658198		6	32766887				0.0483197	0.0074526	I	D							NA/NA/NA/	NA/NA/NA/		D	I		4.83E-02	I	Y	8.57E-01	NA
rs2442714	9.11E-11	10.04041441	MICA	6	31373260	intron		7	-0.0346468	0.00534552	G	C							NA/NA/NA/	NA/NA/NA/		C	G		-3.46E-02	I	Y	5.08E-01	NA
rs3130636	9.19E-11	10.03687592		6	31488191		0.03133	6	0.0394188	0.00608293	G	A							NA/NA/NA/	3993/24446/37841/		A	G		3.94E-02	I	Y	7.55E-01	NA
rs3093996	9.27E-11	10.03300226		6	31488568			6	0.0394115	0.00608306	T	A							NA/NA/NA/	NA/NA/NA/		A	T		3.94E-02	I	Y	7.55E-01	NA
rs3095228	9.28E-11	10.03234908		6	31488763		0.031107	6	-0.0394101	0.00608306	T	C							NA/NA/NA/	NA/NA/NA/		C	T		-3.94E-02	I	Y	2.45E-01	NA
rs9281805	9.30E-11	10.03170388		6	32402116				0.0347591	0.00536536	I	D							NA/NA/NA/	NA/NA/NA/		D	I		3.48E-02	I	Y	3.89E-01	NA
rs3130637	9.39E-11	10.02722481		6	31488145		0.032589	6	0.0393983	0.00608292	G	A							NA/NA/NA/	5104/31394/48395/		A	G		3.94E-02	I	Y	7.55E-01	NA
rs3135377	9.45E-11	10.02471206		6	32385399		0.031301	6	0.0410351	0.00633648	G	A							NA/NA/NA/	NA/NA/NA/		A	G		4.10E-02	I	Y	7.84E-01	NA
rs909486	9.54E-11	10.02026274	CSF2RB	22	37323988	intron	13.321841	5	0.0339277	0.00524025	T	C							NA/NA/NA/	26459/41756/16676/		C	T		3.39E-02	I	Y	4.44E-01	NA
rs2157332	9.74E-11	10.01150793		6	32392661			5	0.0347477	0.00536942	T	C							NA/NA/NA/	NA/NA/NA/		C	T		3.47E-02	I	Y	3.88E-01	NA
rs11747902	9.79E-11	10.00925546	C5orf56	5	131783715	intron		7	-0.0411664	0.00636203	G	A							NA/NA/NA/	NA/NA/NA/		A	G		-4.12E-02	I	Y	7.85E-01	NA
rs3093997	9.85E-11	10.00650028		6	31487580			6	-0.0393713	0.00608552	T	C							NA/NA/NA/	NA/NA/NA/		C	T		-3.94E-02	I	Y	2.45E-01	NA
rs3891175	9.96E-11	10.00193561		6	32634467		0.462692	1f	0.0407613	0.00630191	T	C							NA/NA/NA/	51847/28965/4048/		C	T		4.08E-02	I	Y	2.19E-01	NA
rs2187818	9.97E-11	10.0014643		6	32395568		0.587239	6	0.0346958	0.00536429	T	G							NA/NA/NA/	32038/39764/13063/		G	T		3.47E-02	I	Y	3.88E-01	NA
rs9270719	9.99E-11	10.00040452		6	32567586			6	0.0426193	0.00658968	C	A							NA/NA/NA/	NA/NA/NA/		A	C		4.26E-02	I	Y	7.33E-01	NA
rs5756374	1.00E-10	9.999743842	NCF4	22	37268257	intron		5	0.0362901	0.0056113	T	C							NA/NA/NA/	NA/NA/NA/		C	T		3.63E-02	I	Y	6.60E-01	NA
rs74201448	1.00E-10	9.99924932		6	32635197			6	-0.0428356	0.00662358	T	C							NA/NA/NA/	NA/NA/NA/		C	T		-4.28E-02	I	Y	7.89E-01	NA
rs3093994	1.01E-10	9.994189102		6	31490372			6	-0.0393245	0.00608231	G	A							NA/NA/NA/	NA/NA/NA/		A	G		-3.93E-02	I	Y	2.45E-01	NA
rs2057657	1.02E-10	9.992491192	C5orf56	5	131809316	intron	0.01784	2b	0.0408969	0.0063261	G	A							NA/NA/NA/	40528/22420/3196/		A	G		4.09E-02	I	Y	2.18E-01	NA
rs4959027	1.02E-10	9.991391313		6	32383050		3.52066	7	0.0409809	0.00633946	G	A							NA/NA/NA/	NA/NA/NA/		A	G		4.10E-02	I	Y	7.84E-01	NA
rs10067603	1.03E-10	9.985639096	C5orf56	5	131803868	intron	0.159291	5	0.0408486	0.00632096	G	A							NA/NA/NA/	NA/NA/NA/		A	G		4.08E-02	I	Y	2.18E-01	NA
rs4412247	1.03E-10	9.98514358		6	32386471			6	0.04094	0.00633527	G	A							NA/NA/NA/	NA/NA/NA/		A	G		4.09E-02	I	Y	7.84E-01	NA
rs35261767	1.05E-10	9.980385284		6	31270103				-0.0392571	0.00607642	I	D							NA/NA/NA/	NA/NA/NA/		D	I		-3.93E-02	I	Y	2.49E-01	NA
rs3763191	1.05E-10	9.979377722		6	45537675		0.444279	7	0.0394125	0.0061008	T	G							NA/NA/NA/	NA/NA/NA/		G	T		3.94E-02	I	Y	7.62E-01	NA
rs3130634	1.05E-10	9.97869904		6	31492970			5	0.0392825	0.0060809	T	G							NA/NA/NA/	NA/NA/NA/		G	T		3.93E-02	I	Y	7.55E-01	NA
rs3093989	1.05E-10	9.976895761		6	31492295			7	0.0392801	0.00608111	T	C							NA/NA/NA/	NA/NA/NA/		C	T		3.93E-02	I	Y	7.55E-01	NA
rs3093993	1.06E-10	9.972772746		6	31490725		0.061652	1f	-0.039268	0.00608059	C	A							NA/NA/NA/	48385/31374/5105/		A	C		-3.93E-02	I	Y	2.45E-01	NA
rs3095226	1.07E-10	9.971615843		6	31492025		0.774375	6	-0.0392679	0.00608097	C	A							NA/NA/NA/	8510/5555/907/		A	C		-3.93E-02	I	Y	2.45E-01	NA
rs3095227	1.07E-10	9.971282381		6	31491000			6	0.0392545	0.00607899	G	A							NA/NA/NA/	5097/30396/48108/		A	G		3.93E-02	I	Y	7.55E-01	NA
rs3130635	1.07E-10	9.97103042		6	31492004			7	-0.0392667	0.00608096	T	C							NA/NA/NA/	NA/NA/NA/		C	T		-3.93E-02	I	Y	2.45E-01	NA
rs3093991	1.07E-10	9.970299749		6	31491467			6	-0.039265	0.00608094	C	A							NA/NA/NA/	NA/NA/NA/		A	C		-3.93E-02	I	Y	2.45E-01	NA
rs3093992	1.07E-10	9.969460994		6	31491131			6	-0.0392631	0.00608092	C	A							NA/NA/NA/	45132/30095/4905/		A	C		-3.93E-02	I	Y	2.45E-01	NA
rs34741321	1.08E-10	9.965680431	SLC22A5	5	131717423	intron		4	-0.056937	0.00882	G	A							NA/NA/NA/	NA/NA/NA/		A	G		-5.69E-02	I	Y	9.03E-01	NA
rs142660963	1.09E-10	9.96375048		6	32567431				-0.0429505	0.00665403	I	D							NA/NA/NA/	NA/NA/NA/		D	I		-4.30E-02	I	Y	2.78E-01	NA
rs3846729	1.09E-10	9.962653196	C5orf56	5	131806768	intron	1.301936	7	-0.0407967	0.00632077	G	C							NA/NA/NA/	NA/NA/NA/		C	G		-4.08E-02	I	Y	7.82E-01	NA
rs4341046	1.09E-10	9.962593424		6	32567880			6	0.042583	0.00659752	T	C							NA/NA/NA/	NA/NA/NA/		C	T		4.26E-02	I	Y	7.33E-01	NA
rs9270724	1.10E-10	9.958832417		6	32567820			6	0.0425799	0.00659838	T	A							NA/NA/NA/	NA/NA/NA/		A	T		4.26E-02	I	Y	7.33E-01	NA
rs10039559	1.11E-10	9.955323074	C5orf56	5	131804507	intron	0.017034	1b	-0.0407769	0.00632021	T	C							NA/NA/NA/	4062/28917/51906/		C	T		-4.08E-02	I	Y	7.82E-01	NA
rs70993896	1.11E-10	9.953227881		6	32567719				-0.0425726	0.00659925	I	D							NA/NA/NA/	NA/NA/NA/		D	I		-4.26E-02	I	Y	2.67E-01	NA
rs1015775	1.12E-10	9.950386639		22	37251477		2.793988	6	0.0444118	0.00688543	G	A							NA/NA/NA/	2461/23100/55882/		A	G		4.44E-02	I	Y	8.27E-01	NA
rs78399358	1.13E-10	9.948835897	SLC22A5	5	131719696	intron		7	0.0568978	0.00882196	G	C							NA/NA/NA/	NA/NA/NA/		C	G		5.69E-02	I	Y	9.72E-02	NA
rs9274514	1.13E-10	9.945785423	HLA-DQB1	6	32634243	intron		4	-0.0412655	0.00639923	G	A							NA/NA/NA/	NA/NA/NA/		A	G		-4.13E-02	I	Y	7.83E-01	NA
rs3134791	1.13E-10	9.945754758	MICA	6	31382409	intron	0.629787	5	0.0493324	0.00765022	C	A							NA/NA/NA/	NA/NA/NA/		A	C		4.93E-02	I	Y	8.64E-01	NA
rs11744116	1.14E-10	9.942166599	C5orf56	5	131779760	intron	0.31902	6	0.0409792	0.00635608	T	C							NA/NA/NA/	NA/NA/NA/		C	T		4.10E-02	I	Y	2.15E-01	NA
rs11743941	1.15E-10	9.940879811	C5orf56	5	131779201	intron		7	0.0409785	0.00635642	T	C							NA/NA/NA/	NA/NA/NA/		C	T		4.10E-02	I	Y	2.15E-01	NA
rs9270723	1.16E-10	9.937237567		6	32567798			6	0.0425557	0.00660234	T	G							NA/NA/NA/	NA/NA/NA/		G	T		4.26E-02	I	Y	7.33E-01	NA
rs2856699	1.16E-10	9.93461451		6	32671765			7	0.0347463	0.00539154	G	A							NA/NA/NA/	NA/NA/NA/		A	G		3.47E-02	I	Y	6.16E-01	NA
rs3792884	1.17E-10	9.932776591	SLC22A4	5	131651261	intron	0.029267	4	0.0567448	0.00880589	G	A							NA/NA/NA/	69144/14952/778/		A	G		5.67E-02	I	Y	9.73E-02	NA
rs2516450	1.19E-10	9.926197364		6	31387157		0.51414	7	0.0491928	0.00763666	T	C							NA/NA/NA/	NA/NA/NA/		C	T		4.92E-02	I	Y	8.64E-01	NA
rs2395165	1.19E-10	9.926028843		6	32388144			6	0.0407947	0.006333	T	C							NA/NA/NA/	3932/27308/50182/		C	T		4.08E-02	I	Y	7.84E-01	NA
rs2213581	1.19E-10	9.925776183		6	32388546		0.068302	6	-0.0407991	0.00633377	T	C							NA/NA/NA/	NA/NA/NA/		C	T		-4.08E-02	I	Y	2.16E-01	NA
rs2647051	1.19E-10	9.925183559		6	32670897		0.98084	6	-0.0347295	0.00539169	T	C							NA/NA/NA/	NA/NA/NA/		C	T		-3.47E-02	I	Y	3.84E-01	NA
rs2858305	1.20E-10	9.922312397		6	32670464		0.960533	6	0.0347222	0.00539139	T	G							NA/NA/NA/	12549/40005/32265/		G	T		3.47E-02	I	Y	6.16E-01	NA
rs2856717	1.20E-10	9.922254296		6	32670308		0.998637	6	0.0347221	0.00539139	G	A							NA/NA/NA/	12555/40059/32283/		A	G		3.47E-02	I	Y	6.16E-01	NA
rs9270664	1.20E-10	9.920724667		6	32566149			5	-0.0378156	0.00587219	G	A							NA/NA/NA/	NA/NA/NA/		A	G		-3.78E-02	I	Y	3.84E-01	NA
rs201621006	1.20E-10	9.92061613			0				0.0395761	0.0061455	I	D							NA/NA/NA/	NA/NA/NA/		D	I		3.96E-02	I	Y	4.16E-01	NA
rs9271382	1.21E-10	9.916665827		6	32587375			6	-0.0352529	0.00547547	G	A							NA/NA/NA/	NA/NA/NA/		A	G		-3.53E-02	I	Y	3.99E-01	NA
rs9463100	1.21E-10	9.915967377		6	45536080		0.436261	6	0.0392885	0.00610251	T	C							NA/NA/NA/	4018/25300/40498/		C	T		3.93E-02	I	Y	7.62E-01	NA
rs9275521	1.21E-10	9.915917275		6	32674952		3.57128	6	-0.0347149	0.00539213	T	C							NA/NA/NA/	NA/NA/NA/		C	T		-3.47E-02	I	Y	3.84E-01	NA
rs9270732	1.21E-10	9.915430871		6	32568018			6	0.0425135	0.0066036	T	C							NA/NA/NA/	NA/NA/NA/		C	T		4.25E-02	I	Y	7.33E-01	NA
rs9268542	1.22E-10	9.913394613		6	32384721		15.883975	6	0.03442	0.00534706	G	A							NA/NA/NA/	32215/39628/13038/		A	G		3.44E-02	I	Y	3.87E-01	NA
rs2647040	1.23E-10	9.910812243		6	32667280		2.217332	6	0.034698	0.00539101	G	A							NA/NA/NA/	12057/38611/30789/		A	G		3.47E-02	I	Y	6.16E-01	NA
rs3132091	1.23E-10	9.909216596		6	31393684			7	0.0491471	0.00763662	G	A							NA/NA/NA/	NA/NA/NA/		A	G		4.91E-02	I	Y	8.64E-01	NA
rs66879011	1.23E-10	9.908758754		6	32581681				-0.0395209	0.00614089	I	D							NA/NA/NA/	NA/NA/NA/		D	I		-3.95E-02	I	Y	5.85E-01	NA
rs9268556	1.24E-10	9.907507437		6	32386964		0.040751	6	-0.034417	0.00534831	T	C							NA/NA/NA/	NA/NA/NA/		C	T		-3.44E-02	I	Y	6.13E-01	NA
rs9268568	1.24E-10	9.905060938		6	32390904			7	-0.0345911	0.00537607	G	A							NA/NA/NA/	NA/NA/NA/		A	G		-3.46E-02	I	Y	6.13E-01	NA
rs2856722	1.24E-10	9.904879488		6	32667958			7	0.0347919	0.00540734	G	A							NA/NA/NA/	NA/NA/NA/		A	G		3.48E-02	I	Y	6.13E-01	NA
rs75817769	1.25E-10	9.901574341	SLC22A5	5	131707365	intron		5	0.0567192	0.00881684	G	A							NA/NA/NA/	NA/NA/NA/		A	G		5.67E-02	I	Y	9.72E-02	NA
rs9268544	1.26E-10	9.898445378		6	32385453		0.030793	6	-0.0343933	0.00534725	G	A							NA/NA/NA/	NA/NA/NA/		A	G		-3.44E-02	I	Y	6.13E-01	NA
rs79411602	1.26E-10	9.898112078		6	31341493			7	-0.0340394	0.00529234	T	C							NA/NA/NA/	NA/NA/NA/		C	T		-3.40E-02	I	Y	5.06E-01	NA
rs9268545	1.28E-10	9.892393239		6	32385750			7	-0.0343838	0.00534755	T	C							NA/NA/NA/	NA/NA/NA/		C	T		-3.44E-02	I	Y	6.13E-01	NA
rs2858310	1.28E-10	9.892081487		6	32668323		7.37625	1f	-0.0346639	0.0053912	G	A							NA/NA/NA/	NA/NA/NA/		A	G		-3.47E-02	I	Y	3.84E-01	NA
rs2647046	1.29E-10	9.89041133		6	32668336		7.327948	1b	0.0346607	0.00539119	C	A							NA/NA/NA/	NA/NA/NA/		A	C		3.47E-02	I	Y	6.16E-01	NA
rs114544105	1.29E-10	9.888771102		6	32635629			6	-0.041455	0.00644857	G	A							NA/NA/NA/	NA/NA/NA/		A	G		-4.15E-02	I	Y	7.79E-01	NA
rs2858309	1.31E-10	9.881907306		6	32668713			5	0.0346434	0.00539099	G	C							NA/NA/NA/	NA/NA/NA/		C	G		3.46E-02	I	Y	6.16E-01	NA
rs182549	1.32E-10	9.880008809	MCM6	2	136616754	intron		7	0.0372978	0.00580466	T	C							NA/NA/NA/	13964/35900/34929/		C	T		3.73E-02	I	Y	6.23E-01	NA
rs10515456	1.34E-10	9.873209693	LOC553103	5	131699669	intron	0.049341	7	-0.0566154	0.00881433	G	A							NA/NA/NA/	NA/NA/NA/		A	G		-5.66E-02	I	Y	9.03E-01	NA
rs77318058	1.34E-10	9.872279847	LOC553103	5	131696983	intron		7	-0.0566127	0.00881435	T	C							NA/NA/NA/	NA/NA/NA/		C	T		-5.66E-02	I	Y	9.03E-01	NA
rs75539158	1.36E-10	9.867033076	SLC22A4	5	131648592	intron		6	0.0566557	0.00882357	T	C							NA/NA/NA/	NA/NA/NA/		C	T		5.67E-02	I	Y	9.72E-02	NA
rs9274497	1.36E-10	9.865090121	HLA-DQB1	6	32633928	intron		3a	-0.0414155	0.00645074	G	A							NA/NA/NA/	NA/NA/NA/		A	G		-4.14E-02	I	Y	7.80E-01	NA
rs1928530	1.39E-10	9.856260938		6	45533819		1.602227	7	0.0392961	0.00612359	T	C							NA/NA/NA/	NA/NA/NA/		C	T		3.93E-02	I	Y	7.63E-01	NA
rs4988235	1.43E-10	9.844986006	MCM6	2	136608646	intron	0.007707	4	-0.037249	0.00580816	G	A							NA/NA/NA/	34340/36178/14384/		A	G		-3.72E-02	I	Y	3.78E-01	NA
rs9274505	1.45E-10	9.839714589	HLA-DQB1	6	32634126	intron		5	-0.0420374	0.0065567	G	A							NA/NA/NA/	NA/NA/NA/		A	G		-4.20E-02	I	Y	7.88E-01	NA
rs2120516	1.46E-10	9.83495164	SPATA5	4	124171507	intron		6	-0.0454308	0.00708784	T	C							NA/NA/NA/	NA/NA/NA/		C	T		-4.54E-02	I	Y	8.36E-01	NA
rs4355646	1.47E-10	9.832449332		6	32386554			7	0.033711	0.00526011	T	C							NA/NA/NA/	NA/NA/NA/		C	T		3.37E-02	I	Y	4.41E-01	NA
rs2523582	1.48E-10	9.828732942		6	31328092			6	0.0391464	0.00610945	G	A							NA/NA/NA/	NA/NA/NA/		A	G		3.91E-02	I	Y	7.56E-01	NA
rs9271329	1.48E-10	9.828642195		6	32582635			7	0.0387494	0.00604741	G	A							NA/NA/NA/	NA/NA/NA/		A	G		3.87E-02	I	Y	4.26E-01	NA
rs34679531	1.49E-10	9.828045492	C5orf56	5	131777347	intron			-0.0406949	0.00635137	I	D							NA/NA/NA/	NA/NA/NA/		D	I		-4.07E-02	I	Y	7.84E-01	NA
rs3093960	1.49E-10	9.825370427		6	31403518		0.100812	7	-0.0488726	0.0076288	T	C							NA/NA/NA/	NA/NA/NA/		C	T		-4.89E-02	I	Y	1.36E-01	NA
rs71789649	1.50E-10	9.825123568	HLA-DQB1	6	32634402	exon			-0.0413469	0.00645416	I	D							NA/NA/NA/	NA/NA/NA/		D	I		-4.13E-02	I	Y	7.87E-01	NA
rs2072706	1.52E-10	9.817939319	NCF4	22	37266979	intron	1.681606	5	0.0369229	0.00576585	G	A							NA/NA/NA/	NA/NA/NA/		A	G		3.69E-02	I	Y	6.75E-01	NA
rs6867325	1.52E-10	9.817716626	C5orf56	5	131784005	intron	2.284949	5	-0.040692	0.00635451	G	A							NA/NA/NA/	NA/NA/NA/		A	G		-4.07E-02	I	Y	7.85E-01	NA
rs9266245	1.54E-10	9.813543758		6	31325702			4	0.0391152	0.00610968	G	A							NA/NA/NA/	2160/18475/46242/		A	G		3.91E-02	I	Y	7.56E-01	NA
rs9266244	1.54E-10	9.813060607		6	31325692			4	-0.0391141	0.00610967	G	A							NA/NA/NA/	38304/24153/2701/		A	G		-3.91E-02	I	Y	2.44E-01	NA
rs3792881	1.55E-10	9.810765229	SLC22A4	5	131645105	intron	0.3202	5	0.0565851	0.00883977	T	C							NA/NA/NA/	NA/NA/NA/		C	T		5.66E-02	I	Y	9.71E-02	NA
rs4947345	1.55E-10	9.810296381		6	32678260			7	-0.03452	0.00539289	T	A							NA/NA/NA/	NA/NA/NA/		A	T		-3.45E-02	I	Y	3.84E-01	NA
rs9271292	1.56E-10	9.805491208		6	32581350			5	-0.0386965	0.00604683	T	C							NA/NA/NA/	NA/NA/NA/		C	T		-3.87E-02	I	Y	5.78E-01	NA
rs2523690	1.57E-10	9.803826579		6	31420713			5	0.0415191	0.00648863	T	C							NA/NA/NA/	NA/NA/NA/		C	T		4.15E-02	I	Y	2.03E-01	NA
rs2763981	1.57E-10	9.803149813	SLC44A4	6	31840021	intron		6	-0.037214	0.00581604	T	A							NA/NA/NA/	NA/NA/NA/		A	T		-3.72E-02	I	Y	2.88E-01	NA
rs6457374	1.58E-10	9.802239915		6	31272261		6.157339	6	0.0389006	0.00607994	T	C							NA/NA/NA/	5464/30549/48242/		C	T		3.89E-02	I	Y	7.52E-01	NA
rs9271291	1.58E-10	9.80190401		6	32581335			5	-0.0386749	0.00604465	G	A							NA/NA/NA/	NA/NA/NA/		A	G		-3.87E-02	I	Y	5.78E-01	NA
rs2856723	1.58E-10	9.801095601		6	32667762			6	0.0345579	0.00540155	G	A							NA/NA/NA/	NA/NA/NA/		A	G		3.46E-02	I	Y	6.15E-01	NA
rs9271327	1.58E-10	9.800357249		6	32582533			5	-0.0386519	0.00604156	G	C							NA/NA/NA/	NA/NA/NA/		C	G		-3.87E-02	I	Y	5.74E-01	NA
rs9266262	1.60E-10	9.794665692		6	31325932			5	-0.0390742	0.00610961	G	A							NA/NA/NA/	37112/37467/7295/		A	G		-3.91E-02	I	Y	2.44E-01	NA
rs12465802	1.63E-10	9.787431556	R3HDM1	2	136381348	intron	0.007826	6	0.0368262	0.00576041	G	A							NA/NA/NA/	11630/28470/26238/		A	G		3.68E-02	I	Y	6.12E-01	NA
rs200464814	1.64E-10	9.785524399			0				-0.0427961	0.00669494	I	D							NA/NA/NA/	NA/NA/NA/		D	I		-4.28E-02	I	Y	7.94E-01	NA
rs7703152	1.64E-10	9.785338912	C5orf56	5	131783213	intron	2.048468	7	-0.0406003	0.0063515	T	C							NA/NA/NA/	NA/NA/NA/		C	T		-4.06E-02	I	Y	7.84E-01	NA
rs2524060	1.64E-10	9.784655942		6	31267422		1.297706	5	0.0388352	0.00607559	C	A							NA/NA/NA/	NA/NA/NA/		A	C		3.88E-02	I	Y	7.52E-01	NA
rs145721969	1.72E-10	9.764840355	LOC553103	5	131683553	intron			0.055073	0.00862534	T	C							NA/NA/NA/	NA/NA/NA/		C	T		5.51E-02	I	Y	1.03E-01	NA
rs4235802	1.73E-10	9.762843479	C5orf56	5	131782837	intron	1.279082	5	0.0405339	0.00634898	C	A							NA/NA/NA/	NA/NA/NA/		A	C		4.05E-02	I	Y	2.16E-01	NA
rs2516469	1.75E-10	9.756852771		6	31409142			7	-0.0486471	0.00762231	G	C							NA/NA/NA/	NA/NA/NA/		C	G		-4.86E-02	I	Y	1.36E-01	NA
rs78721012	1.75E-10	9.756758501	SLC22A4	5	131641726	intron		5	0.0564848	0.0088504	G	A							NA/NA/NA/	NA/NA/NA/		A	G		5.65E-02	I	Y	9.70E-02	NA
rs246108	1.76E-10	9.755710506		5	131563683			4	-0.0376304	0.00589652	G	A							NA/NA/NA/	NA/NA/NA/		A	G		-3.76E-02	I	Y	7.25E-01	NA
rs2247056	1.76E-10	9.755033011		6	31265490		7.621488	6	-0.0387765	0.00607632	T	C							NA/NA/NA/	48129/31207/5444/		C	T		-3.88E-02	I	Y	2.48E-01	NA
rs3093948	1.76E-10	9.754830462	DDX39B	6	31501413	intron	0.022041	1f	0.0428378	0.00671281	G	A							NA/NA/NA/	2323/19899/44108/		A	G		4.28E-02	I	Y	8.13E-01	NA
rs2524143	1.77E-10	9.752839649		6	31263510		1.739659	7	-0.0387619	0.00607478	T	C							NA/NA/NA/	NA/NA/NA/		C	T		-3.88E-02	I	Y	2.50E-01	NA
rs4540166	1.83E-10	9.738561069	C5orf56	5	131779857	intron	0.276649	1f	0.0404628	0.00634635	T	C							NA/NA/NA/	NA/NA/NA/		C	T		4.05E-02	I	Y	2.16E-01	NA
rs4371745	1.83E-10	9.738071327	C5orf56	5	131779955	intron	0.246467	1f	0.0404605	0.00634616	T	C							NA/NA/NA/	NA/NA/NA/		C	T		4.05E-02	I	Y	2.16E-01	NA
rs4643947	1.83E-10	9.736591197	C5orf56	5	131780781	intron		7	-0.0404546	0.00634576	G	A							NA/NA/NA/	NA/NA/NA/		A	G		-4.05E-02	I	Y	7.84E-01	NA
rs10062371	1.86E-10	9.729623995	C5orf56	5	131778413	intron	0.671127	6	0.0404517	0.00634776	G	A							NA/NA/NA/	40490/21830/3112/		A	G		4.05E-02	I	Y	2.16E-01	NA
rs1012794	1.87E-10	9.728462738	C5orf56	5	131781681	intron		2b	-0.0404293	0.00634464	G	C							NA/NA/NA/	NA/NA/NA/		C	G		-4.04E-02	I	Y	7.84E-01	NA
rs4235801	1.88E-10	9.726332163	C5orf56	5	131782444	intron	0.197747	4	0.040423	0.00634441	T	C							NA/NA/NA/	52258/28668/3971/		C	T		4.04E-02	I	Y	2.16E-01	NA
rs9271338	1.92E-10	9.716696509		6	32582885			7	-0.0391923	0.00615442	T	G							NA/NA/NA/	NA/NA/NA/		G	T		-3.92E-02	I	Y	5.83E-01	NA
rs7750963	1.94E-10	9.713065486		6	31271567			7	0.0387254	0.00608245	G	A							NA/NA/NA/	NA/NA/NA/		A	G		3.87E-02	I	Y	7.51E-01	NA
rs3891174	1.95E-10	9.710843774		6	32634584			4	0.0410716	0.00645176	G	C							NA/NA/NA/	NA/NA/NA/		C	G		4.11E-02	I	Y	2.13E-01	NA
rs2523578	1.95E-10	9.709022102		6	31328542			6	-0.0388854	0.00610895	G	A							NA/NA/NA/	48348/30686/5194/		A	G		-3.89E-02	I	Y	2.43E-01	NA
rs2524142	1.96E-10	9.708100817		6	31263522		1.738629	6	0.0386465	0.00607172	G	C							NA/NA/NA/	NA/NA/NA/		C	G		3.86E-02	I	Y	7.49E-01	NA
rs2074496	1.96E-10	9.70741833	HLA-B	6	31322996	exon		5	0.0339675	0.00533682	T	C							NA/NA/NA/	0/6488/2554/		C	T		3.40E-02	I	Y	4.90E-01	NA
rs5756382	1.97E-10	9.705390502		22	37277664			3a	0.037876	0.00595156	C	A							NA/NA/NA/	NA/NA/NA/		A	C		3.79E-02	I	Y	7.34E-01	NA
rs160329	1.98E-10	9.702839383	MCM6	2	136617805	intron		7	0.0375753	0.00590515	T	C							NA/NA/NA/	NA/NA/NA/		C	T		3.76E-02	I	Y	6.64E-01	NA
rs2524129	1.99E-10	9.702230737		6	31265135			7	0.0386675	0.00607702	G	C							NA/NA/NA/	NA/NA/NA/		C	G		3.87E-02	I	Y	7.52E-01	NA
rs9271337	1.99E-10	9.700786979		6	32582881			6	0.0392695	0.00617199	T	C							NA/NA/NA/	NA/NA/NA/		C	T		3.93E-02	I	Y	4.16E-01	NA
rs9271336	2.00E-10	9.700024447		6	32582877			6	-0.0392675	0.00617193	G	A							NA/NA/NA/	NA/NA/NA/		A	G		-3.93E-02	I	Y	5.84E-01	NA
rs76030196	2.01E-10	9.6971952	SLC22A4	5	131631494	intron		4	-0.0564823	0.00887928	C	A							NA/NA/NA/	NA/NA/NA/		A	C		-5.65E-02	I	Y	9.03E-01	NA
rs9271284	2.04E-10	9.689686995		6	32581190			6	-0.0383752	0.00603516	T	C							NA/NA/NA/	NA/NA/NA/		C	T		-3.84E-02	I	Y	5.77E-01	NA
rs9271285	2.04E-10	9.689427755		6	32581193			6	0.0383746	0.00603515	G	A							NA/NA/NA/	NA/NA/NA/		A	G		3.84E-02	I	Y	4.23E-01	NA
rs62168795	2.09E-10	9.679270198	R3HDM1	2	136429366	intron		7	0.0371745	0.00584984	T	C							NA/NA/NA/	NA/NA/NA/		C	T		3.72E-02	I	Y	6.28E-01	NA
rs9271287	2.13E-10	9.671540885		6	32581253			6	0.0382787	0.00602607	G	A							NA/NA/NA/	NA/NA/NA/		A	G		3.83E-02	I	Y	4.24E-01	NA
rs9271288	2.13E-10	9.671318738		6	32581260			6	0.0382782	0.00602607	G	A							NA/NA/NA/	NA/NA/NA/		A	G		3.83E-02	I	Y	4.24E-01	NA
rs9271289	2.13E-10	9.670966389		6	32581305			5	0.0382774	0.00602606	T	C							NA/NA/NA/	NA/NA/NA/		C	T		3.83E-02	I	Y	4.24E-01	NA
rs9271286	2.14E-10	9.669884653		6	32581221			6	-0.0382905	0.00602848	G	A							NA/NA/NA/	NA/NA/NA/		A	G		-3.83E-02	I	Y	5.76E-01	NA
rs9274776	2.17E-10	9.663730437		6	32638681				-0.0381927	0.00601528	G	A							NA/NA/NA/	NA/NA/NA/		A	G		-3.82E-02	I	Y	6.10E-01	NA
rs9271339	2.18E-10	9.661459843		6	32582891			7	-0.0390195	0.00614614	T	C							NA/NA/NA/	NA/NA/NA/		C	T		-3.90E-02	I	Y	5.82E-01	NA
rs5004277	2.19E-10	9.660367723		6	32582354			5	0.0382547	0.00602605	T	C							NA/NA/NA/	NA/NA/NA/		C	T		3.83E-02	I	Y	4.24E-01	NA
rs5004276	2.19E-10	9.660262436		6	32582332			5	-0.0382543	0.00602603	G	A							NA/NA/NA/	NA/NA/NA/		A	G		-3.83E-02	I	Y	5.76E-01	NA
rs9271324	2.19E-10	9.660099589		6	32582482			5	0.038272	0.00602887	G	C							NA/NA/NA/	NA/NA/NA/		C	G		3.83E-02	I	Y	4.24E-01	NA
rs2858859	2.19E-10	9.659327891		6	32582275			5	-0.0382507	0.00602577	G	A							NA/NA/NA/	NA/NA/NA/		A	G		-3.83E-02	I	Y	5.76E-01	NA
rs641685	2.20E-10	9.657875505		6	32582003			6	-0.0382461	0.00602553	G	A							NA/NA/NA/	NA/NA/NA/		A	G		-3.82E-02	I	Y	5.76E-01	NA
rs7451962	2.20E-10	9.657849826		6	32582435		3.348676	6	-0.0382715	0.00602954	G	A							NA/NA/NA/	3274/7049/5079/		A	G		-3.83E-02	I	Y	5.76E-01	NA
rs521512	2.20E-10	9.657788596		6	32581982			6	-0.0382459	0.00602553	T	C							NA/NA/NA/	NA/NA/NA/		C	T		-3.82E-02	I	Y	5.76E-01	NA
rs11385601	2.20E-10	9.657693805		6	32581950				-0.0382458	0.00602554	I	D							NA/NA/NA/	NA/NA/NA/		D	I		-3.82E-02	I	Y	5.76E-01	NA
rs9270624	2.20E-10	9.657508232		6	32565413			6	-0.043265	0.00681649	G	C							NA/NA/NA/	NA/NA/NA/		C	G		-4.33E-02	I	Y	2.74E-01	NA
rs9271299	2.20E-10	9.656922423		6	32581537			5	-0.0382445	0.0060256	G	C							NA/NA/NA/	NA/NA/NA/		C	G		-3.82E-02	I	Y	5.76E-01	NA
rs5004275	2.21E-10	9.655798386		6	32582190			5	-0.0382543	0.00602752	G	A							NA/NA/NA/	NA/NA/NA/		A	G		-3.83E-02	I	Y	5.76E-01	NA
rs3094189	2.24E-10	9.650207842	PSORS1C3	6	31141970	intron		7	-0.0494114	0.00778808	C	A							NA/NA/NA/	NA/NA/NA/		A	C		-4.94E-02	I	Y	1.29E-01	NA
rs9271295	2.25E-10	9.64774607		6	32581467			5	-0.0383539	0.00604594	T	C							NA/NA/NA/	NA/NA/NA/		C	T		-3.84E-02	I	Y	5.78E-01	NA
rs9271302	2.26E-10	9.64553236		6	32581621			6	-0.0382739	0.00603408	T	C							NA/NA/NA/	NA/NA/NA/		C	T		-3.83E-02	I	Y	5.77E-01	NA
rs66464558	2.26E-10	9.645234851		6	32581845				0.0382674	0.00603315	I	D							NA/NA/NA/	NA/NA/NA/		D	I		3.83E-02	I	Y	4.23E-01	NA
rs28367690	2.33E-10	9.633134568		6	31276657			5	0.0371774	0.00586539	G	A							NA/NA/NA/	NA/NA/NA/		A	G		3.72E-02	I	Y	3.06E-01	NA
rs34181459	2.33E-10	9.632349679		6	32658622				-0.0444629	0.00701512	I	D							NA/NA/NA/	NA/NA/NA/		D	I		-4.45E-02	I	Y	6.65E-01	NA
rs2524054	2.38E-10	9.622983497		6	31252396		0.246252	6	0.0384223	0.00606525	C	A							NA/NA/NA/	NA/NA/NA/		A	C		3.84E-02	I	Y	7.51E-01	NA
rs2853928	2.42E-10	9.616577831		6	31257511		1.002985	6	0.0383994	0.00606381	C	A							NA/NA/NA/	NA/NA/NA/		A	C		3.84E-02	I	Y	7.51E-01	NA
rs2894275	2.43E-10	9.614810348		6	32581754		3.428016	7	-0.0382266	0.006037	T	G							NA/NA/NA/	NA/NA/NA/		G	T		-3.82E-02	I	Y	5.76E-01	NA
rs2395223	2.43E-10	9.614758472		6	32581778		3.42939	7	0.0382265	0.006037	T	C							NA/NA/NA/	NA/NA/NA/		C	T		3.82E-02	I	Y	4.24E-01	NA
rs9271332	2.44E-10	9.613046467		6	32582674			6	-0.0394054	0.00622378	T	C							NA/NA/NA/	NA/NA/NA/		C	T		-3.94E-02	I	Y	5.89E-01	NA
rs9271331	2.45E-10	9.611287946		6	32582672			6	0.0394008	0.00622366	T	C							NA/NA/NA/	NA/NA/NA/		C	T		3.94E-02	I	Y	4.11E-01	NA
rs200789865	2.53E-10	9.596812537			0				0.0393916	0.00622728	I	D							NA/NA/NA/	NA/NA/NA/		D	I		3.94E-02	I	Y	4.11E-01	NA
rs199890651	2.53E-10	9.596102564			0				-0.0393893	0.00622716	I	D							NA/NA/NA/	NA/NA/NA/		D	I		-3.94E-02	I	Y	5.89E-01	NA
rs60934439	2.53E-10	9.596049448	SLC22A4	5	131639843	intron		4	0.0559827	0.00885065	G	A							NA/NA/NA/	NA/NA/NA/		A	G		5.60E-02	I	Y	9.75E-02	NA
rs201748709	2.54E-10	9.59548956			0				0.0393872	0.00622703	I	D							NA/NA/NA/	NA/NA/NA/		D	I		3.94E-02	I	Y	4.11E-01	NA
rs141890408	2.54E-10	9.595267175		6	32567296				-0.0390536	0.00617448	G	C							NA/NA/NA/	NA/NA/NA/		C	G		-3.91E-02	I	Y	4.26E-01	NA
rs7701967	2.57E-10	9.589832049		5	130059750			7	0.0370345	0.00585706	G	A							NA/NA/NA/	NA/NA/NA/		A	G		3.70E-02	I	Y	6.76E-01	NA
rs9268671	2.62E-10	9.581067617		6	32414290			6	0.0355711	0.0056284	G	A							NA/NA/NA/	NA/NA/NA/		A	G		3.56E-02	I	Y	6.86E-01	NA
rs150296664	2.63E-10	9.579661317	HLA-B	6	31322199	intron			0.0370615	0.00586469	I	D							NA/NA/NA/	NA/NA/NA/		D	I		3.71E-02	I	Y	3.04E-01	NA
rs199966337	2.66E-10	9.575291463			0				0.037051	0.00586447	I	D							NA/NA/NA/	NA/NA/NA/		D	I		3.71E-02	I	Y	3.04E-01	NA
rs9266271	2.67E-10	9.57279962		6	31326082			4	-0.035146	0.00556374	T	C							NA/NA/NA/	14786/27118/15219/		C	T		-3.51E-02	I	Y	6.44E-01	NA
rs2524139	2.68E-10	9.57141494		6	31264133			6	-0.038331	0.0060684	G	C							NA/NA/NA/	NA/NA/NA/		C	G		-3.83E-02	I	Y	2.49E-01	NA
rs4705862	2.74E-10	9.562154347		5	131813219		4.663732	2b	0.0335016	0.0053066	T	A							NA/NA/NA/	NA/NA/NA/		A	T		3.35E-02	I	Y	4.29E-01	NA
rs9271325	2.79E-10	9.554967449		6	32582513			5	0.0376379	0.00596408	G	C							NA/NA/NA/	NA/NA/NA/		C	G		3.76E-02	I	Y	4.85E-01	NA
rs1050366	2.81E-10	9.550759255	HLA-C	6	31238957	exon		4	0.0408484	0.00647436	C	A							NA/NA/NA/	NA/NA/NA/		A	C		4.08E-02	I	Y	5.85E-01	NA
rs9271283	2.83E-10	9.547994171		6	32581092			6	-0.0382849	0.006069	T	A							NA/NA/NA/	NA/NA/NA/		A	T		-3.83E-02	I	Y	5.80E-01	NA
rs2647001	3.00E-10	9.522958373		6	32665086			5	0.033901	0.00538179	T	C							NA/NA/NA/	NA/NA/NA/		C	T		3.39E-02	I	Y	6.12E-01	NA
rs201315090	3.03E-10	9.518651981			0				-0.0371718	0.00590247	I	D							NA/NA/NA/	NA/NA/NA/		D	I		-3.72E-02	I	Y	6.98E-01	NA
rs3891176	3.05E-10	9.515757121	HLA-DQB1	6	32634318	exon		4	-0.0418655	0.00664886	C	A							NA/NA/NA/	647/5157/9130/		A	C		-4.19E-02	I	Y	7.93E-01	NA
rs9264661	3.05E-10	9.515362824	HLA-C	6	31239141	intron		2b	0.0390388	0.00619996	T	C							NA/NA/NA/	NA/NA/NA/		C	T		3.90E-02	I	Y	5.25E-01	NA
rs9274476	3.09E-10	9.509420741	HLA-DQB1	6	32633697	intron		4	-0.0421398	0.00669484	C	A							NA/NA/NA/	NA/NA/NA/		A	C		-4.21E-02	I	Y	7.88E-01	NA
rs9274479	3.22E-10	9.492418009	HLA-DQB1	6	32633749	intron		4	0.0426008	0.00677461	G	A							NA/NA/NA/	NA/NA/NA/		A	G		4.26E-02	I	Y	2.08E-01	NA
rs9274480	3.23E-10	9.491374679	HLA-DQB1	6	32633753	intron		4	0.042592	0.00677361	T	C							NA/NA/NA/	NA/NA/NA/		C	T		4.26E-02	I	Y	2.08E-01	NA
rs9271282	3.24E-10	9.489330349		6	32581062			6	-0.0384846	0.00612099	T	C							NA/NA/NA/	NA/NA/NA/		C	T		-3.85E-02	I	Y	5.83E-01	NA
rs200657557	3.24E-10	9.489160199			0				0.0384842	0.00612098	I	D							NA/NA/NA/	NA/NA/NA/		D	I		3.85E-02	I	Y	4.17E-01	NA
rs9271268	3.27E-10	9.485407094		6	32580806			7	-0.0382354	0.00608271	G	A							NA/NA/NA/	NA/NA/NA/		A	G		-3.82E-02	I	Y	5.81E-01	NA
rs9271269	3.27E-10	9.485336716		6	32580820			7	0.0382352	0.00608271	T	G							NA/NA/NA/	NA/NA/NA/		G	T		3.82E-02	I	Y	4.19E-01	NA
rs9269693	3.29E-10	9.482255311	HLA-DRB1	6	32546866	exon		4	-0.0547601	0.00871326	T	C							NA/NA/NA/	NA/NA/NA/		C	T		-5.48E-02	I	Y	2.65E-01	NA
rs3132461	3.50E-10	9.455367739		6	31480668			7	-0.0423873	0.00675492	G	A							NA/NA/NA/	NA/NA/NA/		A	G		-4.24E-02	I	Y	1.84E-01	NA
rs9271277	3.51E-10	9.454109267		6	32580998			6	-0.0385199	0.00613892	T	C							NA/NA/NA/	NA/NA/NA/		C	T		-3.85E-02	I	Y	5.86E-01	NA
rs9270098	3.52E-10	9.453678241	HLA-DRB1	6	32554517	intron		6	-0.0531519	0.00847117	T	A							NA/NA/NA/	6521/3943/266/		A	T		-5.32E-02	I	Y	2.68E-01	NA
rs3059651	3.52E-10	9.45290495	SPATA5	4	124204005	intron			-0.040599	0.00647083	I	D							NA/NA/NA/	NA/NA/NA/		D	I		-4.06E-02	I	Y	7.24E-01	NA
rs10483195	3.53E-10	9.451746973		22	37296536		0.123375	2b	-0.0498731	0.00794951	T	C							NA/NA/NA/	65444/18197/1250/		C	T		-4.99E-02	I	Y	1.22E-01	NA
rs2858324	3.54E-10	9.451298641		6	32660375		0.336791	6	0.0337519	0.00538002	G	A							NA/NA/NA/	12702/40118/31954/		A	G		3.38E-02	I	Y	6.13E-01	NA
rs76104167	3.58E-10	9.44659156		6	31164235			7	-0.0490704	0.00782386	T	C							NA/NA/NA/	NA/NA/NA/		C	T		-4.91E-02	I	Y	1.28E-01	NA
rs2647022	3.60E-10	9.443564818		6	32663004			6	0.0337476	0.0053817	G	A							NA/NA/NA/	NA/NA/NA/		A	G		3.37E-02	I	Y	6.12E-01	NA
rs2856670	3.61E-10	9.442293141		6	32662904			7	-0.0337516	0.00538274	G	C							NA/NA/NA/	NA/NA/NA/		C	G		-3.38E-02	I	Y	3.88E-01	NA
rs1265945	3.61E-10	9.442031079	EHMT2	6	31861815	intron		6	-0.0354175	0.00564849	G	A							NA/NA/NA/	NA/NA/NA/		A	G		-3.54E-02	I	Y	3.18E-01	NA
rs2856727	3.62E-10	9.440959237		6	32666397			7	0.0337323	0.00538006	T	C							NA/NA/NA/	NA/NA/NA/		C	T		3.37E-02	I	Y	6.13E-01	NA
rs2856725	3.64E-10	9.438658866		6	32666738		3.896841	6	0.0337277	0.00538005	T	C							NA/NA/NA/	12750/40149/31971/		C	T		3.37E-02	I	Y	6.13E-01	NA
rs1313996	3.64E-10	9.438518179	C2	6	31876042	intron		5	-0.0354766	0.00565906	T	A							NA/NA/NA/	NA/NA/NA/		A	T		-3.55E-02	I	Y	3.19E-01	NA
rs3132458	3.66E-10	9.435958017		6	31481113			6	-0.0423321	0.00675361	T	C							NA/NA/NA/	NA/NA/NA/		C	T		-4.23E-02	I	Y	1.84E-01	NA
rs7774434	3.67E-10	9.434871487		6	32657578		1.631712	1f	-0.0335913	0.00535945	T	C							NA/NA/NA/	12353/39603/32572/		C	T		-3.36E-02	I	Y	6.19E-01	NA
rs9275212	3.70E-10	9.432070676		6	32658327			3a	0.0337155	0.00538012	T	G							NA/NA/NA/	NA/NA/NA/		G	T		3.37E-02	I	Y	6.13E-01	NA
rs3130954	3.79E-10	9.421669145		6	31172937			5	-0.0490699	0.00783496	G	A							NA/NA/NA/	NA/NA/NA/		A	G		-4.91E-02	I	Y	1.28E-01	NA
rs5756381	3.79E-10	9.421466225		22	37277616		1.838642	2b	0.0373331	0.00596102	G	A							NA/NA/NA/	NA/NA/NA/		A	G		3.73E-02	I	Y	7.35E-01	NA
rs67426997	3.82E-10	9.417431013		6	31495509				-0.0423244	0.00675955	I	D							NA/NA/NA/	NA/NA/NA/		D	I		-4.23E-02	I	Y	1.85E-01	NA
rs2646998	3.85E-10	9.414876685		6	32665367		2.940207	7	-0.033677	0.00537928	T	G							NA/NA/NA/	NA/NA/NA/		G	T		-3.37E-02	I	Y	3.87E-01	NA
rs659445	3.87E-10	9.41273141	EHMT2	6	31864304	intron	0.145985	1f	-0.0353497	0.00564716	G	A							NA/NA/NA/	12389/11061/2634/		A	G		-3.53E-02	I	Y	3.18E-01	NA
rs3094001	3.89E-10	9.41024917		6	31484032		1.453529	7	-0.0421182	0.00672939	T	C							NA/NA/NA/	44078/19840/2299/		C	T		-4.21E-02	I	Y	1.86E-01	NA
rs162889	4.02E-10	9.395724254		5	131624386		2.652272	7	0.0373526	0.00597296	T	C							NA/NA/NA/	46843/32538/5517/		C	T		3.74E-02	I	Y	2.57E-01	NA
rs2856666	4.05E-10	9.392817435		6	32665285			7	0.0336297	0.00537854	T	G							NA/NA/NA/	NA/NA/NA/		G	T		3.36E-02	I	Y	6.13E-01	NA
rs9274786	4.10E-10	9.387345392		6	32638917			6	-0.037518	0.00600229	T	C							NA/NA/NA/	NA/NA/NA/		C	T		-3.75E-02	I	Y	6.08E-01	NA
rs9267948	4.10E-10	9.387323141		6	32212233		2.486848	1f	-0.0337343	0.00539697	G	A							NA/NA/NA/	23322/27321/9579/		A	G		-3.37E-02	I	Y	3.93E-01	NA
rs1694133	4.11E-10	9.386163462		6	32637015			7	0.0398876	0.00638183	T	C							NA/NA/NA/	NA/NA/NA/		C	T		3.99E-02	I	Y	2.68E-01	NA
rs2647003	4.21E-10	9.375380709		6	32664880		0.670259	1f	-0.0335902	0.00537761	T	G							NA/NA/NA/	25023/31394/9910/		G	T		-3.36E-02	I	Y	3.87E-01	NA
rs2647013	4.23E-10	9.37382599		6	32664284		0.642865	5	0.033587	0.00537758	G	C							NA/NA/NA/	NA/NA/NA/		C	G		3.36E-02	I	Y	6.13E-01	NA
rs2647012	4.23E-10	9.373645259		6	32664458		0.642486	6	-0.0335866	0.00537758	T	C							NA/NA/NA/	7654/9572/3111/		C	T		-3.36E-02	I	Y	3.87E-01	NA
rs2647016	4.25E-10	9.371427172		6	32663925		0.648454	6	-0.0335821	0.00537755	C	A							NA/NA/NA/	NA/NA/NA/		A	C		-3.36E-02	I	Y	3.87E-01	NA
rs2856668	4.27E-10	9.369819347		6	32663606			7	-0.0335789	0.00537752	G	C							NA/NA/NA/	NA/NA/NA/		C	G		-3.36E-02	I	Y	3.87E-01	NA
rs4821554	4.29E-10	9.367496143		22	37276084		1.976165	4	0.0373012	0.00597444	G	A							NA/NA/NA/	4564/25302/36460/		A	G		3.73E-02	I	Y	7.40E-01	NA
rs3130054	4.29E-10	9.36744857	MCCD1	6	31496776	exon	0.080665	4	-0.0423913	0.00678973	T	G							NA/NA/NA/	NA/NA/NA/		G	T		-4.24E-02	I	Y	1.82E-01	NA
rs2899274	4.35E-10	9.361987231		22	37278360			7	-0.0376845	0.00603774	C	A							NA/NA/NA/	NA/NA/NA/		A	C		-3.77E-02	I	Y	2.57E-01	NA
rs2596533	4.35E-10	9.361703473		6	31388053		3.041101	7	0.0487899	0.00781716	T	C							NA/NA/NA/	NA/NA/NA/		C	T		4.88E-02	I	Y	8.71E-01	NA
rs3131633	4.36E-10	9.360889198		6	31480923		0.360969	6	0.0432687	0.00693289	G	A							NA/NA/NA/	2018/18711/45556/		A	G		4.33E-02	I	Y	8.27E-01	NA
rs3130052	4.36E-10	9.36033923		6	31495620			7	0.0421765	0.0067581	T	C							NA/NA/NA/	NA/NA/NA/		C	T		4.22E-02	I	Y	8.16E-01	NA
rs729749	4.38E-10	9.358601253	NCF4	22	37263846	intron	1.095102	5	-0.0395797	0.00634264	T	C							NA/NA/NA/	50146/27428/3859/		C	T		-3.96E-02	I	Y	2.15E-01	NA
rs200035651	4.40E-10	9.356168468			0				0.0348642	0.00558777	I	D							NA/NA/NA/	NA/NA/NA/		D	I		3.49E-02	I	Y	4.15E-01	NA
rs3130905	4.44E-10	9.352778453		6	31424557			6	-0.0409222	0.00655998	T	C							NA/NA/NA/	NA/NA/NA/		C	T		-4.09E-02	I	Y	8.01E-01	NA
rs9271275	4.57E-10	9.339706688		6	32580961			6	0.0386416	0.00619895	T	A							NA/NA/NA/	NA/NA/NA/		A	T		3.86E-02	I	Y	4.09E-01	NA
rs9271276	4.61E-10	9.33651769		6	32580971			6	0.0385362	0.00618318	C	A							NA/NA/NA/	NA/NA/NA/		A	C		3.85E-02	I	Y	4.10E-01	NA
rs9275176	4.62E-10	9.335817002		6	32654157			6	0.0369551	0.00592986	G	A							NA/NA/NA/	NA/NA/NA/		A	G		3.70E-02	I	Y	2.69E-01	NA
rs9275175	4.62E-10	9.335453918		6	32654147			7	-0.0369544	0.00592986	G	A							NA/NA/NA/	NA/NA/NA/		A	G		-3.70E-02	I	Y	7.31E-01	NA
rs9271293	4.62E-10	9.335141871		6	32581459			5	0.038103	0.00611416	T	G							NA/NA/NA/	NA/NA/NA/		G	T		3.81E-02	I	Y	4.17E-01	NA
rs486416	4.66E-10	9.331481765	EHMT2	6	31856070	intron	0.117275	1f	-0.0351583	0.00564294	G	A							NA/NA/NA/	38014/34938/8486/		A	G		-3.52E-02	I	Y	3.18E-01	NA
rs2075938	4.72E-10	9.326058921	NCF4	22	37266322	intron	2.567978	5	0.0382515	0.00614134	G	A							NA/NA/NA/	NA/NA/NA/		A	G		3.83E-02	I	Y	7.14E-01	NA
rs605203	4.74E-10	9.324382945		6	31847012		0.167188	1f	-0.035153	0.00564443	C	A							NA/NA/NA/	38104/34856/8419/		A	C		-3.52E-02	I	Y	3.17E-01	NA
rs570263	4.79E-10	9.319702568		6	31847196			5	-0.0351444	0.00564458	T	C							NA/NA/NA/	NA/NA/NA/		C	T		-3.51E-02	I	Y	3.17E-01	NA
rs1064707	4.82E-10	9.317078222	HLA-DRB1	6	32546743	exon		3a	0.0547387	0.00879293	T	C							NA/NA/NA/	NA/NA/NA/		C	T		5.47E-02	I	Y	7.44E-01	NA
rs2070729	4.84E-10	9.314734904	IRF1	5	131819921	intron	0.001929	1f	-0.0326828	0.00525072	C	A							NA/NA/NA/	16130/41776/27003/		A	C		-3.27E-02	I	Y	5.64E-01	NA
rs9274741	4.89E-10	9.310995876		6	32637994			1f	-0.033004	0.00530347	T	C							NA/NA/NA/	18276/31686/15246/		C	T		-3.30E-02	I	Y	4.77E-01	NA
rs2092032	4.89E-10	9.310618321		22	37276914		1.806608	7	-0.0370391	0.00595202	G	C							NA/NA/NA/	NA/NA/NA/		C	G		-3.70E-02	I	Y	2.65E-01	NA
rs4821552	4.91E-10	9.308525079	NCF4	22	37271431	intron		6	-0.0371838	0.005976	C	A							NA/NA/NA/	NA/NA/NA/		A	C		-3.72E-02	I	Y	2.64E-01	NA
rs535586	4.94E-10	9.306041899	EHMT2	6	31860337	exon	0.117666	6	-0.0351325	0.00564714	T	C							NA/NA/NA/	9324/8726/2200/		C	T		-3.51E-02	I	Y	3.18E-01	NA
rs3131629	4.96E-10	9.30475217	DDX39B	6	31501817	intron		5	-0.0421031	0.00676809	T	A							NA/NA/NA/	NA/NA/NA/		A	T		-4.21E-02	I	Y	1.84E-01	NA
rs9273402	5.15E-10	9.288085686		6	32627155			5	-0.041335	0.00665093	G	A							NA/NA/NA/	NA/NA/NA/		A	G		-4.13E-02	I	Y	5.75E-01	NA
rs9273403	5.16E-10	9.287055819		6	32627159			5	0.0413397	0.00665208	T	A							NA/NA/NA/	NA/NA/NA/		A	T		4.13E-02	I	Y	4.25E-01	NA
rs1468487	5.28E-10	9.277450806		12	68390382		0.068518	5	0.0346973	0.00558647	G	A							NA/NA/NA/	30114/29224/7007/		A	G		3.47E-02	I	Y	3.25E-01	NA
rs9271274	5.33E-10	9.27348877		6	32580935			6	0.0385839	0.00621355	C	A							NA/NA/NA/	NA/NA/NA/		A	C		3.86E-02	I	Y	4.08E-01	NA
rs9264641	5.36E-10	9.270972164	HLA-C	6	31238377	intron		4	-0.048666	0.00783847	G	C							NA/NA/NA/	NA/NA/NA/		C	G		-4.87E-02	I	Y	1.28E-01	NA
rs2860609	5.38E-10	9.268985302		12	68390995		0.06838	6	-0.0346821	0.00558678	G	A							NA/NA/NA/	NA/NA/NA/		A	G		-3.47E-02	I	Y	6.75E-01	NA
rs9275724	5.38E-10	9.268984495		6	32688529			7	-0.0385088	0.0062032	T	G							NA/NA/NA/	NA/NA/NA/		G	T		-3.85E-02	I	Y	2.48E-01	NA
rs2647021	5.56E-10	9.254686256		6	32663151			6	-0.0339191	0.00546843	T	C							NA/NA/NA/	NA/NA/NA/		C	T		-3.39E-02	I	Y	4.02E-01	NA
rs3130057	5.59E-10	9.252291513	DDX39B	6	31504587	intron	0.484947	6	0.0419801	0.00676897	T	G							NA/NA/NA/	NA/NA/NA/		G	T		4.20E-02	I	Y	8.17E-01	NA
rs4954387	5.63E-10	9.249300342		2	136784344			6	-0.0368673	0.00594561	G	A							NA/NA/NA/	NA/NA/NA/		A	G		-3.69E-02	I	Y	3.36E-01	NA
rs2906854	5.74E-10	9.241014723		12	68387346		0.790294	6	0.0346966	0.00559826	G	A							NA/NA/NA/	NA/NA/NA/		A	G		3.47E-02	I	Y	3.24E-01	NA
rs9269876	5.76E-10	9.239879969	HLA-DRB1	6	32550860	intron		6	-0.0534002	0.0086166	T	C							NA/NA/NA/	NA/NA/NA/		C	T		-5.34E-02	I	Y	3.03E-01	NA
rs3093950	5.85E-10	9.233164219		6	31486901		0.672015	7	-0.0419902	0.00677819	T	C							NA/NA/NA/	NA/NA/NA/		C	T		-4.20E-02	I	Y	1.83E-01	NA
rs2535305	5.85E-10	9.232507222		6	31054381		0.426269	7	0.0328088	0.00529629	G	A							NA/NA/NA/	NA/NA/NA/		A	G		3.28E-02	I	Y	4.42E-01	NA
rs6894249	5.89E-10	9.230213684	C5orf56	5	131797547	intron	0.020748	7	0.0332741	0.00537212	G	A							NA/NA/NA/	NA/NA/NA/		A	G		3.33E-02	I	Y	3.78E-01	NA
rs11347983	5.91E-10	9.228458082	IRF1	5	131818828	exon			0.0325317	0.0052528	I	D							NA/NA/NA/	NA/NA/NA/		D	I		3.25E-02	I	Y	4.36E-01	NA
rs589428	5.93E-10	9.227110853	EHMT2	6	31848220	intron	0.154253	1f	-0.0349444	0.00564282	T	G							NA/NA/NA/	30909/28326/6765/		G	T		-3.49E-02	I	Y	3.18E-01	NA
rs28371205	5.96E-10	9.225043853		6	32636693			5	-0.038488	0.0062158	T	C							NA/NA/NA/	NA/NA/NA/		C	T		-3.85E-02	I	Y	7.19E-01	NA
rs3130933	6.04E-10	9.21866764		6	31132085		0.029854	1f	-0.0484151	0.00782195	T	C							NA/NA/NA/	64609/18785/1463/		C	T		-4.84E-02	I	Y	1.28E-01	NA
rs9274730	6.13E-10	9.212545193		6	32637817			5	-0.0347799	0.00562107	G	A							NA/NA/NA/	NA/NA/NA/		A	G		-3.48E-02	I	Y	5.56E-01	NA
rs9274732	6.16E-10	9.210416468		6	32637825			5	-0.0347917	0.00562367	G	A							NA/NA/NA/	NA/NA/NA/		A	G		-3.48E-02	I	Y	5.57E-01	NA
rs9275714	6.17E-10	9.209700759		6	32688273			7	0.0381872	0.00617278	G	A							NA/NA/NA/	NA/NA/NA/		A	G		3.82E-02	I	Y	7.60E-01	NA
rs9274731	6.18E-10	9.209034013		6	32637823			5	0.0347793	0.00562213	G	A							NA/NA/NA/	NA/NA/NA/		A	G		3.48E-02	I	Y	4.44E-01	NA
rs3130640	6.19E-10	9.208191497		6	31487144			7	0.0419758	0.00678578	G	A							NA/NA/NA/	NA/NA/NA/		A	G		4.20E-02	I	Y	8.15E-01	NA
[truncated: 8,001 more rows]
