# Supplementary material for: GWAS of self-reported mosquito bite size, itch intensity and attractiveness to mosquitoes implicates immune-related predisposition loci
Source: Hum Mol Genet. 2017 Feb 11;26(7):1391–406. doi: 10.1093/hmg/ddx036 (PMC5390679; doi:10.1093/hmg/ddx036)
Supplement: Supplementary Data [file ddx036_Supp.zip › Itch intensity.csv]

Probe ID	p-value	-log 10 p-value	RS Gene	Chromosome	Position	Exon/Intron	Recombination Rate	Regulome Score	Beta	Standard Error	Effect Allele	Other Allele	DIRECTION_OF_EFFECT	HWE_CONTROLS	ODDS_RATIO	HWE_CASES	HWE_TOTAL_STUDIES	MAF	GENOTYPE_COUNTS_CASES	GENOTYPE_COUNTS_CONTROLS	TOTAL_NUMBER_GENOTYPED	ALLELE1	ALLELE2	GOOD_CLUSTERING	EFFECT	GENOTYPED_IMPUTED	RSQ	dose.b.0	dose.b.1	HETISQ	HETPVAL	CI95LOW	CI95HIGH	IMPUTATION_COUNTS_CONTROLS	IMPUTATION_COUNTS_CASES	EAF
rs2248116	2.49E-38	37.60462468	C5orf56	5	131804347	intron	0.039534	7	0.0485949	0.00375209	C	A							NA/NA/NA/	NA/NA/NA/		A	C		4.86E-02	I	Y	4.14E-01	NA
rs2706396	2.77E-38	37.55688728	C5orf56	5	131796809	intron		4	-0.0481931	0.0037235	C	A							NA/NA/NA/	NA/NA/NA/		A	C		-4.82E-02	I	Y	5.85E-01	NA
rs2522052	2.78E-38	37.55561321	C5orf56	5	131798487	intron	0.071296	7	-0.0481981	0.00372395	T	C							NA/NA/NA/	NA/NA/NA/		C	T		-4.82E-02	I	Y	5.85E-01	NA
rs2706336	2.79E-38	37.5545001	C5orf56	5	131799961	intron	0.010028	4	0.0482172	0.00372549	T	C							NA/NA/NA/	NA/NA/NA/		C	T		4.82E-02	I	Y	4.15E-01	NA
rs72797306	2.81E-38	37.55144208	C5orf56	5	131800750	intron		4	-0.0482198	0.00372584	G	C							NA/NA/NA/	NA/NA/NA/		C	G		-4.82E-02	I	Y	5.85E-01	NA
rs2522057	2.81E-38	37.55109435	C5orf56	5	131801947	intron	0.425485	1f	0.0482353	0.00372706	G	C							NA/NA/NA/	NA/NA/NA/		C	G		4.82E-02	I	Y	4.15E-01	NA
rs11741255	2.99E-38	37.52361042	C5orf56	5	131811182	intron	7.382394	5	-0.0488077	0.0037727	G	A							NA/NA/NA/	NA/NA/NA/		A	G		-4.88E-02	I	Y	5.88E-01	NA
rs146604341	3.58E-38	37.44633053	C5orf56	5	131786450	intron			0.0481429	0.00372526	I	D							NA/NA/NA/	NA/NA/NA/		D	I		4.81E-02	I	Y	4.16E-01	NA
rs11951091	4.08E-38	37.38888662	C5orf56	5	131786595	intron	4.99378	5	-0.0480829	0.00372356	G	A							NA/NA/NA/	NA/NA/NA/		A	G		-4.81E-02	I	Y	5.85E-01	NA
rs72797303	4.84E-38	37.31533055	C5orf56	5	131796163	intron		3a	-0.0482693	0.00374178	T	C							NA/NA/NA/	NA/NA/NA/		C	T		-4.83E-02	I	Y	5.88E-01	NA
rs4705950	5.49E-38	37.26025998	C5orf56	5	131793286	intron	0.197496	4	0.0480157	0.00372495	T	C							NA/NA/NA/	NA/NA/NA/		C	T		4.80E-02	I	Y	4.16E-01	NA
rs12515180	5.78E-38	37.23790389	C5orf56	5	131785684	intron	1.582005	6	0.0479682	0.00372242	T	C							NA/NA/NA/	NA/NA/NA/		C	T		4.80E-02	I	Y	4.15E-01	NA
rs147386065	7.06E-38	37.1512845	C5orf56	5	131766763	intron			-0.0478627	0.00371868	I	D							NA/NA/NA/	NA/NA/NA/		D	I		-4.79E-02	I	Y	5.81E-01	NA
rs35260072	7.55E-38	37.12181727	SLC22A4	5	131630852	intron		4	0.0482062	0.00374689	C	A							NA/NA/NA/	NA/NA/NA/		A	C		4.82E-02	I	Y	4.20E-01	NA
rs12521868	7.63E-38	37.11766049	C5orf56	5	131784393	intron	2.056066	6	0.0478661	0.00372068	T	G							NA/NA/NA/	28925/41415/14570/		G	T		4.79E-02	I	Y	4.16E-01	NA
rs2188962	1.56E-37	36.80736008	C5orf56	5	131770805	intron	0.117813	2a	0.0475963	0.00371571	T	C							NA/NA/NA/	28676/41460/14772/		C	T		4.76E-02	I	Y	4.19E-01	NA
rs309392	1.63E-37	36.78858575		4	123611542			5	-0.0484442	0.0037829	T	G							NA/NA/NA/	NA/NA/NA/		G	T		-4.84E-02	I	Y	6.05E-01	NA
rs1050152	1.64E-37	36.78598581	SLC22A4	5	131676320	exon		6	0.0475763	0.00371527	T	C							NA/NA/NA/	28341/41611/14958/		C	T		4.76E-02	I	Y	4.21E-01	NA
rs6866614	1.82E-37	36.74105398	C5orf56	5	131787137	intron	1.31749	5	-0.0478926	0.00374231	G	A							NA/NA/NA/	NA/NA/NA/		A	G		-4.79E-02	I	Y	5.84E-01	NA
rs17622378	1.90E-37	36.72237704	C5orf56	5	131778452	intron	0.317435	6	0.0476335	0.00372304	G	A							NA/NA/NA/	NA/NA/NA/		A	G		4.76E-02	I	Y	4.16E-01	NA
rs368931	1.99E-37	36.7019486		4	123631597		0.008515	5	-0.0480289	0.00375502	T	G							NA/NA/NA/	13408/40533/30959/		G	T		-4.80E-02	I	Y	6.03E-01	NA
rs56399423	2.01E-37	36.69578099	SLC22A4	5	131672657	intron		7	-0.0475257	0.003716	T	C							NA/NA/NA/	NA/NA/NA/		C	T		-4.75E-02	I	Y	5.79E-01	NA
rs411043	2.05E-37	36.68851103		4	123633221		0.044232	5	0.0480261	0.00375551	G	C							NA/NA/NA/	NA/NA/NA/		C	G		4.80E-02	I	Y	3.97E-01	NA
rs309419	2.49E-37	36.60441154		4	123624001		0.005947	7	0.0480107	0.00375874	G	C							NA/NA/NA/	NA/NA/NA/		C	G		4.80E-02	I	Y	3.96E-01	NA
rs17516457	2.50E-37	36.60254146		5	131590387		0.052014	4	-0.0478605	0.00374708	T	C							NA/NA/NA/	NA/NA/NA/		C	T		-4.79E-02	I	Y	5.96E-01	NA
rs309418	3.60E-37	36.44400282		4	123623441		0.006444	6	-0.0479042	0.00375889	G	A							NA/NA/NA/	NA/NA/NA/		A	G		-4.79E-02	I	Y	6.04E-01	NA
rs309407	4.03E-37	36.39488143		4	123619335			7	0.0479409	0.00376438	T	C							NA/NA/NA/	NA/NA/NA/		C	T		4.79E-02	I	Y	3.94E-01	NA
rs309396	6.36E-37	36.19686873		4	123614282		0.456745	7	-0.0478531	0.00376804	T	C							NA/NA/NA/	NA/NA/NA/		C	T		-4.79E-02	I	Y	6.06E-01	NA
rs309397	6.54E-37	36.18464278		4	123614323			5	0.0478355	0.00376731	T	G							NA/NA/NA/	NA/NA/NA/		G	T		4.78E-02	I	Y	3.94E-01	NA
rs309399	7.23E-37	36.14115794		4	123614839			6	-0.0477892	0.003766	T	C							NA/NA/NA/	NA/NA/NA/		C	T		-4.78E-02	I	Y	6.06E-01	NA
rs5861571	7.82E-37	36.1067938		4	123622594				0.0476863	0.00375973	I	D							NA/NA/NA/	NA/NA/NA/		D	I		4.77E-02	I	Y	3.96E-01	NA
rs377070	9.92E-37	36.0035181		4	123629002		0.005903	5	0.0478737	0.00378007	G	C							NA/NA/NA/	NA/NA/NA/		C	G		4.79E-02	I	Y	3.90E-01	NA
rs55722650	1.19E-36	35.92315938	PDLIM4	5	131607300	intron		4	0.0472614	0.00373602	T	C							NA/NA/NA/	NA/NA/NA/		C	T		4.73E-02	I	Y	4.08E-01	NA
rs309411	1.33E-36	35.87759406		4	123620150		0.935757	7	-0.0475266	0.00375944	T	C							NA/NA/NA/	NA/NA/NA/		C	T		-4.75E-02	I	Y	6.04E-01	NA
rs309403	1.43E-36	35.84509239		4	123616822		0.282378	7	0.0475158	0.00376034	T	C							NA/NA/NA/	NA/NA/NA/		C	T		4.75E-02	I	Y	3.96E-01	NA
rs309414	1.62E-36	35.79031613		4	123620912		0.030302	7	0.0474054	0.00375455	T	G							NA/NA/NA/	24191/31686/10437/		G	T		4.74E-02	I	Y	3.98E-01	NA
rs309409	2.26E-36	35.64640879		4	123619498			6	0.0473829	0.00376056	G	C							NA/NA/NA/	NA/NA/NA/		C	G		4.74E-02	I	Y	3.97E-01	NA
rs2706403	3.87E-36	35.41257754	C5orf56	5	131799012	intron		7	-0.0469956	0.00374248	G	A							NA/NA/NA/	NA/NA/NA/		A	G		-4.70E-02	I	Y	5.73E-01	NA
rs10075801	1.67E-35	34.77645214	SLC22A4	5	131677642	intron		6	0.0456933	0.00367289	G	A							NA/NA/NA/	NA/NA/NA/		A	G		4.57E-02	I	Y	4.64E-01	NA
rs309395	1.82E-35	34.74110184		4	123614057			6	-0.0464899	0.00373888	T	C							NA/NA/NA/	NA/NA/NA/		C	T		-4.65E-02	I	Y	5.84E-01	NA
rs6534359	3.08E-35	34.51098844		4	123596694		0.069923	6	-0.0467826	0.00377532	T	A							NA/NA/NA/	NA/NA/NA/		A	T		-4.68E-02	I	Y	5.90E-01	NA
rs10058074	6.14E-35	34.21211465	LOC553103	5	131686146	intron	0.306398	6	-0.0453029	0.00367232	G	A							NA/NA/NA/	14256/32967/19021/		A	G		-4.53E-02	I	Y	5.36E-01	NA
rs309413	6.17E-35	34.21002325		4	123620313			6	0.045978	0.00372717	G	A							NA/NA/NA/	NA/NA/NA/		A	G		4.60E-02	I	Y	4.14E-01	NA
rs309412	6.21E-35	34.20708257		4	123620198			7	-0.0459776	0.0037273	T	C							NA/NA/NA/	NA/NA/NA/		C	T		-4.60E-02	I	Y	5.86E-01	NA
rs309416	6.62E-35	34.17929621		4	123621916			6	0.0459098	0.00372336	T	C							NA/NA/NA/	NA/NA/NA/		C	T		4.59E-02	I	Y	4.16E-01	NA
rs309400	7.06E-35	34.15129189		4	123616189		0.576245	7	-0.045955	0.0037286	T	C							NA/NA/NA/	NA/NA/NA/		C	T		-4.60E-02	I	Y	5.86E-01	NA
rs309415	7.07E-35	34.15073234		4	123621228		0.006669	7	0.0458867	0.00372309	G	A							NA/NA/NA/	NA/NA/NA/		A	G		4.59E-02	I	Y	4.16E-01	NA
rs309404	7.13E-35	34.14695737		4	123617741		0.28547	7	-0.0459429	0.00372787	T	A							NA/NA/NA/	NA/NA/NA/		A	T		-4.59E-02	I	Y	5.86E-01	NA
rs309410	7.20E-35	34.14238772		4	123619549			7	0.0459435	0.00372817	T	C							NA/NA/NA/	NA/NA/NA/		C	T		4.59E-02	I	Y	4.14E-01	NA
rs309406	7.42E-35	34.12944219		4	123618707		0.274612	6	0.0459285	0.00372768	G	A							NA/NA/NA/	14068/20014/7088/		A	G		4.59E-02	I	Y	4.14E-01	NA
rs72795121	8.28E-35	34.0818459	SLC22A4	5	131638324	intron		5	-0.04537	0.003685	T	A							NA/NA/NA/	NA/NA/NA/		A	T		-4.54E-02	I	Y	5.36E-01	NA
rs10060615	9.26E-35	34.03344952	SLC22A5	5	131708877	intron		7	-0.0451847	0.00367264	T	C							NA/NA/NA/	NA/NA/NA/		C	T		-4.52E-02	I	Y	5.34E-01	NA
rs309408	1.07E-34	33.97197399		4	123619423			7	0.0458286	0.00372845	G	C							NA/NA/NA/	NA/NA/NA/		C	G		4.58E-02	I	Y	4.15E-01	NA
rs309375	1.14E-34	33.94483199		4	123681156		0.272214	4	0.0458517	0.00373187	C	A							NA/NA/NA/	29319/40478/14544/		A	C		4.59E-02	I	Y	4.13E-01	NA
rs111547866	2.02E-34	33.69447452		5	131564501			5	0.0453125	0.00370207	T	C							NA/NA/NA/	NA/NA/NA/		C	T		4.53E-02	I	Y	4.48E-01	NA
rs11950562	2.09E-34	33.6801884	SLC22A4	5	131652529	intron	0.028908	6	0.044979	0.00367563	C	A							NA/NA/NA/	NA/NA/NA/		A	C		4.50E-02	I	Y	4.68E-01	NA
rs13110000	2.12E-34	33.67323415		4	123578060		0.021773	7	-0.0458169	0.0037445	T	C							NA/NA/NA/	14457/40621/29255/		C	T		-4.58E-02	I	Y	5.87E-01	NA
rs4594848	2.19E-34	33.66021278		5	131586598		0.612783	1f	-0.0449869	0.0036774	C	A							NA/NA/NA/	14272/34499/21040/		A	C		-4.50E-02	I	Y	5.48E-01	NA
rs3844312	2.33E-34	33.63280441		5	131582356		0.0188	5	0.0449719	0.00367771	T	C							NA/NA/NA/	12010/4058/4138/		C	T		4.50E-02	I	Y	4.52E-01	NA
rs112688207	2.38E-34	33.62305824		5	131564636			7	0.0452572	0.0037016	T	C							NA/NA/NA/	NA/NA/NA/		C	T		4.53E-02	I	Y	4.48E-01	NA
rs11949055	2.43E-34	33.61372047		5	131576737			7	-0.0449566	0.00367754	T	C							NA/NA/NA/	NA/NA/NA/		C	T		-4.50E-02	I	Y	5.48E-01	NA
rs6863213	2.60E-34	33.58489471		5	131575932			6	0.0449363	0.0036775	T	C							NA/NA/NA/	NA/NA/NA/		C	T		4.49E-02	I	Y	4.52E-01	NA
rs4705928	3.12E-34	33.50554763		5	131578637			7	0.044877	0.00367713	T	C							NA/NA/NA/	NA/NA/NA/		C	T		4.49E-02	I	Y	4.52E-01	NA
rs4705938	3.33E-34	33.47775405	LOC553103	5	131694077	intron	0.00298	1f	-0.0447629	0.00366935	T	C							NA/NA/NA/	NA/NA/NA/		C	T		-4.48E-02	I	Y	5.32E-01	NA
rs7701414	4.56E-34	33.34141152		5	131585958		0.120394	1f	0.0447667	0.00367739	G	A							NA/NA/NA/	NA/NA/NA/		A	G		4.48E-02	I	Y	4.52E-01	NA
rs2089855	5.39E-34	33.26811643		5	131573529		1.03807	1f	0.0447123	0.00367709	G	A							NA/NA/NA/	25597/41937/17351/		A	G		4.47E-02	I	Y	4.52E-01	NA
rs11242109	5.40E-34	33.26742291	SLC22A4	5	131677047	intron		7	0.0446108	0.00366878	T	G							NA/NA/NA/	NA/NA/NA/		G	T		4.46E-02	I	Y	4.73E-01	NA
rs309393	5.78E-34	33.2380684		4	123613316			4	0.0451695	0.00371642	G	A							NA/NA/NA/	NA/NA/NA/		A	G		4.52E-02	I	Y	4.34E-01	NA
rs309394	5.85E-34	33.23289685		4	123613670			6	0.0451586	0.00371583	T	G							NA/NA/NA/	NA/NA/NA/		G	T		4.52E-02	I	Y	4.34E-01	NA
rs309398	6.54E-34	33.18439835		4	123614762		0.909451	7	-0.0450511	0.00370977	T	C							NA/NA/NA/	12408/32662/21253/		C	T		-4.51E-02	I	Y	5.66E-01	NA
rs10058655	6.64E-34	33.1778921		5	131570896		0.56864	5	0.0446968	0.00368097	T	A							NA/NA/NA/	NA/NA/NA/		A	T		4.47E-02	I	Y	4.51E-01	NA
rs72793280	7.03E-34	33.1528847	P4HA2	5	131562900	exon		5	0.0448685	0.00369654	T	C							NA/NA/NA/	NA/NA/NA/		C	T		4.49E-02	I	Y	4.50E-01	NA
rs17622208	7.23E-34	33.14070916	SLC22A5	5	131717050	intron	0.140814	6	-0.0445167	0.00366826	G	A							NA/NA/NA/	18727/42316/23867/		A	G		-4.45E-02	I	Y	5.30E-01	NA
rs4705927	8.62E-34	33.06424593		5	131578608			7	0.0447218	0.00368954	G	C							NA/NA/NA/	NA/NA/NA/		C	G		4.47E-02	I	Y	5.48E-01	NA
rs2631367	9.10E-34	33.04101827	SLC22A5	5	131705458	exon		4	-0.0444452	0.00366805	G	C							NA/NA/NA/	18728/42292/22411/		C	G		-4.44E-02	I	Y	5.27E-01	NA
rs35388762	9.19E-34	33.03685701		5	131565961				-0.0448294	0.00370001	I	D							NA/NA/NA/	NA/NA/NA/		D	I		-4.48E-02	I	Y	5.52E-01	NA
rs113823725	9.88E-34	33.00511648	P4HA2	5	131563501	exon		4	0.0447502	0.0036953	G	C							NA/NA/NA/	NA/NA/NA/		C	G		4.48E-02	I	Y	4.50E-01	NA
rs72793283	1.02E-33	32.99218397		5	131566941			6	-0.0445767	0.00368171	G	A							NA/NA/NA/	NA/NA/NA/		A	G		-4.46E-02	I	Y	5.49E-01	NA
rs199834894	1.03E-33	32.98888227			0				-0.0448161	0.00370168	I	D							NA/NA/NA/	NA/NA/NA/		D	I		-4.48E-02	I	Y	5.52E-01	NA
rs11955347	1.16E-33	32.93535111		5	131567924		0.069426	6	-0.0445094	0.00367943	G	A							NA/NA/NA/	13512/32795/20023/		A	G		-4.45E-02	I	Y	5.49E-01	NA
rs7705189	1.71E-33	32.76750196		5	131623358		7.15258	6	0.0446548	0.00370118	G	A							NA/NA/NA/	NA/NA/NA/		A	G		4.47E-02	I	Y	4.61E-01	NA
rs200838	2.03E-33	32.69160208	SLC22A5	5	131710399	intron		7	-0.0442064	0.0036684	C	A							NA/NA/NA/	NA/NA/NA/		A	C		-4.42E-02	I	Y	5.25E-01	NA
rs2631360	2.15E-33	32.66762618	SLC22A5	5	131707429	intron		1f	0.0441909	0.0036685	G	A							NA/NA/NA/	NA/NA/NA/		A	G		4.42E-02	I	Y	4.75E-01	NA
rs4705926	3.10E-33	32.50905178	P4HA2	5	131561758	intron		5	0.0444056	0.00369559	T	C							NA/NA/NA/	NA/NA/NA/		C	T		4.44E-02	I	Y	4.53E-01	NA
rs112537099	3.19E-33	32.4962488		5	131591725			5	0.0441874	0.00367818	G	C							NA/NA/NA/	NA/NA/NA/		C	G		4.42E-02	I	Y	4.53E-01	NA
rs72793278	3.52E-33	32.45396596	P4HA2	5	131561372	intron		4	-0.0444208	0.00370009	C	A							NA/NA/NA/	NA/NA/NA/		A	C		-4.44E-02	I	Y	5.47E-01	NA
rs7720230	3.64E-33	32.43852891		5	131592405			1f	-0.0441449	0.00367801	T	G							NA/NA/NA/	13637/32826/19865/		G	T		-4.41E-02	I	Y	5.47E-01	NA
rs12521097	4.11E-33	32.3864901		5	131575338		0.772525	7	-0.044019	0.00367056	G	A							NA/NA/NA/	14352/32980/18954/		A	G		-4.40E-02	I	Y	5.35E-01	NA
rs6871350	5.37E-33	32.26991331		5	131580220		0.018894	6	-0.044149	0.00368825	T	C							NA/NA/NA/	NA/NA/NA/		C	T		-4.41E-02	I	Y	4.45E-01	NA
rs6890009	5.77E-33	32.23914043		5	131580033		0.019139	6	-0.0441265	0.00368819	C	A							NA/NA/NA/	NA/NA/NA/		A	C		-4.41E-02	I	Y	4.45E-01	NA
rs28472559	6.28E-33	32.20173411		5	131581611			6	-0.0441009	0.00368825	G	A							NA/NA/NA/	NA/NA/NA/		A	G		-4.41E-02	I	Y	4.45E-01	NA
rs2171247	6.73E-33	32.17188428		5	131580234			7	0.044082	0.00368844	T	G							NA/NA/NA/	NA/NA/NA/		G	T		4.41E-02	I	Y	5.55E-01	NA
rs6149247	6.82E-33	32.16647042		5	131582372				-0.0440775	0.00368839	I	D							NA/NA/NA/	NA/NA/NA/		D	I		-4.41E-02	I	Y	4.45E-01	NA
rs4705929	7.74E-33	32.11127082		5	131584178			6	0.0440371	0.00368827	T	G							NA/NA/NA/	NA/NA/NA/		G	T		4.40E-02	I	Y	5.55E-01	NA
rs112300250	9.17E-33	32.03745452		5	131583292			6	-0.0439843	0.00368822	G	A							NA/NA/NA/	NA/NA/NA/		A	G		-4.40E-02	I	Y	4.45E-01	NA
rs2522051	9.67E-33	32.01441457	C5orf56	5	131797578	intron	0.021674	6	0.0438111	0.00367506	T	C							NA/NA/NA/	14025/33018/19280/		C	T		4.38E-02	I	Y	5.40E-01	NA
rs2136188	9.78E-33	32.00985347		5	131577514		0.124955	6	0.043963	0.00368808	T	C							NA/NA/NA/	NA/NA/NA/		C	T		4.40E-02	I	Y	5.55E-01	NA
rs1588263	9.85E-33	32.00658493		5	131577158			6	-0.0439636	0.00368832	T	C							NA/NA/NA/	NA/NA/NA/		C	T		-4.40E-02	I	Y	4.45E-01	NA
rs4330455	1.05E-32	31.97958485		5	131586349		0.327889	5	-0.0439335	0.0036874	T	C							NA/NA/NA/	NA/NA/NA/		C	T		-4.39E-02	I	Y	4.45E-01	NA
rs11242103	1.05E-32	31.97794711		5	131404093		0.980128	7	0.0451057	0.00378589	G	C							NA/NA/NA/	NA/NA/NA/		C	G		4.51E-02	I	Y	3.84E-01	NA
rs4705849	1.06E-32	31.97506303	P4HA2	5	131559199	intron		5	-0.0446371	0.00374673	T	A							NA/NA/NA/	NA/NA/NA/		A	T		-4.46E-02	I	Y	5.47E-01	NA
rs162908	1.12E-32	31.95028592		5	131578955			7	-0.0439196	0.00368798	T	A							NA/NA/NA/	NA/NA/NA/		A	T		-4.39E-02	I	Y	4.45E-01	NA
rs2136186	1.12E-32	31.94897875		5	131578265			7	-0.0439174	0.00368788	G	A							NA/NA/NA/	NA/NA/NA/		A	G		-4.39E-02	I	Y	4.45E-01	NA
rs2136187	1.13E-32	31.94872782		5	131577894		0.019593	6	-0.043917	0.00368786	T	C							NA/NA/NA/	26193/41911/16789/		C	T		-4.39E-02	I	Y	4.45E-01	NA
rs11952099	1.15E-32	31.93924552		5	131576772			7	0.0439168	0.0036884	G	A							NA/NA/NA/	NA/NA/NA/		A	G		4.39E-02	I	Y	5.55E-01	NA
rs6867282	1.22E-32	31.91401767		5	131583120			6	-0.0438951	0.00368808	G	C							NA/NA/NA/	NA/NA/NA/		C	G		-4.39E-02	I	Y	4.45E-01	NA
rs4705931	1.34E-32	31.873307		5	131588345		1.507052	5	-0.0439164	0.00369231	T	C							NA/NA/NA/	NA/NA/NA/		C	T		-4.39E-02	I	Y	4.46E-01	NA
rs10479000	1.40E-32	31.85281853	PDLIM4	5	131607402	intron		5	-0.0437236	0.00367731	T	C							NA/NA/NA/	NA/NA/NA/		C	T		-4.37E-02	I	Y	5.44E-01	NA
rs334902	1.43E-32	31.84583479		5	131586559		0.474469	5	0.0438403	0.00368755	G	C							NA/NA/NA/	NA/NA/NA/		C	G		4.38E-02	I	Y	5.55E-01	NA
rs7736284	1.46E-32	31.83420388		5	131588151		0.823954	7	-0.0438834	0.00369187	T	C							NA/NA/NA/	NA/NA/NA/		C	T		-4.39E-02	I	Y	4.45E-01	NA
rs13357280	1.59E-32	31.79983101	PDLIM4	5	131600187	intron		5	0.0436796	0.00367677	G	A							NA/NA/NA/	NA/NA/NA/		A	G		4.37E-02	I	Y	4.56E-01	NA
rs7735891	1.67E-32	31.77664426	PDLIM4	5	131597005	intron		4	0.0436715	0.00367747	T	C							NA/NA/NA/	NA/NA/NA/		C	T		4.37E-02	I	Y	4.56E-01	NA
rs4705930	1.73E-32	31.76106864		5	131587686			6	-0.0438167	0.00369063	G	C							NA/NA/NA/	NA/NA/NA/		C	G		-4.38E-02	I	Y	4.45E-01	NA
rs3763112	1.81E-32	31.74138905		5	131586480		0.383955	5	0.0437607	0.0036871	G	A							NA/NA/NA/	16825/41919/26166/		A	G		4.38E-02	I	Y	5.55E-01	NA
rs6863548	1.94E-32	31.7114892		5	131575920			6	-0.0437296	0.00368627	G	A							NA/NA/NA/	NA/NA/NA/		A	G		-4.37E-02	I	Y	4.47E-01	NA
rs6834481	3.71E-32	31.43104654		4	123611710			6	-0.0439559	0.00372237	G	A							NA/NA/NA/	NA/NA/NA/		A	G		-4.40E-02	I	Y	5.52E-01	NA
rs3852206	6.03E-32	31.21962003		5	131415436		0.206005	5	-0.044279	0.00376281	G	A							NA/NA/NA/	NA/NA/NA/		A	G		-4.43E-02	I	Y	6.09E-01	NA
rs13103914	7.61E-32	31.11882484		4	123612646			6	-0.0435629	0.00370815	T	A							NA/NA/NA/	NA/NA/NA/		A	T		-4.36E-02	I	Y	5.53E-01	NA
rs743564	1.15E-31	30.9375346	CSF2	5	131410879	intron	4.005791	5	-0.0441362	0.0037683	T	C							NA/NA/NA/	NA/NA/NA/		C	T		-4.41E-02	I	Y	6.09E-01	NA
rs6860806	1.67E-31	30.77610966	SLC22A4	5	131640536	intron		7	0.0431205	0.00369154	G	A							NA/NA/NA/	NA/NA/NA/		A	G		4.31E-02	I	Y	5.47E-01	NA
rs11739135	1.75E-31	30.75654275		5	131733397		0.076606	1f	-0.0436309	0.00373647	G	C							NA/NA/NA/	13789/40996/30120/		C	G		-4.36E-02	I	Y	5.96E-01	NA
rs2073643	1.91E-31	30.71968119	SLC22A5	5	131723288	intron	0.485696	4	-0.0429583	0.00368114	T	C							NA/NA/NA/	25376/41990/17503/		C	T		-4.30E-02	I	Y	4.53E-01	NA
rs12517950	2.01E-31	30.69733147		5	131731326			6	0.0435916	0.00373682	G	A							NA/NA/NA/	NA/NA/NA/		A	G		4.36E-02	I	Y	4.04E-01	NA
rs11746555	2.43E-31	30.6149678	SLC22A5	5	131727033	intron	0.272559	7	-0.0435412	0.00373768	G	A							NA/NA/NA/	10749/32068/23523/		A	G		-4.35E-02	I	Y	5.96E-01	NA
rs201778249	2.91E-31	30.53668197			0				0.0433105	0.0037228	I	D							NA/NA/NA/	NA/NA/NA/		D	I		4.33E-02	I	Y	4.16E-01	NA
rs17622656	2.95E-31	30.53046221	IRF1	5	131820997	intron	0.001929	1f	-0.0442113	0.00380062	G	A							NA/NA/NA/	9011/31063/26262/		A	G		-4.42E-02	I	Y	6.29E-01	NA
rs11748193	3.10E-31	30.50898448	SLC22A5	5	131725329	intron	0.238026	1f	-0.0434733	0.00373854	T	A							NA/NA/NA/	NA/NA/NA/		A	T		-4.35E-02	I	Y	5.96E-01	NA
rs10900809	3.49E-31	30.45692825	IRF1	5	131826322	exon		4	-0.0441421	0.0037994	G	A							NA/NA/NA/	NA/NA/NA/		A	G		-4.41E-02	I	Y	6.29E-01	NA
rs11242115	3.63E-31	30.44033152	IRF1	5	131826413	exon		4	-0.0441283	0.00379928	G	C							NA/NA/NA/	11490/39922/32749/		C	G		-4.41E-02	I	Y	6.29E-01	NA
rs1469149	3.82E-31	30.41795596		5	131408842			5	0.0436263	0.00375749	C	A							NA/NA/NA/	21469/31037/10354/		A	C		4.36E-02	I	Y	3.96E-01	NA
rs2069803	4.21E-31	30.37554876		5	131400433			2b	-0.0431689	0.00372078	T	C							NA/NA/NA/	13701/38635/27533/		C	T		-4.32E-02	I	Y	5.85E-01	NA
rs736801	4.47E-31	30.34955842		5	131833599		0.629066	2b	0.0441566	0.00380759	T	C							NA/NA/NA/	NA/NA/NA/		C	T		4.42E-02	I	Y	3.71E-01	NA
rs4705908	8.24E-31	30.08387361	ACSL6	5	131347520	exon		4	-0.0432682	0.00374797	G	A							NA/NA/NA/	NA/NA/NA/		A	G		-4.33E-02	I	Y	5.93E-01	NA
rs3091338	9.33E-31	30.03025709		5	131402738		0.974177	6	0.042967	0.00372532	T	C							NA/NA/NA/	5251/7224/2631/		C	T		4.30E-02	I	Y	4.17E-01	NA
rs3864277	1.05E-30	29.98087124		5	131420249		0.154638	6	-0.0427704	0.00371143	G	A							NA/NA/NA/	12332/34000/23493/		A	G		-4.28E-02	I	Y	5.79E-01	NA
rs35403253	1.38E-30	29.85979374	FNIP1	5	131080960	intron		6	0.0453925	0.0039472	T	C							NA/NA/NA/	NA/NA/NA/		C	T		4.54E-02	I	Y	3.65E-01	NA
rs4705916	1.45E-30	29.83877878		5	131407493		0.996655	5	-0.0427499	0.00371876	C	A							NA/NA/NA/	NA/NA/NA/		A	C		-4.27E-02	I	Y	5.81E-01	NA
rs35149731	1.46E-30	29.83631099		5	131247790			7	-0.0443989	0.00386238	G	A							NA/NA/NA/	NA/NA/NA/		A	G		-4.44E-02	I	Y	6.30E-01	NA
rs10900804	1.49E-30	29.82816243		5	131401845			5	0.0427766	0.00372177	T	C							NA/NA/NA/	NA/NA/NA/		C	T		4.28E-02	I	Y	4.18E-01	NA
rs721121	1.54E-30	29.8132442		5	131406433		0.996729	4	-0.0426936	0.00371551	T	G							NA/NA/NA/	NA/NA/NA/		G	T		-4.27E-02	I	Y	5.76E-01	NA
rs7721882	1.61E-30	29.79353034		5	131418948			5	0.042617	0.00371011	G	A							NA/NA/NA/	NA/NA/NA/		A	G		4.26E-02	I	Y	4.22E-01	NA
rs7714191	1.71E-30	29.76682868	ACSL6	5	131341541	intron	0.164716	6	-0.0430223	0.00374713	G	C							NA/NA/NA/	NA/NA/NA/		C	G		-4.30E-02	I	Y	5.94E-01	NA
rs6898270	1.76E-30	29.75569566		5	131421190		0.140651	5	0.0425984	0.00371092	T	C							NA/NA/NA/	NA/NA/NA/		C	T		4.26E-02	I	Y	4.22E-01	NA
rs10074490	2.43E-30	29.61449382	ACSL6	5	131340032	intron		7	0.0428996	0.00374637	T	C							NA/NA/NA/	NA/NA/NA/		C	T		4.29E-02	I	Y	4.06E-01	NA
rs2069614	5.57E-30	29.25402007		5	131407601		0.994257	5	-0.0422235	0.00371074	T	C							NA/NA/NA/	NA/NA/NA/		C	T		-4.22E-02	I	Y	5.74E-01	NA
rs2069616	6.00E-30	29.22150579		5	131408077		0.993611	5	0.0421569	0.00370702	G	A							NA/NA/NA/	21763/32473/12112/		A	G		4.22E-02	I	Y	4.26E-01	NA
rs10040809	8.66E-30	29.06261904	ACSL6	5	131343017	intron		6	0.0424059	0.00373944	C	A							NA/NA/NA/	NA/NA/NA/		A	C		4.24E-02	I	Y	4.10E-01	NA
rs149952891	9.98E-30	29.00088208	FNIP1	5	131062407	intron			-0.0452691	0.00399632	T	C							NA/NA/NA/	NA/NA/NA/		C	T		-4.53E-02	I	Y	6.41E-01	NA
rs152815	1.09E-29	28.96415818	FNIP1	5	131026218	intron		7	-0.0444779	0.00392905	G	A							NA/NA/NA/	NA/NA/NA/		A	G		-4.45E-02	I	Y	6.29E-01	NA
rs3843503	3.81E-29	28.41871042		5	131466629			6	-0.0420809	0.00375404	T	A							NA/NA/NA/	NA/NA/NA/		A	T		-4.21E-02	I	Y	5.72E-01	NA
rs1548306	5.12E-29	28.29064946		6	32427179			6	-0.0446701	0.00399435	T	A							NA/NA/NA/	7272/12488/16849/		A	T		-4.47E-02	I	Y	6.85E-01	NA
rs139295809	5.16E-29	28.28741259		5	131439628				0.0421929	0.00377306	I	D							NA/NA/NA/	NA/NA/NA/		D	I		4.22E-02	I	Y	4.59E-01	NA
rs17132288	5.84E-29	28.23364442	ACSL6	5	131336105	intron	0.168023	1f	0.0416745	0.00373038	T	C							NA/NA/NA/	NA/NA/NA/		C	T		4.17E-02	I	Y	4.10E-01	NA
rs3214098	6.04E-29	28.21889763	P4HA2	5	131553428	intron			0.0414665	0.00371276	I	D							NA/NA/NA/	NA/NA/NA/		D	I		4.15E-02	I	Y	4.51E-01	NA
rs2301579	1.09E-28	27.96183304	P4HA2	5	131553340	intron		6	-0.0412085	0.00370718	C	A							NA/NA/NA/	NA/NA/NA/		A	C		-4.12E-02	I	Y	5.50E-01	NA
rs6596070	1.28E-28	27.89129632	P4HA2	5	131556174	intron		5	-0.0412869	0.0037191	T	C							NA/NA/NA/	NA/NA/NA/		C	T		-4.13E-02	I	Y	5.49E-01	NA
rs5029422	1.36E-28	27.86523976		5	131390614			5	-0.043771	0.00394477	G	C							NA/NA/NA/	NA/NA/NA/		C	G		-4.38E-02	I	Y	6.76E-01	NA
rs11950815	1.58E-28	27.80005842	RAPGEF6	5	130955487	intron		7	-0.0441824	0.00398668	G	A							NA/NA/NA/	NA/NA/NA/		A	G		-4.42E-02	I	Y	6.36E-01	NA
rs11739935	1.67E-28	27.77818165		5	131380658			7	0.0435583	0.00393196	T	C							NA/NA/NA/	NA/NA/NA/		C	T		4.36E-02	I	Y	3.25E-01	NA
rs3104376	1.77E-28	27.7521838		6	32600003			7	0.0514741	0.00464877	T	C							NA/NA/NA/	NA/NA/NA/		C	T		5.15E-02	I	Y	2.15E-01	NA
rs7703009	2.11E-28	27.6756805	P4HA2	5	131552385	intron		5	0.0409562	0.00370416	G	C							NA/NA/NA/	NA/NA/NA/		C	G		4.10E-02	I	Y	4.50E-01	NA
rs1858074	2.25E-28	27.64829064		5	131371999		0.045183	6	0.0433717	0.00392463	G	A							NA/NA/NA/	39356/35767/8573/		A	G		4.34E-02	I	Y	3.24E-01	NA
rs9271376	3.31E-28	27.48030586		6	32587113			7	0.0465169	0.00422254	G	A							NA/NA/NA/	NA/NA/NA/		A	G		4.65E-02	I	Y	2.65E-01	NA
rs75953559	6.13E-28	27.21283081	RAPGEF6	5	130941741	intron		6	0.045451	0.00414674	G	A							NA/NA/NA/	NA/NA/NA/		A	G		4.55E-02	I	Y	3.44E-01	NA
rs9271147	6.36E-28	27.19620569		6	32577385			4	0.0582905	0.00531984	T	C							NA/NA/NA/	NA/NA/NA/		C	T		5.83E-02	I	Y	1.48E-01	NA
rs3792894	7.34E-28	27.13458094	P4HA2	5	131547271	intron	0.06706	6	-0.0404431	0.00369535	G	A							NA/NA/NA/	NA/NA/NA/		A	G		-4.04E-02	I	Y	5.52E-01	NA
rs12657965	9.04E-28	27.0438431	P4HA2	5	131545387	intron		7	0.0403418	0.00369249	G	C							NA/NA/NA/	NA/NA/NA/		C	G		4.03E-02	I	Y	4.48E-01	NA
rs12653783	9.11E-28	27.0403739	P4HA2	5	131545378	intron		7	0.0403378	0.00369237	G	A							NA/NA/NA/	NA/NA/NA/		A	G		4.03E-02	I	Y	4.48E-01	NA
rs10052046	9.31E-28	27.03111003	P4HA2	5	131544466	intron		7	0.0403252	0.00369187	T	G							NA/NA/NA/	NA/NA/NA/		G	T		4.03E-02	I	Y	4.48E-01	NA
rs3805681	1.00E-27	26.99859083	P4HA2	5	131537860	intron	0.068714	6	-0.0402583	0.00368805	T	G							NA/NA/NA/	NA/NA/NA/		G	T		-4.03E-02	I	Y	5.52E-01	NA
rs1547422	1.03E-27	26.98759729		6	32427099			6	-0.0435945	0.00399453	G	C							NA/NA/NA/	NA/NA/NA/		C	G		-4.36E-02	I	Y	6.80E-01	NA
rs3828675	1.13E-27	26.94557081	P4HA2	5	131546868	intron		7	-0.0402912	0.00369483	G	A							NA/NA/NA/	NA/NA/NA/		A	G		-4.03E-02	I	Y	5.52E-01	NA
rs34656575	1.15E-27	26.93962328		5	131357448				-0.0418978	0.0038426	I	D							NA/NA/NA/	NA/NA/NA/		D	I		-4.19E-02	I	Y	6.45E-01	NA
rs7716474	1.17E-27	26.93233783		5	131383983		0.059794	6	-0.0418431	0.00383812	G	C							NA/NA/NA/	NA/NA/NA/		C	G		-4.18E-02	I	Y	6.44E-01	NA
rs10478998	1.18E-27	26.92802967		5	131516531		0.137263	7	-0.0401905	0.00368684	G	A							NA/NA/NA/	NA/NA/NA/		A	G		-4.02E-02	I	Y	5.53E-01	NA
rs4361509	1.23E-27	26.9094598	P4HA2	5	131536753	intron	0.071675	6	-0.0403062	0.00369877	G	A							NA/NA/NA/	NA/NA/NA/		A	G		-4.03E-02	I	Y	5.54E-01	NA
rs7701237	1.25E-27	26.90348277	P4HA2	5	131534381	intron	0.083066	6	0.0401863	0.00368819	T	C							NA/NA/NA/	NA/NA/NA/		C	T		4.02E-02	I	Y	4.47E-01	NA
rs3749756	1.26E-27	26.90018129	P4HA2	5	131534499	intron	0.078052	6	0.040184	0.00368822	T	C							NA/NA/NA/	20180/32758/13311/		C	T		4.02E-02	I	Y	4.47E-01	NA
rs3805683	1.27E-27	26.89575195	P4HA2	5	131535125	intron	0.074833	6	-0.040182	0.00368834	T	G							NA/NA/NA/	NA/NA/NA/		G	T		-4.02E-02	I	Y	5.53E-01	NA
rs2278398	1.30E-27	26.88609674	P4HA2	5	131530441	intron	0.098815	6	0.0401684	0.00368779	G	A							NA/NA/NA/	NA/NA/NA/		A	G		4.02E-02	I	Y	4.47E-01	NA
rs145060323	1.38E-27	26.86020274		5	131496134				-0.0401207	0.00368524	T	C							NA/NA/NA/	NA/NA/NA/		C	T		-4.01E-02	I	Y	5.53E-01	NA
rs74993771	1.39E-27	26.85707269		5	131495729			7	0.0401181	0.00368523	T	G							NA/NA/NA/	NA/NA/NA/		G	T		4.01E-02	I	Y	4.47E-01	NA
rs4705915	1.42E-27	26.84636803		5	131391458		0.318307	7	0.041801	0.00384061	T	A							NA/NA/NA/	NA/NA/NA/		A	T		4.18E-02	I	Y	3.57E-01	NA
rs6896703	1.43E-27	26.84612723		5	131521295		0.060011	6	0.0401319	0.00368727	G	C							NA/NA/NA/	NA/NA/NA/		C	G		4.01E-02	I	Y	4.47E-01	NA
rs4706020	1.43E-27	26.84517752	CDC42SE2	5	130674076	intron	0.000257	6	-0.0434323	0.00399059	G	A							NA/NA/NA/	9244/33430/34546/		A	G		-4.34E-02	I	Y	6.42E-01	NA
rs10075459	1.44E-27	26.84167672	P4HA2	5	131541363	intron	0.067033	5	0.0401575	0.00368995	G	C							NA/NA/NA/	NA/NA/NA/		C	G		4.02E-02	I	Y	4.47E-01	NA
rs10076758	1.44E-27	26.84097451		5	131524299			6	0.0401291	0.00368738	G	A							NA/NA/NA/	NA/NA/NA/		A	G		4.01E-02	I	Y	4.47E-01	NA
rs715285	1.45E-27	26.83909649		5	131485383		0.031087	6	0.0400945	0.00368434	G	A							NA/NA/NA/	25951/41921/17033/		A	G		4.01E-02	I	Y	4.47E-01	NA
rs2897096	1.56E-27	26.80802948		5	131486284			6	0.0400733	0.00368461	G	A							NA/NA/NA/	NA/NA/NA/		A	G		4.01E-02	I	Y	4.47E-01	NA
rs116749111	1.68E-27	26.77415335		5	131462918			6	0.0401272	0.00369198	T	G							NA/NA/NA/	NA/NA/NA/		G	T		4.01E-02	I	Y	4.50E-01	NA
rs11749300	1.69E-27	26.77127379		5	131462836			6	-0.040125	0.00369198	T	C							NA/NA/NA/	NA/NA/NA/		C	T		-4.01E-02	I	Y	5.50E-01	NA
rs200668911	1.81E-27	26.74267428			0				-0.0419286	0.00386007	I	D							NA/NA/NA/	NA/NA/NA/		D	I		-4.19E-02	I	Y	5.42E-01	NA
rs9271085	1.94E-27	26.7123886		6	32576152			4	0.0542477	0.00499714	T	C							NA/NA/NA/	NA/NA/NA/		C	T		5.42E-02	I	Y	1.70E-01	NA
rs7744304	2.00E-27	26.69806544		6	32425487			6	-0.0427139	0.00393577	T	G							NA/NA/NA/	NA/NA/NA/		G	T		-4.27E-02	I	Y	6.76E-01	NA
rs3916443	2.12E-27	26.67377478		5	131369079		0.002317	7	-0.0415448	0.00382985	T	C							NA/NA/NA/	NA/NA/NA/		C	T		-4.15E-02	I	Y	6.45E-01	NA
rs17674015	2.17E-27	26.66443379		5	131361778		0.137791	1d	-0.0415779	0.0038336	C	A							NA/NA/NA/	10677/38340/35631/		A	C		-4.16E-02	I	Y	6.47E-01	NA
rs9271124	2.30E-27	26.63844592		6	32576846			6	-0.0557225	0.00514037	T	C							NA/NA/NA/	NA/NA/NA/		C	T		-5.57E-02	I	Y	8.01E-01	NA
rs1030271	2.44E-27	26.6127793	CDC42SE2	5	130632655	intron	0.250346	7	0.0431341	0.00398109	G	C							NA/NA/NA/	NA/NA/NA/		C	G		4.31E-02	I	Y	3.60E-01	NA
rs7733502	2.47E-27	26.60799812	P4HA2	5	131556203	intron		5	0.0403031	0.00372014	C	A							NA/NA/NA/	NA/NA/NA/		A	C		4.03E-02	I	Y	4.55E-01	NA
rs9268812	2.64E-27	26.57921608		6	32424568			6	-0.0425699	0.00393159	G	A							NA/NA/NA/	NA/NA/NA/		A	G		-4.26E-02	I	Y	6.76E-01	NA
rs7763262	2.68E-27	26.57220078		6	32424882			6	0.0425596	0.00393117	T	C							NA/NA/NA/	30473/28757/7108/		C	T		4.26E-02	I	Y	3.24E-01	NA
rs6937545	2.98E-27	26.52628828		6	32418031			6	-0.0424893	0.0039282	C	A							NA/NA/NA/	7108/28725/30459/		A	C		-4.25E-02	I	Y	6.75E-01	NA
rs9271082	2.98E-27	26.52624743		6	32576086			5	0.0542684	0.0050172	T	C							NA/NA/NA/	NA/NA/NA/		C	T		5.43E-02	I	Y	1.72E-01	NA
rs6937696	2.98E-27	26.52540353		6	32418018			7	-0.0424886	0.0039282	T	C							NA/NA/NA/	NA/NA/NA/		C	T		-4.25E-02	I	Y	6.75E-01	NA
rs72548053	2.99E-27	26.52437239		6	32418354				-0.04249	0.00392841	I	D							NA/NA/NA/	NA/NA/NA/		D	I		-4.25E-02	I	Y	6.75E-01	NA
rs9268766	2.99E-27	26.52412696		6	32418710		0.061548	6	0.0424913	0.00392855	C	A							NA/NA/NA/	NA/NA/NA/		A	C		4.25E-02	I	Y	3.25E-01	NA
rs9281828	3.04E-27	26.51676085		6	32418355				-0.0424884	0.00392884	I	D							NA/NA/NA/	NA/NA/NA/		D	I		-4.25E-02	I	Y	6.75E-01	NA
rs10065787	3.60E-27	26.44360944		5	131436486		3.007771	4	0.0399207	0.00369671	T	G							NA/NA/NA/	20611/32716/12985/		G	T		3.99E-02	I	Y	4.42E-01	NA
rs9270917	3.73E-27	26.42877696		6	32572294			4	-0.0558509	0.00517337	T	G							NA/NA/NA/	NA/NA/NA/		G	T		-5.59E-02	I	Y	8.24E-01	NA
rs35696821	4.15E-27	26.38180019		5	131508017			7	0.0397915	0.00368921	T	C							NA/NA/NA/	NA/NA/NA/		C	T		3.98E-02	I	Y	4.49E-01	NA
rs2073644	4.43E-27	26.35341495	SLC22A5	5	131723289	intron		4	-0.0411108	0.00381366	T	A							NA/NA/NA/	NA/NA/NA/		A	T		-4.11E-02	I	Y	4.84E-01	NA
rs199778306	5.70E-27	26.24413962			0				-0.04239	0.0039408	I	D							NA/NA/NA/	NA/NA/NA/		D	I		-4.24E-02	I	Y	6.58E-01	NA
rs11743851	5.95E-27	26.22563561	CDC42SE2	5	130613600	intron	0.005511	5	-0.0427921	0.00397964	T	C							NA/NA/NA/	NA/NA/NA/		C	T		-4.28E-02	I	Y	6.39E-01	NA
rs75318474	7.28E-27	26.13779525		5	131457753			6	0.0407568	0.00379696	G	A							NA/NA/NA/	NA/NA/NA/		A	G		4.08E-02	I	Y	4.33E-01	NA
rs9270815	8.75E-27	26.05793686		6	32569859			7	-0.057087	0.00532675	G	A							NA/NA/NA/	NA/NA/NA/		A	G		-5.71E-02	I	Y	8.42E-01	NA
rs9271956	9.38E-27	26.02783837		6	32597313			6	0.0543963	0.00507872	T	C							NA/NA/NA/	NA/NA/NA/		C	T		5.44E-02	I	Y	1.69E-01	NA
rs147237535	9.66E-27	26.01495274		5	131496375				-0.0402201	0.00375612	C	A							NA/NA/NA/	NA/NA/NA/		A	C		-4.02E-02	I	Y	5.63E-01	NA
rs9271155	1.01E-26	25.99596682		6	32577586			2b	0.0537195	0.00501872	G	A							NA/NA/NA/	NA/NA/NA/		A	G		5.37E-02	I	Y	1.63E-01	NA
rs9271126	1.05E-26	25.97858741		6	32576873			6	-0.055098	0.00514929	T	G							NA/NA/NA/	NA/NA/NA/		G	T		-5.51E-02	I	Y	7.98E-01	NA
rs11738827	1.07E-26	25.97113606	CDC42SE2	5	130717090	intron		7	0.0431274	0.00403115	T	C							NA/NA/NA/	NA/NA/NA/		C	T		4.31E-02	I	Y	3.55E-01	NA
rs9271080	1.08E-26	25.96790932		6	32576076			5	-0.0537484	0.00502424	T	C							NA/NA/NA/	NA/NA/NA/		C	T		-5.37E-02	I	Y	8.31E-01	NA
rs2002779	1.09E-26	25.96406621		6	32601684			7	0.0548276	0.00512551	T	G							NA/NA/NA/	NA/NA/NA/		G	T		5.48E-02	I	Y	1.67E-01	NA
rs9270986	1.10E-26	25.9589944		6	32574060		1.290982	6	-0.0531732	0.00497135	C	A							NA/NA/NA/	2327/22628/59865/		A	C		-5.32E-02	I	Y	8.40E-01	NA
rs9270994	1.11E-26	25.95410225		6	32574250			7	0.0531689	0.00497144	T	C							NA/NA/NA/	NA/NA/NA/		C	T		5.32E-02	I	Y	1.60E-01	NA
rs9271125	1.12E-26	25.94964732		6	32576865			6	0.0550881	0.00515135	G	A							NA/NA/NA/	NA/NA/NA/		A	G		5.51E-02	I	Y	2.03E-01	NA
rs3129781	1.16E-26	25.93504435		6	32648500			7	-0.063	0.00589292	T	G							NA/NA/NA/	NA/NA/NA/		G	T		-6.30E-02	I	Y	8.65E-01	NA
rs9271525	1.17E-26	25.93321207		6	32589842			6	0.053588	0.00501272	G	A							NA/NA/NA/	NA/NA/NA/		A	G		5.36E-02	I	Y	1.61E-01	NA
rs9270997	1.17E-26	25.93315249		6	32574374			7	0.0531578	0.00497248	G	A							NA/NA/NA/	NA/NA/NA/		A	G		5.32E-02	I	Y	1.60E-01	NA
rs9271055	1.18E-26	25.92840885		6	32575369			1d	-0.0531829	0.0049753	T	G							NA/NA/NA/	1768/17638/46886/		G	T		-5.32E-02	I	Y	8.39E-01	NA
rs3846728	1.19E-26	25.92490216		5	131436217		0.754104	5	-0.0394331	0.00368926	G	A							NA/NA/NA/	NA/NA/NA/		A	G		-3.94E-02	I	Y	5.56E-01	NA
rs9271466	1.19E-26	25.92320669		6	32588606			6	-0.0538013	0.00503368	G	C							NA/NA/NA/	NA/NA/NA/		C	G		-5.38E-02	I	Y	8.35E-01	NA
rs9271061	1.19E-26	25.92285748		6	32575544			4	-0.0532586	0.00498294	T	A							NA/NA/NA/	NA/NA/NA/		A	T		-5.33E-02	I	Y	8.40E-01	NA
rs9271056	1.19E-26	25.92275204		6	32575378			4	0.0531778	0.00497539	T	C							NA/NA/NA/	NA/NA/NA/		C	T		5.32E-02	I	Y	1.61E-01	NA
rs4478449	1.26E-26	25.8989372		6	32571801			3a	-0.055701	0.00521395	G	A							NA/NA/NA/	NA/NA/NA/		A	G		-5.57E-02	I	Y	8.20E-01	NA
rs1966001	1.31E-26	25.88127906		6	32581782			7	-0.0533898	0.00499937	T	C							NA/NA/NA/	NA/NA/NA/		C	T		-5.34E-02	I	Y	8.40E-01	NA
rs3129749	1.33E-26	25.87493859		6	32581333			5	0.0533036	0.00499194	G	A							NA/NA/NA/	NA/NA/NA/		A	G		5.33E-02	I	Y	1.60E-01	NA
rs3129750	1.34E-26	25.87447645		6	32581515			5	0.0533036	0.00499198	G	A							NA/NA/NA/	NA/NA/NA/		A	G		5.33E-02	I	Y	1.60E-01	NA
rs9271256	1.35E-26	25.87073559		6	32580411			7	-0.0532874	0.00499084	G	A							NA/NA/NA/	NA/NA/NA/		A	G		-5.33E-02	I	Y	8.40E-01	NA
rs2395515	1.35E-26	25.86809276		6	32580637			7	-0.0532865	0.00499102	T	C							NA/NA/NA/	NA/NA/NA/		C	T		-5.33E-02	I	Y	8.40E-01	NA
rs9271062	1.40E-26	25.85362387		6	32575575			3a	0.0532076	0.00498507	T	A							NA/NA/NA/	NA/NA/NA/		A	T		5.32E-02	I	Y	1.61E-01	NA
rs9270928	1.46E-26	25.83658814		6	32572461			4	-0.0545558	0.00511313	T	G							NA/NA/NA/	NA/NA/NA/		G	T		-5.46E-02	I	Y	8.38E-01	NA
rs9271191	1.46E-26	25.83483583		6	32578449			7	0.0532158	0.00498772	T	C							NA/NA/NA/	NA/NA/NA/		C	T		5.32E-02	I	Y	1.60E-01	NA
rs9271161	1.47E-26	25.83251725		6	32577713			2a	0.0532088	0.0049873	T	C							NA/NA/NA/	NA/NA/NA/		C	T		5.32E-02	I	Y	1.61E-01	NA
rs9271203	1.47E-26	25.83229286		6	32578885			4	0.0532166	0.00498805	T	C							NA/NA/NA/	NA/NA/NA/		C	T		5.32E-02	I	Y	1.60E-01	NA
rs9271152	1.47E-26	25.832163		6	32577531			4	0.0533578	0.00500131	T	G							NA/NA/NA/	NA/NA/NA/		G	T		5.34E-02	I	Y	1.60E-01	NA
rs9271093	1.65E-26	25.78322467		6	32576341			3a	0.053187	0.00499019	G	A							NA/NA/NA/	NA/NA/NA/		A	G		5.32E-02	I	Y	1.61E-01	NA
rs9271025	1.83E-26	25.73718596		6	32574990			7	0.0535118	0.00502533	T	C							NA/NA/NA/	NA/NA/NA/		C	T		5.35E-02	I	Y	1.77E-01	NA
rs3134966	1.90E-26	25.72200136		6	32674298			7	0.0458063	0.00430302	T	C							NA/NA/NA/	NA/NA/NA/		C	T		4.58E-02	I	Y	2.43E-01	NA
rs9272458	1.91E-26	25.71835995	HLA-DQA1	6	32605558	intron		7	0.0586902	0.00551373	G	A							NA/NA/NA/	NA/NA/NA/		A	G		5.87E-02	I	Y	1.66E-01	NA
rs3135002	2.06E-26	25.68648922		6	32668439			4	-0.0482553	0.00453632	C	A							NA/NA/NA/	NA/NA/NA/		A	C		-4.83E-02	I	Y	7.92E-01	NA
rs9270880	2.13E-26	25.67140025		6	32571659			6	-0.0561639	0.0052814	T	G							NA/NA/NA/	NA/NA/NA/		G	T		-5.62E-02	I	Y	8.12E-01	NA
rs3129726	2.19E-26	25.66037567		6	32678206			7	0.0456466	0.00429335	G	A							NA/NA/NA/	NA/NA/NA/		A	G		4.56E-02	I	Y	2.41E-01	NA
rs3104379	2.20E-26	25.6578439		6	32599114			6	-0.0543198	0.00510939	T	G							NA/NA/NA/	NA/NA/NA/		G	T		-5.43E-02	I	Y	8.38E-01	NA
rs9270980	2.40E-26	25.61891381		6	32573909			7	0.0529861	0.00498787	C	A							NA/NA/NA/	NA/NA/NA/		A	C		5.30E-02	I	Y	1.63E-01	NA
rs3104370	2.64E-26	25.5783714		6	32602341			7	0.0541536	0.00510196	G	A							NA/NA/NA/	NA/NA/NA/		A	G		5.42E-02	I	Y	1.63E-01	NA
rs3134995	2.71E-26	25.56768184		6	32672089		0.671192	7	0.0457943	0.00431534	T	C							NA/NA/NA/	NA/NA/NA/		C	T		4.58E-02	I	Y	2.39E-01	NA
rs3129771	2.94E-26	25.53200734		6	32597202			6	0.054491	0.00513858	G	C							NA/NA/NA/	NA/NA/NA/		C	G		5.45E-02	I	Y	1.98E-01	NA
rs4367411	3.00E-26	25.52218443		6	32571929			3a	-0.0554263	0.00522783	T	C							NA/NA/NA/	NA/NA/NA/		C	T		-5.54E-02	I	Y	8.29E-01	NA
rs9282195	3.20E-26	25.4949111		6	32668054				-0.0457474	0.00431731	I	D							NA/NA/NA/	NA/NA/NA/		D	I		-4.57E-02	I	Y	7.61E-01	NA
rs3104394	3.23E-26	25.49020359		6	32667520			7	0.0576184	0.00543812	G	A							NA/NA/NA/	NA/NA/NA/		A	G		5.76E-02	I	Y	1.44E-01	NA
rs9272328	3.26E-26	25.48708358		6	32604196			7	0.0556853	0.005256	T	C							NA/NA/NA/	NA/NA/NA/		C	T		5.57E-02	I	Y	1.74E-01	NA
rs11390203	3.35E-26	25.47525217		6	32672463				0.0455294	0.00429845	I	D							NA/NA/NA/	NA/NA/NA/		D	I		4.55E-02	I	Y	2.40E-01	NA
rs3135001	3.57E-26	25.44774559		6	32670136			7	0.0454909	0.00429722	T	C							NA/NA/NA/	NA/NA/NA/		C	T		4.55E-02	I	Y	2.40E-01	NA
rs9272410	3.68E-26	25.43386314		6	32604969			2b	-0.0574965	0.00543285	G	A							NA/NA/NA/	NA/NA/NA/		A	G		-5.75E-02	I	Y	8.30E-01	NA
rs9272336	3.76E-26	25.42442654		6	32604264			7	-0.0556187	0.00525643	T	G							NA/NA/NA/	NA/NA/NA/		G	T		-5.56E-02	I	Y	8.27E-01	NA
rs74678949	3.85E-26	25.41457988		6	32577197				0.0533309	0.00504123	I	D							NA/NA/NA/	NA/NA/NA/		D	I		5.33E-02	I	Y	1.68E-01	NA
rs3104386	4.01E-26	25.39708312		6	32596937			7	-0.0535672	0.00506538	T	G							NA/NA/NA/	NA/NA/NA/		G	T		-5.36E-02	I	Y	8.34E-01	NA
rs139746351	5.53E-26	25.25761113		5	130469087				-0.042861	0.00406458	G	A							NA/NA/NA/	NA/NA/NA/		A	G		-4.29E-02	I	Y	6.47E-01	NA
rs3104380	5.89E-26	25.22972842		6	32599042			6	-0.0539843	0.00512236	T	G							NA/NA/NA/	NA/NA/NA/		G	T		-5.40E-02	I	Y	8.32E-01	NA
rs3135190	6.00E-26	25.22164468		6	32667946			6	0.0453218	0.00430113	T	G							NA/NA/NA/	NA/NA/NA/		G	T		4.53E-02	I	Y	2.42E-01	NA
rs3134968	6.52E-26	25.18604159		6	32674059			7	-0.0478979	0.00454894	G	A							NA/NA/NA/	NA/NA/NA/		A	G		-4.79E-02	I	Y	7.85E-01	NA
rs9268927	6.99E-26	25.15563343		6	32433085		3.092825	6	-0.0568382	0.0054014	T	A							NA/NA/NA/	NA/NA/NA/		A	T		-5.68E-02	I	Y	8.64E-01	NA
rs9268832	7.17E-26	25.14423439		6	32427789			1f	0.0395345	0.00375789	T	C							NA/NA/NA/	31493/40151/13218/		C	T		3.95E-02	I	Y	3.92E-01	NA
rs9268851	7.24E-26	25.14031122		6	32429582			7	-0.0565629	0.00537694	G	A							NA/NA/NA/	NA/NA/NA/		A	G		-5.66E-02	I	Y	8.64E-01	NA
rs9268978	7.33E-26	25.13487529		6	32434978		0.231019	7	-0.0576147	0.00547754	G	A							NA/NA/NA/	NA/NA/NA/		A	G		-5.76E-02	I	Y	8.63E-01	NA
rs4706006	8.35E-26	25.07829168		5	130461830			7	0.0428998	0.00408334	T	G							NA/NA/NA/	NA/NA/NA/		G	T		4.29E-02	I	Y	3.51E-01	NA
rs9271116	8.53E-26	25.06904486		6	32576764			6	0.0532208	0.0050667	T	G							NA/NA/NA/	NA/NA/NA/		G	T		5.32E-02	I	Y	1.73E-01	NA
rs9268925	9.05E-26	25.04355542		6	32432969			6	-0.057949	0.00551974	C	A							NA/NA/NA/	NA/NA/NA/		A	C		-5.79E-02	I	Y	8.67E-01	NA
rs9271421	9.51E-26	25.02179345		6	32587859			7	0.0589396	0.00561663	T	C							NA/NA/NA/	NA/NA/NA/		C	T		5.89E-02	I	Y	1.34E-01	NA
rs7755283	1.01E-25	24.99401773		6	32420512			7	-0.0418297	0.00398845	T	C							NA/NA/NA/	NA/NA/NA/		C	T		-4.18E-02	I	Y	6.56E-01	NA
rs28490179	1.15E-25	24.93998246		6	32519005			6	-0.0529143	0.00505095	T	C							NA/NA/NA/	2259/16528/46011/		C	T		-5.29E-02	I	Y	8.35E-01	NA
rs9271065	1.33E-25	24.87582847		6	32575619			4	-0.0588902	0.00562899	G	C							NA/NA/NA/	NA/NA/NA/		C	G		-5.89E-02	I	Y	8.66E-01	NA
rs3134969	1.34E-25	24.87404404		6	32674027			7	-0.0483976	0.00462624	G	C							NA/NA/NA/	NA/NA/NA/		C	G		-4.84E-02	I	Y	7.86E-01	NA
rs147384934	1.39E-25	24.85855023		4	123630024				0.0447576	0.00427968	I	D							NA/NA/NA/	NA/NA/NA/		D	I		4.48E-02	I	Y	7.57E-01	NA
rs17006053	1.42E-25	24.84735091		4	123629661		0.006155	7	0.0447462	0.0042796	C	A							NA/NA/NA/	NA/NA/NA/		A	C		4.47E-02	I	Y	7.57E-01	NA
rs62322204	1.47E-25	24.83303734		4	123629089			6	-0.0447323	0.00427954	T	C							NA/NA/NA/	NA/NA/NA/		C	T		-4.47E-02	I	Y	2.43E-01	NA
rs1026157	1.67E-25	24.77736936		4	123623893		0.006141	7	0.0446751	0.00427906	T	G							NA/NA/NA/	5037/31224/48595/		G	T		4.47E-02	I	Y	7.57E-01	NA
rs66868675	1.83E-25	24.73831137		6	32660808				-0.0472866	0.0045329	I	D							NA/NA/NA/	NA/NA/NA/		D	I		-4.73E-02	I	Y	7.86E-01	NA
rs9268781	2.19E-25	24.65945873		6	32420497			7	0.0415279	0.00398748	T	C							NA/NA/NA/	NA/NA/NA/		C	T		4.15E-02	I	Y	3.45E-01	NA
rs28639433	2.43E-25	24.61494991		6	32519108			6	0.0533504	0.00512739	G	C							NA/NA/NA/	NA/NA/NA/		C	G		5.34E-02	I	Y	1.62E-01	NA
rs9271222	2.48E-25	24.60597757		6	32579365			6	-0.0588172	0.00565396	T	C							NA/NA/NA/	NA/NA/NA/		C	T		-5.88E-02	I	Y	8.47E-01	NA
rs746550	2.57E-25	24.59015983		4	123619689		0.056475	6	-0.0444241	0.00427181	T	C							NA/NA/NA/	NA/NA/NA/		C	T		-4.44E-02	I	Y	2.45E-01	NA
rs66482188	2.59E-25	24.58728584		6	32518312			6	-0.0535878	0.00515321	G	A							NA/NA/NA/	NA/NA/NA/		A	G		-5.36E-02	I	Y	8.15E-01	NA
rs112357081	2.77E-25	24.55734623		6	32419276				-0.0414836	0.00399182	I	D							NA/NA/NA/	NA/NA/NA/		D	I		-4.15E-02	I	Y	6.53E-01	NA
rs3104373	2.77E-25	24.55686849		6	32600375			7	0.059739	0.00574853	T	C							NA/NA/NA/	NA/NA/NA/		C	T		5.97E-02	I	Y	1.33E-01	NA
rs202087577	2.89E-25	24.5397112			0				-0.0414423	0.00398933	I	D							NA/NA/NA/	NA/NA/NA/		D	I		-4.14E-02	I	Y	6.54E-01	NA
rs28524681	3.24E-25	24.48890443		6	32518584			6	-0.0532662	0.00513297	T	A							NA/NA/NA/	NA/NA/NA/		A	T		-5.33E-02	I	Y	8.36E-01	NA
rs145880173	3.48E-25	24.45781342		4	123618202				0.0443454	0.00427621	I	D							NA/NA/NA/	NA/NA/NA/		D	I		4.43E-02	I	Y	7.55E-01	NA
rs3117139	3.92E-25	24.40646141	BTNL2	6	32364667	intron		6	-0.0551403	0.00532297	G	A							NA/NA/NA/	NA/NA/NA/		A	G		-5.51E-02	I	Y	8.62E-01	NA
rs9268803	4.19E-25	24.37742439		6	32423237			7	-0.0411162	0.00397161	G	A							NA/NA/NA/	NA/NA/NA/		A	G		-4.11E-02	I	Y	6.56E-01	NA
rs3134976	4.33E-25	24.36309105		6	32652305			6	-0.0454337	0.00439	C	A							NA/NA/NA/	NA/NA/NA/		A	C		-4.54E-02	I	Y	7.55E-01	NA
rs9268653	4.33E-25	24.36303895	HLA-DRA	6	32409058	intron		5	0.0551779	0.00533154	T	C							NA/NA/NA/	NA/NA/NA/		C	T		5.52E-02	I	Y	1.38E-01	NA
rs9271374	4.71E-25	24.32709529		6	32587041			7	0.0475248	0.00459558	G	A							NA/NA/NA/	NA/NA/NA/		A	G		4.75E-02	I	Y	2.04E-01	NA
rs3135391	5.53E-25	24.25741547	HLA-DRA	6	32410987	exon	0.890438	1f	-0.0549942	0.0053258	G	A							NA/NA/NA/	1718/19802/63223/		A	G		-5.50E-02	I	Y	8.63E-01	NA
rs3135350	6.70E-25	24.17360187		6	32392981			6	-0.0550301	0.00533886	T	C							NA/NA/NA/	NA/NA/NA/		C	T		-5.50E-02	I	Y	8.63E-01	NA
rs3135388	6.74E-25	24.17143226		6	32413051		0.761945	1f	-0.0548918	0.00532569	G	A							NA/NA/NA/	1709/19890/63299/		A	G		-5.49E-02	I	Y	8.63E-01	NA
rs3135384	6.75E-25	24.17087191		6	32419959			7	-0.0550983	0.00534579	G	A							NA/NA/NA/	NA/NA/NA/		A	G		-5.51E-02	I	Y	8.61E-01	NA
rs3135352	7.03E-25	24.15319111		6	32392906			6	0.0548962	0.00532821	C	A							NA/NA/NA/	49568/15312/1310/		A	C		5.49E-02	I	Y	1.37E-01	NA
rs3129889	7.07E-25	24.15058304		6	32413545		0.838425	1f	0.0548671	0.00532569	G	A							NA/NA/NA/	63242/19869/1708/		A	G		5.49E-02	I	Y	1.37E-01	NA
rs9268779	7.24E-25	24.13996521		6	32420397			5	0.0408122	0.00396235	T	C							NA/NA/NA/	NA/NA/NA/		C	T		4.08E-02	I	Y	3.43E-01	NA
rs3129971	8.05E-25	24.09429746		6	32393235			7	0.0548397	0.00532948	G	C							NA/NA/NA/	NA/NA/NA/		C	G		5.48E-02	I	Y	1.37E-01	NA
rs201407951	8.49E-25	24.07121868			0				-0.0388003	0.0037726	I	D							NA/NA/NA/	NA/NA/NA/		D	I		-3.88E-02	I	Y	5.03E-01	NA
rs9268635	8.69E-25	24.06083931		6	32406579			6	0.0547831	0.00532784	T	C							NA/NA/NA/	NA/NA/NA/		C	T		5.48E-02	I	Y	1.37E-01	NA
rs3135006	1.08E-24	23.96639131		6	32667119		2.993597	6	0.043875	0.00427572	T	C							NA/NA/NA/	48682/31084/5072/		C	T		4.39E-02	I	Y	2.43E-01	NA
rs3129720	1.14E-24	23.94302277		6	32663631		0.630238	6	0.043847	0.00427516	T	C							NA/NA/NA/	48645/31001/5063/		C	T		4.38E-02	I	Y	2.43E-01	NA
rs3129719	1.22E-24	23.91235698		6	32661779		0.370191	6	0.0438243	0.00427579	T	G							NA/NA/NA/	NA/NA/NA/		G	T		4.38E-02	I	Y	2.43E-01	NA
rs3134975	1.42E-24	23.84681952		6	32652581		1.509813	6	0.0445705	0.00435481	T	C							NA/NA/NA/	37850/31064/5079/		C	T		4.46E-02	I	Y	2.55E-01	NA
rs3134979	1.73E-24	23.7608257		6	32650178			6	-0.0452171	0.00442629	T	A							NA/NA/NA/	NA/NA/NA/		A	T		-4.52E-02	I	Y	7.60E-01	NA
rs9268686	1.78E-24	23.75054237		6	32415522			7	-0.0382078	0.00374099	T	C							NA/NA/NA/	NA/NA/NA/		C	T		-3.82E-02	I	Y	5.98E-01	NA
rs8084	1.84E-24	23.73442754	HLA-DRA	6	32411035	exon	0.874393	1f	-0.0379557	0.00371762	C	A							NA/NA/NA/	11929/31875/22484/		A	C		-3.80E-02	I	Y	5.79E-01	NA
rs9268659	1.85E-24	23.73193009	HLA-DRA	6	32410941	intron	0.913994	1f	0.0379538	0.00371763	T	C							NA/NA/NA/	NA/NA/NA/		C	T		3.80E-02	I	Y	4.21E-01	NA
rs3129895	1.87E-24	23.7276872		6	32421227			7	-0.0541691	0.00530645	G	A							NA/NA/NA/	NA/NA/NA/		A	G		-5.42E-02	I	Y	8.59E-01	NA
rs9268807	1.92E-24	23.71768384		6	32423915			6	-0.0541539	0.00530612	G	C							NA/NA/NA/	NA/NA/NA/		C	G		-5.42E-02	I	Y	8.59E-01	NA
rs4705885	2.09E-24	23.67961274		5	130423559			7	-0.042426	0.00416047	G	A							NA/NA/NA/	NA/NA/NA/		A	G		-4.24E-02	I	Y	6.57E-01	NA
rs9270717	2.29E-24	23.64075093		6	32567506			7	-0.0588398	0.0057749	G	C							NA/NA/NA/	NA/NA/NA/		C	G		-5.88E-02	I	Y	8.39E-01	NA
rs2390353	2.29E-24	23.63999008		4	123602097			7	0.04364	0.00428325	T	C							NA/NA/NA/	NA/NA/NA/		C	T		4.36E-02	I	Y	7.56E-01	NA
rs7754768	2.45E-24	23.61058936		6	32420179			6	-0.0381413	0.00374597	T	C							NA/NA/NA/	10767/31605/23906/		C	T		-3.81E-02	I	Y	5.98E-01	NA
rs9268765	2.51E-24	23.60046991		6	32418579			6	-0.0381301	0.00374571	C	A							NA/NA/NA/	NA/NA/NA/		A	C		-3.81E-02	I	Y	5.98E-01	NA
rs9268670	2.55E-24	23.59290156		6	32414287			6	0.0380437	0.00373784	T	C							NA/NA/NA/	NA/NA/NA/		C	T		3.80E-02	I	Y	4.02E-01	NA
rs7769693	2.59E-24	23.58698874		6	32426458			5	0.038229	0.00375654	T	G							NA/NA/NA/	NA/NA/NA/		G	T		3.82E-02	I	Y	4.03E-01	NA
rs7775108	2.68E-24	23.5713939		6	32420238			7	0.0381198	0.0037471	T	C							NA/NA/NA/	NA/NA/NA/		C	T		3.81E-02	I	Y	4.02E-01	NA
rs7743415	2.74E-24	23.56225102		6	32425135		0.379454	6	-0.0381447	0.0037503	T	C							NA/NA/NA/	NA/NA/NA/		C	T		-3.81E-02	I	Y	5.98E-01	NA
rs75802552	2.75E-24	23.56107811		4	123599321				0.0435454	0.0042814	I	D							NA/NA/NA/	NA/NA/NA/		D	I		4.35E-02	I	Y	7.56E-01	NA
rs9271366	2.83E-24	23.54834096		6	32586854		0.339033	6	0.0529452	0.00520706	G	A							NA/NA/NA/	62227/20816/1839/		A	G		5.29E-02	I	Y	1.44E-01	NA
rs9271423	2.85E-24	23.54479109		6	32587897			7	-0.0532572	0.00523815	T	G							NA/NA/NA/	NA/NA/NA/		G	T		-5.33E-02	I	Y	8.56E-01	NA
rs27437	2.97E-24	23.52709589		5	131436961		3.218255	1f	0.0380313	0.00374206	G	A							NA/NA/NA/	NA/NA/NA/		A	G		3.80E-02	I	Y	4.59E-01	NA
rs9271413	3.04E-24	23.51677512		6	32587768			7	0.0529962	0.00521571	G	A							NA/NA/NA/	NA/NA/NA/		A	G		5.30E-02	I	Y	1.44E-01	NA
rs9271481	3.06E-24	23.51458382		6	32588877			7	-0.0532789	0.00524379	G	A							NA/NA/NA/	NA/NA/NA/		A	G		-5.33E-02	I	Y	8.53E-01	NA
rs3135005	3.14E-24	23.50354086		6	32586019		0.334548	6	-0.0530615	0.00522367	G	A							NA/NA/NA/	400/3224/10894/		A	G		-5.31E-02	I	Y	8.56E-01	NA
rs9271353	3.20E-24	23.49462615		6	32584014			6	0.0530205	0.00522065	T	C							NA/NA/NA/	NA/NA/NA/		C	T		5.30E-02	I	Y	1.45E-01	NA
rs9268815	3.23E-24	23.49065363		6	32424677			7	-0.0380731	0.00374919	T	A							NA/NA/NA/	NA/NA/NA/		A	T		-3.81E-02	I	Y	5.98E-01	NA
rs3129757	3.36E-24	23.47304978		6	32584609		0.343759	5	-0.0530019	0.00522132	C	A							NA/NA/NA/	NA/NA/NA/		A	C		-5.30E-02	I	Y	8.55E-01	NA
rs9271354	3.46E-24	23.4610419		6	32584066			7	-0.0529678	0.00521935	T	C							NA/NA/NA/	NA/NA/NA/		C	T		-5.30E-02	I	Y	8.55E-01	NA
rs9271351	3.48E-24	23.45818745		6	32583860			4	-0.0529655	0.00521945	G	C							NA/NA/NA/	NA/NA/NA/		C	G		-5.30E-02	I	Y	8.55E-01	NA
rs3129762	3.48E-24	23.45808518		6	32585755			5	0.0530868	0.00523142	T	A							NA/NA/NA/	NA/NA/NA/		A	T		5.31E-02	I	Y	1.45E-01	NA
rs3129718	3.78E-24	23.42292891		6	32659838		2.403206	4	0.0585919	0.00577842	T	C							NA/NA/NA/	16811/4983/418/		C	T		5.86E-02	I	Y	1.28E-01	NA
rs66500466	3.85E-24	23.41440844		6	32590362				0.0530481	0.00523268	I	D							NA/NA/NA/	NA/NA/NA/		D	I		5.30E-02	I	Y	1.44E-01	NA
rs3997873	3.85E-24	23.41423593		6	32580723			7	-0.0530116	0.00522909	T	G							NA/NA/NA/	NA/NA/NA/		G	T		-5.30E-02	I	Y	8.55E-01	NA
rs3129898	3.86E-24	23.41360063		6	32422125			5	0.0537299	0.00530002	G	A							NA/NA/NA/	NA/NA/NA/		A	G		5.37E-02	I	Y	1.42E-01	NA
rs6852559	3.90E-24	23.40912474		4	123591521			5	0.0433816	0.00427967	G	A							NA/NA/NA/	NA/NA/NA/		A	G		4.34E-02	I	Y	7.56E-01	NA
rs34195497	4.00E-24	23.39763936	HLA-DRB6	6	32526670	intron		2b	0.0635099	0.00626686	G	A							NA/NA/NA/	10523/3389/413/		A	G		6.35E-02	I	Y	1.64E-01	NA
rs1398559	4.22E-24	23.37508395		4	123593320			5	-0.0433389	0.0042787	G	A							NA/NA/NA/	NA/NA/NA/		A	G		-4.33E-02	I	Y	2.44E-01	NA
rs1612904	4.37E-24	23.35997297		6	32669018		1.143975	6	0.0389334	0.00384506	C	A							NA/NA/NA/	34749/37645/10971/		A	C		3.89E-02	I	Y	3.58E-01	NA
rs9269047	4.73E-24	23.32523895		6	32438783			7	-0.0570714	0.00564063	G	C							NA/NA/NA/	NA/NA/NA/		C	G		-5.71E-02	I	Y	8.60E-01	NA
rs9275596	5.02E-24	23.29946242		6	32681631		17.351218	6	-0.0388792	0.00384489	T	C							NA/NA/NA/	10961/38781/35099/		C	T		-3.89E-02	I	Y	6.42E-01	NA
rs4577793	5.19E-24	23.28491466		6	32422722			7	0.0384962	0.00380824	T	C							NA/NA/NA/	NA/NA/NA/		C	T		3.85E-02	I	Y	4.18E-01	NA
rs3129721	5.20E-24	23.28366605		6	32676251			6	0.0388723	0.00384556	C	A							NA/NA/NA/	NA/NA/NA/		A	C		3.89E-02	I	Y	3.58E-01	NA
rs3129860	5.68E-24	23.24571743		6	32401079		0.105998	6	-0.0524839	0.00519654	G	A							NA/NA/NA/	1863/20886/62098/		A	G		-5.25E-02	I	Y	8.55E-01	NA
rs9271347	5.71E-24	23.24322397		6	32583543			6	-0.0527411	0.00522229	G	A							NA/NA/NA/	NA/NA/NA/		A	G		-5.27E-02	I	Y	8.55E-01	NA
rs3763323	5.99E-24	23.22269065		6	32406843			6	-0.0524668	0.00519752	T	C							NA/NA/NA/	NA/NA/NA/		C	T		-5.25E-02	I	Y	8.55E-01	NA
rs3129868	6.10E-24	23.21455413		6	32404377		0.443376	6	-0.0524611	0.0051979	C	A							NA/NA/NA/	1441/16241/48643/		A	C		-5.25E-02	I	Y	8.55E-01	NA
rs3117116	6.32E-24	23.19932965	BTNL2	6	32367017	intron	0.558285	6	0.0524895	0.00520249	G	A							NA/NA/NA/	NA/NA/NA/		A	G		5.25E-02	I	Y	1.45E-01	NA
rs12648663	6.55E-24	23.18344917		4	123608697			6	-0.0438328	0.00434603	G	A							NA/NA/NA/	NA/NA/NA/		A	G		-4.38E-02	I	Y	2.40E-01	NA
rs3129865	6.56E-24	23.18326236		6	32404048			5	0.0524282	0.00519829	G	C							NA/NA/NA/	NA/NA/NA/		C	G		5.24E-02	I	Y	1.45E-01	NA
rs11374323	6.57E-24	23.18211811		4	123607925				-0.0438284	0.00434573	I	D							NA/NA/NA/	NA/NA/NA/		D	I		-4.38E-02	I	Y	2.40E-01	NA
rs3134994	7.90E-24	23.10231024		6	32637680			6	0.0462017	0.00458928	T	C							NA/NA/NA/	NA/NA/NA/		C	T		4.62E-02	I	Y	2.38E-01	NA
rs3135004	8.27E-24	23.08228396		6	32586420			7	-0.0504243	0.00501098	G	A							NA/NA/NA/	NA/NA/NA/		A	G		-5.04E-02	I	Y	8.16E-01	NA
rs9268796	8.33E-24	23.07948014		6	32421329			7	0.0379186	0.00376844	T	G							NA/NA/NA/	NA/NA/NA/		G	T		3.79E-02	I	Y	4.06E-01	NA
rs3134970	9.02E-24	23.04480213		6	32654202			7	0.0438782	0.00436414	T	C							NA/NA/NA/	NA/NA/NA/		C	T		4.39E-02	I	Y	2.47E-01	NA
rs1794524	9.07E-24	23.0422309		6	32675902		0.075661	7	0.0387819	0.00385748	T	G							NA/NA/NA/	NA/NA/NA/		G	T		3.88E-02	I	Y	3.61E-01	NA
rs9271069	1.09E-23	22.96207972		6	32575700			4	-0.0528424	0.00526557	G	A							NA/NA/NA/	NA/NA/NA/		A	G		-5.28E-02	I	Y	8.49E-01	NA
rs9268791	1.12E-23	22.95051838		6	32421073			6	0.0387935	0.00386665	T	C							NA/NA/NA/	NA/NA/NA/		C	T		3.88E-02	I	Y	3.68E-01	NA
rs4640926	1.32E-23	22.88036806		6	32446993			7	0.0610673	0.00609635	T	C							NA/NA/NA/	NA/NA/NA/		C	T		6.11E-02	I	Y	1.33E-01	NA
rs4959108	1.32E-23	22.87962681		6	32591922			6	0.0528328	0.00527447	G	A							NA/NA/NA/	NA/NA/NA/		A	G		5.28E-02	I	Y	1.47E-01	NA
rs3104391	1.60E-23	22.79560324		6	32594901			7	0.0532093	0.00532224	T	C							NA/NA/NA/	NA/NA/NA/		C	T		5.32E-02	I	Y	1.57E-01	NA
rs9271687	1.63E-23	22.78898097		6	32592985			3a	-0.0528988	0.00529199	G	A							NA/NA/NA/	NA/NA/NA/		A	G		-5.29E-02	I	Y	8.46E-01	NA
rs70993876	1.64E-23	22.78482791		6	32519338				-0.0548103	0.00548365	I	D							NA/NA/NA/	NA/NA/NA/		D	I		-5.48E-02	I	Y	8.54E-01	NA
rs3104392	1.85E-23	22.73196289		6	32594425			7	-0.052454	0.00525434	T	C							NA/NA/NA/	NA/NA/NA/		C	T		-5.25E-02	I	Y	8.52E-01	NA
rs3104369	1.92E-23	22.71607266		6	32602482		2.378252	1f	0.0429262	0.0043015	T	C							NA/NA/NA/	37322/24800/4192/		C	T		4.29E-02	I	Y	2.49E-01	NA
rs9268783	2.08E-23	22.68237954		6	32420715			7	0.0375825	0.00376894	T	C							NA/NA/NA/	NA/NA/NA/		C	T		3.76E-02	I	Y	4.09E-01	NA
6:32419278:T_TAA	2.13E-23	22.67065908			0				-0.0399727	0.00400972	I	D							NA/NA/NA/	NA/NA/NA/		D	I		-4.00E-02	I	Y	6.47E-01	NA
rs66884109	2.56E-23	22.59111077		6	32518369			7	0.0545825	0.00548519	G	A							NA/NA/NA/	NA/NA/NA/		A	G		5.46E-02	I	Y	1.57E-01	NA
rs6457589	2.92E-23	22.53444614		6	32419961			7	0.0376194	0.00378551	T	G							NA/NA/NA/	NA/NA/NA/		G	T		3.76E-02	I	Y	4.13E-01	NA
rs9269841	3.39E-23	22.4694891	HLA-DRB1	6	32550164	intron		6	-0.071716	0.00722729	G	A							NA/NA/NA/	NA/NA/NA/		A	G		-7.17E-02	I	Y	8.36E-01	NA
rs13190001	3.77E-23	22.42313482		5	131744482			6	0.0367631	0.0037089	T	C							NA/NA/NA/	NA/NA/NA/		C	T		3.68E-02	I	Y	4.35E-01	NA
rs3129767	4.22E-23	22.37461449		6	32594975			5	-0.0528781	0.0053407	T	G							NA/NA/NA/	NA/NA/NA/		G	T		-5.29E-02	I	Y	8.20E-01	NA
rs9268247	4.48E-23	22.34872877		6	32295419			6	-0.052448	0.00530046	C	A							NA/NA/NA/	NA/NA/NA/		A	C		-5.24E-02	I	Y	8.62E-01	NA
rs1049225	4.83E-23	22.31625973	HLA-DQB1	6	32627747	exon		4	-0.0466618	0.00471928	G	A							NA/NA/NA/	NA/NA/NA/		A	G		-4.67E-02	I	Y	7.62E-01	NA
rs9269901	5.74E-23	22.24146658	HLA-DRB1	6	32551192	intron		6	-0.0709932	0.00719256	T	C							NA/NA/NA/	3037/7094/0/		C	T		-7.10E-02	I	Y	8.23E-01	NA
rs9269840	5.86E-23	22.23205866	HLA-DRB1	6	32550150	intron		6	-0.0708206	0.00717666	G	A							NA/NA/NA/	NA/NA/NA/		A	G		-7.08E-02	I	Y	8.32E-01	NA
rs9269902	5.89E-23	22.22982425	HLA-DRB1	6	32551197	intron		6	-0.0709479	0.00718993	T	C							NA/NA/NA/	3929/1546/5819/		C	T		-7.09E-02	I	Y	8.22E-01	NA
rs7701967	5.91E-23	22.22854261		5	130059750			7	-0.0406217	0.00411683	G	A							NA/NA/NA/	NA/NA/NA/		A	G		-4.06E-02	I	Y	6.76E-01	NA
rs309389	8.44E-23	22.07373989		4	123610706			7	-0.050361	0.00512248	G	C							NA/NA/NA/	NA/NA/NA/		C	G		-5.04E-02	I	Y	1.57E-01	NA
rs9270105	8.69E-23	22.06099921	HLA-DRB1	6	32554760	intron		5	-0.070354	0.00715812	G	A							NA/NA/NA/	NA/NA/NA/		A	G		-7.04E-02	I	Y	8.45E-01	NA
rs162891	8.83E-23	22.05388489		5	131623268			6	-0.0380432	0.00387139	T	C							NA/NA/NA/	NA/NA/NA/		C	T		-3.80E-02	I	Y	3.44E-01	NA
rs9269896	1.03E-22	21.98771548	HLA-DRB1	6	32551098	intron		6	-0.0672691	0.00685613	G	C							NA/NA/NA/	NA/NA/NA/		C	G		-6.73E-02	I	Y	7.86E-01	NA
rs162892	1.07E-22	21.972031		5	131623250		6.37995	5	0.0385824	0.00393388	G	A							NA/NA/NA/	NA/NA/NA/		A	G		3.86E-02	I	Y	6.64E-01	NA
rs9270101	1.10E-22	21.9596113	HLA-DRB1	6	32554607	intron		7	0.07022	0.00716167	T	C							NA/NA/NA/	NA/NA/NA/		C	T		7.02E-02	I	Y	1.56E-01	NA
rs9270089	1.25E-22	21.90470509	HLA-DRB1	6	32554351	intron		6	0.0707471	0.00722484	T	C							NA/NA/NA/	NA/NA/NA/		C	T		7.07E-02	I	Y	1.55E-01	NA
rs3135461	1.46E-22	21.83511798		6	32680122			6	0.0428812	0.00438645	G	A							NA/NA/NA/	7758/3757/2749/		A	G		4.29E-02	I	Y	2.28E-01	NA
rs9270096	1.47E-22	21.83384233	HLA-DRB1	6	32554487	intron		6	0.0697967	0.00713983	T	G							NA/NA/NA/	NA/NA/NA/		G	T		6.98E-02	I	Y	1.60E-01	NA
rs11948761	1.51E-22	21.82168507		5	130370970			7	0.0411773	0.0042135	T	A							NA/NA/NA/	NA/NA/NA/		A	T		4.12E-02	I	Y	3.32E-01	NA
rs9275109	1.68E-22	21.77504502		6	32649676			6	-0.0383738	0.00393101	T	G							NA/NA/NA/	NA/NA/NA/		G	T		-3.84E-02	I	Y	6.40E-01	NA
rs7664318	1.77E-22	21.75303143		4	123599124		0.261889	7	-0.048989	0.00502109	G	A							NA/NA/NA/	60207/22526/2137/		A	G		-4.90E-02	I	Y	1.58E-01	NA
rs5875313	1.80E-22	21.7436383	HLA-B	6	31323776	intron			-0.039188	0.00401745	I	D							NA/NA/NA/	NA/NA/NA/		D	I		-3.92E-02	I	Y	6.77E-01	NA
rs6835638	1.90E-22	21.72078492		4	123601412		0.341197	7	-0.0489892	0.005025	T	C							NA/NA/NA/	NA/NA/NA/		C	T		-4.90E-02	I	Y	1.58E-01	NA
rs9270041	1.94E-22	21.71319336	HLA-DRB1	6	32553531	intron		7	-0.0708871	0.00727236	G	C							NA/NA/NA/	NA/NA/NA/		C	G		-7.09E-02	I	Y	8.36E-01	NA
rs5750339	1.99E-22	21.70037069	CSF2RB	22	37319589	intron		5	0.0364758	0.00374328	G	C							NA/NA/NA/	NA/NA/NA/		C	G		3.65E-02	I	Y	4.53E-01	NA
rs9269795	2.13E-22	21.67126373	HLA-DRB1	6	32549259	intron		4	0.0720124	0.00739525	G	A							NA/NA/NA/	NA/NA/NA/		A	G		7.20E-02	I	Y	1.53E-01	NA
rs9270035	2.23E-22	21.65142062	HLA-DRB1	6	32553446	intron		6	0.07047	0.00724031	G	A							NA/NA/NA/	10331/3019/9/		A	G		7.05E-02	I	Y	1.70E-01	NA
rs9271874	2.24E-22	21.64909716		6	32595424			7	0.0523819	0.00538227	T	C							NA/NA/NA/	NA/NA/NA/		C	T		5.24E-02	I	Y	1.92E-01	NA
rs3129849	2.33E-22	21.63306926		6	32397309			7	-0.0449385	0.00461924	G	A							NA/NA/NA/	NA/NA/NA/		A	G		-4.49E-02	I	Y	8.06E-01	NA
rs3129852	2.35E-22	21.62975345		6	32397784			6	0.0449348	0.00461923	G	A							NA/NA/NA/	NA/NA/NA/		A	G		4.49E-02	I	Y	1.94E-01	NA
rs3135341	2.36E-22	21.62686539		6	32398748			7	0.0449313	0.00461919	C	A							NA/NA/NA/	NA/NA/NA/		A	C		4.49E-02	I	Y	1.94E-01	NA
rs309390	2.37E-22	21.62476632		4	123610730			6	0.0498418	0.00512427	G	A							NA/NA/NA/	NA/NA/NA/		A	G		4.98E-02	I	Y	8.44E-01	NA
rs991061	2.43E-22	21.61433297		4	123596074		0.063609	6	0.0488603	0.00502463	G	A							NA/NA/NA/	NA/NA/NA/		A	G		4.89E-02	I	Y	8.42E-01	NA
rs6818422	2.43E-22	21.61414895		4	123580882			6	-0.0488492	0.00502351	G	A							NA/NA/NA/	NA/NA/NA/		A	G		-4.88E-02	I	Y	1.59E-01	NA
rs4833253	2.57E-22	21.5899334		4	123578850		0.026038	7	-0.0487522	0.00501646	G	A							NA/NA/NA/	60034/22302/2168/		A	G		-4.88E-02	I	Y	1.59E-01	NA
rs9268633	2.58E-22	21.58862276		6	32406473		0.273508	5	-0.0448827	0.00461845	G	A							NA/NA/NA/	NA/NA/NA/		A	G		-4.49E-02	I	Y	8.06E-01	NA
rs309391	2.60E-22	21.58443408		4	123610764			6	-0.0498295	0.00512799	G	A							NA/NA/NA/	NA/NA/NA/		A	G		-4.98E-02	I	Y	1.56E-01	NA
rs3763321	2.64E-22	21.57861327		6	32406704			6	0.0448723	0.00461849	T	G							NA/NA/NA/	NA/NA/NA/		G	T		4.49E-02	I	Y	1.94E-01	NA
rs925550	2.72E-22	21.56511507		4	123588526		0.05857	7	0.0488452	0.00502905	C	A							NA/NA/NA/	NA/NA/NA/		A	C		4.88E-02	I	Y	8.41E-01	NA
rs6534357	2.88E-22	21.54037836		4	123589353		0.05841	5	0.0488098	0.00502841	T	A							NA/NA/NA/	NA/NA/NA/		A	T		4.88E-02	I	Y	8.41E-01	NA
rs3135334	2.93E-22	21.53277087		6	32402686			6	-0.044824	0.00461864	T	C							NA/NA/NA/	NA/NA/NA/		C	T		-4.48E-02	I	Y	8.06E-01	NA
rs1913191	3.63E-22	21.44062011		4	123601514			6	-0.038368	0.00396228	T	A							NA/NA/NA/	NA/NA/NA/		A	T		-3.84E-02	I	Y	3.12E-01	NA
rs6836610	3.64E-22	21.43878648		4	123601697		0.351847	6	0.0383666	0.0039623	G	A							NA/NA/NA/	6988/29668/33100/		A	G		3.84E-02	I	Y	6.88E-01	NA
rs3134967	3.82E-22	21.41749802		6	32659315			7	-0.0425221	0.00439374	G	A							NA/NA/NA/	NA/NA/NA/		A	G		-4.25E-02	I	Y	7.05E-01	NA
rs9685849	4.04E-22	21.39394771		4	123588318		0.058663	4	-0.0487676	0.00504197	G	C							NA/NA/NA/	NA/NA/NA/		C	G		-4.88E-02	I	Y	1.57E-01	NA
rs3763327	4.20E-22	21.37695653		6	32413830		1.065985	6	0.0364958	0.00377478	G	C							NA/NA/NA/	NA/NA/NA/		C	G		3.65E-02	I	Y	3.85E-01	NA
rs12055445	4.53E-22	21.34432671		6	32626739			5	-0.0385321	0.00398857	G	A							NA/NA/NA/	NA/NA/NA/		A	G		-3.85E-02	I	Y	5.10E-01	NA
rs162902	4.55E-22	21.34174051		5	131590114			5	0.037167	0.00384751	G	C							NA/NA/NA/	NA/NA/NA/		C	G		3.72E-02	I	Y	6.53E-01	NA
rs162907	4.66E-22	21.33140631		5	131580152		0.019079	6	-0.03725	0.00385708	G	A							NA/NA/NA/	36695/38118/10011/		A	G		-3.73E-02	I	Y	3.42E-01	NA
rs6821165	4.67E-22	21.33113997		4	123609808			5	-0.0495563	0.00513137	T	C							NA/NA/NA/	NA/NA/NA/		C	T		-4.96E-02	I	Y	1.55E-01	NA
rs3129717	4.72E-22	21.32570206		6	32659308			7	0.0422301	0.00437335	T	C							NA/NA/NA/	NA/NA/NA/		C	T		4.22E-02	I	Y	2.96E-01	NA
rs7192	4.93E-22	21.30752852	HLA-DRA	6	32411646	exon	0.765496	1f	0.0364278	0.00377414	T	G							NA/NA/NA/	32223/39898/12741/		G	T		3.64E-02	I	Y	3.85E-01	NA
rs35901455	4.99E-22	21.30153407		4	123570975			6	-0.0489425	0.00507149	T	G							NA/NA/NA/	NA/NA/NA/		G	T		-4.89E-02	I	Y	1.58E-01	NA
rs7685420	5.12E-22	21.29032986		4	123602704			7	-0.0486431	0.00504185	T	C							NA/NA/NA/	NA/NA/NA/		C	T		-4.86E-02	I	Y	1.57E-01	NA
rs9268668	5.19E-22	21.2847565		6	32413889			7	0.0366533	0.00379963	C	A							NA/NA/NA/	NA/NA/NA/		A	C		3.67E-02	I	Y	3.74E-01	NA
rs991290	5.20E-22	21.28433587		4	123592856		0.058355	5	0.0486154	0.00503973	G	C							NA/NA/NA/	NA/NA/NA/		C	G		4.86E-02	I	Y	8.43E-01	NA
rs9268790	5.22E-22	21.28254836		6	32421010			7	-0.0371473	0.00385105	G	A							NA/NA/NA/	NA/NA/NA/		A	G		-3.71E-02	I	Y	5.70E-01	NA
rs9270019	5.50E-22	21.25936024	HLA-DRB1	6	32553053	intron		6	0.0713909	0.00740517	G	C							NA/NA/NA/	10540/1943/197/		C	G		7.14E-02	I	Y	1.60E-01	NA
rs81598	5.53E-22	21.25729529		5	131587960		3.978287	6	0.0372302	0.00386203	G	C							NA/NA/NA/	NA/NA/NA/		C	G		3.72E-02	I	Y	6.58E-01	NA
rs2213584	5.70E-22	21.24430347		6	32413259			4	-0.0363625	0.00377323	G	A							NA/NA/NA/	9917/31204/25230/		A	G		-3.64E-02	I	Y	6.15E-01	NA
rs4833840	5.73E-22	21.24190829		4	123584237		0.257129	6	-0.048554	0.0050386	G	C							NA/NA/NA/	NA/NA/NA/		C	G		-4.86E-02	I	Y	1.58E-01	NA
rs1131275	5.77E-22	21.23917508	HLA-B	6	31323960	exon		4	0.0398534	0.00413599	G	C							NA/NA/NA/	NA/NA/NA/		C	G		3.99E-02	I	Y	3.66E-01	NA
rs4535443	5.79E-22	21.23749624		5	131572561			7	0.0371764	0.00385832	G	A							NA/NA/NA/	NA/NA/NA/		A	G		3.72E-02	I	Y	6.57E-01	NA
rs2227139	5.92E-22	21.22789916		6	32413459		0.801608	1f	0.0363474	0.00377318	G	A							NA/NA/NA/	32224/39708/12748/		A	G		3.63E-02	I	Y	3.85E-01	NA
rs7194	5.94E-22	21.22619162	HLA-DRA	6	32412480	exon	0.697721	1f	0.0363538	0.00377401	G	A							NA/NA/NA/	30880/38328/12237/		A	G		3.64E-02	I	Y	3.85E-01	NA
rs9269698	5.95E-22	21.225816	HLA-DRB1	6	32546986	intron		5	0.0673713	0.006994	G	C							NA/NA/NA/	NA/NA/NA/		C	G		6.74E-02	I	Y	1.69E-01	NA
rs7195	6.00E-22	21.22201816	HLA-DRA	6	32412539	exon		1f	-0.0363495	0.00377394	G	A							NA/NA/NA/	NA/NA/NA/		A	G		-3.63E-02	I	Y	6.15E-01	NA
rs4935354	6.01E-22	21.22135827	HLA-DRA	6	32412398	intron	0.711911	1f	-0.0363623	0.00377533	T	C							NA/NA/NA/	NA/NA/NA/		C	T		-3.64E-02	I	Y	6.14E-01	NA
rs733300	6.12E-22	21.21318401		5	131572243			6	0.0371668	0.00385963	G	A							NA/NA/NA/	NA/NA/NA/		A	G		3.72E-02	I	Y	6.57E-01	NA
rs2213585	6.27E-22	21.20238835		6	32413150		0.754287	1d	0.0363204	0.00377275	G	A							NA/NA/NA/	25227/31196/9916/		A	G		3.63E-02	I	Y	3.85E-01	NA
rs2213586	6.48E-22	21.188427		6	32413094			1f	-0.0363077	0.00377272	G	A							NA/NA/NA/	12737/39902/31419/		A	G		-3.63E-02	I	Y	6.15E-01	NA
rs162904	6.57E-22	21.18234144	PDLIM4	5	131595784	intron	0.038605	1b	-0.0370207	0.00384738	T	C							NA/NA/NA/	2187/2454/607/		C	T		-3.70E-02	I	Y	3.46E-01	NA
rs72911938	6.57E-22	21.18214652		4	123571960			6	0.0489498	0.00508714	G	A							NA/NA/NA/	NA/NA/NA/		A	G		4.89E-02	I	Y	8.44E-01	NA
rs371709	6.70E-22	21.17419169		5	131583240			7	0.0371019	0.0038566	G	A							NA/NA/NA/	NA/NA/NA/		A	G		3.71E-02	I	Y	6.58E-01	NA
rs1060270	6.85E-22	21.16424476	HLA-DRB1	6	32546603	exon		5	-0.0674264	0.00701033	G	A							NA/NA/NA/	NA/NA/NA/		A	G		-6.74E-02	I	Y	8.29E-01	NA
rs28619895	6.91E-22	21.16059424		4	123605075			7	0.0489924	0.00509428	G	A							NA/NA/NA/	NA/NA/NA/		A	G		4.90E-02	I	Y	8.44E-01	NA
rs9269762	6.98E-22	21.15637112	HLA-DRB1	6	32548321	intron		4	-0.0701338	0.00729323	T	C							NA/NA/NA/	NA/NA/NA/		C	T		-7.01E-02	I	Y	8.38E-01	NA
rs6831934	7.02E-22	21.15392899		4	123588836		0.058535	7	-0.0484607	0.00503982	G	A							NA/NA/NA/	NA/NA/NA/		A	G		-4.85E-02	I	Y	1.58E-01	NA
rs1005599	7.08E-22	21.14970551		6	31276447			5	0.0416813	0.00433522	G	C							NA/NA/NA/	NA/NA/NA/		C	G		4.17E-02	I	Y	2.48E-01	NA
rs17006039	7.17E-22	21.14477047		4	123605743		0.633208	6	-0.0491161	0.00510914	G	C							NA/NA/NA/	NA/NA/NA/		C	G		-4.91E-02	I	Y	1.55E-01	NA
rs2036982	7.77E-22	21.10977577		4	123584946		1.369884	3a	0.0380481	0.00396125	T	C							NA/NA/NA/	NA/NA/NA/		C	T		3.80E-02	I	Y	6.87E-01	NA
rs12504304	7.80E-22	21.10801733		4	123570390			7	0.0489712	0.00509868	G	A							NA/NA/NA/	NA/NA/NA/		A	G		4.90E-02	I	Y	8.44E-01	NA
rs12504249	7.82E-22	21.1066139		4	123570464			7	-0.048954	0.00509708	T	C							NA/NA/NA/	NA/NA/NA/		C	T		-4.90E-02	I	Y	1.56E-01	NA
rs17005992	8.28E-22	21.08221363		4	123583615			6	-0.0485205	0.00505499	T	A							NA/NA/NA/	NA/NA/NA/		A	T		-4.85E-02	I	Y	1.56E-01	NA
rs4833841	8.29E-22	21.08118466		4	123584597			7	-0.0485316	0.00505627	T	C							NA/NA/NA/	NA/NA/NA/		C	T		-4.85E-02	I	Y	1.56E-01	NA
rs142495392	8.49E-22	21.07106827		4	123585067				0.0485267	0.00505703	I	D							NA/NA/NA/	NA/NA/NA/		D	I		4.85E-02	I	Y	8.44E-01	NA
rs4504509	8.55E-22	21.06820561		6	32399159			5	0.0443409	0.00462115	T	C							NA/NA/NA/	NA/NA/NA/		C	T		4.43E-02	I	Y	1.99E-01	NA
rs6811007	8.59E-22	21.06623036		4	123585362		0.083001	5	0.0485235	0.00505731	G	A							NA/NA/NA/	NA/NA/NA/		A	G		4.85E-02	I	Y	8.44E-01	NA
rs12511287	8.59E-22	21.06599369		4	123578531		0.024283	7	0.0380239	0.00396302	T	A							NA/NA/NA/	NA/NA/NA/		A	T		3.80E-02	I	Y	6.88E-01	NA
rs6844999	8.65E-22	21.06309286		4	123581235		0.314426	7	0.0484792	0.00505308	T	G							NA/NA/NA/	1625/17461/47252/		G	T		4.85E-02	I	Y	8.44E-01	NA
rs35861851	9.12E-22	21.04018806		4	123588491		0.058663		-0.048507	0.00505885	I	D							NA/NA/NA/	NA/NA/NA/		D	I		-4.85E-02	I	Y	1.56E-01	NA
rs6837455	9.48E-22	21.02333737		4	123588942		0.05847	5	0.0484807	0.00505822	G	C							NA/NA/NA/	NA/NA/NA/		C	G		4.85E-02	I	Y	8.44E-01	NA
rs6825988	9.62E-22	21.01691026		4	123582081			7	0.037933	0.00395836	G	A							NA/NA/NA/	NA/NA/NA/		A	G		3.79E-02	I	Y	6.88E-01	NA
rs3033548	9.96E-22	21.00182046		4	123580531				0.0484372	0.00505638	I	D							NA/NA/NA/	NA/NA/NA/		D	I		4.84E-02	I	Y	8.44E-01	NA
rs162894	1.03E-21	20.98530309		5	131611872		0.179142	7	-0.0368929	0.00385285	T	G							NA/NA/NA/	NA/NA/NA/		G	T		-3.69E-02	I	Y	3.44E-01	NA
rs7678116	1.07E-21	20.969113		4	123571118		0.021773	7	0.0491754	0.00513762	G	A							NA/NA/NA/	NA/NA/NA/		A	G		4.92E-02	I	Y	8.47E-01	NA
rs58243514	1.10E-21	20.95906949		4	123592371			7	-0.0483904	0.00505687	G	C							NA/NA/NA/	NA/NA/NA/		C	G		-4.84E-02	I	Y	1.56E-01	NA
rs9271138	1.10E-21	20.95893118		6	32577025			6	0.056237	0.00587647	T	G							NA/NA/NA/	NA/NA/NA/		G	T		5.62E-02	I	Y	2.12E-01	NA
rs309387	1.13E-21	20.94752153		4	123609937		0.632312	5	-0.042409	0.00443308	T	A							NA/NA/NA/	NA/NA/NA/		A	T		-4.24E-02	I	Y	2.30E-01	NA
rs60318098	1.29E-21	20.88966286		4	123599898			7	-0.0482564	0.00505161	G	A							NA/NA/NA/	NA/NA/NA/		A	G		-4.83E-02	I	Y	1.56E-01	NA
rs7685595	1.36E-21	20.86691159		4	123602779			6	-0.0483075	0.00505984	T	C							NA/NA/NA/	NA/NA/NA/		C	T		-4.83E-02	I	Y	1.56E-01	NA
rs34979133	1.39E-21	20.85743535		6	32406245				0.0423733	0.00443933	I	D							NA/NA/NA/	NA/NA/NA/		D	I		4.24E-02	I	Y	2.16E-01	NA
rs6534358	1.39E-21	20.85739782		4	123595191			5	-0.0482403	0.005054	G	C							NA/NA/NA/	NA/NA/NA/		C	G		-4.82E-02	I	Y	1.56E-01	NA
rs270621	1.45E-21	20.83788386	PDLIM4	5	131605821	intron		4	-0.0367614	0.00385327	C	A							NA/NA/NA/	NA/NA/NA/		A	C		-3.68E-02	I	Y	3.43E-01	NA
rs12501008	1.66E-21	20.77997826		4	123597440		0.08515	7	0.0481141	0.00505057	G	A							NA/NA/NA/	2075/22270/60546/		A	G		4.81E-02	I	Y	8.44E-01	NA
rs1473072	1.75E-21	20.75741385		5	131574370		0.513284	4	-0.0366758	0.00385207	G	A							NA/NA/NA/	NA/NA/NA/		A	G		-3.67E-02	I	Y	3.44E-01	NA
rs201935471	1.75E-21	20.75706371			0				0.0366722	0.00385173	I	D							NA/NA/NA/	NA/NA/NA/		D	I		3.67E-02	I	Y	6.57E-01	NA
rs9268199	1.81E-21	20.74322695	C6orf10	6	32278635	intron	0.003699	6	0.0447698	0.00470387	G	A							NA/NA/NA/	43884/19070/2368/		A	G		4.48E-02	I	Y	1.84E-01	NA
rs9268138	1.92E-21	20.71612913		6	32255454		0.025919	7	-0.0498652	0.0052428	G	A							NA/NA/NA/	NA/NA/NA/		A	G		-4.99E-02	I	Y	8.59E-01	NA
rs9268106	1.96E-21	20.70712616		6	32247115			7	0.049855	0.00524292	T	A							NA/NA/NA/	NA/NA/NA/		A	T		4.99E-02	I	Y	1.41E-01	NA
rs9268104	1.97E-21	20.70612279		6	32246919			7	-0.0498537	0.00524292	G	A							NA/NA/NA/	NA/NA/NA/		A	G		-4.99E-02	I	Y	8.59E-01	NA
rs57778209	2.02E-21	20.69472604		4	123567820				0.0488509	0.00513893	I	D							NA/NA/NA/	NA/NA/NA/		D	I		4.89E-02	I	Y	8.43E-01	NA
rs9264962	2.36E-21	20.62662267		6	31276435			5	0.0407844	0.00429776	G	C							NA/NA/NA/	NA/NA/NA/		C	G		4.08E-02	I	Y	2.54E-01	NA
rs6457535	2.39E-21	20.62192567	C6orf10	6	32262406	intron	0.026122	5	-0.0497786	0.00524617	G	A							NA/NA/NA/	NA/NA/NA/		A	G		-4.98E-02	I	Y	8.59E-01	NA
rs10051679	2.42E-21	20.61575414		5	131570931		1.392124	5	-0.0360849	0.00380359	T	A							NA/NA/NA/	NA/NA/NA/		A	T		-3.61E-02	I	Y	3.65E-01	NA
rs9268786	2.54E-21	20.59440437		6	32420855			6	0.0373882	0.00394309	T	C							NA/NA/NA/	NA/NA/NA/		C	T		3.74E-02	I	Y	4.52E-01	NA
rs3900945	2.59E-21	20.58742354		5	131592870		0.037498	4	-0.0362475	0.00382347	T	C							NA/NA/NA/	27532/30257/8422/		C	T		-3.62E-02	I	Y	3.56E-01	NA
rs9268787	2.72E-21	20.56588159		6	32420864			7	-0.0373674	0.00394375	G	A							NA/NA/NA/	NA/NA/NA/		A	G		-3.74E-02	I	Y	5.48E-01	NA
rs11741341	2.97E-21	20.52669701		5	131570218			5	0.0359788	0.00380098	G	A							NA/NA/NA/	NA/NA/NA/		A	G		3.60E-02	I	Y	6.35E-01	NA
rs9791170	3.20E-21	20.49457053		5	131569627		0.278048	1f	-0.0359266	0.00379858	T	C							NA/NA/NA/	32845/37596/10965/		C	T		-3.59E-02	I	Y	3.65E-01	NA
rs2853981	3.26E-21	20.48728626	MICA	6	31378768	intron	0.820422	6	-0.0353982	0.00374341	G	A							NA/NA/NA/	11920/28032/19248/		A	G		-3.54E-02	I	Y	5.59E-01	NA
rs2853977	3.26E-21	20.48658661	MICA	6	31379304	intron	0.607127	5	-0.0353912	0.00374273	T	A							NA/NA/NA/	0/10197/4707/		A	T		-3.54E-02	I	Y	5.59E-01	NA
rs2256183	3.38E-21	20.47145094	MICA	6	31380529	intron	0.783043	6	-0.0353852	0.00374354	G	A							NA/NA/NA/	NA/NA/NA/		A	G		-3.54E-02	I	Y	5.59E-01	NA
rs2256174	3.49E-21	20.45774987	MICA	6	31380422	intron		5	-0.0353727	0.00374353	G	A							NA/NA/NA/	NA/NA/NA/		A	G		-3.54E-02	I	Y	5.59E-01	NA
rs4821561	3.50E-21	20.45637889	CSF2RB	22	37311877	intron	0.020833	6	-0.0346997	0.00367243	T	C							NA/NA/NA/	NA/NA/NA/		C	T		-3.47E-02	I	Y	5.25E-01	NA
rs67841474	3.50E-21	20.4555016		6	31380160				0.0353733	0.0037438	I	D							NA/NA/NA/	NA/NA/NA/		D	I		3.54E-02	I	Y	4.41E-01	NA
rs9268321	3.53E-21	20.45282733	C6orf10	6	32329598	intron		6	-0.0495976	0.00524962	G	A							NA/NA/NA/	NA/NA/NA/		A	G		-4.96E-02	I	Y	8.59E-01	NA
rs3104374	3.58E-21	20.44579077		6	32600288			7	-0.055367	0.00586095	G	C							NA/NA/NA/	NA/NA/NA/		C	G		-5.54E-02	I	Y	8.09E-01	NA
rs71583465	3.59E-21	20.44495515	PDLIM4	5	131594628	intron		5	-0.0361283	0.00382474	G	C							NA/NA/NA/	NA/NA/NA/		C	G		-3.61E-02	I	Y	3.56E-01	NA
rs3117115	3.62E-21	20.44071955	C6orf10	6	32324055	intron	0.003491	7	-0.0495789	0.00524927	C	A							NA/NA/NA/	NA/NA/NA/		A	C		-4.96E-02	I	Y	8.59E-01	NA
rs10036208	3.89E-21	20.40992649		5	131571323		0.319927	6	-0.0362558	0.00384168	T	C							NA/NA/NA/	NA/NA/NA/		C	T		-3.63E-02	I	Y	3.49E-01	NA
rs1634791	4.17E-21	20.37986395		6	31276777			5	-0.0366414	0.00388553	G	A							NA/NA/NA/	NA/NA/NA/		A	G		-3.66E-02	I	Y	6.12E-01	NA
rs1005598	4.17E-21	20.37938513		6	31276760			5	0.0366402	0.00388546	T	C							NA/NA/NA/	NA/NA/NA/		C	T		3.66E-02	I	Y	3.88E-01	NA
rs9267955	4.26E-21	20.37015225		6	32213150		4.499691	5	-0.0493941	0.00523916	G	A							NA/NA/NA/	NA/NA/NA/		A	G		-4.94E-02	I	Y	8.58E-01	NA
rs2596528	4.47E-21	20.34984601		6	31385485			6	0.0352808	0.00374413	T	C							NA/NA/NA/	NA/NA/NA/		C	T		3.53E-02	I	Y	4.41E-01	NA
rs2596530	4.72E-21	20.32627612		6	31387373		1.272036	6	0.0352583	0.00374401	G	A							NA/NA/NA/	25661/39017/16163/		A	G		3.53E-02	I	Y	4.41E-01	NA
rs3117117	4.91E-21	20.30874076	C6orf10	6	32321272	intron	0.003539	5	0.0490031	0.00520589	C	A							NA/NA/NA/	NA/NA/NA/		A	C		4.90E-02	I	Y	1.44E-01	NA
rs162890	5.06E-21	20.29589755		5	131623658		4.047921	4	-0.0371888	0.00395209	T	C							NA/NA/NA/	NA/NA/NA/		C	T		-3.72E-02	I	Y	3.37E-01	NA
rs9267992	5.24E-21	20.28036051		6	32220397		0.299436	1f	0.0492526	0.00523622	G	A							NA/NA/NA/	51637/16673/1515/		A	G		4.93E-02	I	Y	1.42E-01	NA
rs1807544	5.31E-21	20.27497255	CSF2RB	22	37311219	intron		7	-0.0345302	0.00367154	T	C							NA/NA/NA/	NA/NA/NA/		C	T		-3.45E-02	I	Y	5.25E-01	NA
rs2516448	5.37E-21	20.27011954		6	31390410		0.243468	6	0.0351988	0.0037431	T	C							NA/NA/NA/	26861/39507/16295/		C	T		3.52E-02	I	Y	4.41E-01	NA
rs9267953	5.38E-21	20.26885543		6	32212699			5	0.0492888	0.00524162	T	C							NA/NA/NA/	NA/NA/NA/		C	T		4.93E-02	I	Y	1.42E-01	NA
rs36002510	5.45E-21	20.26348876		6	31388175				0.0351984	0.00374369	I	D							NA/NA/NA/	NA/NA/NA/		D	I		3.52E-02	I	Y	4.41E-01	NA
rs2899276	5.46E-21	20.26283281	CSF2RB	22	37312173	intron	0.020702	4	0.0344754	0.00366686	T	C							NA/NA/NA/	NA/NA/NA/		C	T		3.45E-02	I	Y	4.75E-01	NA
rs2844511	5.71E-21	20.24350995		6	31389784		0.306929	6	-0.0351791	0.00374357	G	A							NA/NA/NA/	16881/40984/26971/		A	G		-3.52E-02	I	Y	5.59E-01	NA
rs1807545	5.71E-21	20.24342474	CSF2RB	22	37311275	intron		7	-0.0344963	0.00367092	C	A							NA/NA/NA/	NA/NA/NA/		A	C		-3.45E-02	I	Y	5.25E-01	NA
rs1807546	5.74E-21	20.24137571	CSF2RB	22	37311425	intron	0.037237	7	-0.034488	0.00367023	C	A							NA/NA/NA/	NA/NA/NA/		A	C		-3.45E-02	I	Y	5.25E-01	NA
rs2596531	5.78E-21	20.23800605		6	31387557		1.348841	7	-0.0351783	0.00374402	T	C							NA/NA/NA/	16880/40959/26973/		C	T		-3.52E-02	I	Y	5.59E-01	NA
rs2049908	5.88E-21	20.23076081	CSF2RB	22	37311089	intron	0.099918	7	-0.0344944	0.00367192	G	A							NA/NA/NA/	NA/NA/NA/		A	G		-3.45E-02	I	Y	5.25E-01	NA
rs2413435	5.89E-21	20.22960239	CSF2RB	22	37312264	intron	0.020962	4	-0.0344304	0.00366522	T	G							NA/NA/NA/	NA/NA/NA/		G	T		-3.44E-02	I	Y	5.25E-01	NA
rs4821565	6.31E-21	20.19975733	CSF2RB	22	37314415	intron	0.011575	6	0.0343739	0.00366202	T	C							NA/NA/NA/	NA/NA/NA/		C	T		3.44E-02	I	Y	4.75E-01	NA
rs4437064	6.42E-21	20.19279454	CSF2RB	22	37319947	intron		5	-0.0349453	0.00372357	G	C							NA/NA/NA/	NA/NA/NA/		C	G		-3.49E-02	I	Y	5.29E-01	NA
rs7451330	6.57E-21	20.18257744	C6orf10	6	32295965	intron		7	0.0488324	0.00520468	T	C							NA/NA/NA/	NA/NA/NA/		C	T		4.88E-02	I	Y	1.44E-01	NA
rs5756405	6.58E-21	20.18209434	CSF2RB	22	37310954	intron		7	-0.0344554	0.00367239	G	A							NA/NA/NA/	NA/NA/NA/		A	G		-3.45E-02	I	Y	5.25E-01	NA
rs2413436	7.17E-21	20.14428767	CSF2RB	22	37312561	intron	0.421962	7	-0.0343168	0.0036612	G	A							NA/NA/NA/	19188/42376/23317/		A	G		-3.43E-02	I	Y	5.25E-01	NA
rs1634789	7.25E-21	20.13948412		6	31277087			2b	0.0363091	0.00387423	G	A							NA/NA/NA/	8844/8050/4253/		A	G		3.63E-02	I	Y	3.89E-01	NA
rs27879	7.41E-21	20.13043682		5	131432689		0.230408	6	-0.0351833	0.00375499	C	A							NA/NA/NA/	NA/NA/NA/		A	C		-3.52E-02	I	Y	3.94E-01	NA
rs4821569	7.91E-21	20.10207231	CSF2RB	22	37316873	intron		5	-0.0343244	0.00366603	G	A							NA/NA/NA/	NA/NA/NA/		A	G		-3.43E-02	I	Y	5.22E-01	NA
rs9607392	8.16E-21	20.08853024	CSF2RB	22	37315592	intron		6	-0.034278	0.00366236	T	C							NA/NA/NA/	NA/NA/NA/		C	T		-3.43E-02	I	Y	5.25E-01	NA
rs4821566	8.19E-21	20.08688847	CSF2RB	22	37314507	intron	0.010006	7	-0.0342756	0.00366226	G	C							NA/NA/NA/	NA/NA/NA/		C	G		-3.43E-02	I	Y	5.25E-01	NA
rs9610607	8.22E-21	20.08533957	CSF2RB	22	37315759	intron		6	0.0342753	0.00366238	T	C							NA/NA/NA/	NA/NA/NA/		C	T		3.43E-02	I	Y	4.76E-01	NA
rs9607396	8.25E-21	20.08352026	CSF2RB	22	37315912	intron	0.012005	7	0.0342735	0.00366236	C	A							NA/NA/NA/	NA/NA/NA/		A	C		3.43E-02	I	Y	4.76E-01	NA
rs9607391	8.27E-21	20.0826673	CSF2RB	22	37314770	intron	0.008116	7	-0.0342762	0.00366273	T	A							NA/NA/NA/	NA/NA/NA/		A	T		-3.43E-02	I	Y	5.25E-01	NA
rs9607390	8.42E-21	20.07477147	CSF2RB	22	37314533	intron	0.008281	7	-0.0342761	0.00366347	T	C							NA/NA/NA/	NA/NA/NA/		C	T		-3.43E-02	I	Y	5.25E-01	NA
rs9607397	8.62E-21	20.06465399	CSF2RB	22	37315988	intron	2.666344	5	-0.0342539	0.00366206	T	C							NA/NA/NA/	NA/NA/NA/		C	T		-3.43E-02	I	Y	5.24E-01	NA
rs2247179	9.01E-21	20.04539862		6	31266952			6	0.0400783	0.00428689	T	A							NA/NA/NA/	NA/NA/NA/		A	T		4.01E-02	I	Y	2.66E-01	NA
rs9607398	9.31E-21	20.0311035	CSF2RB	22	37316041	intron		5	-0.0342093	0.0036605	T	C							NA/NA/NA/	NA/NA/NA/		C	T		-3.42E-02	I	Y	5.22E-01	NA
rs5750338	9.35E-21	20.02909504	CSF2RB	22	37316125	intron		7	0.0342066	0.00366039	G	A							NA/NA/NA/	NA/NA/NA/		A	G		3.42E-02	I	Y	4.78E-01	NA
rs10463891	9.40E-21	20.02697473	PDLIM4	5	131597392	intron	0.117146	1b	0.0357928	0.00383035	G	A							NA/NA/NA/	NA/NA/NA/		A	G		3.58E-02	I	Y	6.47E-01	NA
rs5756407	9.43E-21	20.02556891	CSF2RB	22	37316259	intron	0.041159	5	0.0342086	0.00366095	T	C							NA/NA/NA/	NA/NA/NA/		C	T		3.42E-02	I	Y	4.79E-01	NA
rs4239882	9.60E-21	20.01793601	CSF2RB	22	37314008	intron	0.017154	6	-0.0342091	0.00366173	G	A							NA/NA/NA/	NA/NA/NA/		A	G		-3.42E-02	I	Y	5.25E-01	NA
rs4361510	9.67E-21	20.01441187	PDLIM4	5	131599647	intron		4	0.0357731	0.0038295	T	C							NA/NA/NA/	NA/NA/NA/		C	T		3.58E-02	I	Y	6.47E-01	NA
rs9271513	9.69E-21	20.01353865		6	32589523			5	-0.044079	0.00471875	G	C							NA/NA/NA/	NA/NA/NA/		C	G		-4.41E-02	I	Y	8.10E-01	NA
rs2105898	9.75E-21	20.01092412		6	32590498			4	0.0440323	0.00471407	T	G							NA/NA/NA/	NA/NA/NA/		G	T		4.40E-02	I	Y	1.89E-01	NA
rs4705852	9.96E-21	20.0018052	PDLIM4	5	131602807	intron		5	0.035747	0.00382796	G	A							NA/NA/NA/	NA/NA/NA/		A	G		3.57E-02	I	Y	6.47E-01	NA
rs61352298	9.96E-21	20.00175898	PDLIM4	5	131600589	intron		5	-0.0357533	0.00382864	G	C							NA/NA/NA/	NA/NA/NA/		C	G		-3.58E-02	I	Y	3.53E-01	NA
rs1979981	1.02E-20	19.99159573	PDLIM4	5	131601720	intron		4	-0.0357366	0.00382787	G	A							NA/NA/NA/	NA/NA/NA/		A	G		-3.57E-02	I	Y	3.53E-01	NA
rs1007602	1.03E-20	19.98679189	PDLIM4	5	131602166	exon	0.318192	2b	-0.0357291	0.00382755	T	C							NA/NA/NA/	35609/38643/10658/		C	T		-3.57E-02	I	Y	3.53E-01	NA
rs9271732	1.14E-20	19.94429301		6	32593627			7	0.0433274	0.0046467	G	A							NA/NA/NA/	NA/NA/NA/		A	G		4.33E-02	I	Y	2.48E-01	NA
rs932019	1.16E-20	19.93594279	PDLIM4	5	131599370	intron		2b	-0.0357026	0.00382981	T	C							NA/NA/NA/	NA/NA/NA/		C	T		-3.57E-02	I	Y	3.53E-01	NA
rs4821567	1.19E-20	19.92332315	CSF2RB	22	37316388	intron	0.030618	5	0.0341081	0.00365997	T	G							NA/NA/NA/	1416/2577/1250/		G	T		3.41E-02	I	Y	4.78E-01	NA
rs4821568	1.20E-20	19.9198463	CSF2RB	22	37316476	intron	0.030602	6	0.0341028	0.00365973	T	C							NA/NA/NA/	23093/42388/19403/		C	T		3.41E-02	I	Y	4.78E-01	NA
rs25887	1.21E-20	19.916329		5	131416061		0.185751	5	-0.0345004	0.00370275	C	A							NA/NA/NA/	27351/41821/15723/		A	C		-3.45E-02	I	Y	4.31E-01	NA
rs7727038	1.27E-20	19.89637072		5	131590257		0.117248	4	0.0341934	0.00367173	T	C							NA/NA/NA/	NA/NA/NA/		C	T		3.42E-02	I	Y	5.43E-01	NA
rs4820261	1.30E-20	19.88633067	CSF2RB	22	37316949	intron	0.030601	5	0.0341008	0.00366275	G	A							NA/NA/NA/	NA/NA/NA/		A	G		3.41E-02	I	Y	4.78E-01	NA
rs4821560	1.32E-20	19.8802263	CSF2RB	22	37311806	intron	0.025455	7	0.0341675	0.0036705	T	G							NA/NA/NA/	NA/NA/NA/		G	T		3.42E-02	I	Y	4.79E-01	NA
rs7410682	1.33E-20	19.87574038	CSF2RB	22	37317258	intron		7	-0.0341124	0.00366501	G	A							NA/NA/NA/	NA/NA/NA/		A	G		-3.41E-02	I	Y	5.22E-01	NA
rs4821570	1.33E-20	19.87524479	CSF2RB	22	37317177	intron		5	-0.0341077	0.00366455	G	C							NA/NA/NA/	NA/NA/NA/		C	G		-3.41E-02	I	Y	5.22E-01	NA
rs4820262	1.34E-20	19.87352117	CSF2RB	22	37317109	intron	0.03057	4	0.0341017	0.00366408	T	C							NA/NA/NA/	NA/NA/NA/		C	T		3.41E-02	I	Y	4.78E-01	NA
rs9271629	1.37E-20	19.86192477		6	32591976			6	0.0443966	0.00477167	C	A							NA/NA/NA/	NA/NA/NA/		A	C		4.44E-02	I	Y	2.01E-01	NA
rs9271631	1.38E-20	19.86130267		6	32591996			6	-0.0443034	0.00476174	G	A							NA/NA/NA/	NA/NA/NA/		A	G		-4.43E-02	I	Y	8.01E-01	NA
rs2395517	1.39E-20	19.85756986		6	32597792			6	-0.0543113	0.00583759	T	A							NA/NA/NA/	NA/NA/NA/		A	T		-5.43E-02	I	Y	8.11E-01	NA
rs9266262	1.43E-20	19.84325706		6	31325932			5	0.0399385	0.00429464	G	A							NA/NA/NA/	37112/37467/7295/		A	G		3.99E-02	I	Y	2.44E-01	NA
rs27678	1.46E-20	19.83637058		5	131417962			5	0.0349621	0.0037602	T	A							NA/NA/NA/	NA/NA/NA/		A	T		3.50E-02	I	Y	6.08E-01	NA
rs25889	1.46E-20	19.83551925		5	131423498			5	-0.034914	0.00375511	G	A							NA/NA/NA/	NA/NA/NA/		A	G		-3.49E-02	I	Y	3.95E-01	NA
rs9271655	1.48E-20	19.82935405		6	32592567			6	0.0448252	0.00482187	G	A							NA/NA/NA/	NA/NA/NA/		A	G		4.48E-02	I	Y	2.27E-01	NA
rs9271770	1.50E-20	19.82532685		6	32594248			5	0.044096	0.00474394	G	A							NA/NA/NA/	NA/NA/NA/		A	G		4.41E-02	I	Y	1.93E-01	NA
rs11705504	1.52E-20	19.81813927	CSF2RB	22	37317493	intron		4	0.0341253	0.00367197	G	A							NA/NA/NA/	NA/NA/NA/		A	G		3.41E-02	I	Y	4.79E-01	NA
rs3129768	1.53E-20	19.81508722		6	32595083		0.574095	1f	-0.0433488	0.00466482	T	G							NA/NA/NA/	3113/26013/55768/		G	T		-4.33E-02	I	Y	8.10E-01	NA
rs3104390	1.58E-20	19.80179944		6	32595031			5	-0.0433991	0.00467186	T	A							NA/NA/NA/	NA/NA/NA/		A	T		-4.34E-02	I	Y	8.01E-01	NA
rs7727544	1.60E-20	19.79457097		5	131590534		0.037509	1f	0.0340899	0.00367044	T	C							NA/NA/NA/	13870/32709/19625/		C	T		3.41E-02	I	Y	5.43E-01	NA
rs31475	1.63E-20	19.78823891		5	131420514			6	-0.0348655	0.00375458	G	A							NA/NA/NA/	NA/NA/NA/		A	G		-3.49E-02	I	Y	3.93E-01	NA
rs9266245	1.64E-20	19.7847988		6	31325702			4	-0.0398775	0.0042947	G	A							NA/NA/NA/	2160/18475/46242/		A	G		-3.99E-02	I	Y	7.56E-01	NA
rs9266244	1.65E-20	19.78347256		6	31325692			4	0.039876	0.00429469	G	A							NA/NA/NA/	38304/24153/2701/		A	G		3.99E-02	I	Y	2.44E-01	NA
rs9271658	1.69E-20	19.77303941		6	32592588			6	0.0446383	0.00480892	T	C							NA/NA/NA/	NA/NA/NA/		C	T		4.46E-02	I	Y	2.21E-01	NA
rs10222232	1.76E-20	19.75476379	CSF2RB	22	37317970	intron	0.030991	5	-0.0340788	0.00367311	G	A							NA/NA/NA/	NA/NA/NA/		A	G		-3.41E-02	I	Y	5.21E-01	NA
rs10222238	1.77E-20	19.75297487	CSF2RB	22	37318014	intron	0.031197	5	-0.0340812	0.00367354	T	G							NA/NA/NA/	NA/NA/NA/		G	T		-3.41E-02	I	Y	5.21E-01	NA
rs11705450	1.77E-20	19.75185256	CSF2RB	22	37317529	intron		4	-0.034058	0.00367115	G	A							NA/NA/NA/	NA/NA/NA/		A	G		-3.41E-02	I	Y	5.21E-01	NA
rs31427	1.78E-20	19.7495312		5	131423966		0.113757	1f	-0.0348507	0.00375683	G	A							NA/NA/NA/	NA/NA/NA/		A	G		-3.49E-02	I	Y	3.93E-01	NA
rs2075941	1.79E-20	19.74639065	CSF2RB	22	37318515	intron	5.855728	2b	0.0341236	0.00367875	T	C							NA/NA/NA/	NA/NA/NA/		C	T		3.41E-02	I	Y	4.79E-01	NA
rs9607393	1.80E-20	19.74423798	CSF2RB	22	37315700	intron		7	-0.034344	0.00370273	G	A							NA/NA/NA/	NA/NA/NA/		A	G		-3.43E-02	I	Y	5.17E-01	NA
rs9270938	1.81E-20	19.74333997		6	32572763			7	0.0540653	0.00582872	G	C							NA/NA/NA/	NA/NA/NA/		C	G		5.41E-02	I	Y	1.70E-01	NA
rs2075940	1.81E-20	19.74319569	CSF2RB	22	37318446	intron		4	0.0340924	0.00367571	G	A							NA/NA/NA/	NA/NA/NA/		A	G		3.41E-02	I	Y	4.79E-01	NA
rs9607395	1.81E-20	19.74231423	CSF2RB	22	37315742	intron		7	-0.0343422	0.00370273	T	C							NA/NA/NA/	NA/NA/NA/		C	T		-3.43E-02	I	Y	5.17E-01	NA
rs168681	1.83E-20	19.73698446		5	131402450		1.762202	7	0.0346939	0.00374117	G	A							NA/NA/NA/	NA/NA/NA/		A	G		3.47E-02	I	Y	5.91E-01	NA
rs9271719	1.83E-20	19.73693706		6	32593479			7	-0.0442298	0.00476947	T	C							NA/NA/NA/	NA/NA/NA/		C	T		-4.42E-02	I	Y	7.98E-01	NA
rs9270936	1.84E-20	19.73467029		6	32572755			7	-0.0540734	0.00583092	T	A							NA/NA/NA/	NA/NA/NA/		A	T		-5.41E-02	I	Y	8.30E-01	NA
rs2523582	1.99E-20	19.70124078		6	31328092			6	-0.0397879	0.00429455	G	A							NA/NA/NA/	NA/NA/NA/		A	G		-3.98E-02	I	Y	7.56E-01	NA
rs9271641	2.11E-20	19.67539863		6	32592209			7	-0.0441128	0.00476462	G	A							NA/NA/NA/	NA/NA/NA/		A	G		-4.41E-02	I	Y	8.01E-01	NA
rs9271640	2.12E-20	19.67466293		6	32592200			7	0.0441119	0.00476462	T	C							NA/NA/NA/	NA/NA/NA/		C	T		4.41E-02	I	Y	1.99E-01	NA
rs2075942	2.17E-20	19.6635803	CSF2RB	22	37318779	intron	5.856391	5	0.0343784	0.00371438	T	C							NA/NA/NA/	NA/NA/NA/		C	T		3.44E-02	I	Y	4.72E-01	NA
rs12832728	2.20E-20	19.65821936		12	68420403			7	-0.0342799	0.00370427	G	A							NA/NA/NA/	NA/NA/NA/		A	G		-3.43E-02	I	Y	4.53E-01	NA
rs1131285	2.43E-20	19.61403643	HLA-B	6	31323953	exon		4	-0.0394373	0.00426654	G	C							NA/NA/NA/	NA/NA/NA/		C	G		-3.94E-02	I	Y	6.33E-01	NA
rs3104383	2.47E-20	19.60788895		6	32598784			7	0.0543369	0.00587913	G	C							NA/NA/NA/	NA/NA/NA/		C	G		5.43E-02	I	Y	1.89E-01	NA
rs4959030	2.55E-20	19.59384149		6	32591751			4	-0.0594803	0.00643804	G	A							NA/NA/NA/	NA/NA/NA/		A	G		-5.95E-02	I	Y	8.64E-01	NA
rs9271695	2.57E-20	19.59086184		6	32593080			5	-0.0437525	0.00473636	G	A							NA/NA/NA/	NA/NA/NA/		A	G		-4.38E-02	I	Y	8.05E-01	NA
rs5756408	2.57E-20	19.59018011	CSF2RB	22	37317848	intron	0.030624	5	0.034199	0.00370224	T	C							NA/NA/NA/	NA/NA/NA/		C	T		3.42E-02	I	Y	4.74E-01	NA
rs2523578	2.59E-20	19.58679247		6	31328542			6	0.0396636	0.00429419	G	A							NA/NA/NA/	48348/30686/5194/		A	G		3.97E-02	I	Y	2.43E-01	NA
rs9272018	2.61E-20	19.5831133		6	32598460			6	0.053955	0.00584167	T	C							NA/NA/NA/	NA/NA/NA/		C	T		5.40E-02	I	Y	1.88E-01	NA
rs9266252	2.69E-20	19.57016055		6	31325822			4	0.0395201	0.00428056	G	A							NA/NA/NA/	NA/NA/NA/		A	G		3.95E-02	I	Y	2.47E-01	NA
rs9271639	2.76E-20	19.55963255		6	32592143			6	-0.0446875	0.00484163	G	A							NA/NA/NA/	NA/NA/NA/		A	G		-4.47E-02	I	Y	7.85E-01	NA
rs9271148	2.79E-20	19.55460755		6	32577442			5	0.0531828	0.00576246	T	A							NA/NA/NA/	NA/NA/NA/		A	T		5.32E-02	I	Y	1.68E-01	NA
rs10076701	2.89E-20	19.53837093	PDLIM4	5	131596419	intron		1f	-0.0338685	0.00367154	T	C							NA/NA/NA/	NA/NA/NA/		C	T		-3.39E-02	I	Y	4.57E-01	NA
rs9271635	3.02E-20	19.51957191		6	32592116			6	-0.0446489	0.00484264	G	C							NA/NA/NA/	NA/NA/NA/		C	G		-4.46E-02	I	Y	7.81E-01	NA
rs9271636	3.03E-20	19.51926026		6	32592119			6	0.0446486	0.00484264	G	C							NA/NA/NA/	NA/NA/NA/		C	G		4.46E-02	I	Y	2.19E-01	NA
rs2524054	3.23E-20	19.49018479		6	31252396		0.246252	6	-0.0392781	0.00426348	C	A							NA/NA/NA/	NA/NA/NA/		A	C		-3.93E-02	I	Y	7.51E-01	NA
rs31482	3.41E-20	19.46716539		5	131429182			5	-0.0345145	0.00374872	G	A							NA/NA/NA/	NA/NA/NA/		A	G		-3.45E-02	I	Y	3.99E-01	NA
rs9272024	3.50E-20	19.45532437		6	32598559			6	-0.0538314	0.00584829	G	A							NA/NA/NA/	NA/NA/NA/		A	G		-5.38E-02	I	Y	8.09E-01	NA
rs9271774	3.74E-20	19.42710285		6	32594309			7	-0.0438349	0.00476617	C	A							NA/NA/NA/	NA/NA/NA/		A	C		-4.38E-02	I	Y	7.92E-01	NA
rs521977	3.84E-20	19.41580678	SLC44A4	6	31836827	intron		6	0.0380858	0.00414233	T	G							NA/NA/NA/	NA/NA/NA/		G	T		3.81E-02	I	Y	2.78E-01	NA
rs2853928	3.89E-20	19.40951818		6	31257511		1.002985	6	-0.0391838	0.00426247	C	A							NA/NA/NA/	NA/NA/NA/		A	C		-3.92E-02	I	Y	7.51E-01	NA
rs2036202	3.91E-20	19.40786323		6	32596309			7	-0.0432598	0.00470608	T	C							NA/NA/NA/	NA/NA/NA/		C	T		-4.33E-02	I	Y	8.06E-01	NA
rs1882	4.08E-20	19.38892703	MICA	6	31382911	exon	1.087347	7	-0.0340982	0.00371132	G	A							NA/NA/NA/	NA/NA/NA/		A	G		-3.41E-02	I	Y	5.24E-01	NA
rs9271634	4.17E-20	19.37967756		6	32592112			6	-0.044454	0.00483968	G	A							NA/NA/NA/	NA/NA/NA/		A	G		-4.45E-02	I	Y	7.82E-01	NA
rs2280976	4.20E-20	19.37700412	CSF2RB	22	37318426	intron		4	-0.0337697	0.00367675	T	C							NA/NA/NA/	NA/NA/NA/		C	T		-3.38E-02	I	Y	5.17E-01	NA
rs9271683	4.31E-20	19.36506248		6	32592950			3a	-0.0436702	0.00475622	T	C							NA/NA/NA/	NA/NA/NA/		C	T		-4.37E-02	I	Y	7.99E-01	NA
rs112824150	4.33E-20	19.36356326		5	131623683				0.0355387	0.00387076	I	D							NA/NA/NA/	NA/NA/NA/		D	I		3.55E-02	I	Y	6.50E-01	NA
rs200078742	4.45E-20	19.35169269			0				-0.0352381	0.00383925	I	D							NA/NA/NA/	NA/NA/NA/		D	I		-3.52E-02	I	Y	3.82E-01	NA
rs9610606	4.66E-20	19.33146313	CSF2RB	22	37315667	intron		7	0.034056	0.00371248	G	A							NA/NA/NA/	NA/NA/NA/		A	G		3.41E-02	I	Y	4.85E-01	NA
rs9271673	4.75E-20	19.32329085		6	32592833			5	-0.0434333	0.00473576	G	C							NA/NA/NA/	NA/NA/NA/		C	G		-4.34E-02	I	Y	8.05E-01	NA
rs10878725	4.76E-20	19.32282391		12	68414710		0.960497	5	0.0339891	0.00370607	T	C							NA/NA/NA/	NA/NA/NA/		C	T		3.40E-02	I	Y	5.68E-01	NA
rs113264677	5.29E-20	19.2767989		5	129917070			7	0.0368731	0.00402554	C	A							NA/NA/NA/	NA/NA/NA/		A	C		3.69E-02	I	Y	3.19E-01	NA
rs72797733	5.44E-20	19.2644498		5	129926042			7	0.0368765	0.00402727	T	C							NA/NA/NA/	NA/NA/NA/		C	T		3.69E-02	I	Y	3.19E-01	NA
rs66554074	5.67E-20	19.24628522	CSF2RB	22	37317029	intron			0.0336307	0.00367461	I	D							NA/NA/NA/	NA/NA/NA/		D	I		3.36E-02	I	Y	4.83E-01	NA
rs5756391	6.80E-20	19.16731677		22	37298344		0.204498	5	-0.0344758	0.00377506	G	A							NA/NA/NA/	12000/39956/32929/		A	G		-3.45E-02	I	Y	6.23E-01	NA
rs3741647	6.99E-20	19.15533088		12	68422029		0.190163	7	-0.0338133	0.00370373	T	A							NA/NA/NA/	NA/NA/NA/		A	T		-3.38E-02	I	Y	4.58E-01	NA
rs5750328	7.06E-20	19.15123652		22	37284219		0.1014	5	-0.0350813	0.00384305	G	A							NA/NA/NA/	NA/NA/NA/		A	G		-3.51E-02	I	Y	6.25E-01	NA
rs3741649	7.11E-20	19.14808703		12	68422131		0.186547	7	-0.033824	0.00370564	G	C							NA/NA/NA/	NA/NA/NA/		C	G		-3.38E-02	I	Y	4.58E-01	NA
rs35261767	7.74E-20	19.1114987		6	31270103				0.0389492	0.00427141	I	D							NA/NA/NA/	NA/NA/NA/		D	I		3.89E-02	I	Y	2.49E-01	NA
rs11177014	7.75E-20	19.11090401		12	68425651		0.183665	7	-0.0338975	0.00371747	G	A							NA/NA/NA/	NA/NA/NA/		A	G		-3.39E-02	I	Y	4.58E-01	NA
rs6457374	7.95E-20	19.0996001		6	31272261		6.157339	6	-0.0389589	0.00427387	T	C							NA/NA/NA/	5464/30549/48242/		C	T		-3.90E-02	I	Y	7.52E-01	NA
rs2072713	7.98E-20	19.09799929	CSF2RB	22	37319425	intron		5	-0.033819	0.00371017	T	G							NA/NA/NA/	NA/NA/NA/		G	T		-3.38E-02	I	Y	5.21E-01	NA
rs7750963	8.75E-20	19.05796366		6	31271567			7	-0.0389304	0.00427562	G	A							NA/NA/NA/	NA/NA/NA/		A	G		-3.89E-02	I	Y	7.51E-01	NA
rs2524139	9.04E-20	19.04381524		6	31264133			6	0.0388252	0.00426573	G	C							NA/NA/NA/	NA/NA/NA/		C	G		3.88E-02	I	Y	2.49E-01	NA
rs2857598	9.20E-20	19.03622728		6	31563228		0.188544	6	-0.0496215	0.00545305	C	A							NA/NA/NA/	NA/NA/NA/		A	C		-4.96E-02	I	Y	8.65E-01	NA
rs9271731	9.28E-20	19.03265331		6	32593612			6	-0.0441522	0.00485249	G	A							NA/NA/NA/	NA/NA/NA/		A	G		-4.42E-02	I	Y	7.77E-01	NA
rs2524060	9.29E-20	19.03177958		6	31267422		1.297706	5	-0.0388586	0.00427082	C	A							NA/NA/NA/	NA/NA/NA/		A	C		-3.89E-02	I	Y	7.52E-01	NA
rs2524129	1.02E-19	18.98933969		6	31265135			7	-0.0388223	0.00427181	G	C							NA/NA/NA/	NA/NA/NA/		C	G		-3.88E-02	I	Y	7.52E-01	NA
rs2247056	1.05E-19	18.97776964		6	31265490		7.621488	6	0.0388056	0.00427134	T	C							NA/NA/NA/	48129/31207/5444/		C	T		3.88E-02	I	Y	2.48E-01	NA
rs2548993	1.10E-19	18.96024096	C5orf56	5	131808869	intron	0.017665	4	-0.0379157	0.00417541	G	A							NA/NA/NA/	46099/32738/5906/		A	G		-3.79E-02	I	Y	2.61E-01	NA
rs147599819	1.16E-19	18.93711355		6	32594815				-0.0446346	0.00491846	I	D							NA/NA/NA/	NA/NA/NA/		D	I		-4.46E-02	I	Y	7.35E-01	NA
rs10784667	1.39E-19	18.85581512		12	68415776		0.360916	6	0.0335535	0.00370573	C	A							NA/NA/NA/	4124/11015/6996/		A	C		3.36E-02	I	Y	5.70E-01	NA
rs10784666	1.41E-19	18.84962738		12	68415703		0.746266	6	0.0335501	0.00370599	T	A							NA/NA/NA/	NA/NA/NA/		A	T		3.36E-02	I	Y	5.70E-01	NA
rs3130071	1.43E-19	18.8459688	PRRC2A	6	31594628	exon		5	0.0486759	0.00537736	T	A							NA/NA/NA/	62530/19340/1464/		A	T		4.87E-02	I	Y	1.35E-01	NA
rs2524143	1.43E-19	18.84533566		6	31263510		1.739659	7	0.0386538	0.00427027	T	C							NA/NA/NA/	NA/NA/NA/		C	T		3.87E-02	I	Y	2.50E-01	NA
rs9267890	1.43E-19	18.84332972		6	32202086			7	0.0495579	0.00547519	T	G							NA/NA/NA/	NA/NA/NA/		G	T		4.96E-02	I	Y	1.33E-01	NA
rs10748093	1.49E-19	18.82751091		12	68418249		0.157833	7	-0.0334104	0.00369283	G	A							NA/NA/NA/	26922/41913/16036/		A	G		-3.34E-02	I	Y	4.35E-01	NA
rs2870961	1.49E-19	18.8258035		12	68418042		0.151017	7	0.0334315	0.00369534	T	C							NA/NA/NA/	NA/NA/NA/		C	T		3.34E-02	I	Y	5.65E-01	NA
rs2524142	1.55E-19	18.80943861		6	31263522		1.738629	6	-0.0385958	0.00426812	G	C							NA/NA/NA/	NA/NA/NA/		C	G		-3.86E-02	I	Y	7.49E-01	NA
rs2057656	1.58E-19	18.80086216	C5orf56	5	131809305	intron	0.01774	2b	-0.0383114	0.00423768	T	C							NA/NA/NA/	NA/NA/NA/		C	T		-3.83E-02	I	Y	2.55E-01	NA
rs4141135	1.58E-19	18.80080999		12	68418830		0.211214	6	-0.0334532	0.00370032	T	G							NA/NA/NA/	27559/41716/15518/		G	T		-3.35E-02	I	Y	4.29E-01	NA
rs6897575	1.66E-19	18.78069322	PDLIM4	5	131604535	intron		5	0.0332087	0.00367533	T	C							NA/NA/NA/	NA/NA/NA/		C	T		3.32E-02	I	Y	5.52E-01	NA
rs7736102	1.69E-19	18.77134561	PDLIM4	5	131604257	intron		5	-0.0331988	0.00367519	G	A							NA/NA/NA/	NA/NA/NA/		A	G		-3.32E-02	I	Y	4.48E-01	NA
rs140316257	1.75E-19	18.75599517	C5orf56	5	131809757	intron			-0.0382553	0.00423677	I	D							NA/NA/NA/	NA/NA/NA/		D	I		-3.83E-02	I	Y	2.53E-01	NA
rs3115669	1.79E-19	18.7479192	BAG6	6	31619024	intron	0.00676	6	0.0484389	0.00536582	T	G							NA/NA/NA/	NA/NA/NA/		G	T		4.84E-02	I	Y	1.35E-01	NA
rs58835386	1.82E-19	18.74048735	PDLIM4	5	131600559	intron		4	0.03317	0.00367517	G	A							NA/NA/NA/	NA/NA/NA/		A	G		3.32E-02	I	Y	5.52E-01	NA
rs9271671	1.86E-19	18.73142905		6	32592794			5	-0.0432558	0.00479387	T	G							NA/NA/NA/	NA/NA/NA/		G	T		-4.33E-02	I	Y	7.82E-01	NA
rs9271669	1.91E-19	18.71990445		6	32592775			5	-0.0431474	0.0047834	G	A							NA/NA/NA/	NA/NA/NA/		A	G		-4.31E-02	I	Y	7.84E-01	NA
rs2647040	1.96E-19	18.70686736		6	32667280		2.217332	6	-0.034171	0.00378964	G	A							NA/NA/NA/	12057/38611/30789/		A	G		-3.42E-02	I	Y	6.16E-01	NA
rs12423194	1.98E-19	18.70277804		12	68414167		0.916003	7	0.0333635	0.00370052	T	C							NA/NA/NA/	NA/NA/NA/		C	T		3.34E-02	I	Y	5.64E-01	NA
rs735562	2.01E-19	18.69673481		22	37296946		0.17773	4	-0.0340383	0.003776	G	C							NA/NA/NA/	NA/NA/NA/		C	G		-3.40E-02	I	Y	6.21E-01	NA
rs10463892	2.08E-19	18.68276637	PDLIM4	5	131598705	intron		5	-0.0331243	0.00367604	T	C							NA/NA/NA/	NA/NA/NA/		C	T		-3.31E-02	I	Y	4.48E-01	NA
rs113519509	2.14E-19	18.67055737	PDLIM4	5	131598746	intron			-0.0331141	0.00367617	I	D							NA/NA/NA/	NA/NA/NA/		D	I		-3.31E-02	I	Y	4.48E-01	NA
rs2736177	2.16E-19	18.66615187		6	31586094		0.015508	1f	-0.0483929	0.00537302	T	C							NA/NA/NA/	1259/15245/49830/		C	T		-4.84E-02	I	Y	8.65E-01	NA
rs2548992	2.25E-19	18.64745476	C5orf56	5	131808668	intron	0.01759	2b	0.0380821	0.00423044	G	A							NA/NA/NA/	NA/NA/NA/		A	G		3.81E-02	I	Y	7.48E-01	NA
rs735563	2.48E-19	18.60468934		22	37296931		0.157346	4	0.0339445	0.00377534	G	A							NA/NA/NA/	32689/38117/11970/		A	G		3.39E-02	I	Y	3.76E-01	NA
rs2857600	2.49E-19	18.60360012		6	31582287			1b	0.048523	0.00539694	T	C							NA/NA/NA/	NA/NA/NA/		C	T		4.85E-02	I	Y	1.34E-01	NA
rs2858310	2.64E-19	18.57821844		6	32668323		7.37625	1f	0.0340489	0.00378978	G	A							NA/NA/NA/	NA/NA/NA/		A	G		3.40E-02	I	Y	3.84E-01	NA
rs2647046	2.68E-19	18.57134534		6	32668336		7.327948	1b	-0.0340423	0.00378977	C	A							NA/NA/NA/	NA/NA/NA/		A	C		-3.40E-02	I	Y	6.16E-01	NA
rs6894249	2.69E-19	18.5702784	C5orf56	5	131797547	intron	0.020748	7	-0.0339203	0.00377631	G	A							NA/NA/NA/	NA/NA/NA/		A	G		-3.39E-02	I	Y	3.78E-01	NA
rs2857594	2.70E-19	18.56860568		6	31572644			6	-0.0479096	0.00533398	G	C							NA/NA/NA/	NA/NA/NA/		C	G		-4.79E-02	I	Y	8.62E-01	NA
rs4959021	2.76E-19	18.5584054		6	31981146			5	0.0468195	0.00521411	T	C							NA/NA/NA/	NA/NA/NA/		C	T		4.68E-02	I	Y	1.80E-01	NA
rs2858309	2.91E-19	18.53584442		6	32668713			5	-0.0340069	0.00378964	G	C							NA/NA/NA/	NA/NA/NA/		C	G		-3.40E-02	I	Y	6.16E-01	NA
rs3132972	3.02E-19	18.52059314		6	32230354			6	-0.0344785	0.00384385	G	A							NA/NA/NA/	NA/NA/NA/		A	G		-3.45E-02	I	Y	6.45E-01	NA
rs9268671	3.14E-19	18.50304407		6	32414290			6	-0.0354713	0.0039565	G	A							NA/NA/NA/	NA/NA/NA/		A	G		-3.55E-02	I	Y	6.86E-01	NA
rs146559788	3.15E-19	18.50156124		6	32431542				-0.0454465	0.00506936	I	D							NA/NA/NA/	NA/NA/NA/		D	I		-4.54E-02	I	Y	7.48E-01	NA
rs2647051	3.24E-19	18.48909189		6	32670897		0.98084	6	0.0339664	0.00379014	T	C							NA/NA/NA/	NA/NA/NA/		C	T		3.40E-02	I	Y	3.84E-01	NA
rs2858305	3.25E-19	18.48817277		6	32670464		0.960533	6	-0.0339636	0.00378993	T	G							NA/NA/NA/	12549/40005/32265/		G	T		-3.40E-02	I	Y	6.16E-01	NA
rs2856717	3.25E-19	18.48803246		6	32670308		0.998637	6	-0.0339635	0.00378993	G	A							NA/NA/NA/	12555/40059/32283/		A	G		-3.40E-02	I	Y	6.16E-01	NA
rs1023518	3.35E-19	18.47500187	C5orf56	5	131793771	intron	0.010304		-0.0381227	0.00425562	T	G							NA/NA/NA/	2969/1971/309/		G	T		-3.81E-02	I	Y	2.48E-01	NA
rs2856699	3.54E-19	18.45093908		6	32671765			7	-0.0339288	0.00379004	G	A							NA/NA/NA/	NA/NA/NA/		A	G		-3.39E-02	I	Y	6.16E-01	NA
rs3129880	3.55E-19	18.44923248	HLA-DRA	6	32408917	intron		5	0.0402443	0.00449574	T	C							NA/NA/NA/	NA/NA/NA/		C	T		4.02E-02	I	Y	2.10E-01	NA
rs11610126	3.64E-19	18.43849434		12	68420273			7	0.0330812	0.00369667	G	C							NA/NA/NA/	NA/NA/NA/		C	G		3.31E-02	I	Y	5.66E-01	NA
rs3857440	3.65E-19	18.43719105	C5orf56	5	131794069	intron	0.009923	1b	0.03808	0.00425542	G	A							NA/NA/NA/	NA/NA/NA/		A	G		3.81E-02	I	Y	7.52E-01	NA
rs9268652	3.77E-19	18.42320386	HLA-DRA	6	32409056	intron		5	-0.0382868	0.00428023	G	A							NA/NA/NA/	NA/NA/NA/		A	G		-3.83E-02	I	Y	7.57E-01	NA
rs9275521	3.79E-19	18.42159232		6	32674952		3.57128	6	0.0339042	0.00379045	T	C							NA/NA/NA/	NA/NA/NA/		C	T		3.39E-02	I	Y	3.84E-01	NA
rs4705862	4.14E-19	18.38315494		5	131813219		4.663732	2b	-0.0333296	0.0037303	T	A							NA/NA/NA/	NA/NA/NA/		A	T		-3.33E-02	I	Y	4.29E-01	NA
rs3749833	4.29E-19	18.36730993	C5orf56	5	131799626	intron		4	0.0380328	0.00425861	T	C							NA/NA/NA/	NA/NA/NA/		C	T		3.80E-02	I	Y	7.53E-01	NA
rs2856723	4.37E-19	18.35991826		6	32667762			6	-0.0339037	0.00379707	G	A							NA/NA/NA/	NA/NA/NA/		A	G		-3.39E-02	I	Y	6.15E-01	NA
rs2524080	4.39E-19	18.35704903		6	31242089			7	-0.0371726	0.00416351	T	A							NA/NA/NA/	NA/NA/NA/		A	T		-3.72E-02	I	Y	7.25E-01	NA
rs57298920	4.44E-19	18.35310442		6	31605976				0.0476313	0.00533554	I	D							NA/NA/NA/	NA/NA/NA/		D	I		4.76E-02	I	Y	1.37E-01	NA
rs2857709	4.47E-19	18.34973426		6	31532814			1f	-0.0476944	0.00534312	G	A							NA/NA/NA/	1260/15607/49482/		A	G		-4.77E-02	I	Y	8.62E-01	NA
rs4947345	4.74E-19	18.32385166		6	32678260			7	0.0338145	0.00379099	T	A							NA/NA/NA/	NA/NA/NA/		A	T		3.38E-02	I	Y	3.84E-01	NA
rs7713065	4.78E-19	18.32019612	C5orf56	5	131788334	intron		6	0.0380882	0.00427057	C	A							NA/NA/NA/	NA/NA/NA/		A	C		3.81E-02	I	Y	7.54E-01	NA
rs70993902	4.88E-19	18.31198975		6	32594850				-0.042972	0.00481928	I	D							NA/NA/NA/	NA/NA/NA/		D	I		-4.30E-02	I	Y	7.71E-01	NA
rs39897	4.93E-19	18.30687744		5	131436896		4.318547	4	0.0335456	0.00376267	T	C							NA/NA/NA/	15668/35057/19077/		C	T		3.35E-02	I	Y	5.38E-01	NA
rs2856722	5.06E-19	18.29576452		6	32667958			7	-0.033878	0.00380116	G	A							NA/NA/NA/	NA/NA/NA/		A	G		-3.39E-02	I	Y	6.13E-01	NA
rs3117100	5.33E-19	18.27341296		6	32352220			6	-0.0439962	0.0049396	G	A							NA/NA/NA/	NA/NA/NA/		A	G		-4.40E-02	I	Y	8.02E-01	NA
rs3115574	5.80E-19	18.2362509		6	32217413			5	0.0348473	0.0039166	T	C							NA/NA/NA/	NA/NA/NA/		C	T		3.48E-02	I	Y	3.32E-01	NA
rs9267485	5.82E-19	18.23536739	DDX39B	6	31505790	intron		5	0.0392325	0.00440958	G	A							NA/NA/NA/	NA/NA/NA/		A	G		3.92E-02	I	Y	2.24E-01	NA
rs6936204	6.00E-19	18.22173368		6	32217092		8.95878	1f	0.0348297	0.00391626	T	C							NA/NA/NA/	38186/36944/9769/		C	T		3.48E-02	I	Y	3.32E-01	NA
rs3129883	6.10E-19	18.21502486	HLA-DRA	6	32410137	intron	1.118929	1d	0.0375462	0.00422252	T	C							NA/NA/NA/	47833/31593/5406/		C	T		3.75E-02	I	Y	2.50E-01	NA
rs9267658	6.22E-19	18.20586762	SLC44A4	6	31845985	intron	0.239872	1f	0.04783	0.00538048	T	C							NA/NA/NA/	63740/19515/1610/		C	T		4.78E-02	I	Y	1.34E-01	NA
rs6920338	6.44E-19	18.1911863	C6orf10	6	32288089	intron		6	-0.0457818	0.00515225	T	C							NA/NA/NA/	1469/16334/48370/		C	T		-4.58E-02	I	Y	8.52E-01	NA
rs3129886	6.46E-19	18.18948253	HLA-DRA	6	32410576	intron	1.01948	1f	0.0375231	0.00422303	T	C							NA/NA/NA/	37515/24551/4237/		C	T		3.75E-02	I	Y	2.50E-01	NA
rs25890	6.55E-19	18.18374875		5	131437562		1.613443	6	0.0335019	0.00377109	T	C							NA/NA/NA/	12291/40106/32438/		C	T		3.35E-02	I	Y	6.19E-01	NA
rs3130050	6.91E-19	18.16051441	BAG6	6	31618761	intron	0.00676	6	0.0469465	0.00528801	G	A							NA/NA/NA/	62894/20243/1733/		A	G		4.69E-02	I	Y	1.40E-01	NA
rs3130625	8.03E-19	18.09519739	PRRC2A	6	31597915	intron		7	-0.0475185	0.00536255	G	A							NA/NA/NA/	NA/NA/NA/		A	G		-4.75E-02	I	Y	8.63E-01	NA
rs274555	8.67E-19	18.06206857	SLC22A5	5	131722951	intron	0.596965	1f	-0.0331672	0.00374659	T	C							NA/NA/NA/	NA/NA/NA/		C	T		-3.32E-02	I	Y	4.14E-01	NA
rs2736192	8.71E-19	18.0599973	NCR3	6	31559353	intron		7	-0.0481285	0.00543695	G	A							NA/NA/NA/	NA/NA/NA/		A	G		-4.81E-02	I	Y	8.66E-01	NA
rs3117578	9.59E-19	18.0181189	CSNK2B	6	31636031	intron	0.025133	1f	-0.0467446	0.00528705	G	A							NA/NA/NA/	1336/15725/49282/		A	G		-4.67E-02	I	Y	8.60E-01	NA
rs201452941	1.06E-18	17.97528452			0				-0.0415846	0.00470904	I	D							NA/NA/NA/	NA/NA/NA/		D	I		-4.16E-02	I	Y	5.21E-01	NA
rs111626885	1.06E-18	17.97497283		6	32656067				-0.0415837	0.00470898	I	D							NA/NA/NA/	NA/NA/NA/		D	I		-4.16E-02	I	Y	5.21E-01	NA
rs9282181	1.06E-18	17.97409637		6	32656067				-0.0415822	0.00470893	I	D							NA/NA/NA/	NA/NA/NA/		D	I		-4.16E-02	I	Y	5.21E-01	NA
rs7774434	1.13E-18	17.94796049		6	32657578		1.631712	1f	0.0332415	0.00376748	T	C							NA/NA/NA/	12353/39603/32572/		C	T		3.32E-02	I	Y	6.19E-01	NA
rs2523579	1.19E-18	17.92478893		6	31328517			7	0.0352759	0.00400076	T	C							NA/NA/NA/	NA/NA/NA/		C	T		3.53E-02	I	Y	3.10E-01	NA
rs200865886	1.21E-18	17.9158314			0				-0.0427416	0.00484875	I	D							NA/NA/NA/	NA/NA/NA/		D	I		-4.27E-02	I	Y	7.61E-01	NA
rs2523497	1.24E-18	17.90815022	MICA	6	31376928	intron	0.635047	6	0.0335993	0.00381248	T	C							NA/NA/NA/	NA/NA/NA/		C	T		3.36E-02	I	Y	6.05E-01	NA
rs9267972	1.24E-18	17.9074197		6	32217232		7.745688	5	-0.0336009	0.00381273	G	A							NA/NA/NA/	NA/NA/NA/		A	G		-3.36E-02	I	Y	6.26E-01	NA
rs9281557	1.27E-18	17.89659656		6	31666286				-0.0471724	0.00535442	I	D							NA/NA/NA/	NA/NA/NA/		D	I		-4.72E-02	I	Y	8.61E-01	NA
rs2647001	1.28E-18	17.89388393		6	32665086			5	-0.0333274	0.0037832	T	C							NA/NA/NA/	NA/NA/NA/		C	T		-3.33E-02	I	Y	6.12E-01	NA
rs2394994	1.30E-18	17.88500226		6	31391618		0.115951	3a	-0.0410292	0.0046587	T	A							NA/NA/NA/	NA/NA/NA/		A	T		-4.10E-02	I	Y	8.07E-01	NA
rs55975060	1.32E-18	17.87793164		5	129813764			6	-0.0348956	0.00396307	T	C							NA/NA/NA/	NA/NA/NA/		C	T		-3.49E-02	I	Y	6.85E-01	NA
rs200973687	1.34E-18	17.87449596			0				0.0335705	0.00381297	I	D							NA/NA/NA/	NA/NA/NA/		D	I		3.36E-02	I	Y	3.74E-01	NA
rs3130309	1.34E-18	17.87440814		6	32215472		0.706294	6	-0.0335781	0.00381385	G	A							NA/NA/NA/	NA/NA/NA/		A	G		-3.36E-02	I	Y	6.26E-01	NA
rs3115571	1.34E-18	17.87425531		6	32220918		0.330658	5	-0.0335664	0.00381253	G	A							NA/NA/NA/	NA/NA/NA/		A	G		-3.36E-02	I	Y	6.26E-01	NA
rs3130316	1.34E-18	17.87240609		6	32221228		0.332311	6	0.0335651	0.00381259	T	C							NA/NA/NA/	26332/30420/9507/		C	T		3.36E-02	I	Y	3.74E-01	NA
rs3096700	1.35E-18	17.86911969		6	32221782		0.820282	6	-0.033579	0.00381453	C	A							NA/NA/NA/	800/2344/2104/		A	C		-3.36E-02	I	Y	6.26E-01	NA
rs3134943	1.41E-18	17.85072853	RNF5	6	32147761	intron	0.571721	6	0.0466919	0.00530701	T	C							NA/NA/NA/	62965/20142/1766/		C	T		4.67E-02	I	Y	1.38E-01	NA
rs3130487	1.45E-18	17.83762979	MSH5	6	31723389	intron		6	-0.0472052	0.00536742	T	C							NA/NA/NA/	NA/NA/NA/		C	T		-4.72E-02	I	Y	8.65E-01	NA
rs3115572	1.56E-18	17.8070926		6	32220484		0.294943	1f	-0.0334987	0.00381237	G	C							NA/NA/NA/	12279/38945/33615/		C	G		-3.35E-02	I	Y	6.26E-01	NA
rs1634794	1.59E-18	17.79897997		6	31276314			5	-0.0331501	0.00377359	T	G							NA/NA/NA/	NA/NA/NA/		G	T		-3.32E-02	I	Y	4.46E-01	NA
rs9267551	1.65E-18	17.78221347	DDAH2	6	31697957	exon	0.107442	1f	-0.0472776	0.00538445	G	C							NA/NA/NA/	NA/NA/NA/		C	G		-4.73E-02	I	Y	8.66E-01	NA
rs4821557	1.69E-18	17.77176138		22	37299499		1.030367	6	-0.0325141	0.00370417	G	A							NA/NA/NA/	NA/NA/NA/		A	G		-3.25E-02	I	Y	5.69E-01	NA
rs2856668	1.85E-18	17.7320613		6	32663606			7	0.0331425	0.0037802	G	C							NA/NA/NA/	NA/NA/NA/		C	G		3.31E-02	I	Y	3.87E-01	NA
rs2647016	1.90E-18	17.72122583		6	32663925		0.648454	6	0.0331321	0.00378022	C	A							NA/NA/NA/	NA/NA/NA/		A	C		3.31E-02	I	Y	3.87E-01	NA
rs2646998	1.90E-18	17.7211824		6	32665367		2.940207	7	0.0331428	0.00378145	T	G							NA/NA/NA/	NA/NA/NA/		G	T		3.31E-02	I	Y	3.87E-01	NA
rs3130320	1.92E-18	17.71679378		6	32223258		0.437965	1b	0.0338279	0.00386012	T	C							NA/NA/NA/	36384/37843/10659/		C	T		3.38E-02	I	Y	3.48E-01	NA
rs2858324	2.00E-18	17.69871819		6	32660375		0.336791	6	-0.0331253	0.00378197	G	A							NA/NA/NA/	12702/40118/31954/		A	G		-3.31E-02	I	Y	6.13E-01	NA
rs2647012	2.03E-18	17.69163624		6	32664458		0.642486	6	0.0331033	0.00378025	T	C							NA/NA/NA/	7654/9572/3111/		C	T		3.31E-02	I	Y	3.87E-01	NA
rs2647013	2.03E-18	17.69158714		6	32664284		0.642865	5	-0.0331032	0.00378025	G	C							NA/NA/NA/	NA/NA/NA/		C	G		-3.31E-02	I	Y	6.13E-01	NA
rs2856725	2.04E-18	17.69128836		6	32666738		3.896841	6	-0.0331182	0.00378199	T	C							NA/NA/NA/	12750/40149/31971/		C	T		-3.31E-02	I	Y	6.13E-01	NA
rs2856670	2.04E-18	17.68967637		6	32662904			7	0.0331332	0.00378388	G	C							NA/NA/NA/	NA/NA/NA/		C	G		3.31E-02	I	Y	3.88E-01	NA
rs2856666	2.06E-18	17.68626984		6	32665285			7	-0.0331039	0.00378092	T	G							NA/NA/NA/	NA/NA/NA/		G	T		-3.31E-02	I	Y	6.13E-01	NA
rs2856727	2.06E-18	17.68509046		6	32666397			7	-0.0331122	0.003782	T	C							NA/NA/NA/	NA/NA/NA/		C	T		-3.31E-02	I	Y	6.13E-01	NA
rs2070729	2.07E-18	17.6834426	IRF1	5	131819921	intron	0.001929	1f	0.0323144	0.00369106	C	A							NA/NA/NA/	16130/41776/27003/		A	C		3.23E-02	I	Y	5.64E-01	NA
rs2647003	2.07E-18	17.68342374		6	32664880		0.670259	1f	0.0330954	0.00378027	T	G							NA/NA/NA/	25023/31394/9910/		G	T		3.31E-02	I	Y	3.87E-01	NA
rs2647022	2.15E-18	17.66720012		6	32663004			6	-0.0331047	0.00378315	G	A							NA/NA/NA/	NA/NA/NA/		A	G		-3.31E-02	I	Y	6.12E-01	NA
rs10520079	2.15E-18	17.66698421		5	129820038		0.024432	7	-0.034554	0.00394881	G	A							NA/NA/NA/	8514/36607/39723/		A	G		-3.46E-02	I	Y	6.83E-01	NA
rs3134997	2.28E-18	17.6415055		6	32672039			7	0.0379668	0.00434211	T	C							NA/NA/NA/	NA/NA/NA/		C	T		3.80E-02	I	Y	3.00E-01	NA
rs11347983	2.40E-18	17.61950113	IRF1	5	131818828	exon			-0.0322658	0.00369253	I	D							NA/NA/NA/	NA/NA/NA/		D	I		-3.23E-02	I	Y	4.36E-01	NA
rs10878727	2.46E-18	17.60885486		12	68419224		0.238646	7	-0.0324179	0.00371111	G	C							NA/NA/NA/	NA/NA/NA/		C	G		-3.24E-02	I	Y	4.36E-01	NA
rs9271363	2.66E-18	17.57562479		6	32586732			7	0.042548	0.00487561	G	C							NA/NA/NA/	NA/NA/NA/		C	G		4.25E-02	I	Y	1.74E-01	NA
rs2075727	2.85E-18	17.54500583	CSF2RB	22	37310217	intron		3a	-0.0321329	0.0036855	T	C							NA/NA/NA/	NA/NA/NA/		C	T		-3.21E-02	I	Y	5.51E-01	NA
rs2858318	2.92E-18	17.53396025		6	32661302			6	0.0330604	0.00379314	T	G							NA/NA/NA/	NA/NA/NA/		G	T		3.31E-02	I	Y	3.91E-01	NA
rs199830048	2.94E-18	17.53231496			0				0.0352553	0.00404516	I	D							NA/NA/NA/	NA/NA/NA/		D	I		3.53E-02	I	Y	3.71E-01	NA
rs9275212	3.04E-18	17.51736792		6	32658327			3a	-0.0329474	0.00378205	T	G							NA/NA/NA/	NA/NA/NA/		G	T		-3.29E-02	I	Y	6.13E-01	NA
rs7197	3.10E-18	17.50919484	HLA-DRA	6	32412580	exon	0.711596	5	0.0420348	0.00482639	T	C							NA/NA/NA/	45418/18799/2119/		C	T		4.20E-02	I	Y	1.75E-01	NA
rs3130638	3.16E-18	17.50068553		6	31487540			7	0.0433583	0.00497962	T	C							NA/NA/NA/	NA/NA/NA/		C	T		4.34E-02	I	Y	1.64E-01	NA
rs6000476	3.17E-18	17.49948772		22	37300410		1.226461	5	-0.0323324	0.00371345	G	A							NA/NA/NA/	NA/NA/NA/		A	G		-3.23E-02	I	Y	5.71E-01	NA
rs2070721	3.22E-18	17.49257054	IRF1	5	131825842	intron	0.299684	4	0.0321937	0.00369829	T	G							NA/NA/NA/	NA/NA/NA/		G	T		3.22E-02	I	Y	5.65E-01	NA
rs11705323	3.48E-18	17.45819244		22	37292760			6	-0.0347078	0.00399122	G	A							NA/NA/NA/	NA/NA/NA/		A	G		-3.47E-02	I	Y	5.15E-01	NA
rs3130068	3.70E-18	17.43154482	PRRC2A	6	31590354	intron		4	0.0445511	0.00512727	G	A							NA/NA/NA/	NA/NA/NA/		A	G		4.46E-02	I	Y	1.50E-01	NA
rs41525648	3.95E-18	17.40334574		5	131827775			4	0.0321364	0.00370164	G	A							NA/NA/NA/	NA/NA/NA/		A	G		3.21E-02	I	Y	5.66E-01	NA
rs2256175	3.99E-18	17.39853105	MICA	6	31380449	intron	0.69053	1f	-0.0325833	0.00375366	T	C							NA/NA/NA/	24212/41177/19485/		C	T		-3.26E-02	I	Y	4.73E-01	NA
rs3134953	4.02E-18	17.39621495		6	32109165			6	0.0465186	0.0053594	G	A							NA/NA/NA/	NA/NA/NA/		A	G		4.65E-02	I	Y	1.37E-01	NA
rs2075943	4.28E-18	17.36850347	CSF2RB	22	37319009	intron	5.850505	5	0.0321587	0.00370811	G	A							NA/NA/NA/	NA/NA/NA/		A	G		3.22E-02	I	Y	4.50E-01	NA
rs9264960	4.51E-18	17.34583694		6	31276396			5	-0.0329437	0.00380123	T	C							NA/NA/NA/	NA/NA/NA/		C	T		-3.29E-02	I	Y	4.41E-01	NA
rs9264961	4.52E-18	17.34453789		6	31276397			5	0.0329431	0.00380131	G	A							NA/NA/NA/	NA/NA/NA/		A	G		3.29E-02	I	Y	5.59E-01	NA
rs35757848	4.80E-18	17.31884473		22	37305006				0.0325972	0.00376433	I	D							NA/NA/NA/	NA/NA/NA/		D	I		3.26E-02	I	Y	4.40E-01	NA
rs5756394	4.85E-18	17.3139217		22	37300530		1.451198	4	0.0322319	0.00372269	T	C							NA/NA/NA/	NA/NA/NA/		C	T		3.22E-02	I	Y	4.24E-01	NA
rs3093982	4.89E-18	17.31072667	MCCD1	6	31497244	intron	0.872081	2b	-0.0432609	0.004997	G	A							NA/NA/NA/	NA/NA/NA/		A	G		-4.33E-02	I	Y	8.37E-01	NA
rs66509943	4.98E-18	17.30286224	MICA	6	31377748	intron			0.0338917	0.00391572	I	D							NA/NA/NA/	NA/NA/NA/		D	I		3.39E-02	I	Y	5.53E-01	NA
rs735561	4.98E-18	17.30277153		22	37296999		0.194105	3a	0.0320853	0.00370702	G	A							NA/NA/NA/	NA/NA/NA/		A	G		3.21E-02	I	Y	4.31E-01	NA
rs3132940	5.48E-18	17.2613859	GPSM3	6	32161396	intron	0.547018	6	0.0467495	0.00540807	T	G							NA/NA/NA/	51856/15645/1327/		G	T		4.67E-02	I	Y	1.35E-01	NA
rs3093977	5.65E-18	17.24782244	DDX39B	6	31500226	intron		5	0.0432003	0.00499956	C	A							NA/NA/NA/	NA/NA/NA/		A	C		4.32E-02	I	Y	1.62E-01	NA
rs2857609	5.78E-18	17.23843748		6	31577825			6	-0.044441	0.00514461	G	A							NA/NA/NA/	NA/NA/NA/		A	G		-4.44E-02	I	Y	8.50E-01	NA
rs2074496	5.88E-18	17.2309803	HLA-B	6	31322996	exon		5	-0.0324009	0.00375167	T	C							NA/NA/NA/	0/6488/2554/		C	T		-3.24E-02	I	Y	4.90E-01	NA
rs2548998	5.97E-18	17.22381621		5	131832514			4	-0.0320565	0.0037126	G	A							NA/NA/NA/	NA/NA/NA/		A	G		-3.21E-02	I	Y	4.33E-01	NA
rs3128761	6.01E-18	17.22099837	C2	6	31879158	intron	0.304176	4	-0.0464923	0.00538494	T	A							NA/NA/NA/	NA/NA/NA/		A	T		-4.65E-02	I	Y	8.64E-01	NA
rs2858328	6.36E-18	17.19629849		6	32658911			6	-0.033009	0.00382613	T	C							NA/NA/NA/	NA/NA/NA/		C	T		-3.30E-02	I	Y	6.02E-01	NA
rs9271775	6.38E-18	17.19499149		6	32594328		0.574069	6	-0.0420898	0.0048789	T	C							NA/NA/NA/	2013/18748/45580/		C	T		-4.21E-02	I	Y	8.26E-01	NA
rs2857606	6.42E-18	17.19241153	NFKBIL1	6	31523207	intron		7	-0.0467069	0.00541452	G	A							NA/NA/NA/	NA/NA/NA/		A	G		-4.67E-02	I	Y	8.65E-01	NA
rs3115668	6.49E-18	17.1879166		6	31641485			7	0.0442133	0.00512615	T	C							NA/NA/NA/	NA/NA/NA/		C	T		4.42E-02	I	Y	1.50E-01	NA
rs3131377	6.63E-18	17.17856115	LY6G5B	6	31639420	intron		7	-0.0441886	0.00512476	G	A							NA/NA/NA/	NA/NA/NA/		A	G		-4.42E-02	I	Y	8.49E-01	NA
rs2763981	6.76E-18	17.17027886	SLC44A4	6	31840021	intron		6	0.0352451	0.00408857	T	A							NA/NA/NA/	NA/NA/NA/		A	T		3.52E-02	I	Y	2.88E-01	NA
rs4821556	7.19E-18	17.143003		22	37292764			6	0.0346547	0.00402344	G	A							NA/NA/NA/	NA/NA/NA/		A	G		3.47E-02	I	Y	4.71E-01	NA
rs9267654	7.33E-18	17.13471002	SLC44A4	6	31841009	intron		7	-0.0417791	0.00485183	G	A							NA/NA/NA/	NA/NA/NA/		A	G		-4.18E-02	I	Y	8.25E-01	NA
rs3131376	7.62E-18	17.11779205	LY6G5C	6	31646683	intron		7	-0.0441214	0.0051265	G	A							NA/NA/NA/	NA/NA/NA/		A	G		-4.41E-02	I	Y	8.50E-01	NA
rs247000	8.25E-18	17.08346867	ACSL6	5	131346641	intron		5	-0.0320569	0.00372865	T	C							NA/NA/NA/	NA/NA/NA/		C	T		-3.21E-02	I	Y	4.25E-01	NA
rs2413429	8.40E-18	17.07553566		22	37289869		0.101289	7	-0.0318223	0.00370226	G	A							NA/NA/NA/	12157/32294/21858/		A	G		-3.18E-02	I	Y	5.72E-01	NA
rs2523496	8.73E-18	17.05887931		6	31377719			5	0.0338328	0.00393819	T	C							NA/NA/NA/	NA/NA/NA/		C	T		3.38E-02	I	Y	4.69E-01	NA
rs3814244	9.09E-18	17.0413592		12	68413471		0.927889	6	-0.0322027	0.00375047	T	A							NA/NA/NA/	NA/NA/NA/		A	T		-3.22E-02	I	Y	4.01E-01	NA
rs3131283	9.15E-18	17.03847355		6	32119898		0.19291	1f	0.0463027	0.0053931	T	C							NA/NA/NA/	61290/18600/1547/		C	T		4.63E-02	I	Y	1.33E-01	NA
rs2857700	9.34E-18	17.02965824		6	31572481		7.759736	6	0.0475869	0.00554419	T	C							NA/NA/NA/	62113/17877/1354/		C	T		4.76E-02	I	Y	1.26E-01	NA
rs3130681	9.71E-18	17.01290513	C2	6	31880611	intron		7	0.0461871	0.00538388	T	C							NA/NA/NA/	NA/NA/NA/		C	T		4.62E-02	I	Y	1.37E-01	NA
rs1044506	9.78E-18	17.00958211	NOTCH4	6	32172065	exon	0.381762	6	0.0461834	0.005384	T	G							NA/NA/NA/	19798/5807/475/		G	T		4.62E-02	I	Y	1.34E-01	NA
rs5756389	9.83E-18	17.00725699		22	37290547		0.101334	7	-0.0317514	0.0037018	T	A							NA/NA/NA/	NA/NA/NA/		A	T		-3.18E-02	I	Y	5.71E-01	NA
rs3130285	1.01E-17	16.99355535	TNXB	6	32026257	intron	0.229708	5	0.0461984	0.00538842	T	C							NA/NA/NA/	NA/NA/NA/		C	T		4.62E-02	I	Y	1.34E-01	NA
rs3096695	1.02E-17	16.98950923	TNXB	6	32069806	intron	0.242046	7	0.046257	0.00539593	G	C							NA/NA/NA/	NA/NA/NA/		C	G		4.63E-02	I	Y	1.34E-01	NA
rs154485	1.12E-17	16.95130966	P4HA2	5	131553665	intron		5	0.0330065	0.00385481	G	A							NA/NA/NA/	NA/NA/NA/		A	G		3.30E-02	I	Y	6.42E-01	NA
rs76264710	1.17E-17	16.93028382		6	32569305			7	-0.0408334	0.00477196	G	A							NA/NA/NA/	NA/NA/NA/		A	G		-4.08E-02	I	Y	6.70E-01	NA
rs9268820	1.24E-17	16.90829085		6	32425397			6	0.0328376	0.00384021	C	A							NA/NA/NA/	NA/NA/NA/		A	C		3.28E-02	I	Y	4.63E-01	NA
rs1043620	1.24E-17	16.90756711	HSPA1A	6	31783755	exon		5	0.0458622	0.0053635	T	C							NA/NA/NA/	NA/NA/NA/		C	T		4.59E-02	I	Y	1.35E-01	NA
rs3115670	1.25E-17	16.90434953	VARS	6	31761865	intron		7	0.041546	0.00485922	T	C							NA/NA/NA/	NA/NA/NA/		C	T		4.15E-02	I	Y	1.73E-01	NA
rs247002	1.29E-17	16.88927565	ACSL6	5	131345232	intron		5	0.0318259	0.00372409	G	A							NA/NA/NA/	NA/NA/NA/		A	G		3.18E-02	I	Y	5.74E-01	NA
rs3130682	1.35E-17	16.86917431	C2	6	31884823	intron		7	0.0458137	0.00536424	T	C							NA/NA/NA/	NA/NA/NA/		C	T		4.58E-02	I	Y	1.36E-01	NA
rs4821559	1.36E-17	16.86801584	CSF2RB	22	37310269	intron	3.018203	3a	0.0316142	0.00370178	T	C							NA/NA/NA/	NA/NA/NA/		C	T		3.16E-02	I	Y	4.44E-01	NA
rs2239802	1.38E-17	16.86145732	HLA-DRA	6	32411846	intron	0.722453	7	0.0380579	0.0044572	G	C							NA/NA/NA/	3814/27275/50307/		C	G		3.81E-02	I	Y	2.14E-01	NA
rs9275573	1.39E-17	16.85803314		6	32679146		2.189009	7	-0.0320983	0.00375964	G	C							NA/NA/NA/	NA/NA/NA/		C	G		-3.21E-02	I	Y	5.84E-01	NA
rs9276189	1.47E-17	16.83177072		6	32699325		1.410429	1f	-0.0486689	0.00570521	G	A							NA/NA/NA/	NA/NA/NA/		A	G		-4.87E-02	I	Y	8.80E-01	NA
rs2856687	1.48E-17	16.82848124		6	32654822			7	0.0325493	0.00381598	T	C							NA/NA/NA/	NA/NA/NA/		C	T		3.25E-02	I	Y	3.92E-01	NA
rs9267576	1.49E-17	16.82783801		6	31812038		0.148757	6	0.0458581	0.00537637	T	G							NA/NA/NA/	61098/18775/1561/		G	T		4.59E-02	I	Y	1.34E-01	NA
rs9281300	1.52E-17	16.8192922	HLA-C	6	31239170	intron			-0.0368439	0.00432048	I	D							NA/NA/NA/	NA/NA/NA/		D	I		-3.68E-02	I	Y	5.46E-01	NA
rs7196	1.52E-17	16.81821642	HLA-DRA	6	32412571	exon	0.704796	5	-0.0380063	0.00445717	T	A							NA/NA/NA/	NA/NA/NA/		A	T		-3.80E-02	I	Y	7.86E-01	NA
rs2395182	1.56E-17	16.80761098		6	32413317		0.775651	1f	-0.0379928	0.00445707	T	G							NA/NA/NA/	3967/27824/52385/		G	T		-3.80E-02	I	Y	7.86E-01	NA
rs247001	1.58E-17	16.80167838	ACSL6	5	131346461	intron		5	-0.0315219	0.00369863	G	A							NA/NA/NA/	NA/NA/NA/		A	G		-3.15E-02	I	Y	4.65E-01	NA
rs3819301	1.59E-17	16.79939024	HLA-B	6	31322229	intron		5	-0.0339107	0.0039792	G	A							NA/NA/NA/	37993/36474/9709/		A	G		-3.39E-02	I	Y	3.29E-01	NA
rs3129888	1.64E-17	16.78632821	HLA-DRA	6	32411726	intron	0.739057	1f	0.0392505	0.00460768	G	A							NA/NA/NA/	54891/26558/3401/		A	G		3.93E-02	I	Y	1.96E-01	NA
rs247003	1.71E-17	16.76806171	ACSL6	5	131344392	intron		5	-0.0316986	0.00372328	G	A							NA/NA/NA/	NA/NA/NA/		A	G		-3.17E-02	I	Y	4.26E-01	NA
rs3135390	1.72E-17	16.76390633	HLA-DRA	6	32412395	intron		5	0.0392322	0.00460877	C	A							NA/NA/NA/	NA/NA/NA/		A	C		3.92E-02	I	Y	1.97E-01	NA
rs68037221	1.74E-17	16.76038024	HLA-C	6	31237449	intron	0.772731	3a	0.0342228	0.00402073	T	C							NA/NA/NA/	NA/NA/NA/		C	T		3.42E-02	I	Y	2.95E-01	NA
rs28361034	1.74E-17	16.75854816	CYP21A2	6	31974723	intron		5	-0.0437772	0.00514355	G	A							NA/NA/NA/	NA/NA/NA/		A	G		-4.38E-02	I	Y	8.13E-01	NA
rs5756384	1.77E-17	16.7509754		22	37282093		0.863711	7	0.0320331	0.00376459	T	C							NA/NA/NA/	NA/NA/NA/		C	T		3.20E-02	I	Y	4.26E-01	NA
rs3131294	1.80E-17	16.74516925	NOTCH4	6	32180146	intron	0.60659	1b	-0.0457356	0.00537592	G	A							NA/NA/NA/	NA/NA/NA/		A	G		-4.57E-02	I	Y	8.66E-01	NA
rs2075725	1.83E-17	16.7367404	CSF2RB	22	37309916	intron		5	0.031387	0.00369031	G	A							NA/NA/NA/	NA/NA/NA/		A	G		3.14E-02	I	Y	4.46E-01	NA
rs3132946	1.86E-17	16.73102208	NOTCH4	6	32190028	intron	13.310581	6	-0.0457161	0.00537601	G	A							NA/NA/NA/	1640/19479/63770/		A	G		-4.57E-02	I	Y	8.66E-01	NA
rs7382354	2.07E-17	16.68358091		6	32414639			7	0.0378052	0.00445237	G	A							NA/NA/NA/	NA/NA/NA/		A	G		3.78E-02	I	Y	2.14E-01	NA
rs3135385	2.09E-17	16.67959612		6	32416366			7	-0.0378827	0.00446206	G	A							NA/NA/NA/	NA/NA/NA/		A	G		-3.79E-02	I	Y	7.86E-01	NA
rs201122670	2.12E-17	16.6741089			0				0.0525114	0.00618588	I	D							NA/NA/NA/	NA/NA/NA/		D	I		5.25E-02	I	Y	2.56E-01	NA
rs3130683	2.13E-17	16.67237342	C2	6	31888367	intron	0.304491	6	-0.0454916	0.0053595	T	C							NA/NA/NA/	1561/18668/60525/		C	T		-4.55E-02	I	Y	8.64E-01	NA
rs150262640	2.14E-17	16.67032759	HLA-DRB5	6	32489072	intron			0.0525135	0.00618686	I	D							NA/NA/NA/	NA/NA/NA/		D	I		5.25E-02	I	Y	2.56E-01	NA
rs9266257	2.20E-17	16.65714324		6	31325886			4	0.0345701	0.00407477	G	C							NA/NA/NA/	NA/NA/NA/		C	G		3.46E-02	I	Y	2.84E-01	NA
rs2413431	2.21E-17	16.65492244		22	37305421			6	0.0318077	0.00374942	G	A							NA/NA/NA/	NA/NA/NA/		A	G		3.18E-02	I	Y	4.40E-01	NA
rs247005	2.25E-17	16.64713087	ACSL6	5	131342098	intron		7	-0.0315685	0.00372215	T	C							NA/NA/NA/	NA/NA/NA/		C	T		-3.16E-02	I	Y	4.26E-01	NA
rs7382085	2.33E-17	16.63270932		6	32414420			7	0.0377582	0.00445398	G	A							NA/NA/NA/	NA/NA/NA/		A	G		3.78E-02	I	Y	2.14E-01	NA
rs5756393	2.33E-17	16.63249126		22	37300290		1.095229	7	-0.0324799	0.00383138	C	A							NA/NA/NA/	NA/NA/NA/		A	C		-3.25E-02	I	Y	6.41E-01	NA
rs5750333	2.34E-17	16.63126139		22	37304864			6	0.0317814	0.00374913	T	A							NA/NA/NA/	NA/NA/NA/		A	T		3.18E-02	I	Y	4.41E-01	NA
rs3135387	2.37E-17	16.62565315		6	32415109			6	0.0390149	0.00460326	T	G							NA/NA/NA/	NA/NA/NA/		G	T		3.90E-02	I	Y	1.97E-01	NA
rs1800684	2.42E-17	16.6169552	AGER	6	32151994	exon		5	0.0457026	0.0053938	T	A							NA/NA/NA/	1539/18552/61265/		A	T		4.57E-02	I	Y	1.35E-01	NA
rs247006	2.60E-17	16.58565851	ACSL6	5	131341377	intron		6	0.0315033	0.00372169	G	C							NA/NA/NA/	NA/NA/NA/		C	G		3.15E-02	I	Y	5.74E-01	NA
rs3131384	2.79E-17	16.55376272		6	31685654		0.2684	1f	0.0408245	0.00482776	G	C							NA/NA/NA/	NA/NA/NA/		C	G		4.08E-02	I	Y	1.76E-01	NA
rs75189	2.81E-17	16.550821	P4HA2	5	131541833	intron	0.067007	5	-0.0322409	0.00381305	T	C							NA/NA/NA/	27015/30699/8620/		C	T		-3.22E-02	I	Y	3.62E-01	NA
rs5756400	2.89E-17	16.53876117		22	37307366			7	-0.0316503	0.00374464	G	A							NA/NA/NA/	NA/NA/NA/		A	G		-3.17E-02	I	Y	5.59E-01	NA
rs200818875	2.91E-17	16.53606672			0				0.0375268	0.00444028	I	D							NA/NA/NA/	NA/NA/NA/		D	I		3.75E-02	I	Y	2.33E-01	NA
rs2075724	2.94E-17	16.53229129		22	37309418		0.86912	5	-0.0315479	0.00373329	T	G							NA/NA/NA/	NA/NA/NA/		G	T		-3.15E-02	I	Y	5.57E-01	NA
rs9281303	2.98E-17	16.52537587		6	31244046				-0.0339199	0.00401487	I	D							NA/NA/NA/	NA/NA/NA/		D	I		-3.39E-02	I	Y	7.04E-01	NA
rs4947344	3.06E-17	16.5144901		6	32677846		0.077988	7	0.034082	0.00403545	T	C							NA/NA/NA/	33083/27299/5669/		C	T		3.41E-02	I	Y	2.94E-01	NA
rs2413432	3.07E-17	16.5125901		22	37305507		0.84623	7	-0.0316511	0.00374785	T	C							NA/NA/NA/	1058/2421/1623/		C	T		-3.17E-02	I	Y	5.59E-01	NA
rs2848710	3.11E-17	16.5074142		6	31385526			7	-0.0317769	0.00376337	G	A							NA/NA/NA/	NA/NA/NA/		A	G		-3.18E-02	I	Y	4.13E-01	NA
rs763787	3.16E-17	16.49967843		5	129776565		0.00886	7	0.033911	0.00401711	T	C							NA/NA/NA/	NA/NA/NA/		C	T		3.39E-02	I	Y	3.09E-01	NA
rs2413430	3.23E-17	16.49094675		22	37304510			6	-0.0316731	0.00375305	T	A							NA/NA/NA/	NA/NA/NA/		A	T		-3.17E-02	I	Y	5.60E-01	NA
rs2844612	3.24E-17	16.48951531		6	31243971		19.932129	6	-0.0338819	0.00401497	G	A							NA/NA/NA/	NA/NA/NA/		A	G		-3.39E-02	I	Y	7.04E-01	NA
rs2844611	3.28E-17	16.48399509		6	31243979		30.309682	6	0.0338758	0.00401495	T	A							NA/NA/NA/	NA/NA/NA/		A	T		3.39E-02	I	Y	2.96E-01	NA
rs2524074	3.32E-17	16.47844875		6	31244021		30.47142	6	0.0338697	0.00401493	G	A							NA/NA/NA/	42350/34896/7659/		A	G		3.39E-02	I	Y	2.96E-01	NA
rs2853944	3.35E-17	16.47523401		6	31247758			6	0.0338721	0.00401563	T	C							NA/NA/NA/	NA/NA/NA/		C	T		3.39E-02	I	Y	2.96E-01	NA
rs4305365	3.41E-17	16.46740867		22	37304498		0.85158	6	-0.0316864	0.00375745	G	A							NA/NA/NA/	NA/NA/NA/		A	G		-3.17E-02	I	Y	5.60E-01	NA
rs4713589	3.44E-17	16.46302514		6	32659435			7	0.033172	0.00393416	G	A							NA/NA/NA/	NA/NA/NA/		A	G		3.32E-02	I	Y	4.32E-01	NA
rs449915	3.55E-17	16.44980101	ACSL6	5	131340231	intron	0.165491	6	0.031356	0.00372036	G	A							NA/NA/NA/	NA/NA/NA/		A	G		3.14E-02	I	Y	5.73E-01	NA
rs422090	3.60E-17	16.44378678	ACSL6	5	131339846	intron	0.165135	7	0.0313515	0.00372055	T	C							NA/NA/NA/	NA/NA/NA/		C	T		3.14E-02	I	Y	5.74E-01	NA
rs4583564	3.63E-17	16.44056741		22	37308915			7	-0.0315367	0.00374291	T	G							NA/NA/NA/	NA/NA/NA/		G	T		-3.15E-02	I	Y	5.59E-01	NA
rs5756399	3.68E-17	16.43448747		22	37307248			6	0.0315696	0.00374754	G	A							NA/NA/NA/	NA/NA/NA/		A	G		3.16E-02	I	Y	4.41E-01	NA
rs5756401	3.69E-17	16.43239378		22	37308819			5	-0.031526	0.00374262	T	C							NA/NA/NA/	NA/NA/NA/		C	T		-3.15E-02	I	Y	5.59E-01	NA
rs9271349	3.73E-17	16.42811772		6	32583830			4	-0.0405281	0.00481196	G	A							NA/NA/NA/	NA/NA/NA/		A	G		-4.05E-02	I	Y	8.20E-01	NA
rs2308655	3.76E-17	16.42482602	HLA-B	6	31322303	exon		4	-0.0319231	0.00379068	G	C							NA/NA/NA/	NA/NA/NA/		C	G		-3.19E-02	I	Y	4.30E-01	NA
rs9275565	3.86E-17	16.41376838		6	32677938		0.08008	7	0.0315849	0.00375185	T	C							NA/NA/NA/	NA/NA/NA/		C	T		3.16E-02	I	Y	4.12E-01	NA
rs3130283	3.91E-17	16.40836339	AGPAT1	6	32138545	intron	0.077456	6	-0.0440514	0.00523361	C	A							NA/NA/NA/	1368/15875/48823/		A	C		-4.41E-02	I	Y	8.57E-01	NA
rs1050317	3.96E-17	16.40285241	HLA-C	6	31238135	exon		5	0.0334216	0.00397142	G	A							NA/NA/NA/	NA/NA/NA/		A	G		3.34E-02	I	Y	3.16E-01	NA
rs9275538	4.05E-17	16.39277022		6	32676017			6	0.031555	0.00375082	T	C							NA/NA/NA/	NA/NA/NA/		C	T		3.16E-02	I	Y	4.11E-01	NA
rs9276434	4.13E-17	16.3835749	HLA-DQA2	6	32712666	intron		5	-0.0479129	0.00569692	T	C							NA/NA/NA/	NA/NA/NA/		C	T		-4.79E-02	I	Y	8.80E-01	NA
rs622871	4.25E-17	16.37115453	C2	6	31878495	intron		5	-0.0351646	0.00418279	G	A							NA/NA/NA/	NA/NA/NA/		A	G		-3.52E-02	I	Y	7.30E-01	NA
rs9267577	4.29E-17	16.36753258		6	31813774		0.174079	6	0.0407234	0.00484457	T	C							NA/NA/NA/	45466/18818/2043/		C	T		4.07E-02	I	Y	1.74E-01	NA
rs9275557	4.63E-17	16.33406459		6	32677199			7	-0.0315242	0.00375425	T	C							NA/NA/NA/	NA/NA/NA/		C	T		-3.15E-02	I	Y	5.88E-01	NA
rs9275556	4.64E-17	16.33379007		6	32677190			6	-0.0315239	0.00375425	T	C							NA/NA/NA/	NA/NA/NA/		C	T		-3.15E-02	I	Y	5.88E-01	NA
rs9275524	4.66E-17	16.33190495		6	32675109		0.394122	6	0.0314739	0.00374852	T	C							NA/NA/NA/	NA/NA/NA/		C	T		3.15E-02	I	Y	4.11E-01	NA
rs9275516	4.76E-17	16.32222976		6	32674643		4.734562	6	-0.0314819	0.00375065	G	A							NA/NA/NA/	NA/NA/NA/		A	G		-3.15E-02	I	Y	5.89E-01	NA
rs9275517	4.83E-17	16.31569964		6	32674649		4.21182	7	-0.0314725	0.00375032	G	A							NA/NA/NA/	NA/NA/NA/		A	G		-3.15E-02	I	Y	5.89E-01	NA
rs9279375	4.84E-17	16.31553975		6	31605977				0.0444097	0.00529196	I	D							NA/NA/NA/	NA/NA/NA/		D	I		4.44E-02	I	Y	1.44E-01	NA
rs4476871	5.09E-17	16.29311587		6	32678867			6	0.0314364	0.00374875	G	A							NA/NA/NA/	NA/NA/NA/		A	G		3.14E-02	I	Y	4.11E-01	NA
rs9275572	5.12E-17	16.29114587		6	32678999		0.082449	6	-0.0314309	0.00374833	G	A							NA/NA/NA/	14048/40763/29498/		A	G		-3.14E-02	I	Y	5.89E-01	NA
rs3998157	5.12E-17	16.29078942		6	32678477		0.074427	6	0.0314307	0.00374835	C	A							NA/NA/NA/	NA/NA/NA/		A	C		3.14E-02	I	Y	4.11E-01	NA
rs4273729	5.13E-17	16.28985047		6	32678597		0.074392	6	-0.0314306	0.00374845	G	C							NA/NA/NA/	NA/NA/NA/		C	G		-3.14E-02	I	Y	5.89E-01	NA
rs16870187	5.17E-17	16.2865439		6	32498584			5	0.0534526	0.00637519	C	A							NA/NA/NA/	10915/3447/335/		A	C		5.35E-02	I	Y	1.99E-01	NA
rs156029	5.24E-17	16.2808627	P4HA2	5	131532634	intron	0.087201	6	0.031907	0.00380637	G	A							NA/NA/NA/	11288/39486/34102/		A	G		3.19E-02	I	Y	6.34E-01	NA
rs9380318	5.28E-17	16.27717858		6	32677669		0.076658	6	-0.03142	0.00374872	T	C							NA/NA/NA/	NA/NA/NA/		C	T		-3.14E-02	I	Y	5.89E-01	NA
rs7451017	5.60E-17	16.25207651		6	31820659			2b	0.0405834	0.00484595	T	C							NA/NA/NA/	NA/NA/NA/		C	T		4.06E-02	I	Y	1.74E-01	NA
rs9282209	5.67E-17	16.24634265		6	32679750				-0.0320828	0.00383163	I	D							NA/NA/NA/	NA/NA/NA/		D	I		-3.21E-02	I	Y	5.53E-01	NA
rs67601355	5.86E-17	16.23217798	P4HA2	5	131560408	intron			-0.0353922	0.00422881	I	D							NA/NA/NA/	NA/NA/NA/		D	I		-3.54E-02	I	Y	2.77E-01	NA
rs9271702	5.99E-17	16.22289594		6	32593220			7	0.0451023	0.00539037	T	G							NA/NA/NA/	NA/NA/NA/		G	T		4.51E-02	I	Y	1.98E-01	NA
rs9275567	6.09E-17	16.21536345		6	32678131			7	-0.0313571	0.00374872	G	A							NA/NA/NA/	NA/NA/NA/		A	G		-3.14E-02	I	Y	5.89E-01	NA
rs2523605	6.33E-17	16.19893947	HLA-B	6	31323409	intron		1f	0.0395422	0.00472976	T	C							NA/NA/NA/	NA/NA/NA/		C	T		3.95E-02	I	Y	1.87E-01	NA
rs1050341	6.33E-17	16.19841794	HLA-B	6	31323337	exon		4	0.0428568	0.00512633	T	C							NA/NA/NA/	NA/NA/NA/		C	T		4.29E-02	I	Y	8.37E-01	NA
rs9275535	6.41E-17	16.19344154		6	32675789			7	0.0313621	0.00375199	G	A							NA/NA/NA/	NA/NA/NA/		A	G		3.14E-02	I	Y	4.11E-01	NA
rs2523604	6.44E-17	16.1914447	HLA-B	6	31323766	intron		5	0.0394923	0.00472496	T	C							NA/NA/NA/	NA/NA/NA/		C	T		3.95E-02	I	Y	1.89E-01	NA
rs9275536	6.44E-17	16.19138464		6	32675829			7	-0.0313598	0.00375197	G	A							NA/NA/NA/	NA/NA/NA/		A	G		-3.14E-02	I	Y	5.89E-01	NA
rs2596497	6.46E-17	16.18960885	HLA-B	6	31322704	intron		4	-0.0395239	0.00472901	G	A							NA/NA/NA/	NA/NA/NA/		A	G		-3.95E-02	I	Y	8.13E-01	NA
rs154483	6.51E-17	16.18653511	P4HA2	5	131546280	intron	0.066972	6	0.0319233	0.00381999	G	A							NA/NA/NA/	6449/23221/20669/		A	G		3.19E-02	I	Y	6.40E-01	NA
rs2596494	6.54E-17	16.18431668	HLA-B	6	31323838	intron	0.655741	5	-0.0395542	0.00473346	G	C							NA/NA/NA/	479/4132/9838/		C	G		-3.96E-02	I	Y	8.13E-01	NA
rs6932517	6.58E-17	16.18177279		6	32678182			6	-0.0313304	0.00374962	G	C							NA/NA/NA/	11770/33508/24122/		C	G		-3.13E-02	I	Y	5.89E-01	NA
rs9275570	6.58E-17	16.18173781		6	32678199		0.074427	7	0.0313303	0.00374962	G	A							NA/NA/NA/	NA/NA/NA/		A	G		3.13E-02	I	Y	4.11E-01	NA
rs2442717	6.69E-17	16.17467127	HLA-B	6	31322470	intron		4	-0.0395001	0.00472847	G	C							NA/NA/NA/	579/4674/9779/		C	G		-3.95E-02	I	Y	8.13E-01	NA
rs70990297	6.70E-17	16.17377354		6	32110698				0.0437423	0.00523644	I	D							NA/NA/NA/	NA/NA/NA/		D	I		4.37E-02	I	Y	1.46E-01	NA
rs9267807	6.93E-17	16.15915711		6	32112955			7	-0.0436576	0.00522879	G	A							NA/NA/NA/	NA/NA/NA/		A	G		-4.37E-02	I	Y	8.57E-01	NA
rs9267649	7.02E-17	16.15386214		6	31824828		0.163444	6	-0.040437	0.0048439	G	A							NA/NA/NA/	2639/24273/57951/		A	G		-4.04E-02	I	Y	8.26E-01	NA
rs9275518	7.18E-17	16.1439058		6	32674700			7	0.0313239	0.00375348	G	A							NA/NA/NA/	NA/NA/NA/		A	G		3.13E-02	I	Y	4.10E-01	NA
rs166010	7.18E-17	16.14366693		5	131473218			7	-0.0322627	0.003866	T	C							NA/NA/NA/	NA/NA/NA/		C	T		-3.23E-02	I	Y	3.44E-01	NA
rs246833	7.26E-17	16.13886781		5	131473069			7	-0.0322578	0.00386602	T	G							NA/NA/NA/	NA/NA/NA/		G	T		-3.23E-02	I	Y	3.44E-01	NA
rs74762609	7.50E-17	16.12499838		6	31327624			5	0.0433668	0.00519976	G	A							NA/NA/NA/	NA/NA/NA/		A	G		4.34E-02	I	Y	8.47E-01	NA
rs9267293	7.50E-17	16.12486173		6	31458508		0.199271	4	0.0413855	0.00496222	G	C							NA/NA/NA/	NA/NA/NA/		C	G		4.14E-02	I	Y	1.66E-01	NA
rs2523614	8.01E-17	16.09630568		6	31320654			4	0.0338445	0.00406183	T	C							NA/NA/NA/	NA/NA/NA/		C	T		3.38E-02	I	Y	6.95E-01	NA
rs3130279	8.11E-17	16.09080354		6	32112626		0.338839	6	-0.0435488	0.00522742	G	A							NA/NA/NA/	1726/19879/59823/		A	G		-4.35E-02	I	Y	8.57E-01	NA
rs9275540	8.31E-17	16.08064206		6	32676139			7	0.0312903	0.00375721	T	A							NA/NA/NA/	NA/NA/NA/		A	T		3.13E-02	I	Y	4.12E-01	NA
rs11177007	8.33E-17	16.07955212		12	68414744		1.058796	5	-0.0313898	0.0037693	G	A							NA/NA/NA/	25129/31214/9722/		A	G		-3.14E-02	I	Y	3.81E-01	NA
rs2523615	8.50E-17	16.07076505		6	31320642			4	-0.033813	0.00406144	T	C							NA/NA/NA/	NA/NA/NA/		C	T		-3.38E-02	I	Y	3.05E-01	NA
rs2308604	8.79E-17	16.05586441	HLA-C	6	31238851	exon		4	0.0340452	0.00409133	T	C							NA/NA/NA/	NA/NA/NA/		C	T		3.40E-02	I	Y	2.91E-01	NA
rs9275515	8.80E-17	16.05551239		6	32674573			6	0.0314943	0.00378483	T	C							NA/NA/NA/	NA/NA/NA/		C	T		3.15E-02	I	Y	4.17E-01	NA
rs9275514	8.80E-17	16.05549265		6	32674566			6	0.0314943	0.00378483	T	A							NA/NA/NA/	NA/NA/NA/		A	T		3.15E-02	I	Y	4.17E-01	NA
rs2395258	8.99E-17	16.04611521	HLA-DQB2	6	32728642	intron		7	0.031061	0.00373391	T	C							NA/NA/NA/	NA/NA/NA/		C	T		3.11E-02	I	Y	4.41E-01	NA
rs9264606	9.09E-17	16.04126797	HLA-C	6	31237592	intron	0.760269	5	-0.0329891	0.00396632	C	A							NA/NA/NA/	NA/NA/NA/		A	C		-3.30E-02	I	Y	6.86E-01	NA
rs2395257	9.13E-17	16.03967861	HLA-DQB2	6	32728636	intron		7	0.0311135	0.003741	C	A							NA/NA/NA/	NA/NA/NA/		A	C		3.11E-02	I	Y	4.40E-01	NA
rs2647021	9.13E-17	16.03963246		6	32663151			6	0.0319723	0.00384427	T	C							NA/NA/NA/	NA/NA/NA/		C	T		3.20E-02	I	Y	4.02E-01	NA
rs2853940	9.36E-17	16.02858962		6	31249732			6	0.0315141	0.00379055	T	C							NA/NA/NA/	NA/NA/NA/		C	T		3.15E-02	I	Y	6.24E-01	NA
rs246352	9.47E-17	16.02387938		5	131508560			7	-0.0319867	0.00384799	T	C							NA/NA/NA/	NA/NA/NA/		C	T		-3.20E-02	I	Y	3.47E-01	NA
rs2442714	9.51E-17	16.02197798	MICA	6	31373260	intron		7	0.0312362	0.00375794	G	C							NA/NA/NA/	NA/NA/NA/		C	G		3.12E-02	I	Y	5.08E-01	NA
rs9275513	9.53E-17	16.02109535		6	32674564			7	-0.0314694	0.00378611	T	A							NA/NA/NA/	NA/NA/NA/		A	T		-3.15E-02	I	Y	5.82E-01	NA
rs246839	9.92E-17	16.00350584		5	131464133			6	0.0321161	0.00386616	C	A							NA/NA/NA/	NA/NA/NA/		A	C		3.21E-02	I	Y	6.55E-01	NA
rs10878726	1.02E-16	15.99028572		12	68416645		0.194409	7	0.0313035	0.00376997	G	A							NA/NA/NA/	12092/40001/32727/		A	G		3.13E-02	I	Y	6.21E-01	NA
rs1050716	1.03E-16	15.98905587	HLA-C	6	31238230	exon		5	0.0329441	0.00396772	G	C							NA/NA/NA/	NA/NA/NA/		C	G		3.29E-02	I	Y	3.17E-01	NA
rs2395263	1.04E-16	15.98212811	HLA-DQB2	6	32729412	intron		7	0.0308691	0.00371866	C	A							NA/NA/NA/	NA/NA/NA/		A	C		3.09E-02	I	Y	4.36E-01	NA
rs67447454	1.07E-16	15.97255661		22	37302786				0.0313412	0.00377672	I	D							NA/NA/NA/	NA/NA/NA/		D	I		3.13E-02	I	Y	4.35E-01	NA
rs2524098	1.10E-16	15.9602687		6	31236316			5	-0.0328709	0.00396266	T	G							NA/NA/NA/	NA/NA/NA/		G	T		-3.29E-02	I	Y	6.87E-01	NA
rs3132469	1.11E-16	15.95602111		6	31456567		0.20973	6	-0.0449456	0.00541906	G	A							NA/NA/NA/	262/3443/11263/		A	G		-4.49E-02	I	Y	8.66E-01	NA
rs9275569	1.12E-16	15.95020459		6	32678136			7	-0.0312622	0.00376998	T	C							NA/NA/NA/	NA/NA/NA/		C	T		-3.13E-02	I	Y	5.92E-01	NA
rs1131096	1.13E-16	15.94665261	HLA-C	6	31238259	exon		5	-0.0328359	0.00396022	T	G							NA/NA/NA/	NA/NA/NA/		G	T		-3.28E-02	I	Y	6.87E-01	NA
rs200113786	1.13E-16	15.94586593			0				0.0312719	0.00377169	I	D							NA/NA/NA/	NA/NA/NA/		D	I		3.13E-02	I	Y	4.37E-01	NA
rs36226623	1.14E-16	15.94253169		6	31240307				0.0327524	0.00395069	I	D							NA/NA/NA/	NA/NA/NA/		D	I		3.28E-02	I	Y	3.13E-01	NA
rs2524092	1.16E-16	15.93420748		6	31240216			4	-0.0327444	0.00395082	C	A							NA/NA/NA/	NA/NA/NA/		A	C		-3.27E-02	I	Y	6.86E-01	NA
rs28367690	1.17E-16	15.93109833		6	31276657			5	-0.0341711	0.00412338	G	A							NA/NA/NA/	NA/NA/NA/		A	G		-3.42E-02	I	Y	3.06E-01	NA
rs9264636	1.23E-16	15.90962554	HLA-C	6	31238297	intron	0.754075	4	-0.0327981	0.00396052	T	C							NA/NA/NA/	NA/NA/NA/		C	T		-3.28E-02	I	Y	6.88E-01	NA
rs2051549	1.24E-16	15.90490391	HLA-DQB2	6	32730086	intron	2.066598	6	0.0308251	0.00372284	G	A							NA/NA/NA/	28131/40967/15019/		A	G		3.08E-02	I	Y	4.27E-01	NA
rs3819287	1.28E-16	15.89241358	HLA-C	6	31237563	intron		5	-0.0328227	0.00396575	T	C							NA/NA/NA/	NA/NA/NA/		C	T		-3.28E-02	I	Y	6.87E-01	NA
rs762815	1.29E-16	15.88960897	HLA-DQB2	6	32729642	exon		6	0.0308277	0.00372505	G	C							NA/NA/NA/	NA/NA/NA/		C	G		3.08E-02	I	Y	4.26E-01	NA
rs2249741	1.32E-16	15.8794491		6	31240712		5.687248	1f	-0.0306246	0.00370176	C	A							NA/NA/NA/	NA/NA/NA/		A	C		-3.06E-02	I	Y	5.47E-01	NA
rs7453920	1.34E-16	15.87411228	HLA-DQB2	6	32730012	intron	0.154256	6	-0.0307936	0.00372284	G	A							NA/NA/NA/	15620/41132/24530/		A	G		-3.08E-02	I	Y	5.73E-01	NA
rs66620546	1.34E-16	15.87179466	HLA-C	6	31237463	intron		3a	-0.03274	0.00395846	G	C							NA/NA/NA/	NA/NA/NA/		C	G		-3.27E-02	I	Y	6.88E-01	NA
rs11177006	1.34E-16	15.8717397		12	68413097		0.927836	7	-0.0312549	0.00377891	G	A							NA/NA/NA/	NA/NA/NA/		A	G		-3.13E-02	I	Y	3.80E-01	NA
rs9276583	1.35E-16	15.86920002	HLA-DQB2	6	32729880	intron		7	0.0307884	0.00372283	G	A							NA/NA/NA/	NA/NA/NA/		A	G		3.08E-02	I	Y	4.27E-01	NA
rs2524091	1.37E-16	15.86434587		6	31240292				-0.0326553	0.0039492	T	C							NA/NA/NA/	NA/NA/NA/		C	T		-3.27E-02	I	Y	6.87E-01	NA
rs7768538	1.37E-16	15.86430774	HLA-DQB2	6	32729821	intron	0.13586	6	0.0307832	0.0037228	C	A							NA/NA/NA/	NA/NA/NA/		A	C		3.08E-02	I	Y	4.27E-01	NA
rs1050147	1.37E-16	15.86263006	HLA-C	6	31237802	exon		5	-0.0327673	0.00396297	G	A							NA/NA/NA/	6989/5390/0/		A	G		-3.28E-02	I	Y	6.85E-01	NA
rs2524093	1.38E-16	15.85994157		6	31240180			4	-0.0326619	0.00395058	C	A							NA/NA/NA/	NA/NA/NA/		A	C		-3.27E-02	I	Y	6.86E-01	NA
rs1050366	1.43E-16	15.84345993	HLA-C	6	31238957	exon		4	-0.0376745	0.00455915	C	A							NA/NA/NA/	NA/NA/NA/		A	C		-3.77E-02	I	Y	5.85E-01	NA
rs9271701	1.44E-16	15.84142946		6	32593199			7	0.0449002	0.00543393	T	C							NA/NA/NA/	NA/NA/NA/		C	T		4.49E-02	I	Y	2.17E-01	NA
rs1050344	1.45E-16	15.83930043	HLA-C	6	31238234	exon		5	0.0327488	0.0039638	G	A							NA/NA/NA/	NA/NA/NA/		A	G		3.27E-02	I	Y	3.16E-01	NA
rs2071551	1.45E-16	15.83830266	HLA-DQB2	6	32729459	exon	0.157083	6	-0.0307545	0.00372254	T	C							NA/NA/NA/	12192/31794/20714/		C	T		-3.08E-02	I	Y	5.73E-01	NA
rs9264647	1.47E-16	15.83403492	HLA-C	6	31238613	intron	0.351837	5	-0.0327273	0.00396189	G	A							NA/NA/NA/	1524/6522/7058/		A	G		-3.27E-02	I	Y	6.88E-01	NA
rs9264674	1.48E-16	15.83119915	HLA-C	6	31239868	exon	4.943118	4	0.0326244	0.00394981	G	C							NA/NA/NA/	NA/NA/NA/		C	G		3.26E-02	I	Y	3.14E-01	NA
rs9264643	1.49E-16	15.82735621	HLA-C	6	31238492	intron		4	0.0327184	0.0039617	C	A							NA/NA/NA/	NA/NA/NA/		A	C		3.27E-02	I	Y	3.12E-01	NA
rs35708511	1.50E-16	15.82481011	HLA-C	6	31237162	exon		4	-0.0326959	0.00395931	G	C							NA/NA/NA/	NA/NA/NA/		C	G		-3.27E-02	I	Y	6.88E-01	NA
rs68094471	1.50E-16	15.82273195	HLA-C	6	31237323	intron		3a	-0.0326936	0.00395931	G	A							NA/NA/NA/	NA/NA/NA/		A	G		-3.27E-02	I	Y	6.88E-01	NA
rs66772001	1.50E-16	15.82249524	HLA-C	6	31237333	intron		4	0.0326934	0.00395931	T	A							NA/NA/NA/	NA/NA/NA/		A	T		3.27E-02	I	Y	3.12E-01	NA
rs56010430	1.51E-16	15.82229039	HLA-C	6	31237405	intron	1.106037	4	-0.0326932	0.00395932	T	C							NA/NA/NA/	1344/6432/6987/		C	T		-3.27E-02	I	Y	6.88E-01	NA
rs9264609	1.51E-16	15.8222702	HLA-C	6	31237664	intron		5	-0.0326936	0.00395937	T	C							NA/NA/NA/	NA/NA/NA/		C	T		-3.27E-02	I	Y	6.88E-01	NA
rs9264608	1.51E-16	15.82226443	HLA-C	6	31237660	intron	0.757191	5	-0.0326936	0.00395937	G	A							NA/NA/NA/	NA/NA/NA/		A	G		-3.27E-02	I	Y	6.88E-01	NA
rs66459704	1.51E-16	15.82215196	HLA-C	6	31237437	intron	0.941503	4	0.0326931	0.00395932	T	C							NA/NA/NA/	NA/NA/NA/		C	T		3.27E-02	I	Y	3.12E-01	NA
rs9264594	1.51E-16	15.8218003	HLA-C	6	31237048	intron	1.294647	3a	-0.0326924	0.00395929	G	A							NA/NA/NA/	NA/NA/NA/		A	G		-3.27E-02	I	Y	6.88E-01	NA
rs2272592	1.51E-16	15.82159578		6	31698352		0.059238	1b	0.0398701	0.00482859	T	C							NA/NA/NA/	9928/4359/472/		C	T		3.99E-02	I	Y	1.76E-01	NA
rs9264640	1.54E-16	15.81291944	HLA-C	6	31238372	intron		3a	-0.0327037	0.00396183	G	C							NA/NA/NA/	NA/NA/NA/		C	G		-3.27E-02	I	Y	6.88E-01	NA
rs3868087	1.54E-16	15.81255825		6	31484892			7	-0.0364166	0.00441168	C	A							NA/NA/NA/	NA/NA/NA/		A	C		-3.64E-02	I	Y	7.75E-01	NA
rs3134603	1.54E-16	15.81150181	PPT2	6	32126002	intron	0.172443	6	-0.0437273	0.00529751	G	A							NA/NA/NA/	1658/20104/62744/		A	G		-4.37E-02	I	Y	8.61E-01	NA
rs3131631	1.54E-16	15.81131895		6	31484683			1f	-0.0364146	0.00441161	G	C							NA/NA/NA/	40008/22901/3355/		C	G		-3.64E-02	I	Y	7.75E-01	NA
rs3213483	1.54E-16	15.81120084	HLA-DQB2	6	32726577	intron	0.292557	7	-0.0307151	0.00372113	T	G							NA/NA/NA/	NA/NA/NA/		G	T		-3.07E-02	I	Y	5.64E-01	NA
rs34237476	1.61E-16	15.79265113		5	130584805			6	-0.0454619	0.00551112	G	A							NA/NA/NA/	NA/NA/NA/		A	G		-4.55E-02	I	Y	8.11E-01	NA
rs9264637	1.63E-16	15.7870085	HLA-C	6	31238308	intron		3a	0.032659	0.00395984	G	C							NA/NA/NA/	NA/NA/NA/		C	G		3.27E-02	I	Y	3.13E-01	NA
rs3134963	1.65E-16	15.7819295		6	32102305			7	0.0433747	0.00525998	T	C							NA/NA/NA/	NA/NA/NA/		C	T		4.34E-02	I	Y	1.44E-01	NA
rs1050180	1.70E-16	15.77027465	HLA-C	6	31237833	exon		5	0.032644	0.00396023	T	C							NA/NA/NA/	NA/NA/NA/		C	T		3.26E-02	I	Y	3.12E-01	NA
rs9264652	1.72E-16	15.76563713	HLA-C	6	31238762	intron		4	0.0327725	0.00397643	T	C							NA/NA/NA/	6366/5340/3/		C	T		3.28E-02	I	Y	3.12E-01	NA
rs3897530	1.72E-16	15.76334939	HLA-B	6	31323468	intron		2b	-0.0422349	0.00512494	T	G							NA/NA/NA/	NA/NA/NA/		G	T		-4.22E-02	I	Y	1.60E-01	NA
rs4305772	1.79E-16	15.74825231	HLA-DQB2	6	32725826	intron	0.296245	5	-0.0306607	0.00372236	G	A							NA/NA/NA/	NA/NA/NA/		A	G		-3.07E-02	I	Y	5.73E-01	NA
rs3094189	1.80E-16	15.74578073	PSORS1C3	6	31141970	intron		7	0.0450938	0.00547507	C	A							NA/NA/NA/	NA/NA/NA/		A	C		4.51E-02	I	Y	1.29E-01	NA
rs3134954	1.80E-16	15.74407895	TNXB	6	32071893	intron	0.139578	6	-0.0432513	0.00525166	T	C							NA/NA/NA/	1765/20535/62569/		C	T		-4.33E-02	I	Y	8.59E-01	NA
rs1130838	1.81E-16	15.74336402	HLA-C	6	31237124	exon		4	0.032615	0.00396027	T	C							NA/NA/NA/	7038/6233/1512/		C	T		3.26E-02	I	Y	3.13E-01	NA
rs2301271	1.81E-16	15.74260465	HLA-DQB2	6	32725193	intron	0.29045	6	-0.0306532	0.00372216	G	A							NA/NA/NA/	15645/41150/28090/		A	G		-3.07E-02	I	Y	5.73E-01	NA
rs440970	1.82E-16	15.74031058	ACSL6	5	131336287	intron	0.16576	1f	0.0305688	0.0037122	T	G							NA/NA/NA/	15186/41521/28167/		G	T		3.06E-02	I	Y	5.76E-01	NA
rs9264671	1.82E-16	15.73994293	HLA-C	6	31239752	intron		4	-0.0326062	0.00395966	T	C							NA/NA/NA/	NA/NA/NA/		C	T		-3.26E-02	I	Y	6.68E-01	NA
rs2395261	1.89E-16	15.72360944	HLA-DQB2	6	32729335	intron		6	0.0305368	0.00371038	T	C							NA/NA/NA/	NA/NA/NA/		C	T		3.05E-02	I	Y	4.34E-01	NA
rs34694311	1.89E-16	15.72337278		6	32729381				0.0305366	0.00371038	I	D							NA/NA/NA/	NA/NA/NA/		D	I		3.05E-02	I	Y	4.34E-01	NA
rs3117181	1.90E-16	15.72150934	TNXB	6	32071017	intron	0.207424	6	-0.0432318	0.00525327	G	C							NA/NA/NA/	NA/NA/NA/		C	G		-4.32E-02	I	Y	8.58E-01	NA
rs4248169	2.03E-16	15.6933477	HLA-DQB2	6	32728554	intron		6	0.0305037	0.00371013	C	A							NA/NA/NA/	21505/32170/12574/		A	C		3.05E-02	I	Y	4.34E-01	NA
rs80296299	2.04E-16	15.69002296		6	31321623			4	-0.0431463	0.00524842	T	C							NA/NA/NA/	NA/NA/NA/		C	T		-4.31E-02	I	Y	1.51E-01	NA
rs2524097	2.04E-16	15.68993576		6	31236339			5	0.0325827	0.00396345	T	C							NA/NA/NA/	NA/NA/NA/		C	T		3.26E-02	I	Y	3.13E-01	NA
rs2395256	2.08E-16	15.68267225	HLA-DQB2	6	32728588	intron		6	-0.0304931	0.00371018	T	C							NA/NA/NA/	12570/32246/21507/		C	T		-3.05E-02	I	Y	5.66E-01	NA
rs6918401	2.11E-16	15.67662207		6	32722625		0.004507	7	0.0304841	0.00370984	T	C							NA/NA/NA/	NA/NA/NA/		C	T		3.05E-02	I	Y	4.34E-01	NA
rs9271700	2.16E-16	15.66544975		6	32593198			7	0.0446603	0.00543683	G	C							NA/NA/NA/	NA/NA/NA/		C	G		4.47E-02	I	Y	2.17E-01	NA
rs9279069	2.23E-16	15.65216669	HLA-C	6	31237575	intron			0.032819	0.00399727	I	D							NA/NA/NA/	NA/NA/NA/		D	I		3.28E-02	I	Y	3.33E-01	NA
rs3130342	2.23E-16	15.65099849		6	32080146		0.267073	6	-0.0431406	0.00525462	C	A							NA/NA/NA/	1682/19462/59939/		A	C		-4.31E-02	I	Y	8.59E-01	NA
rs59631195	2.24E-16	15.65046799		6	32056350				0.0430985	0.00524959	I	D							NA/NA/NA/	NA/NA/NA/		D	I		4.31E-02	I	Y	1.42E-01	NA
rs9275577	2.25E-16	15.64779818		6	32679345			6	-0.0311019	0.00378869	T	A							NA/NA/NA/	NA/NA/NA/		A	T		-3.11E-02	I	Y	5.66E-01	NA
rs80130359	2.26E-16	15.64662433		5	131505140				0.0316506	0.00385568	I	D							NA/NA/NA/	NA/NA/NA/		D	I		3.17E-02	I	Y	6.54E-01	NA
rs3131630	2.26E-16	15.64520991		6	31485354		1.583384	6	0.036489	0.00444531	G	A							NA/NA/NA/	40444/22552/3237/		A	G		3.65E-02	I	Y	2.20E-01	NA
rs3130287	2.29E-16	15.64054778	TNXB	6	32050544	intron	0.076461	1f	-0.0430622	0.00524692	T	C							NA/NA/NA/	1362/15998/48974/		C	T		-4.31E-02	I	Y	8.58E-01	NA
rs3117189	2.30E-16	15.63747983	TNXB	6	32033944	intron	0.283413	7	-0.043072	0.00524866	G	A							NA/NA/NA/	NA/NA/NA/		A	G		-4.31E-02	I	Y	8.58E-01	NA
rs141702193	2.34E-16	15.63156621		6	32723359				-0.0304347	0.00370945	I	D							NA/NA/NA/	NA/NA/NA/		D	I		-3.04E-02	I	Y	5.66E-01	NA
rs4947346	2.34E-16	15.63045205	HLA-DQB2	6	32728376	intron		7	0.0304392	0.00371013	G	C							NA/NA/NA/	NA/NA/NA/		C	G		3.04E-02	I	Y	4.34E-01	NA
rs7753557	2.36E-16	15.62675137	HLA-DQB2	6	32727680	intron		4	-0.0304351	0.0037101	T	A							NA/NA/NA/	NA/NA/NA/		A	T		-3.04E-02	I	Y	5.66E-01	NA
rs3117182	2.39E-16	15.62203843	TNXB	6	32066819	intron	0.302287	5	0.0430977	0.00525452	T	A							NA/NA/NA/	NA/NA/NA/		A	T		4.31E-02	I	Y	1.42E-01	NA
rs9276411	2.39E-16	15.62078516	HLA-DQA2	6	32710475	intron		5	0.0306777	0.00374043	T	C							NA/NA/NA/	NA/NA/NA/		C	T		3.07E-02	I	Y	4.30E-01	NA
rs9265824	2.39E-16	15.62071443		6	31311213			7	0.0347161	0.00423282	T	A							NA/NA/NA/	NA/NA/NA/		A	T		3.47E-02	I	Y	3.01E-01	NA
rs1023448	2.41E-16	15.61788025	HLA-DQB2	6	32728191	intron	0.232753	7	-0.0304264	0.00371015	T	C							NA/NA/NA/	NA/NA/NA/		C	T		-3.04E-02	I	Y	5.66E-01	NA
rs2858319	2.42E-16	15.61610747		6	32661294			6	0.031973	0.00389897	T	C							NA/NA/NA/	NA/NA/NA/		C	T		3.20E-02	I	Y	4.17E-01	NA
rs156058	2.42E-16	15.61564121		5	131478896		0.065398	4	-0.0314513	0.00383541	T	C							NA/NA/NA/	NA/NA/NA/		C	T		-3.15E-02	I	Y	3.52E-01	NA
rs1023449	2.42E-16	15.61533482	HLA-DQB2	6	32727905	intron	0.231732	6	-0.0304237	0.00371013	C	A							NA/NA/NA/	12572/32256/21503/		A	C		-3.04E-02	I	Y	5.66E-01	NA
rs2906856	2.45E-16	15.61113537		12	68390201		3.222889	7	-0.0315319	0.00384583	T	C							NA/NA/NA/	NA/NA/NA/		C	T		-3.15E-02	I	Y	3.53E-01	NA
rs2213569	2.46E-16	15.60961606		6	32721574		0.004707	6	-0.0304179	0.00371015	T	C							NA/NA/NA/	NA/NA/NA/		C	T		-3.04E-02	I	Y	5.66E-01	NA
rs3132460	2.48E-16	15.60602666		6	31480671			7	-0.0362534	0.00442246	T	C							NA/NA/NA/	NA/NA/NA/		C	T		-3.63E-02	I	Y	7.77E-01	NA
rs7767581	2.50E-16	15.60134139	HLA-C	6	31239855	exon	4.808033	4	-0.032372	0.0039496	G	C							NA/NA/NA/	NA/NA/NA/		C	G		-3.24E-02	I	Y	6.86E-01	NA
rs3096694	2.51E-16	15.6011524	PPT2	6	32123951	intron		6	0.0438673	0.00535213	T	C							NA/NA/NA/	NA/NA/NA/		C	T		4.39E-02	I	Y	1.69E-01	NA
rs9265822	2.52E-16	15.59900465		6	31311203			7	-0.0346865	0.00423232	T	C							NA/NA/NA/	NA/NA/NA/		C	T		-3.47E-02	I	Y	6.99E-01	NA
rs9276515	2.52E-16	15.5980139		6	32720177			6	0.0304436	0.00371474	G	A							NA/NA/NA/	NA/NA/NA/		A	G		3.04E-02	I	Y	4.34E-01	NA
rs9276525	2.53E-16	15.5971525		6	32720539			4	-0.0304287	0.00371303	C	A							NA/NA/NA/	NA/NA/NA/		A	C		-3.04E-02	I	Y	5.66E-01	NA
rs9276524	2.53E-16	15.59653801		6	32720531		0.007954	4	0.0304281	0.00371303	G	A							NA/NA/NA/	NA/NA/NA/		A	G		3.04E-02	I	Y	4.34E-01	NA
rs9276523	2.53E-16	15.59613341		6	32720514			2a	0.0304277	0.00371303	T	A							NA/NA/NA/	NA/NA/NA/		A	T		3.04E-02	I	Y	4.34E-01	NA
rs9276522	2.54E-16	15.59528599		6	32720462		0.007163	4	-0.0304268	0.00371303	T	C							NA/NA/NA/	NA/NA/NA/		C	T		-3.04E-02	I	Y	5.66E-01	NA
rs9276535	2.55E-16	15.59317039		6	32721351			6	0.0304072	0.00371091	G	A							NA/NA/NA/	NA/NA/NA/		A	G		3.04E-02	I	Y	4.33E-01	NA
rs76104167	2.56E-16	15.59226588		6	31164235			7	0.0450675	0.00550022	T	C							NA/NA/NA/	NA/NA/NA/		C	T		4.51E-02	I	Y	1.28E-01	NA
rs10077785	2.57E-16	15.58969864	C5orf56	5	131801158	intron	0.010049	1f	-0.0361947	0.00441773	T	C							NA/NA/NA/	51344/29282/4194/		C	T		-3.62E-02	I	Y	2.22E-01	NA
rs7769620	2.57E-16	15.58927674		6	32721371			7	-0.0304048	0.0037111	T	C							NA/NA/NA/	NA/NA/NA/		C	T		-3.04E-02	I	Y	5.66E-01	NA
rs9276534	2.59E-16	15.58702063		6	32721195		0.006592	6	-0.0304015	0.00371099	T	C							NA/NA/NA/	NA/NA/NA/		C	T		-3.04E-02	I	Y	5.67E-01	NA
rs11748326	2.59E-16	15.58643035	C5orf56	5	131799959	intron		4	-0.0361938	0.00441812	T	C							NA/NA/NA/	NA/NA/NA/		C	T		-3.62E-02	I	Y	2.22E-01	NA
rs9276532	2.59E-16	15.58603338		6	32721130			7	0.0304007	0.00371101	T	C							NA/NA/NA/	NA/NA/NA/		C	T		3.04E-02	I	Y	4.33E-01	NA
rs9276558	2.62E-16	15.58240543	HLA-DQB2	6	32724061	exon	0.0772	1f	-0.0303832	0.00370932	G	A							NA/NA/NA/	12436/30902/21071/		A	G		-3.04E-02	I	Y	5.66E-01	NA
rs3213484	2.71E-16	15.56682883	HLA-DQB2	6	32725062	exon	0.265442	7	0.0303727	0.00371	T	A							NA/NA/NA/	NA/NA/NA/		A	T		3.04E-02	I	Y	4.34E-01	NA
rs3129934	2.72E-16	15.56539437	C6orf10	6	32336187	intron	0.027193	6	0.0396387	0.00484207	T	C							NA/NA/NA/	58469/23844/2593/		C	T		3.96E-02	I	Y	1.70E-01	NA
rs3129938	2.76E-16	15.55883294	C6orf10	6	32336495	intron	0.060233	6	0.0396298	0.00484207	T	A							NA/NA/NA/	8118/3658/408/		A	T		3.96E-02	I	Y	1.70E-01	NA
rs3213485	2.78E-16	15.55590834	HLA-DQB2	6	32724719	intron	1.704676	7	0.0303597	0.00370978	T	C							NA/NA/NA/	4791/8561/524/		C	T		3.04E-02	I	Y	4.34E-01	NA
rs2227128	2.79E-16	15.55502668	HLA-DQA2	6	32711400	intron	0.314432	6	0.0304542	0.00372145	T	C							NA/NA/NA/	NA/NA/NA/		C	T		3.05E-02	I	Y	4.27E-01	NA
rs2395252	2.80E-16	15.55300486	HLA-DQA2	6	32711322	intron	0.49607	7	-0.0304523	0.00372146	G	C							NA/NA/NA/	NA/NA/NA/		C	G		-3.05E-02	I	Y	5.73E-01	NA
rs9276428	2.80E-16	15.55235366	HLA-DQA2	6	32712085	intron	0.056792	7	-0.0304521	0.00372152	T	G							NA/NA/NA/	NA/NA/NA/		G	T		-3.05E-02	I	Y	5.73E-01	NA
rs9276429	2.80E-16	15.55209346	HLA-DQA2	6	32712104	intron	0.050253	6	0.0304517	0.00372152	G	A							NA/NA/NA/	NA/NA/NA/		A	G		3.05E-02	I	Y	4.27E-01	NA
rs9276431	2.81E-16	15.55104492	HLA-DQA2	6	32712247	intron	0.046015	6	0.0304505	0.0037215	T	C							NA/NA/NA/	4898/7392/2802/		C	T		3.05E-02	I	Y	4.27E-01	NA
rs9276432	2.82E-16	15.54951533	HLA-DQA2	6	32712384	intron	0.045696	6	0.030449	0.0037215	T	C							NA/NA/NA/	NA/NA/NA/		C	T		3.04E-02	I	Y	4.27E-01	NA
rs2006165	2.86E-16	15.54316348	HLA-DQB2	6	32728787	intron	1.20127	1f	0.0303515	0.00371039	G	A							NA/NA/NA/	21459/31457/12779/		A	G		3.04E-02	I	Y	4.34E-01	NA
rs9276514	2.94E-16	15.53200143		6	32720151		0.006592	7	0.0303747	0.00371464	T	C							NA/NA/NA/	NA/NA/NA/		C	T		3.04E-02	I	Y	4.34E-01	NA
rs9276519	2.95E-16	15.53031492		6	32720410		0.006661	4	-0.0303901	0.00371673	T	C							NA/NA/NA/	NA/NA/NA/		C	T		-3.04E-02	I	Y	5.66E-01	NA
rs9276568	2.99E-16	15.52458017	HLA-DQB2	6	32725286	intron		7	-0.0305392	0.0037357	T	A							NA/NA/NA/	NA/NA/NA/		A	T		-3.05E-02	I	Y	5.70E-01	NA
rs156027	3.03E-16	15.51918992	P4HA2	5	131538263	intron	0.068125	5	-0.0313241	0.00383241	T	C							NA/NA/NA/	NA/NA/NA/		C	T		-3.13E-02	I	Y	3.53E-01	NA
rs246107	3.03E-16	15.51843986	P4HA2	5	131546668	intron	0.066998	7	-0.031477	0.00385121	G	A							NA/NA/NA/	36174/38573/10136/		A	G		-3.15E-02	I	Y	3.46E-01	NA
rs2596481	3.05E-16	15.51553644	MICA	6	31372587	intron		6	-0.0383711	0.00469517	T	G							NA/NA/NA/	NA/NA/NA/		G	T		-3.84E-02	I	Y	8.10E-01	NA
rs3213486	3.08E-16	15.51186968	HLA-DQB2	6	32724324	intron		7	0.0303203	0.00371052	T	C							NA/NA/NA/	NA/NA/NA/		C	T		3.03E-02	I	Y	4.34E-01	NA
rs3117572	3.09E-16	15.51055905	MSH5	6	31717692	intron	0.097312	1f	-0.0394093	0.00482303	G	A							NA/NA/NA/	2595/23438/55377/		A	G		-3.94E-02	I	Y	8.25E-01	NA
rs9276482	3.20E-16	15.49490838		6	32718162		0.005679	7	-0.0304042	0.00372293	T	C							NA/NA/NA/	NA/NA/NA/		C	T		-3.04E-02	I	Y	5.74E-01	NA
rs3213489	3.23E-16	15.49121046	HLA-DQB2	6	32724305	intron		7	0.0304793	0.00373259	T	C							NA/NA/NA/	NA/NA/NA/		C	T		3.05E-02	I	Y	4.44E-01	NA
rs3213487	3.24E-16	15.48999686	HLA-DQB2	6	32724317	intron		7	-0.0303033	0.0037112	T	C							NA/NA/NA/	NA/NA/NA/		C	T		-3.03E-02	I	Y	5.66E-01	NA
rs9281766	3.25E-16	15.48795364	C6orf10	6	32338620	intron			-0.0395744	0.00484696	I	D							NA/NA/NA/	NA/NA/NA/		D	I		-3.96E-02	I	Y	8.28E-01	NA
rs3117125	3.26E-16	15.48695962	C6orf10	6	32316016	intron	0.011204	7	0.0396146	0.00485204	T	G							NA/NA/NA/	NA/NA/NA/		G	T		3.96E-02	I	Y	1.70E-01	NA
rs1019076	3.26E-16	15.48695295		12	68398118			7	0.0313656	0.0038417	T	C							NA/NA/NA/	NA/NA/NA/		C	T		3.14E-02	I	Y	6.47E-01	NA
rs201791878	3.33E-16	15.47820835			0				0.0318376	0.00390067	I	D							NA/NA/NA/	NA/NA/NA/		D	I		3.18E-02	I	Y	4.72E-01	NA
rs9276444	3.36E-16	15.47425958		6	32715371			6	-0.0303808	0.00372268	G	C							NA/NA/NA/	NA/NA/NA/		C	G		-3.04E-02	I	Y	5.74E-01	NA
rs3134791	3.45E-16	15.46202736	MICA	6	31382409	intron	0.629787	5	-0.0438734	0.00537824	C	A							NA/NA/NA/	NA/NA/NA/		A	C		-4.39E-02	I	Y	8.64E-01	NA
rs2213571	3.46E-16	15.46090633		6	32719937		0.024953	7	-0.0302601	0.00370959	G	C							NA/NA/NA/	NA/NA/NA/		C	G		-3.03E-02	I	Y	5.67E-01	NA
rs2213572	3.48E-16	15.4581625		6	32719804		0.197935	6	-0.0302562	0.00370945	G	A							NA/NA/NA/	12540/32220/21525/		A	G		-3.03E-02	I	Y	5.67E-01	NA
rs9282282	3.50E-16	15.45557226		6	32720428				-0.0303113	0.00371654	I	D							NA/NA/NA/	NA/NA/NA/		D	I		-3.03E-02	I	Y	5.67E-01	NA
rs2596503	3.51E-16	15.45495156		6	31320810		7.320116	1f	-0.0384999	0.00472067	G	A							NA/NA/NA/	3071/25433/56363/		A	G		-3.85E-02	I	Y	8.13E-01	NA
rs3130954	3.51E-16	15.45439232		6	31172937			5	0.0449205	0.00550803	G	A							NA/NA/NA/	NA/NA/NA/		A	G		4.49E-02	I	Y	1.28E-01	NA
rs3132091	3.60E-16	15.44390746		6	31393684			7	-0.0437683	0.00536867	G	A							NA/NA/NA/	NA/NA/NA/		A	G		-4.38E-02	I	Y	8.64E-01	NA
rs2844519	3.60E-16	15.44385918	MICA	6	31371430	exon	0.434305	4	0.0382597	0.00469299	T	C							NA/NA/NA/	43871/19947/2509/		C	T		3.83E-02	I	Y	1.90E-01	NA
rs3095235	3.60E-16	15.44314292		6	31463170		1.361109	5	0.0395133	0.00484688	G	C							NA/NA/NA/	NA/NA/NA/		C	G		3.95E-02	I	Y	1.75E-01	NA
rs3846730	3.61E-16	15.44244588	C5orf56	5	131806780	intron	0.017566	7	-0.0359527	0.00441022	T	C							NA/NA/NA/	NA/NA/NA/		C	T		-3.60E-02	I	Y	2.24E-01	NA
rs3132963	3.61E-16	15.44242784	C6orf10	6	32320153	intron		6	0.0394594	0.00484038	G	A							NA/NA/NA/	53318/22381/2415/		A	G		3.95E-02	I	Y	1.71E-01	NA
rs7754020	3.62E-16	15.44105515		6	32722019			7	0.0303543	0.00372365	T	A							NA/NA/NA/	NA/NA/NA/		A	T		3.04E-02	I	Y	4.32E-01	NA
rs3117119	3.64E-16	15.43894515	C6orf10	6	32318610	intron		6	0.0394543	0.00484034	G	A							NA/NA/NA/	45821/18489/2026/		A	G		3.95E-02	I	Y	1.71E-01	NA
rs9276490	3.66E-16	15.43630657		6	32718681		0.005738	6	-0.0302338	0.00370948	G	A							NA/NA/NA/	NA/NA/NA/		A	G		-3.02E-02	I	Y	5.67E-01	NA
rs2844622	3.68E-16	15.4336568		6	31240060		1.750026	1f	-0.0324502	0.00398178	G	A							NA/NA/NA/	1430/5325/6524/		A	G		-3.25E-02	I	Y	6.95E-01	NA
rs2516450	3.72E-16	15.42920963		6	31387157		0.51414	7	-0.0437466	0.0053687	T	C							NA/NA/NA/	NA/NA/NA/		C	T		-4.37E-02	I	Y	8.64E-01	NA
rs68068643	3.73E-16	15.42802346		6	32721409				0.0304747	0.00374009	I	D							NA/NA/NA/	NA/NA/NA/		D	I		3.05E-02	I	Y	4.38E-01	NA
rs9276481	3.80E-16	15.42032842		6	32717918			7	0.0302173	0.00370949	T	A							NA/NA/NA/	NA/NA/NA/		A	T		3.02E-02	I	Y	4.33E-01	NA
rs9264586	3.82E-16	15.41840301		6	31236522				-0.0323317	0.00396931	G	A							NA/NA/NA/	NA/NA/NA/		A	G		-3.23E-02	I	Y	6.72E-01	NA
rs9264587	3.84E-16	15.41601499		6	31236524			5	-0.0323268	0.00396903	G	A							NA/NA/NA/	NA/NA/NA/		A	G		-3.23E-02	I	Y	6.72E-01	NA
rs754128	3.85E-16	15.41448851		5	131515728			5	-0.0314421	0.00386061	G	A							NA/NA/NA/	NA/NA/NA/		A	G		-3.14E-02	I	Y	3.45E-01	NA
rs3130933	3.91E-16	15.40784768		6	31132085		0.029854	1f	0.0447744	0.00549887	T	C							NA/NA/NA/	64609/18785/1463/		C	T		4.48E-02	I	Y	1.28E-01	NA
rs9276454	3.92E-16	15.40618358		6	32715846		0.005663	5	-0.0302018	0.00370937	G	A							NA/NA/NA/	NA/NA/NA/		A	G		-3.02E-02	I	Y	5.67E-01	NA
rs9276466	3.94E-16	15.40418424		6	32716452		0.005677	7	0.0302001	0.00370942	T	G							NA/NA/NA/	NA/NA/NA/		G	T		3.02E-02	I	Y	4.33E-01	NA
rs2227136	3.95E-16	15.40378899		6	32716810			6	-0.0301997	0.00370943	G	A							NA/NA/NA/	NA/NA/NA/		A	G		-3.02E-02	I	Y	5.67E-01	NA
rs7748018	3.95E-16	15.40367566		6	32717333			6	-0.0301998	0.00370945	T	C							NA/NA/NA/	NA/NA/NA/		C	T		-3.02E-02	I	Y	5.67E-01	NA
rs2227135	3.95E-16	15.40364816		6	32716813			6	-0.0301996	0.00370943	G	A							NA/NA/NA/	NA/NA/NA/		A	G		-3.02E-02	I	Y	5.67E-01	NA
rs201499799	3.96E-16	15.40208553			0				0.0338397	0.00415676	I	D							NA/NA/NA/	NA/NA/NA/		D	I		3.38E-02	I	Y	7.00E-01	NA
rs2213568	4.02E-16	15.3957491	HLA-DQA2	6	32711576	intron	0.309753	6	-0.0301884	0.00370905	C	A							NA/NA/NA/	15450/39672/26325/		A	C		-3.02E-02	I	Y	5.67E-01	NA
rs9276440	4.03E-16	15.39485016		6	32714783		0.006612	6	-0.0301874	0.00370905	T	A							NA/NA/NA/	NA/NA/NA/		A	T		-3.02E-02	I	Y	5.67E-01	NA
rs9276441	4.03E-16	15.39471435		6	32714894		0.005719	7	0.0301873	0.00370906	G	C							NA/NA/NA/	NA/NA/NA/		C	G		3.02E-02	I	Y	4.33E-01	NA
rs9276447	4.04E-16	15.39395846		6	32715569		0.005663	7	-0.0301875	0.00370917	T	G							NA/NA/NA/	NA/NA/NA/		G	T		-3.02E-02	I	Y	5.67E-01	NA
rs9276433	4.24E-16	15.37298664	HLA-DQA2	6	32712411	intron		7	-0.0301642	0.00370898	C	A							NA/NA/NA/	NA/NA/NA/		A	C		-3.02E-02	I	Y	5.67E-01	NA
rs9271664	4.28E-16	15.36864147		6	32592656			7	0.0444548	0.00546671	T	C							NA/NA/NA/	NA/NA/NA/		C	T		4.45E-02	I	Y	2.22E-01	NA
rs570263	4.28E-16	15.36805931		6	31847196			5	0.0322668	0.00396818	T	C							NA/NA/NA/	NA/NA/NA/		C	T		3.23E-02	I	Y	3.17E-01	NA
rs3129900	4.29E-16	15.367401	C6orf10	6	32305979	intron	0.004976	6	-0.0393819	0.0048433	T	G							NA/NA/NA/	2578/23799/58438/		G	T		-3.94E-02	I	Y	8.30E-01	NA
rs11611765	4.30E-16	15.36699133		12	68422707			5	-0.0438397	0.00539163	G	A							NA/NA/NA/	NA/NA/NA/		A	G		-4.38E-02	I	Y	8.56E-01	NA
rs201283770	4.31E-16	15.36543507			0				-0.0402881	0.00495509	I	D							NA/NA/NA/	NA/NA/NA/		D	I		-4.03E-02	I	Y	1.84E-01	NA
rs3015002	4.33E-16	15.36392754		12	68404633		0.290622	5	-0.0312175	0.00383968	T	G							NA/NA/NA/	35666/38849/10372/		G	T		-3.12E-02	I	Y	3.51E-01	NA
rs605203	4.33E-16	15.36370673		6	31847012		0.167188	1f	0.0322611	0.00396807	C	A							NA/NA/NA/	38104/34856/8419/		A	C		3.23E-02	I	Y	3.17E-01	NA
rs2523558	4.35E-16	15.36109661		6	31331037			6	0.0310188	0.00381561	G	A							NA/NA/NA/	NA/NA/NA/		A	G		3.10E-02	I	Y	3.69E-01	NA
rs2157327	4.49E-16	15.34781363		6	32719491		0.006	7	-0.0301543	0.00371097	T	G							NA/NA/NA/	NA/NA/NA/		G	T		-3.02E-02	I	Y	5.67E-01	NA
rs535586	4.54E-16	15.34282076	EHMT2	6	31860337	exon	0.117666	6	0.0322534	0.00396998	T	C							NA/NA/NA/	9324/8726/2200/		C	T		3.23E-02	I	Y	3.18E-01	NA
rs486416	4.60E-16	15.33770787	EHMT2	6	31856070	intron	0.117275	1f	0.0322238	0.00396704	G	A							NA/NA/NA/	38014/34938/8486/		A	G		3.22E-02	I	Y	3.18E-01	NA
rs3093999	4.73E-16	15.32511591		6	31484550			1f	-0.0358033	0.00440961	T	A							NA/NA/NA/	NA/NA/NA/		A	T		-3.58E-02	I	Y	7.75E-01	NA
rs3129783	4.74E-16	15.32465525		6	32655730			7	-0.030427	0.00374751	G	A							NA/NA/NA/	NA/NA/NA/		A	G		-3.04E-02	I	Y	5.13E-01	NA
rs2853993	4.75E-16	15.3236805		6	31333191			7	0.0309836	0.00381619	T	C							NA/NA/NA/	NA/NA/NA/		C	T		3.10E-02	I	Y	3.68E-01	NA
rs3094000	4.87E-16	15.31254952		6	31484054			7	0.035785	0.00440927	T	C							NA/NA/NA/	NA/NA/NA/		C	T		3.58E-02	I	Y	2.25E-01	NA
rs35507994	4.90E-16	15.30966922	HLA-DRB5	6	32489117	intron		7	-0.0532718	0.00656427	G	A							NA/NA/NA/	NA/NA/NA/		A	G		-5.33E-02	I	Y	7.79E-01	NA
rs1265945	4.92E-16	15.30813642	EHMT2	6	31861815	intron		6	0.0322228	0.00397095	G	A							NA/NA/NA/	NA/NA/NA/		A	G		3.22E-02	I	Y	3.18E-01	NA
rs2395045	4.93E-16	15.30698486		6	31484517			1b	-0.0357718	0.00440849	T	C							NA/NA/NA/	3364/22936/40027/		C	T		-3.58E-02	I	Y	7.75E-01	NA
rs3093960	4.99E-16	15.30191686		6	31403518		0.100812	7	0.0435109	0.00536319	T	C							NA/NA/NA/	NA/NA/NA/		C	T		4.35E-02	I	Y	1.36E-01	NA
rs3131632	5.06E-16	15.29546257		6	31483752			6	-0.0357852	0.00441188	G	A							NA/NA/NA/	NA/NA/NA/		A	G		-3.58E-02	I	Y	7.75E-01	NA
rs2523554	5.29E-16	15.27650492		6	31331829		1.178551	1f	-0.0309329	0.00381616	T	C							NA/NA/NA/	11798/38948/34158/		C	T		-3.09E-02	I	Y	6.32E-01	NA
rs75546626	5.32E-16	15.27435621		6	31326024			6	0.041121	0.00507343	T	G							NA/NA/NA/	NA/NA/NA/		G	T		4.11E-02	I	Y	8.40E-01	NA
rs9265830	5.32E-16	15.27396349		6	31311376			6	-0.0342624	0.00422728	G	A							NA/NA/NA/	NA/NA/NA/		A	G		-3.43E-02	I	Y	7.16E-01	NA
rs35313991	5.34E-16	15.27275814	P4HA2	5	131560408	intron			-0.0353726	0.00436444	I	D							NA/NA/NA/	NA/NA/NA/		D	I		-3.54E-02	I	Y	2.61E-01	NA
rs3129960	5.42E-16	15.26578923	C6orf10	6	32300809	intron		6	-0.0392145	0.00483964	G	A							NA/NA/NA/	NA/NA/NA/		A	G		-3.92E-02	I	Y	8.29E-01	NA
rs659445	5.58E-16	15.25322184	EHMT2	6	31864304	intron	0.145985	1f	0.0321541	0.00397001	G	A							NA/NA/NA/	12389/11061/2634/		A	G		3.22E-02	I	Y	3.18E-01	NA
rs2906862	5.65E-16	15.24829451		12	68399151		0.087268	5	-0.0310998	0.0038405	T	C							NA/NA/NA/	NA/NA/NA/		C	T		-3.11E-02	I	Y	3.53E-01	NA
rs28383323	5.84E-16	15.23341317		6	32594039			7	0.0363206	0.00448751	G	A							NA/NA/NA/	NA/NA/NA/		A	G		3.63E-02	I	Y	7.07E-01	NA
rs3132457	5.87E-16	15.23165572		6	31484561			5	0.0356947	0.00441046	G	A							NA/NA/NA/	NA/NA/NA/		A	G		3.57E-02	I	Y	2.25E-01	NA
rs34429926	5.95E-16	15.22560933		6	31319397			4	0.0401362	0.00496029	G	A							NA/NA/NA/	NA/NA/NA/		A	G		4.01E-02	I	Y	8.31E-01	NA
rs6918587	5.95E-16	15.22524223		6	32722611			7	-0.0301214	0.00372264	G	A							NA/NA/NA/	NA/NA/NA/		A	G		-3.01E-02	I	Y	5.62E-01	NA
rs6918592	5.96E-16	15.22485067		6	32722614			7	-0.030121	0.00372264	G	A							NA/NA/NA/	NA/NA/NA/		A	G		-3.01E-02	I	Y	5.62E-01	NA
rs2395192	6.04E-16	15.21886169		6	32447644			7	-0.0347412	0.00429451	T	C							NA/NA/NA/	NA/NA/NA/		C	T		-3.47E-02	I	Y	4.87E-01	NA
rs2523613	6.09E-16	15.21519733		6	31320687			3a	0.0418509	0.00517408	C	A							NA/NA/NA/	NA/NA/NA/		A	C		4.19E-02	I	Y	8.45E-01	NA
rs67827555	6.10E-16	15.21463813	HLA-C	6	31237353	intron	1.247167	4	0.0320308	0.00396008	T	C							NA/NA/NA/	5664/5378/1687/		C	T		3.20E-02	I	Y	3.16E-01	NA
rs589428	6.11E-16	15.21416781	EHMT2	6	31848220	intron	0.154253	1f	0.0320859	0.00396695	T	G							NA/NA/NA/	30909/28326/6765/		G	T		3.21E-02	I	Y	3.18E-01	NA
rs3130613	6.20E-16	15.20748154		6	31481535			5	-0.0357571	0.00442188	G	C							NA/NA/NA/	NA/NA/NA/		C	G		-3.58E-02	I	Y	7.77E-01	NA
rs200781799	6.24E-16	15.20466997			0				0.0314092	0.00388458	I	D							NA/NA/NA/	NA/NA/NA/		D	I		3.14E-02	I	Y	4.44E-01	NA
rs2227956	6.25E-16	15.20425967	HSPA1L	6	31778272	exon	0.065839	1f	0.0390221	0.00482618	G	A							NA/NA/NA/	57805/24387/2701/		A	G		3.90E-02	I	Y	1.75E-01	NA
rs3132459	6.31E-16	15.20010832		6	31481092			7	-0.0357489	0.00442199	T	C							NA/NA/NA/	NA/NA/NA/		C	T		-3.57E-02	I	Y	7.77E-01	NA
rs4346486	6.41E-16	15.19329647		22	37304410			7	0.0305909	0.00378486	G	A							NA/NA/NA/	NA/NA/NA/		A	G		3.06E-02	I	Y	4.16E-01	NA
rs4482596	6.56E-16	15.18313986		22	37304409			7	0.030588	0.00378584	G	C							NA/NA/NA/	NA/NA/NA/		C	G		3.06E-02	I	Y	4.15E-01	NA
rs150296664	6.74E-16	15.17146706	HLA-B	6	31322199	intron			-0.0332983	0.00412297	I	D							NA/NA/NA/	NA/NA/NA/		D	I		-3.33E-02	I	Y	3.04E-01	NA
rs9274666	6.76E-16	15.17026215		6	32636543			4	-0.0327457	0.00405471	G	A							NA/NA/NA/	NA/NA/NA/		A	G		-3.27E-02	I	Y	5.55E-01	NA
rs199966337	6.82E-16	15.16622199			0				-0.033291	0.00412282	I	D							NA/NA/NA/	NA/NA/NA/		D	I		-3.33E-02	I	Y	3.04E-01	NA
rs3130497	6.82E-16	15.16602717	CCHCR1	6	31116649	intron		6	0.0443802	0.00549615	T	C							NA/NA/NA/	NA/NA/NA/		C	T		4.44E-02	I	Y	1.28E-01	NA
rs1050747	6.85E-16	15.16442991	HLA-B	6	31323296	exon		4	-0.0380715	0.00471514	G	A							NA/NA/NA/	NA/NA/NA/		A	G		-3.81E-02	I	Y	8.04E-01	NA
rs1313996	6.98E-16	15.15635244	C2	6	31876042	intron		5	0.0321138	0.00397839	T	A							NA/NA/NA/	NA/NA/NA/		A	T		3.21E-02	I	Y	3.19E-01	NA
rs2428496	7.31E-16	15.13607252	HLA-B	6	31322121	intron		4	-0.0376237	0.00466428	T	C							NA/NA/NA/	3086/26406/53348/		C	T		-3.76E-02	I	Y	8.06E-01	NA
rs201802161	7.32E-16	15.13553698			0				0.0439998	0.00545461	I	D							NA/NA/NA/	NA/NA/NA/		D	I		4.40E-02	I	Y	2.21E-01	NA
rs33994235	7.43E-16	15.12874823		6	31873384				0.0320328	0.00397218	I	D							NA/NA/NA/	NA/NA/NA/		D	I		3.20E-02	I	Y	3.22E-01	NA
rs2516469	7.44E-16	15.12860105		6	31409142			7	0.0432133	0.00535863	G	C							NA/NA/NA/	NA/NA/NA/		C	G		4.32E-02	I	Y	1.36E-01	NA
rs9276414	7.49E-16	15.12563068	HLA-DQA2	6	32710594	intron		7	-0.029965	0.00371617	G	C							NA/NA/NA/	NA/NA/NA/		C	G		-3.00E-02	I	Y	5.69E-01	NA
rs3828802	7.56E-16	15.12160288		6	32636073			4	-0.0318137	0.003946	G	A							NA/NA/NA/	NA/NA/NA/		A	G		-3.18E-02	I	Y	5.73E-01	NA
rs9271772	7.69E-16	15.11420753		6	32594275			6	0.0441011	0.00547124	G	A							NA/NA/NA/	NA/NA/NA/		A	G		4.41E-02	I	Y	2.12E-01	NA
rs9271763	7.74E-16	15.1115088		6	32594061			6	-0.0313572	0.00389075	G	A							NA/NA/NA/	NA/NA/NA/		A	G		-3.14E-02	I	Y	4.72E-01	NA
rs9271771	7.76E-16	15.11027038		6	32594274			6	0.0441006	0.00547193	T	C							NA/NA/NA/	NA/NA/NA/		C	T		4.41E-02	I	Y	2.12E-01	NA
rs3208181	7.83E-16	15.10646349	HLA-DQA2	6	32713030	exon		6	0.0304962	0.00378458	T	C							NA/NA/NA/	NA/NA/NA/		C	T		3.05E-02	I	Y	4.51E-01	NA
rs9276579	7.97E-16	15.09841364	HLA-DQB2	6	32727004	intron	0.315411	7	-0.0326374	0.00405145	G	A							NA/NA/NA/	NA/NA/NA/		A	G		-3.26E-02	I	Y	6.20E-01	NA
rs9276424	8.02E-16	15.09596699	HLA-DQA2	6	32710935	intron		7	-0.0299228	0.00371479	T	C							NA/NA/NA/	NA/NA/NA/		C	T		-2.99E-02	I	Y	5.69E-01	NA
rs1050451	8.34E-16	15.07889019	HLA-C	6	31239802	exon		2b	-0.0320685	0.00398355	G	C							NA/NA/NA/	NA/NA/NA/		C	G		-3.21E-02	I	Y	6.72E-01	NA
rs152050	8.43E-16	15.07439298	P4HA2	5	131536826	intron	0.069522	7	-0.0308983	0.00383879	T	C							NA/NA/NA/	NA/NA/NA/		C	T		-3.09E-02	I	Y	3.51E-01	NA
rs1057412	8.52E-16	15.06976486	HLA-B	6	31321752	exon		5	0.0434027	0.0053932	T	G							NA/NA/NA/	613/21869/61362/		G	T		4.34E-02	I	Y	8.56E-01	NA
rs971891	8.68E-16	15.06137171		5	129573666		0.105246	2b	0.0321801	0.00399986	T	C							NA/NA/NA/	41204/35283/7759/		C	T		3.22E-02	I	Y	3.02E-01	NA
rs9276412	9.08E-16	15.04181946	HLA-DQA2	6	32710552	intron		7	0.0299415	0.00372417	G	A							NA/NA/NA/	NA/NA/NA/		A	G		2.99E-02	I	Y	4.33E-01	NA
rs9276413	9.09E-16	15.04145236	HLA-DQA2	6	32710556	intron		7	-0.0299411	0.00372417	T	C							NA/NA/NA/	NA/NA/NA/		C	T		-2.99E-02	I	Y	5.67E-01	NA
rs778798	9.20E-16	15.03606067	FUT6	19	5839613	exon	1.986409	4	-0.0335916	0.00417902	C	A							NA/NA/NA/	4484/25374/36053/		A	C		-3.36E-02	I	Y	7.41E-01	NA
rs2524137	9.34E-16	15.02987172		6	31264582		1.836001	7	-0.0327733	0.00407811	T	C							NA/NA/NA/	NA/NA/NA/		C	T		-3.28E-02	I	Y	7.12E-01	NA
rs73390205	9.39E-16	15.0271758		6	31325990			5	0.0407945	0.0050767	C	A							NA/NA/NA/	NA/NA/NA/		A	C		4.08E-02	I	Y	8.38E-01	NA
rs145304444	9.40E-16	15.02705422		6	31042894				0.0323426	0.00402491	I	D							NA/NA/NA/	NA/NA/NA/		D	I		3.23E-02	I	Y	6.91E-01	NA
rs9264663	9.43E-16	15.02541647	HLA-C	6	31239205	intron		2b	-0.0318601	0.0039651	T	C							NA/NA/NA/	0/6991/7034/		C	T		-3.19E-02	I	Y	6.79E-01	NA
rs10807078	9.48E-16	15.02330162		6	31012887			7	-0.03834	0.0047719	T	C							NA/NA/NA/	NA/NA/NA/		C	T		-3.83E-02	I	Y	1.92E-01	NA
rs199632811	9.50E-16	15.02243506			0				0.0314988	0.00392054	I	D							NA/NA/NA/	NA/NA/NA/		D	I		3.15E-02	I	Y	6.65E-01	NA
rs9265259	9.51E-16	15.02169848		6	31291285			6	0.0452727	0.00563508	T	C							NA/NA/NA/	NA/NA/NA/		C	T		4.53E-02	I	Y	1.30E-01	NA
rs10067603	9.54E-16	15.02054359	C5orf56	5	131803868	intron	0.159291	5	-0.0357005	0.0044438	G	A							NA/NA/NA/	NA/NA/NA/		A	G		-3.57E-02	I	Y	2.18E-01	NA
rs157572	9.60E-16	15.01778939		5	131626112		3.599023	5	0.0323241	0.00402392	G	C							NA/NA/NA/	NA/NA/NA/		C	G		3.23E-02	I	Y	7.08E-01	NA
rs10069798	9.77E-16	15.01001432	C5orf56	5	131788421	intron	0.113613	7	0.0358712	0.00446671	T	A							NA/NA/NA/	NA/NA/NA/		A	T		3.59E-02	I	Y	7.83E-01	NA
rs9263475	9.88E-16	15.00524086		6	31050348			6	-0.0345685	0.00430522	G	A							NA/NA/NA/	NA/NA/NA/		A	G		-3.46E-02	I	Y	2.52E-01	NA
rs2523882	9.92E-16	15.0035378		6	31042217		0.004685	6	-0.0323031	0.00402333	T	C							NA/NA/NA/	39159/33943/8139/		C	T		-3.23E-02	I	Y	3.09E-01	NA
rs10060626	9.93E-16	15.00291825	C5orf56	5	131803967	intron		6	0.0357067	0.00444734	T	G							NA/NA/NA/	NA/NA/NA/		G	T		3.57E-02	I	Y	7.81E-01	NA
rs10039559	1.01E-15	14.9946307	C5orf56	5	131804507	intron	0.017034	1b	0.0356636	0.00444327	T	C							NA/NA/NA/	4062/28917/51906/		C	T		3.57E-02	I	Y	7.82E-01	NA
rs2647006	1.05E-15	14.97704403		6	32660582			6	-0.0315209	0.00392957	C	A							NA/NA/NA/	NA/NA/NA/		A	C		-3.15E-02	I	Y	5.72E-01	NA
rs59041913	1.07E-15	14.9696027	C5orf56	5	131788135	intron		6	-0.0358238	0.00446717	T	C							NA/NA/NA/	NA/NA/NA/		C	T		-3.58E-02	I	Y	2.17E-01	NA
rs2057657	1.11E-15	14.95366875	C5orf56	5	131809316	intron	0.01784	2b	-0.0356454	0.00444742	G	A							NA/NA/NA/	40528/22420/3196/		A	G		-3.56E-02	I	Y	2.18E-01	NA
rs1130592	1.13E-15	14.94737146	HLA-C	6	31236690	exon		5	0.0369242	0.0046078	T	G							NA/NA/NA/	53827/1/0/		G	T		3.69E-02	I	Y	3.53E-01	NA
rs3846729	1.15E-15	14.94115659	C5orf56	5	131806768	intron	1.301936	7	0.0355996	0.00444367	G	C							NA/NA/NA/	NA/NA/NA/		C	G		3.56E-02	I	Y	7.82E-01	NA
rs201315090	1.15E-15	14.93748946			0				0.033239	0.00414955	I	D							NA/NA/NA/	NA/NA/NA/		D	I		3.32E-02	I	Y	6.98E-01	NA
rs9276430	1.17E-15	14.93004715	HLA-DQA2	6	32712182	intron	0.047486	6	0.0297068	0.00370957	T	C							NA/NA/NA/	NA/NA/NA/		C	T		2.97E-02	I	Y	4.36E-01	NA
rs9267659	1.18E-15	14.92718049	SLC44A4	6	31846234	intron	0.318915	1f	-0.0366434	0.00457622	G	A							NA/NA/NA/	2719/21328/41757/		A	G		-3.66E-02	I	Y	7.96E-01	NA
rs246108	1.19E-15	14.92288657		5	131563683			4	0.0331885	0.00414539	G	A							NA/NA/NA/	NA/NA/NA/		A	G		3.32E-02	I	Y	7.25E-01	NA
rs9266271	1.21E-15	14.91778569		6	31326082			4	0.0313097	0.00391142	T	C							NA/NA/NA/	14786/27118/15219/		C	T		3.13E-02	I	Y	6.44E-01	NA
rs9264641	1.23E-15	14.90956558	HLA-C	6	31238377	intron		4	0.0440974	0.00551056	G	C							NA/NA/NA/	NA/NA/NA/		C	G		4.41E-02	I	Y	1.28E-01	NA
rs6926251	1.29E-15	14.88993917		6	32595429			7	0.0448145	0.00560383	T	C							NA/NA/NA/	NA/NA/NA/		C	T		4.48E-02	I	Y	2.68E-01	NA
rs9271721	1.33E-15	14.8766221		6	32593519			7	0.0436025	0.00545485	G	A							NA/NA/NA/	NA/NA/NA/		A	G		4.36E-02	I	Y	2.17E-01	NA
rs2276448	1.34E-15	14.87224748	HLA-B	6	31323020	intron		5	0.0386099	0.00483121	T	C							NA/NA/NA/	NA/NA/NA/		C	T		3.86E-02	I	Y	8.16E-01	NA
rs7766156	1.35E-15	14.8690972		6	31249790		1.952176	6	-0.0339175	0.00424453	G	C							NA/NA/NA/	NA/NA/NA/		C	G		-3.39E-02	I	Y	2.53E-01	NA
rs9264622	1.37E-15	14.86334918	HLA-C	6	31237876	intron		5	-0.0316635	0.00396328	G	A							NA/NA/NA/	0/7/12608/		A	G		-3.17E-02	I	Y	6.77E-01	NA
rs9469220	1.38E-15	14.85932544		6	32658310		3.244699	1f	0.0294231	0.00368338	G	A							NA/NA/NA/	21668/42319/20831/		A	G		2.94E-02	I	Y	4.95E-01	NA
rs9276610	1.39E-15	14.85832451		6	32742095		0.056943	7	-0.0450205	0.00563615	T	A							NA/NA/NA/	NA/NA/NA/		A	T		-4.50E-02	I	Y	8.79E-01	NA
rs2008560	1.42E-15	14.84682562	HLA-DQB2	6	32729734	intron		7	-0.0294839	0.00369263	G	C							NA/NA/NA/	NA/NA/NA/		C	G		-2.95E-02	I	Y	5.08E-01	NA
rs3130054	1.46E-15	14.83511204	MCCD1	6	31496776	exon	0.080665	4	0.0380967	0.0047733	T	G							NA/NA/NA/	NA/NA/NA/		G	T		3.81E-02	I	Y	1.82E-01	NA
rs737739	1.46E-15	14.83451529		22	37306664			2b	-0.0300892	0.00377008	G	A							NA/NA/NA/	NA/NA/NA/		A	G		-3.01E-02	I	Y	5.86E-01	NA
rs31476	1.49E-15	14.82726283		5	131421694		0.127299	5	-0.0305985	0.00383489	T	C							NA/NA/NA/	NA/NA/NA/		C	T		-3.06E-02	I	Y	3.54E-01	NA
rs156109	1.50E-15	14.82487395		5	131626611		5.570032	6	0.0318605	0.00399339	T	C							NA/NA/NA/	7624/35587/41634/		C	T		3.19E-02	I	Y	7.01E-01	NA
rs152125	1.50E-15	14.82373506		5	131427161		0.115079	1f	0.0304807	0.00382061	G	A							NA/NA/NA/	NA/NA/NA/		A	G		3.05E-02	I	Y	6.38E-01	NA
rs39898	1.57E-15	14.80296492		5	131422136			2b	0.0305713	0.00383481	G	A							NA/NA/NA/	NA/NA/NA/		A	G		3.06E-02	I	Y	6.46E-01	NA
rs147858478	1.58E-15	14.80025853	LOC553103	5	131682785	intron			-0.0299584	0.00375829	I	D							NA/NA/NA/	NA/NA/NA/		D	I		-3.00E-02	I	Y	3.98E-01	NA
rs3819290	1.59E-15	14.7981497	HLA-B	6	31322661	intron			0.0384615	0.00482537	G	A							NA/NA/NA/	NA/NA/NA/		A	G		3.85E-02	I	Y	8.16E-01	NA
rs9271710	1.62E-15	14.79155327		6	32593421			7	0.0412576	0.00517717	G	A							NA/NA/NA/	NA/NA/NA/		A	G		4.13E-02	I	Y	2.33E-01	NA
rs112663484	1.64E-15	14.7860548		6	31325568			5	-0.0440504	0.00552894	G	A							NA/NA/NA/	NA/NA/NA/		A	G		-4.41E-02	I	Y	1.46E-01	NA
rs9268118	1.66E-15	14.77952841		6	32249987			6	0.047716	0.00599016	T	C							NA/NA/NA/	NA/NA/NA/		C	T		4.77E-02	I	Y	1.63E-01	NA
rs67673247	1.67E-15	14.77851273		6	32768232				0.0352008	0.00441938	I	D							NA/NA/NA/	NA/NA/NA/		D	I		3.52E-02	I	Y	2.20E-01	NA
rs2213567	1.68E-15	14.77379204	HLA-DQA2	6	32711655	intron	0.337022	6	0.0294783	0.00370155	G	C							NA/NA/NA/	NA/NA/NA/		C	G		2.95E-02	I	Y	4.38E-01	NA
rs555927	1.70E-15	14.77027209		5	131457754			6	0.0312517	0.00392474	G	C							NA/NA/NA/	NA/NA/NA/		C	G		3.13E-02	I	Y	6.39E-01	NA
rs9264661	1.75E-15	14.75726979	HLA-C	6	31239141	intron		2b	-0.0347513	0.00436609	T	C							NA/NA/NA/	NA/NA/NA/		C	T		-3.48E-02	I	Y	5.25E-01	NA
rs4551060	1.77E-15	14.75127902	SLC22A4	5	131674724	intron		7	-0.0427103	0.00536741	G	A							NA/NA/NA/	NA/NA/NA/		A	G		-4.27E-02	I	Y	8.06E-01	NA
rs74615740	1.78E-15	14.7490265		6	31321559			3a	0.0395281	0.00496791	C	A							NA/NA/NA/	NA/NA/NA/		A	C		3.95E-02	I	Y	8.26E-01	NA
rs75256987	1.78E-15	14.7485589		6	31321563			3a	-0.0395261	0.00496774	C	A							NA/NA/NA/	NA/NA/NA/		A	C		-3.95E-02	I	Y	1.74E-01	NA
rs67426997	1.80E-15	14.74400186		6	31495509				0.0378042	0.0047521	I	D							NA/NA/NA/	NA/NA/NA/		D	I		3.78E-02	I	Y	1.85E-01	NA
rs3132444	1.87E-15	14.72778464	MSH5	6	31713565	intron		6	0.0349464	0.00439542	T	G							NA/NA/NA/	NA/NA/NA/		G	T		3.49E-02	I	Y	2.45E-01	NA
rs2413433	1.88E-15	14.72516813		22	37305680			6	0.0299894	0.00377231	G	A							NA/NA/NA/	NA/NA/NA/		A	G		3.00E-02	I	Y	4.13E-01	NA
rs3130563	1.94E-15	14.71272915		6	31101250		1.913515	5	0.043993	0.00553626	T	C							NA/NA/NA/	NA/NA/NA/		C	T		4.40E-02	I	Y	1.26E-01	NA
rs2631365	1.94E-15	14.71177761	SLC22A5	5	131705949	exon		5	0.0298259	0.00375354	T	C							NA/NA/NA/	NA/NA/NA/		C	T		2.98E-02	I	Y	6.08E-01	NA
rs2517524	2.16E-15	14.66605725	HCG22	6	31025713	intron	0.021865	1f	0.0294288	0.00370967	C	A							NA/NA/NA/	NA/NA/NA/		A	C		2.94E-02	I	Y	4.92E-01	NA
rs3130051	2.16E-15	14.66586807		6	31495588			7	0.0376807	0.0047499	T	C							NA/NA/NA/	NA/NA/NA/		C	T		3.77E-02	I	Y	1.84E-01	NA
rs3134748	2.17E-15	14.66331017		6	31220421			6	-0.041758	0.00526437	T	C							NA/NA/NA/	NA/NA/NA/		C	T		-4.18E-02	I	Y	8.59E-01	NA
rs152049	2.19E-15	14.65951424	P4HA2	5	131535864	intron		6	0.0304607	0.00384065	T	C							NA/NA/NA/	NA/NA/NA/		C	T		3.05E-02	I	Y	6.07E-01	NA
rs1130538	2.19E-15	14.6586941	HLA-C	6	31236622	exon		5	0.0365327	0.0046062	C	A							NA/NA/NA/	NA/NA/NA/		A	C		3.65E-02	I	Y	3.82E-01	NA
rs7753017	2.21E-15	14.65557432	HLA-DQB2	6	32727325	intron	0.231863	6	-0.029838	0.00376268	G	A							NA/NA/NA/	NA/NA/NA/		A	G		-2.98E-02	I	Y	5.54E-01	NA
rs139163951	2.25E-15	14.64687657		6	31495522				-0.037708	0.00475661	I	D							NA/NA/NA/	NA/NA/NA/		D	I		-3.77E-02	I	Y	8.17E-01	NA
rs3093981	2.31E-15	14.63581498	MCCD1	6	31497457	intron	0.084062	1b	-0.0376954	0.00475691	G	A							NA/NA/NA/	2226/19628/44472/		A	G		-3.77E-02	I	Y	8.17E-01	NA
rs3093980	2.31E-15	14.63580184	MCCD1	6	31497478	intron		2b	-0.0376953	0.00475691	G	A							NA/NA/NA/	2229/19614/44123/		A	G		-3.77E-02	I	Y	8.17E-01	NA
rs7754581	2.42E-15	14.61707747		6	31277368		0.681896	7	-0.0339769	0.00429057	T	C							NA/NA/NA/	NA/NA/NA/		C	T		-3.40E-02	I	Y	2.70E-01	NA
rs11740791	2.42E-15	14.61642159	ACSL6	5	131321159	intron		7	-0.0393639	0.00497095	G	C							NA/NA/NA/	NA/NA/NA/		C	G		-3.94E-02	I	Y	8.07E-01	NA
rs9276581	2.43E-15	14.61514143	HLA-DQB2	6	32727267	intron	0.256531	7	-0.0298149	0.00376526	G	C							NA/NA/NA/	NA/NA/NA/		C	G		-2.98E-02	I	Y	5.54E-01	NA
rs35559823	2.43E-15	14.61468693		6	31514156				0.037589	0.00474711	I	D							NA/NA/NA/	NA/NA/NA/		D	I		3.76E-02	I	Y	1.84E-01	NA
rs28367689	2.43E-15	14.61447952		6	31276606			5	0.0339581	0.0042886	G	A							NA/NA/NA/	NA/NA/NA/		A	G		3.40E-02	I	Y	7.30E-01	NA
rs28367688	2.43E-15	14.61356525		6	31276513			5	0.0339562	0.0042885	C	A							NA/NA/NA/	NA/NA/NA/		A	C		3.40E-02	I	Y	7.30E-01	NA
rs6911704	2.44E-15	14.6131516		6	31276245			5	0.0339505	0.00428785	G	A							NA/NA/NA/	NA/NA/NA/		A	G		3.40E-02	I	Y	7.30E-01	NA
rs2523502	2.44E-15	14.61302509	ATP6V1G2	6	31513864	intron	0.361095	5	-0.0375811	0.0047464	T	A							NA/NA/NA/	NA/NA/NA/		A	T		-3.76E-02	I	Y	8.16E-01	NA
rs6911422	2.45E-15	14.61066023		6	31276222			5	-0.0339453	0.00428757	T	C							NA/NA/NA/	NA/NA/NA/		C	T		-3.39E-02	I	Y	2.70E-01	NA
rs115570563	2.45E-15	14.61048662	HLA-DRB5	6	32489200	intron		7	-0.048127	0.00607863	T	C							NA/NA/NA/	NA/NA/NA/		C	T		-4.81E-02	I	Y	7.32E-01	NA
rs3093978	2.46E-15	14.60986183	DDX39B	6	31498497	intron	0.013201	1f	0.0376607	0.004757	C	A							NA/NA/NA/	56783/25230/2873/		A	C		3.77E-02	I	Y	1.83E-01	NA
rs9276416	2.46E-15	14.6090543	HLA-DQA2	6	32710704	intron		6	-0.0321696	0.00406352	G	A							NA/NA/NA/	NA/NA/NA/		A	G		-3.22E-02	I	Y	4.57E-01	NA
rs3115537	2.53E-15	14.59759072	MCCD1	6	31497835	exon	0.013211	1b	-0.0376436	0.00475696	G	C							NA/NA/NA/	54359/24203/2758/		C	G		-3.76E-02	I	Y	8.17E-01	NA
rs3093979	2.53E-15	14.59708895	MCCD1	6	31497744	exon	0.01742	4	0.0376429	0.00475695	G	A							NA/NA/NA/	NA/NA/NA/		A	G		3.76E-02	I	Y	1.83E-01	NA
rs9268677	2.54E-15	14.59436		6	32414668			7	0.0293993	0.00371557	G	A							NA/NA/NA/	NA/NA/NA/		A	G		2.94E-02	I	Y	5.40E-01	NA
rs41556617	2.56E-15	14.59249862	HLA-C	6	31237786	exon		5	-0.0314077	0.00396967	T	A							NA/NA/NA/	1191/6478/5715/		A	T		-3.14E-02	I	Y	6.74E-01	NA
rs9461689	2.56E-15	14.59160908		6	31277033			4	-0.0339444	0.00429042	T	A							NA/NA/NA/	NA/NA/NA/		A	T		-3.39E-02	I	Y	2.70E-01	NA
rs3093984	2.57E-15	14.59039822		6	31495370			6	-0.0376256	0.00475592	G	A							NA/NA/NA/	NA/NA/NA/		A	G		-3.76E-02	I	Y	8.17E-01	NA
rs3115536	2.57E-15	14.59024097		6	31493333			7	-0.0376261	0.004756	T	C							NA/NA/NA/	NA/NA/NA/		C	T		-3.76E-02	I	Y	8.17E-01	NA
rs9461690	2.57E-15	14.590148		6	31277035			4	-0.0339433	0.00429051	T	C							NA/NA/NA/	NA/NA/NA/		C	T		-3.39E-02	I	Y	2.70E-01	NA
rs3130056	2.58E-15	14.58773438	DDX39B	6	31499354	intron	0.105044	6	-0.0376311	0.00475707	T	C							NA/NA/NA/	2228/19600/44454/		C	T		-3.76E-02	I	Y	8.17E-01	NA
rs3093985	2.59E-15	14.58708272		6	31493585		0.209086	4	0.0376211	0.00475592	T	A							NA/NA/NA/	NA/NA/NA/		A	T		3.76E-02	I	Y	1.83E-01	NA
rs3130346	2.59E-15	14.5868495	PPT2-EGFL8	6	32131510	intron		5	0.0424687	0.00536878	T	C							NA/NA/NA/	NA/NA/NA/		C	T		4.25E-02	I	Y	1.34E-01	NA
rs3093986	2.60E-15	14.58583419		6	31493421		0.325277	5	-0.0376196	0.00475595	T	A							NA/NA/NA/	44443/19579/2225/		A	T		-3.76E-02	I	Y	8.17E-01	NA
rs3134789	2.60E-15	14.58575889	PSORS1C3	6	31144695	intron		6	0.0417753	0.00528133	T	C							NA/NA/NA/	NA/NA/NA/		C	T		4.18E-02	I	Y	1.40E-01	NA
rs3093983	2.61E-15	14.58404225	MCCD1	6	31496925	exon	0.958622	1f	0.0376173	0.00475596	G	A							NA/NA/NA/	56614/25153/2867/		A	G		3.76E-02	I	Y	1.83E-01	NA
rs9281961	2.61E-15	14.58355588		6	32592902				-0.0302403	0.00382336	I	D							NA/NA/NA/	NA/NA/NA/		D	I		-3.02E-02	I	Y	4.71E-01	NA
rs3094607	2.62E-15	14.58157772	HCG27	6	31169539	intron		7	-0.0419297	0.00530166	G	A							NA/NA/NA/	NA/NA/NA/		A	G		-4.19E-02	I	Y	8.60E-01	NA
rs274557	2.66E-15	14.57577029	SLC22A5	5	131721204	intron	0.68289	2b	0.0296812	0.00375373	T	C							NA/NA/NA/	12955/40269/31479/		C	T		2.97E-02	I	Y	6.09E-01	NA
rs274558	2.67E-15	14.57408121	SLC22A5	5	131721174	exon	0.36545	4	-0.0296794	0.00375373	G	A							NA/NA/NA/	31571/40330/13003/		A	G		-2.97E-02	I	Y	3.91E-01	NA
rs3131017	2.67E-15	14.57380604		6	31147081			7	-0.0417522	0.0052807	T	C							NA/NA/NA/	NA/NA/NA/		C	T		-4.18E-02	I	Y	8.60E-01	NA
rs9264442	2.67E-15	14.57332611		6	31231097			7	-0.0413544	0.00523048	G	A							NA/NA/NA/	NA/NA/NA/		A	G		-4.14E-02	I	Y	8.23E-01	NA
rs2523508	2.68E-15	14.5721651	DDX39B	6	31508761	intron	0.758392	6	-0.037503	0.00474356	T	C							NA/NA/NA/	2265/19698/44350/		C	T		-3.75E-02	I	Y	8.16E-01	NA
rs274559	2.68E-15	14.57197866	SLC22A5	5	131720070	intron	0.141642	6	-0.0296778	0.00375382	G	A							NA/NA/NA/	9626/12372/3990/		A	G		-2.97E-02	I	Y	3.91E-01	NA
rs200311738	2.68E-15	14.57192193			0				0.0309891	0.00391968	I	D							NA/NA/NA/	NA/NA/NA/		D	I		3.10E-02	I	Y	6.35E-01	NA
rs35506574	2.69E-15	14.57010728		6	31320870				-0.0342843	0.00433658	I	D							NA/NA/NA/	NA/NA/NA/		D	I		-3.43E-02	I	Y	4.90E-01	NA
rs200274489	2.69E-15	14.56987655			0				-0.0342839	0.00433657	I	D							NA/NA/NA/	NA/NA/NA/		D	I		-3.43E-02	I	Y	4.90E-01	NA
rs9264638	2.70E-15	14.56862658	HLA-C	6	31238318	intron	0.733451	4	0.0310453	0.00392726	G	A							NA/NA/NA/	NA/NA/NA/		A	G		3.10E-02	I	Y	3.21E-01	NA
rs272879	2.71E-15	14.56769468	SLC22A4	5	131670546	exon	0.003001	4	0.0296629	0.00375251	G	C							NA/NA/NA/	13325/40076/31211/		C	G		2.97E-02	I	Y	6.08E-01	NA
rs272867	2.71E-15	14.56634215	LOC553103	5	131681057	intron	0.003031	4	-0.0296495	0.003751	G	A							NA/NA/NA/	31308/40174/13076/		A	G		-2.96E-02	I	Y	3.92E-01	NA
rs4705933	2.72E-15	14.56567386	SLC22A4	5	131678412	intron	0.003006	4	-0.0296489	0.00375102	G	A							NA/NA/NA/	NA/NA/NA/		A	G		-2.96E-02	I	Y	3.92E-01	NA
rs272866	2.73E-15	14.56417155	LOC553103	5	131681909	intron		7	-0.0296468	0.00375096	G	A							NA/NA/NA/	NA/NA/NA/		A	G		-2.96E-02	I	Y	3.92E-01	NA
rs35119759	2.74E-15	14.56276487	MICA	6	31377747	intron			0.0331284	0.00419166	I	D							NA/NA/NA/	NA/NA/NA/		D	I		3.31E-02	I	Y	6.52E-01	NA
rs273900	2.74E-15	14.56264746	LOC553103	5	131694606	intron		7	-0.0296436	0.00375075	G	A							NA/NA/NA/	30143/38747/12554/		A	G		-2.96E-02	I	Y	3.92E-01	NA
rs3132479	2.74E-15	14.56167446		6	31274752			7	-0.0291948	0.0036941	G	A							NA/NA/NA/	NA/NA/NA/		A	G		-2.92E-02	I	Y	4.66E-01	NA
rs9268560	2.77E-15	14.55749671		6	32389512		2.664942	6	-0.0292294	0.00369905	G	C							NA/NA/NA/	NA/NA/NA/		C	G		-2.92E-02	I	Y	5.44E-01	NA
rs141928144	2.80E-15	14.55280475		19	5823129				-0.0345692	0.00437555	I	D							NA/NA/NA/	NA/NA/NA/		D	I		-3.46E-02	I	Y	7.39E-01	NA
rs3132507	2.81E-15	14.55059875		6	31175613			7	-0.0418505	0.0052976	C	A							NA/NA/NA/	NA/NA/NA/		A	C		-4.19E-02	I	Y	8.60E-01	NA
rs2523484	2.86E-15	14.54414753		6	31353639			6	-0.029753	0.00376714	T	C							NA/NA/NA/	23496/30987/11376/		C	T		-2.98E-02	I	Y	4.07E-01	NA
rs272860	2.86E-15	14.54381623	LOC553103	5	131684175	intron	0.00466	7	0.0296245	0.00375091	G	C							NA/NA/NA/	NA/NA/NA/		C	G		2.96E-02	I	Y	6.08E-01	NA
rs272865	2.87E-15	14.54279352	LOC553103	5	131681926	intron	0.003035	6	-0.0296232	0.00375088	T	A							NA/NA/NA/	NA/NA/NA/		A	T		-2.96E-02	I	Y	3.92E-01	NA
rs272852	2.87E-15	14.54261624	LOC553103	5	131688767	intron		5	-0.0296229	0.00375086	G	A							NA/NA/NA/	NA/NA/NA/		A	G		-2.96E-02	I	Y	3.92E-01	NA
rs3094606	2.87E-15	14.54261169		6	31173678		0.152858	1d	-0.0418452	0.00529847	G	A							NA/NA/NA/	1374/15585/49287/		A	G		-4.18E-02	I	Y	8.61E-01	NA
rs35447532	2.88E-15	14.54120357		5	129630225			7	-0.032257	0.00408461	G	A							NA/NA/NA/	NA/NA/NA/		A	G		-3.23E-02	I	Y	6.91E-01	NA
rs3093950	2.88E-15	14.54084131		6	31486901		0.672015	7	0.0376313	0.00476521	T	C							NA/NA/NA/	NA/NA/NA/		C	T		3.76E-02	I	Y	1.83E-01	NA
rs11746729	2.88E-15	14.54083075		5	132123536			5	-0.0351208	0.00444731	G	A							NA/NA/NA/	NA/NA/NA/		A	G		-3.51E-02	I	Y	5.29E-01	NA
6:31320871:T_TGA	2.89E-15	14.53984515			0				-0.0342603	0.00433832	I	D							NA/NA/NA/	NA/NA/NA/		D	I		-3.43E-02	I	Y	4.90E-01	NA
rs272886	2.92E-15	14.53478971	SLC22A4	5	131665840	intron	0.041184	7	-0.0296167	0.00375115	T	C							NA/NA/NA/	31356/40328/13081/		C	T		-2.96E-02	I	Y	3.92E-01	NA
rs10492201	2.95E-15	14.53049315		12	68385866		4.740113	6	-0.041961	0.00531547	G	A							NA/NA/NA/	1641/20030/63132/		A	G		-4.20E-02	I	Y	8.63E-01	NA
rs272884	2.95E-15	14.52984098	SLC22A4	5	131668654	intron	0.13919	5	0.0296114	0.00375116	G	C							NA/NA/NA/	24056/31213/10051/		C	G		2.96E-02	I	Y	6.08E-01	NA
rs272881	3.00E-15	14.52297285	SLC22A4	5	131669264	intron	0.003001	7	-0.029604	0.00375116	G	A							NA/NA/NA/	13071/31603/10051/		A	G		-2.96E-02	I	Y	3.92E-01	NA
rs273914	3.02E-15	14.52056146	SLC22A4	5	131660431	intron	0.023691	6	-0.0296071	0.00375187	T	A							NA/NA/NA/	10670/33249/25738/		A	T		-2.96E-02	I	Y	3.92E-01	NA
rs3132508	3.03E-15	14.5183367		6	31174796			7	-0.041826	0.00530072	T	G							NA/NA/NA/	NA/NA/NA/		G	T		-4.18E-02	I	Y	8.60E-01	NA
rs2631370	3.05E-15	14.51593517	LOC553103	5	131703776	intron	0.253945	7	0.0296168	0.00375374	T	C							NA/NA/NA/	9028/28188/21917/		C	T		2.96E-02	I	Y	6.07E-01	NA
rs3132509	3.05E-15	14.5152419		6	31174521			7	0.041805	0.00529865	T	C							NA/NA/NA/	NA/NA/NA/		C	T		4.18E-02	I	Y	1.39E-01	NA
rs3130052	3.13E-15	14.50501658		6	31495620			7	-0.037471	0.0047511	T	C							NA/NA/NA/	NA/NA/NA/		C	T		-3.75E-02	I	Y	8.16E-01	NA
rs3134604	3.14E-15	14.50289059	PPT2	6	32122386	exon		4	-0.0423483	0.00536993	G	C							NA/NA/NA/	NA/NA/NA/		C	G		-4.23E-02	I	Y	8.66E-01	NA
rs3094608	3.19E-15	14.49674741	HCG27	6	31166683	intron		5	0.0416616	0.00528403	G	A							NA/NA/NA/	NA/NA/NA/		A	G		4.17E-02	I	Y	1.40E-01	NA
rs9264646	3.19E-15	14.4961889	HLA-C	6	31238535	intron		4	0.0309788	0.0039292	T	C							NA/NA/NA/	NA/NA/NA/		C	T		3.10E-02	I	Y	3.21E-01	NA
rs9264645	3.19E-15	14.49613308	HLA-C	6	31238524	intron	0.473878	4	0.0309788	0.0039292	G	A							NA/NA/NA/	NA/NA/NA/		A	G		3.10E-02	I	Y	3.21E-01	NA
rs274566	3.23E-15	14.49080286	SLC22A5	5	131715011	intron		7	-0.0295906	0.00375386	G	A							NA/NA/NA/	NA/NA/NA/		A	G		-2.96E-02	I	Y	3.91E-01	NA
rs75456009	3.24E-15	14.48913743		6	31321551			3a	-0.0386919	0.00490874	G	A							NA/NA/NA/	NA/NA/NA/		A	G		-3.87E-02	I	Y	1.77E-01	NA
rs274568	3.24E-15	14.48889104	SLC22A5	5	131713578	intron		7	-0.0295878	0.00375377	T	C							NA/NA/NA/	NA/NA/NA/		C	T		-2.96E-02	I	Y	3.91E-01	NA
rs3997998	3.27E-15	14.48587479		6	31327190			7	0.0401976	0.00510038	C	A							NA/NA/NA/	NA/NA/NA/		A	C		4.02E-02	I	Y	8.30E-01	NA
rs270605	3.28E-15	14.48388921	SLC22A4	5	131651811	intron	0.028842	4	0.0295613	0.00375109	T	C							NA/NA/NA/	10137/31590/24483/		C	T		2.96E-02	I	Y	6.08E-01	NA
rs272875	3.28E-15	14.4835109	SLC22A4	5	131674888	intron	0.003001	7	-0.0295605	0.00375104	T	C							NA/NA/NA/	24513/31681/10144/		C	T		-2.96E-02	I	Y	3.92E-01	NA
rs2569266	3.30E-15	14.48186261	SLC22A5	5	131706791	intron		5	0.0295932	0.00375542	T	C							NA/NA/NA/	NA/NA/NA/		C	T		2.96E-02	I	Y	6.09E-01	NA
rs272842	3.30E-15	14.48159531	SLC22A4	5	131656517	intron	0.028916	1f	0.0295598	0.00375122	G	A							NA/NA/NA/	13081/40338/31357/		A	G		2.96E-02	I	Y	6.08E-01	NA
rs3130463	3.30E-15	14.48110326	HCG27	6	31165962	intron		4	0.0416224	0.00528209	G	A							NA/NA/NA/	NA/NA/NA/		A	G		4.16E-02	I	Y	1.40E-01	NA
rs2394961	3.34E-15	14.47562725	HLA-C	6	31237027	intron		4	-0.0309286	0.00392578	T	C							NA/NA/NA/	1597/6586/6834/		C	T		-3.09E-02	I	Y	6.79E-01	NA
rs3131629	3.35E-15	14.47504076	DDX39B	6	31501817	intron		5	0.0374853	0.00475812	T	A							NA/NA/NA/	NA/NA/NA/		A	T		3.75E-02	I	Y	1.84E-01	NA
rs3093995	3.36E-15	14.47407583		6	31488904		0.031036	6	-0.0374884	0.00475868	T	C							NA/NA/NA/	NA/NA/NA/		C	T		-3.75E-02	I	Y	8.17E-01	NA
rs3130462	3.37E-15	14.47179829		6	31165277			4	-0.0415992	0.00528093	G	A							NA/NA/NA/	NA/NA/NA/		A	G		-4.16E-02	I	Y	8.60E-01	NA
rs9263671	3.39E-15	14.46994765		6	31087305			7	0.0435945	0.00553461	T	C							NA/NA/NA/	NA/NA/NA/		C	T		4.36E-02	I	Y	1.26E-01	NA
rs3132511	3.40E-15	14.46806786	HCG27	6	31170020	intron	1.495517	6	0.0417635	0.00530251	G	C							NA/NA/NA/	NA/NA/NA/		C	G		4.18E-02	I	Y	1.40E-01	NA
rs9264423	3.41E-15	14.46776301		6	31230216			6	0.0418591	0.00531471	T	C							NA/NA/NA/	NA/NA/NA/		C	T		4.19E-02	I	Y	1.40E-01	NA
rs3130428	3.43E-15	14.4643806		6	31219090			7	0.0417288	0.00529883	G	A							NA/NA/NA/	NA/NA/NA/		A	G		4.17E-02	I	Y	1.40E-01	NA
rs4343960	3.45E-15	14.46217461		6	31156606			7	-0.0415842	0.00528089	C	A							NA/NA/NA/	NA/NA/NA/		A	C		-4.16E-02	I	Y	8.60E-01	NA
rs9264416	3.48E-15	14.45901895		6	31230042		0.838813	7	0.0418996	0.00532156	G	A							NA/NA/NA/	NA/NA/NA/		A	G		4.19E-02	I	Y	1.39E-01	NA
rs1054111	3.48E-15	14.45840328	HLA-B	6	31322026	exon		4	0.038586	0.00490082	C	A							NA/NA/NA/	NA/NA/NA/		A	C		3.86E-02	I	Y	8.23E-01	NA
rs9281299	3.49E-15	14.45707254	HLA-C	6	31237526	intron			-0.0309314	0.00392879	I	D							NA/NA/NA/	NA/NA/NA/		D	I		-3.09E-02	I	Y	6.78E-01	NA
rs3130426	3.49E-15	14.45673179		6	31218535			7	-0.0417165	0.00529875	C	A							NA/NA/NA/	NA/NA/NA/		A	C		-4.17E-02	I	Y	8.60E-01	NA
rs3093976	3.52E-15	14.45290002	DDX39B	6	31502861	intron		1f	-0.0374618	0.00475899	G	A							NA/NA/NA/	2215/19541/44451/		A	G		-3.75E-02	I	Y	8.17E-01	NA
rs4705934	3.53E-15	14.45189693	LOC553103	5	131681600	intron		7	-0.0416979	0.00529732	G	A							NA/NA/NA/	NA/NA/NA/		A	G		-4.17E-02	I	Y	8.01E-01	NA
rs199798272	3.54E-15	14.45062394			0				-0.0312795	0.00397394	I	D							NA/NA/NA/	NA/NA/NA/		D	I		-3.13E-02	I	Y	3.25E-01	NA
rs2535305	3.55E-15	14.44978388		6	31054381		0.426269	7	-0.0293066	0.00372341	G	A							NA/NA/NA/	NA/NA/NA/		A	G		-2.93E-02	I	Y	4.42E-01	NA
rs3130518	3.56E-15	14.44847559		6	31191709			6	0.0416754	0.00529512	T	C							NA/NA/NA/	NA/NA/NA/		C	T		4.17E-02	I	Y	1.40E-01	NA
rs3131628	3.56E-15	14.44809643	DDX39B	6	31502767	intron	0.012718	1f	-0.0374555	0.00475902	T	C							NA/NA/NA/	2221/19537/44496/		C	T		-3.75E-02	I	Y	8.17E-01	NA
rs75076268	3.57E-15	14.4479161		6	31218034			7	0.0417014	0.00529854	G	A							NA/NA/NA/	NA/NA/NA/		A	G		4.17E-02	I	Y	1.40E-01	NA
rs3095252	3.57E-15	14.44745345		6	31194747			7	0.0416692	0.00529453	G	A							NA/NA/NA/	NA/NA/NA/		A	G		4.17E-02	I	Y	1.40E-01	NA
rs3134753	3.58E-15	14.44664135		6	31217479			7	-0.0416981	0.00529837	G	A							NA/NA/NA/	NA/NA/NA/		A	G		-4.17E-02	I	Y	8.60E-01	NA
rs2523510	3.58E-15	14.44633782	DDX39B	6	31507883	intron		7	0.0374525	0.00475895	G	A							NA/NA/NA/	NA/NA/NA/		A	G		3.75E-02	I	Y	1.83E-01	NA
rs9281268	3.59E-15	14.44550357		6	31192064				-0.041668	0.00529477	I	D							NA/NA/NA/	NA/NA/NA/		D	I		-4.17E-02	I	Y	8.60E-01	NA
rs11609077	3.60E-15	14.44427574		12	68388684		0.092346	7	-0.0418688	0.00532051	C	A							NA/NA/NA/	NA/NA/NA/		A	C		-4.19E-02	I	Y	8.63E-01	NA
rs31478	3.62E-15	14.44070397		5	131423475			5	-0.0301106	0.00382684	T	C							NA/NA/NA/	NA/NA/NA/		C	T		-3.01E-02	I	Y	3.60E-01	NA
rs11745587	3.63E-15	14.44013286	C5orf56	5	131796922	intron	0.019607	6	0.030334	0.00385531	G	A							NA/NA/NA/	9987/38321/32727/		A	G		3.03E-02	I	Y	6.56E-01	NA
rs2516393	3.64E-15	14.43935582	DDX39B	6	31506744	intron	0.137519	1f	-0.0374428	0.00475894	C	A							NA/NA/NA/	2866/25196/56736/		A	C		-3.74E-02	I	Y	8.17E-01	NA
rs3130415	3.64E-15	14.43908598		6	31216672			7	0.0416832	0.00529794	T	A							NA/NA/NA/	NA/NA/NA/		A	T		4.17E-02	I	Y	1.40E-01	NA
rs3095238	3.65E-15	14.43783804		6	31161210		0.162833	1f	0.041546	0.00528074	T	G							NA/NA/NA/	NA/NA/NA/		G	T		4.15E-02	I	Y	1.40E-01	NA
rs3130950	3.65E-15	14.43760363		6	31189952			7	-0.0416664	0.00529609	G	C							NA/NA/NA/	NA/NA/NA/		C	G		-4.17E-02	I	Y	8.60E-01	NA
rs2523511	3.68E-15	14.43434105	DDX39B	6	31506854	intron	0.249611	1f	-0.0374361	0.00475896	T	C							NA/NA/NA/	2222/19602/44489/		C	T		-3.74E-02	I	Y	8.17E-01	NA
rs3132499	3.68E-15	14.43411088		6	31207920		3.57519	1f	-0.0416637	0.00529643	T	C							NA/NA/NA/	1744/20206/62850/		C	T		-4.17E-02	I	Y	8.60E-01	NA
rs2523609	3.69E-15	14.43328917	HLA-C	6	31237255	intron		4	0.0301116	0.003828	G	A							NA/NA/NA/	NA/NA/NA/		A	G		3.01E-02	I	Y	3.56E-01	NA
rs3130512	3.70E-15	14.43202017		6	31178000			5	-0.0416545	0.00529567	G	A							NA/NA/NA/	NA/NA/NA/		A	G		-4.17E-02	I	Y	8.60E-01	NA
rs2967678	3.70E-15	14.43124344		19	8790198			7	0.0400543	0.00509237	T	C							NA/NA/NA/	NA/NA/NA/		C	T		4.01E-02	I	Y	1.55E-01	NA
rs3130468	3.71E-15	14.43018266		6	31190795			6	-0.0416465	0.005295	G	C							NA/NA/NA/	NA/NA/NA/		C	G		-4.16E-02	I	Y	8.60E-01	NA
rs3132504	3.72E-15	14.42955747		6	31178743			6	0.0416516	0.00529577	T	G							NA/NA/NA/	49299/15672/1325/		G	T		4.17E-02	I	Y	1.40E-01	NA
rs3130466	3.72E-15	14.42917696		6	31179932			7	0.0416557	0.00529637	G	C							NA/NA/NA/	NA/NA/NA/		C	G		4.17E-02	I	Y	1.40E-01	NA
rs3132500	3.72E-15	14.42904048		6	31188611			7	0.0416539	0.00529617	T	G							NA/NA/NA/	NA/NA/NA/		G	T		4.17E-02	I	Y	1.40E-01	NA
rs272894	3.77E-15	14.42360912	SLC22A4	5	131662460	intron		7	0.0295142	0.00375339	T	C							NA/NA/NA/	10127/31605/24372/		C	T		2.95E-02	I	Y	6.08E-01	NA
rs3095246	3.77E-15	14.42327866		6	31213879			4	0.0416487	0.00529662	T	C							NA/NA/NA/	NA/NA/NA/		C	T		4.16E-02	I	Y	1.40E-01	NA
rs3130509	3.79E-15	14.42174598		6	31150618			7	0.0415677	0.00528661	G	A							NA/NA/NA/	NA/NA/NA/		A	G		4.16E-02	I	Y	1.40E-01	NA
rs9266043	3.84E-15	14.4156586		6	31318630			5	-0.0313718	0.00399078	G	A							NA/NA/NA/	NA/NA/NA/		A	G		-3.14E-02	I	Y	6.94E-01	NA
rs114828939	3.87E-15	14.41252027	HLA-DRB5	6	32489204	intron		7	0.0477409	0.00607355	G	A							NA/NA/NA/	NA/NA/NA/		A	G		4.77E-02	I	Y	2.67E-01	NA
rs116370429	3.89E-15	14.40961074	HLA-DRB5	6	32489214	intron		6	-0.0477051	0.00606964	T	G							NA/NA/NA/	379/3875/10397/		G	T		-4.77E-02	I	Y	7.33E-01	NA
rs75899922	3.92E-15	14.40658654		6	31213453			7	0.0416231	0.00529662	G	A							NA/NA/NA/	NA/NA/NA/		A	G		4.16E-02	I	Y	1.40E-01	NA
rs6457592	3.92E-15	14.40642376		6	32425983			6	0.0291263	0.00370639	T	C							NA/NA/NA/	NA/NA/NA/		C	T		2.91E-02	I	Y	4.67E-01	NA
rs3132503	3.95E-15	14.40328418		6	31179006		0.079745	7	0.0416114	0.00529576	T	A							NA/NA/NA/	1376/15654/49254/		A	T		4.16E-02	I	Y	1.40E-01	NA
rs9271620	3.96E-15	14.40255493		6	32591777			5	-0.0294207	0.0037444	T	G							NA/NA/NA/	NA/NA/NA/		G	T		-2.94E-02	I	Y	4.73E-01	NA
rs4499342	4.01E-15	14.39681989		19	8786913			6	0.040044	0.0050975	T	C							NA/NA/NA/	NA/NA/NA/		C	T		4.00E-02	I	Y	1.54E-01	NA
rs3132501	4.01E-15	14.3965211		6	31185977		2.619244	7	0.0416044	0.0052962	T	G							NA/NA/NA/	49280/15227/1374/		G	T		4.16E-02	I	Y	1.40E-01	NA
rs3130528	4.03E-15	14.3944407		6	31199460		1.400843	6	0.0415924	0.00529507	T	C							NA/NA/NA/	49291/15582/994/		C	T		4.16E-02	I	Y	1.40E-01	NA
rs3130952	4.06E-15	14.39142262		6	31177915		0.062917	6	0.0415932	0.00529575	G	A							NA/NA/NA/	60318/19400/1677/		A	G		4.16E-02	I	Y	1.40E-01	NA
rs3130532	4.07E-15	14.39067884		6	31208453		3.625049	7	-0.0415975	0.00529645	G	A							NA/NA/NA/	534/6052/19476/		A	G		-4.16E-02	I	Y	8.60E-01	NA
rs111279592	4.08E-15	14.38890151		6	31160597				0.0412532	0.00525296	I	D							NA/NA/NA/	NA/NA/NA/		D	I		4.13E-02	I	Y	1.44E-01	NA
rs3130058	4.17E-15	14.37939762	DDX39B	6	31505887	intron	0.021389	6	0.0373467	0.00475719	T	C							NA/NA/NA/	44510/19608/2222/		C	T		3.73E-02	I	Y	1.83E-01	NA
rs2256184	4.18E-15	14.378911	MICA	6	31380583	intron		7	-0.0292362	0.00372415	G	A							NA/NA/NA/	NA/NA/NA/		A	G		-2.92E-02	I	Y	4.51E-01	NA
rs2516394	4.19E-15	14.37827652	DDX39B	6	31506000	intron		5	-0.0373451	0.00475718	T	C							NA/NA/NA/	NA/NA/NA/		C	T		-3.73E-02	I	Y	8.17E-01	NA
rs9266057	4.19E-15	14.37782018		6	31319176			3a	-0.0313465	0.00399311	T	G							NA/NA/NA/	NA/NA/NA/		G	T		-3.13E-02	I	Y	6.94E-01	NA
rs9265961	4.23E-15	14.37369352		6	31315501			7	-0.0321112	0.00409115	G	A							NA/NA/NA/	NA/NA/NA/		A	G		-3.21E-02	I	Y	7.16E-01	NA
rs9268759	4.24E-15	14.3724795		6	32417704			7	-0.0291334	0.00371193	T	C							NA/NA/NA/	NA/NA/NA/		C	T		-2.91E-02	I	Y	4.59E-01	NA
rs1129640	4.25E-15	14.37114126	DDX39B	6	31506624	exon	0.047885	1f	0.0373351	0.00475716	T	C							NA/NA/NA/	44491/19600/2220/		C	T		3.73E-02	I	Y	1.83E-01	NA
rs13153324	4.28E-15	14.3681921	ACSL6	5	131318297	intron	0.304938	7	0.0391573	0.00498988	T	C							NA/NA/NA/	NA/NA/NA/		C	T		3.92E-02	I	Y	1.91E-01	NA
rs3130057	4.29E-15	14.36787184	DDX39B	6	31504587	intron	0.484947	6	-0.0373432	0.00475876	T	G							NA/NA/NA/	NA/NA/NA/		G	T		-3.73E-02	I	Y	8.17E-01	NA
rs3093948	4.30E-15	14.36619131	DDX39B	6	31501413	intron	0.022041	1f	-0.0370315	0.00471934	G	A							NA/NA/NA/	2323/19899/44108/		A	G		-3.70E-02	I	Y	8.13E-01	NA
rs56800160	4.32E-15	14.36411833	SLC22A4	5	131669409	intron			-0.0294865	0.00375807	I	D							NA/NA/NA/	NA/NA/NA/		D	I		-2.95E-02	I	Y	3.94E-01	NA
rs2853968	4.33E-15	14.36395063	MICA	6	31381351	intron		6	-0.0292205	0.0037242	G	A							NA/NA/NA/	NA/NA/NA/		A	G		-2.92E-02	I	Y	4.51E-01	NA
rs3130461	4.33E-15	14.36378199		6	31164700			4	0.0414783	0.0052865	G	A							NA/NA/NA/	NA/NA/NA/		A	G		4.15E-02	I	Y	1.40E-01	NA
rs2523612	4.33E-15	14.36336168		6	31321123			1f	-0.042748	0.00544841	T	G							NA/NA/NA/	NA/NA/NA/		G	T		-4.27E-02	I	Y	8.68E-01	NA
rs3130460	4.34E-15	14.36236119		6	31160188			5	-0.0414791	0.00528688	G	A							NA/NA/NA/	NA/NA/NA/		A	G		-4.15E-02	I	Y	8.60E-01	NA
rs2308525	4.40E-15	14.35616551	HLA-C	6	31239827	exon		2b	-0.0307635	0.00392198	T	C							NA/NA/NA/	0/2/14215/		C	T		-3.08E-02	I	Y	6.78E-01	NA
rs3095237	4.44E-15	14.35259062		6	31161347			6	-0.0414631	0.00528675	G	A							NA/NA/NA/	NA/NA/NA/		A	G		-4.15E-02	I	Y	8.60E-01	NA
rs3131633	4.45E-15	14.35128294		6	31480923		0.360969	6	-0.0382242	0.00487401	G	A							NA/NA/NA/	2018/18711/45556/		A	G		-3.82E-02	I	Y	8.27E-01	NA
rs2853946	4.46E-15	14.35075961		6	31247203		1.473696	6	-0.0307857	0.00392559	T	A							NA/NA/NA/	NA/NA/NA/		A	T		-3.08E-02	I	Y	3.20E-01	NA
rs113120136	4.53E-15	14.34353956	C5orf56	5	131785977	intron		7	-0.035032	0.00446824	G	A							NA/NA/NA/	NA/NA/NA/		A	G		-3.50E-02	I	Y	2.16E-01	NA
rs3094610	4.53E-15	14.34343899		6	31165150			5	0.0414484	0.00528666	G	C							NA/NA/NA/	NA/NA/NA/		C	G		4.14E-02	I	Y	1.40E-01	NA
rs3094609	4.55E-15	14.34227314	HCG27	6	31165566	exon	0.235595	1f	0.0414464	0.00528663	T	C							NA/NA/NA/	62864/20246/1763/		C	T		4.14E-02	I	Y	1.40E-01	NA
rs3130951	4.58E-15	14.33934603		6	31186868			7	0.0415114	0.0052955	T	C							NA/NA/NA/	NA/NA/NA/		C	T		4.15E-02	I	Y	1.40E-01	NA
rs3130516	4.61E-15	14.3361625		6	31190128			7	0.0414877	0.00529309	T	C							NA/NA/NA/	NA/NA/NA/		C	T		4.15E-02	I	Y	1.42E-01	NA
rs3130515	4.61E-15	14.33584806		6	31190122			7	0.0414872	0.0052931	T	C							NA/NA/NA/	NA/NA/NA/		C	T		4.15E-02	I	Y	1.42E-01	NA
rs3991391	4.66E-15	14.33194972	SLC22A4	5	131673267	intron			-0.0294336	0.00375578	I	D							NA/NA/NA/	NA/NA/NA/		D	I		-2.94E-02	I	Y	3.94E-01	NA
rs9268806	4.68E-15	14.32955375		6	32423609			6	0.0295176	0.00376683	C	A							NA/NA/NA/	NA/NA/NA/		A	C		2.95E-02	I	Y	5.34E-01	NA
rs10784665	4.70E-15	14.32792247		12	68400549			5	0.0416925	0.00532083	G	A							NA/NA/NA/	NA/NA/NA/		A	G		4.17E-02	I	Y	1.37E-01	NA
rs17206350	4.73E-15	14.32483872		6	32675067			7	0.0289214	0.0036914	T	C							NA/NA/NA/	NA/NA/NA/		C	T		2.89E-02	I	Y	5.15E-01	NA
rs270613	4.79E-15	14.3197198	SLC22A4	5	131640583	intron	0.034564	5	0.0293812	0.0037508	G	A							NA/NA/NA/	13101/40356/31000/		A	G		2.94E-02	I	Y	6.08E-01	NA
rs273913	4.84E-15	14.31559454	SLC22A4	5	131661156	intron	0.022698	6	-0.0293978	0.00375349	T	C							NA/NA/NA/	24585/31640/10076/		C	T		-2.94E-02	I	Y	3.91E-01	NA
rs9266076	4.86E-15	14.31307073		6	31319785		7.280636	4	-0.0312929	0.00399583	G	A							NA/NA/NA/	NA/NA/NA/		A	G		-3.13E-02	I	Y	6.94E-01	NA
rs273902	4.89E-15	14.31086969	LOC553103	5	131692966	intron		7	-0.0294876	0.00376561	G	A							NA/NA/NA/	NA/NA/NA/		A	G		-2.95E-02	I	Y	3.85E-01	NA
rs9271591	4.92E-15	14.30792634		6	32591141		9.107364	1b	0.0292471	0.00373531	G	A							NA/NA/NA/	NA/NA/NA/		A	G		2.92E-02	I	Y	5.28E-01	NA
rs183894	4.96E-15	14.3044868	LOC553103	5	131693057	intron		7	-0.0294803	0.00376557	T	C							NA/NA/NA/	NA/NA/NA/		C	T		-2.95E-02	I	Y	3.85E-01	NA
rs2428495	4.99E-15	14.30164104	HLA-B	6	31322175	intron		5	-0.0363525	0.00464385	T	C							NA/NA/NA/	NA/NA/NA/		C	T		-3.64E-02	I	Y	8.03E-01	NA
rs1065711	5.04E-15	14.29773063	HLA-C	6	31236853	exon		4	0.0414683	0.00529813	G	A							NA/NA/NA/	NA/NA/NA/		A	G		4.15E-02	I	Y	1.41E-01	NA
rs9279068	5.04E-15	14.29724903	HLA-C	6	31236719	exon			0.0310219	0.00396354	I	D							NA/NA/NA/	NA/NA/NA/		D	I		3.10E-02	I	Y	3.35E-01	NA
rs9264486	5.18E-15	14.28573396		6	31232482			5	-0.0414479	0.00529789	T	A							NA/NA/NA/	NA/NA/NA/		A	T		-4.14E-02	I	Y	8.60E-01	NA
rs9268744	5.20E-15	14.2837395		6	32417278			6	0.029093	0.00371895	G	A							NA/NA/NA/	NA/NA/NA/		A	G		2.91E-02	I	Y	5.39E-01	NA
rs274546	5.29E-15	14.27657142	LOC553103	5	131699867	intron	0.003237	7	0.0294242	0.00376229	G	A							NA/NA/NA/	9768/31492/25076/		A	G		2.94E-02	I	Y	6.14E-01	NA
rs11177005	5.29E-15	14.27631944		12	68409380		0.550628	7	0.0415674	0.00531502	T	C							NA/NA/NA/	NA/NA/NA/		C	T		4.16E-02	I	Y	1.38E-01	NA
rs55737227	5.33E-15	14.27303167	LOC553103	5	131692142	intron			0.0310626	0.0039723	I	D							NA/NA/NA/	NA/NA/NA/		D	I		3.11E-02	I	Y	6.89E-01	NA
rs9271588	5.37E-15	14.26989553		6	32590953		5.641763	1b	0.0289677	0.00370483	T	C							NA/NA/NA/	14216/32234/17960/		C	T		2.90E-02	I	Y	5.24E-01	NA
rs9281363	5.38E-15	14.26901273		6	31312006				-0.0426834	0.0054592	I	D							NA/NA/NA/	NA/NA/NA/		D	I		-4.27E-02	I	Y	8.68E-01	NA
rs2848711	5.39E-15	14.2680649		6	31385629			7	0.0291139	0.00372379	T	G							NA/NA/NA/	NA/NA/NA/		G	T		2.91E-02	I	Y	5.49E-01	NA
rs273897	5.42E-15	14.26637989	LOC553103	5	131696330	intron		7	0.0294168	0.00376276	T	C							NA/NA/NA/	NA/NA/NA/		C	T		2.94E-02	I	Y	6.14E-01	NA
rs441969	5.42E-15	14.26569313	LOC553103	5	131702120	intron		6	-0.0294698	0.00376964	G	A							NA/NA/NA/	NA/NA/NA/		A	G		-2.95E-02	I	Y	3.87E-01	NA
rs3130640	5.48E-15	14.26090651		6	31487144			7	-0.0372882	0.00477058	G	A							NA/NA/NA/	NA/NA/NA/		A	G		-3.73E-02	I	Y	8.15E-01	NA
rs274560	5.54E-15	14.25673646	SLC22A5	5	131719450	intron	0.141848	7	0.0294285	0.00376561	T	C							NA/NA/NA/	9623/31345/25035/		C	T		2.94E-02	I	Y	6.16E-01	NA
rs9264736	5.65E-15	14.24780707		6	31244247			7	-0.041163	0.00526888	G	A							NA/NA/NA/	NA/NA/NA/		A	G		-4.12E-02	I	Y	8.59E-01	NA
rs9264737	5.65E-15	14.24780707		6	31244249			7	0.041163	0.00526888	T	C							NA/NA/NA/	NA/NA/NA/		C	T		4.12E-02	I	Y	1.41E-01	NA
rs7762488	5.70E-15	14.24428289		6	32416469			7	0.0296274	0.00379281	G	C							NA/NA/NA/	NA/NA/NA/		C	G		2.96E-02	I	Y	5.22E-01	NA
rs162889	5.74E-15	14.24103893		5	131624386		2.652272	7	-0.0327977	0.00419917	T	C							NA/NA/NA/	46843/32538/5517/		C	T		-3.28E-02	I	Y	2.57E-01	NA
rs272849	5.79E-15	14.23705074	LOC553103	5	131690241	intron		4	0.0293816	0.00376236	G	A							NA/NA/NA/	NA/NA/NA/		A	G		2.94E-02	I	Y	6.14E-01	NA
rs3763354	5.88E-15	14.23048901		6	32786917		1.501391	6	0.034346	0.00439914	G	A							NA/NA/NA/	51572/28987/4289/		A	G		3.43E-02	I	Y	2.21E-01	NA
rs2844513	5.92E-15	14.22763575		6	31388214		3.107023	6	0.0290754	0.00372446	G	A							NA/NA/NA/	14474/34129/21201/		A	G		2.91E-02	I	Y	5.49E-01	NA
rs9271586	5.93E-15	14.22691894		6	32590899		5.829752	1f	-0.0289163	0.00370417	T	G							NA/NA/NA/	NA/NA/NA/		G	T		-2.89E-02	I	Y	4.75E-01	NA
rs1812006	6.17E-15	14.20992112		6	32778656			6	-0.0437306	0.00560543	G	A							NA/NA/NA/	NA/NA/NA/		A	G		-4.37E-02	I	Y	8.76E-01	NA
rs114412914	6.25E-15	14.2040241		19	8788184			7	-0.0396074	0.00507803	G	A							NA/NA/NA/	NA/NA/NA/		A	G		-3.96E-02	I	Y	8.44E-01	NA
rs11177003	6.30E-15	14.20085941		12	68406371		0.222104	7	0.0414303	0.00531237	G	A							NA/NA/NA/	49331/15642/1284/		A	G		4.14E-02	I	Y	1.37E-01	NA
rs41284547	6.34E-15	14.19797719		6	31390139				-0.0290405	0.0037241	I	D							NA/NA/NA/	NA/NA/NA/		D	I		-2.90E-02	I	Y	4.51E-01	NA
rs9271587	6.41E-15	14.19292725		6	32590916			4	-0.0289875	0.003718	G	A							NA/NA/NA/	NA/NA/NA/		A	G		-2.90E-02	I	Y	4.75E-01	NA
rs77806501	6.49E-15	14.18760343		12	68402847			7	-0.0414313	0.00531513	T	C							NA/NA/NA/	NA/NA/NA/		C	T		-4.14E-02	I	Y	8.63E-01	NA
rs274567	6.52E-15	14.1859816	SLC22A5	5	131714409	intron	0.055412	1f	-0.0293498	0.00376544	T	C							NA/NA/NA/	32250/40018/12532/		C	T		-2.93E-02	I	Y	3.84E-01	NA
rs610735	6.52E-15	14.18593629	SLC22A5	5	131709776	intron		7	0.0293502	0.0037655	T	C							NA/NA/NA/	NA/NA/NA/		C	T		2.94E-02	I	Y	6.16E-01	NA
rs611084	6.52E-15	14.18591496	SLC22A5	5	131709739	intron		7	-0.0293502	0.00376551	C	A							NA/NA/NA/	NA/NA/NA/		A	C		-2.94E-02	I	Y	3.84E-01	NA
rs2631361	6.52E-15	14.1859103	SLC22A5	5	131707380	intron		5	0.0293502	0.00376551	C	A							NA/NA/NA/	12529/39967/32210/		A	C		2.94E-02	I	Y	6.16E-01	NA
rs2631363	6.53E-15	14.1849033	SLC22A5	5	131707095	intron		2b	-0.0293492	0.00376552	G	A							NA/NA/NA/	32230/39912/12516/		A	G		-2.93E-02	I	Y	3.84E-01	NA
rs635619	6.54E-15	14.18420516	SLC22A5	5	131720265	intron		5	0.0309139	0.00396638	G	A							NA/NA/NA/	8052/35950/40762/		A	G		3.09E-02	I	Y	6.93E-01	NA
rs635620	6.64E-15	14.17785612	SLC22A5	5	131720263	intron		5	-0.0309068	0.00396641	G	A							NA/NA/NA/	NA/NA/NA/		A	G		-3.09E-02	I	Y	3.07E-01	NA
rs274562	6.66E-15	14.17682192	SLC22A5	5	131718206	intron	0.141413	7	0.0293423	0.00376577	G	C							NA/NA/NA/	10190/33015/26433/		C	G		2.93E-02	I	Y	6.16E-01	NA
rs111280764	6.68E-15	14.17552596	C5orf56	5	131785789	intron		6	0.0348176	0.00446869	G	C							NA/NA/NA/	NA/NA/NA/		C	G		3.48E-02	I	Y	7.84E-01	NA
rs9268149	6.87E-15	14.16315264	C6orf10	6	32263099	intron		6	0.0371125	0.00476542	T	C							NA/NA/NA/	NA/NA/NA/		C	T		3.71E-02	I	Y	1.78E-01	NA
rs274556	7.06E-15	14.15138911	SLC22A5	5	131722075	intron		7	-0.0309036	0.00396992	G	A							NA/NA/NA/	NA/NA/NA/		A	G		-3.09E-02	I	Y	3.07E-01	NA
rs9268557	7.17E-15	14.14420775		6	32389305		3.275059	6	0.0284378	0.00365415	T	C							NA/NA/NA/	16037/32861/17449/		C	T		2.84E-02	I	Y	5.12E-01	NA
rs200699784	7.27E-15	14.13830134			0				-0.0373671	0.00480258	I	D							NA/NA/NA/	NA/NA/NA/		D	I		-3.74E-02	I	Y	8.25E-01	NA
rs2517559	7.43E-15	14.12919769		6	31068525		0.040661	7	-0.0430898	0.00553999	C	A							NA/NA/NA/	NA/NA/NA/		A	C		-4.31E-02	I	Y	8.74E-01	NA
rs2894204	7.53E-15	14.12313409	HLA-C	6	31237061	intron		4	-0.0302634	0.00389179	T	C							NA/NA/NA/	1752/5123/6272/		C	T		-3.03E-02	I	Y	6.68E-01	NA
rs2001181	7.62E-15	14.11793333	HLA-C	6	31236998	intron	1.300527	4	-0.0411624	0.00529442	T	C							NA/NA/NA/	1706/20260/62851/		C	T		-4.12E-02	I	Y	8.60E-01	NA
rs71796171	7.77E-15	14.1098015		6	32255236				-0.0373045	0.00479966	I	D							NA/NA/NA/	NA/NA/NA/		D	I		-3.73E-02	I	Y	8.25E-01	NA
rs3132491	7.91E-15	14.1016495		6	31242272		3.385829	7	-0.0411382	0.00529453	T	C							NA/NA/NA/	NA/NA/NA/		C	T		-4.11E-02	I	Y	8.60E-01	NA
rs34796927	7.96E-15	14.09935217	SLC22A4	5	131676729	intron			0.0308796	0.00397458	I	D							NA/NA/NA/	NA/NA/NA/		D	I		3.09E-02	I	Y	6.89E-01	NA
rs10066308	7.97E-15	14.09838259	C5orf56	5	131790616	intron		7	0.0311759	0.00401287	G	A							NA/NA/NA/	NA/NA/NA/		A	G		3.12E-02	I	Y	7.02E-01	NA
rs2523670	8.05E-15	14.09419872		6	31437492			6	-0.0416256	0.00535877	G	C							NA/NA/NA/	NA/NA/NA/		C	G		-4.16E-02	I	Y	8.63E-01	NA
rs2517521	8.25E-15	14.08354237	HCG22	6	31027336	exon	0.263806	7	-0.0430507	0.00554445	G	A							NA/NA/NA/	254/3452/11392/		A	G		-4.31E-02	I	Y	8.73E-01	NA
rs9268103	8.35E-15	14.07836814		6	32245370		0.029843	6	-0.0372614	0.00479979	G	A							NA/NA/NA/	1828/18697/45386/		A	G		-3.73E-02	I	Y	8.25E-01	NA
rs2517474	8.36E-15	14.07774022		6	31046494			7	0.0288218	0.00371273	G	A							NA/NA/NA/	NA/NA/NA/		A	G		2.88E-02	I	Y	4.96E-01	NA
rs143811719	8.37E-15	14.0770909	SLC22A5	5	131721909	intron			0.0309019	0.00398079	I	D							NA/NA/NA/	NA/NA/NA/		D	I		3.09E-02	I	Y	6.94E-01	NA
rs2631372	8.37E-15	14.07704215	LOC553103	5	131703578	intron	0.060915	5	0.0307607	0.0039626	G	C							NA/NA/NA/	7769/34427/38987/		C	G		3.08E-02	I	Y	6.92E-01	NA
rs274561	8.38E-15	14.07653371	SLC22A5	5	131719228	intron	0.141895	1f	0.0292307	0.00376558	C	A							NA/NA/NA/	9623/29138/25243/		A	C		2.92E-02	I	Y	6.16E-01	NA
rs1644283	8.43E-15	14.07403129	LOC553103	5	131701595	intron		7	0.0307573	0.00396261	G	A							NA/NA/NA/	NA/NA/NA/		A	G		3.08E-02	I	Y	6.92E-01	NA
rs2569265	8.46E-15	14.07278675	LOC553103	5	131704519	intron		6	0.0307565	0.0039627	T	C							NA/NA/NA/	6270/28087/31397/		C	T		3.08E-02	I	Y	6.92E-01	NA
rs66593511	8.50E-15	14.07055246		6	32253108				-0.0374177	0.00482134	I	D							NA/NA/NA/	NA/NA/NA/		D	I		-3.74E-02	I	Y	8.26E-01	NA
rs388891	8.51E-15	14.06995512	LOC553103	5	131700794	intron		5	0.030752	0.00396254	G	C							NA/NA/NA/	NA/NA/NA/		C	G		3.08E-02	I	Y	6.92E-01	NA
rs200837	8.52E-15	14.06964401	LOC553103	5	131699958	intron		7	-0.0307517	0.00396254	G	A							NA/NA/NA/	NA/NA/NA/		A	G		-3.08E-02	I	Y	3.08E-01	NA
rs9268780	8.56E-15	14.06740855		6	32420489			7	0.0290908	0.00374884	G	A							NA/NA/NA/	NA/NA/NA/		A	G		2.91E-02	I	Y	5.49E-01	NA
rs6913182	8.57E-15	14.06705009		6	32237926		0.022311	6	0.0372462	0.00479987	T	C							NA/NA/NA/	NA/NA/NA/		C	T		3.72E-02	I	Y	1.75E-01	NA
rs3132490	8.61E-15	14.06483194		6	31242560		3.159596	5	0.0410862	0.00529518	G	A							NA/NA/NA/	NA/NA/NA/		A	G		4.11E-02	I	Y	1.40E-01	NA
rs9268762	8.64E-15	14.06366222		6	32418157			7	-0.0288046	0.00371248	T	G							NA/NA/NA/	NA/NA/NA/		G	T		-2.88E-02	I	Y	4.58E-01	NA
rs9268829	8.65E-15	14.06309537		6	32426602			3b	-0.0290567	0.00374505	G	A							NA/NA/NA/	NA/NA/NA/		A	G		-2.91E-02	I	Y	4.50E-01	NA
rs3094691	8.65E-15	14.06287094		6	31274693		5.791042	6	0.0286456	0.0036921	G	A							NA/NA/NA/	16652/39461/25055/		A	G		2.86E-02	I	Y	5.46E-01	NA
rs274572	8.66E-15	14.06271587	SLC22A5	5	131710917	intron		7	0.0307742	0.00396648	T	G							NA/NA/NA/	NA/NA/NA/		G	T		3.08E-02	I	Y	6.93E-01	NA
rs581968	8.66E-15	14.06271085	SLC22A5	5	131710202	intron		7	0.0307742	0.00396649	G	A							NA/NA/NA/	NA/NA/NA/		A	G		3.08E-02	I	Y	6.93E-01	NA
rs582490	8.66E-15	14.06270784	SLC22A5	5	131710095	intron		7	0.0307743	0.00396649	G	A							NA/NA/NA/	NA/NA/NA/		A	G		3.08E-02	I	Y	6.93E-01	NA
rs671473	8.66E-15	14.06268225	SLC22A5	5	131708535	intron	0.002609	5	0.0307744	0.00396651	C	A							NA/NA/NA/	8052/35932/40792/		A	C		3.08E-02	I	Y	6.93E-01	NA
rs274570	8.66E-15	14.06262706	SLC22A5	5	131713226	intron	0.004745	6	-0.0307736	0.00396642	T	C							NA/NA/NA/	40728/35880/8094/		C	T		-3.08E-02	I	Y	3.07E-01	NA
rs274571	8.66E-15	14.06262706	SLC22A5	5	131712125	intron		7	-0.0307736	0.00396642	G	A							NA/NA/NA/	40784/35954/8052/		A	G		-3.08E-02	I	Y	3.07E-01	NA
rs2631359	8.66E-15	14.06261954	SLC22A5	5	131707892	intron		4	-0.0307743	0.00396651	T	C							NA/NA/NA/	40767/35952/8051/		C	T		-3.08E-02	I	Y	3.07E-01	NA
rs79411602	8.69E-15	14.06116868		6	31341493			7	0.0288659	0.00372074	T	C							NA/NA/NA/	NA/NA/NA/		C	T		2.89E-02	I	Y	5.06E-01	NA
rs183898	8.72E-15	14.0594865	SLC22A5	5	131716902	intron	0.100681	6	0.0307716	0.00396663	G	C							NA/NA/NA/	33482/29606/6553/		C	G		3.08E-02	I	Y	6.93E-01	NA
rs419291	8.89E-15	14.05117592	SLC22A4	5	131633355	intron	0.065994	6	-0.0292348	0.00376971	T	C							NA/NA/NA/	25063/31487/9771/		C	T		-2.92E-02	I	Y	3.86E-01	NA
rs2631362	8.93E-15	14.04929203	SLC22A5	5	131707293	intron	0.003776	1f	-0.0307587	0.00396649	G	A							NA/NA/NA/	40801/35954/8053/		A	G		-3.08E-02	I	Y	3.07E-01	NA
rs272869	8.99E-15	14.04620215	SLC22A4	5	131677997	intron	0.003006	6	0.0291886	0.00376446	G	A							NA/NA/NA/	9718/31475/25145/		A	G		2.92E-02	I	Y	6.15E-01	NA
rs2918302	9.00E-15	14.04557223		19	8785744			7	-0.0392446	0.0050615	G	A							NA/NA/NA/	NA/NA/NA/		A	G		-3.92E-02	I	Y	8.43E-01	NA
rs273903	9.16E-15	14.03804479	LOC553103	5	131692462	intron		7	0.0307149	0.00396253	G	A							NA/NA/NA/	NA/NA/NA/		A	G		3.07E-02	I	Y	6.92E-01	NA
rs2631364	9.33E-15	14.02993453	SLC22A5	5	131706914	intron		4	-0.0307386	0.00396679	G	C							NA/NA/NA/	NA/NA/NA/		C	G		-3.07E-02	I	Y	3.07E-01	NA
rs3134744	9.37E-15	14.02805467		6	31242880			6	-0.0410308	0.00529537	T	C							NA/NA/NA/	NA/NA/NA/		C	T		-4.10E-02	I	Y	8.60E-01	NA
rs7382307	9.44E-15	14.02493508		6	31247149		1.461607	6	-0.0409456	0.00528499	G	A							NA/NA/NA/	NA/NA/NA/		A	G		-4.09E-02	I	Y	8.58E-01	NA
rs28498059	9.49E-15	14.0227617		6	31240353			5	-0.0409466	0.00528556	C	A							NA/NA/NA/	NA/NA/NA/		A	C		-4.09E-02	I	Y	8.59E-01	NA
rs9268072	9.55E-15	14.02012443		6	32232652			7	-0.0372126	0.00480404	G	C							NA/NA/NA/	NA/NA/NA/		C	G		-3.72E-02	I	Y	8.23E-01	NA
rs9264679	9.63E-15	14.01638634		6	31240663		5.538436	5	0.040945	0.00528663	T	A							NA/NA/NA/	NA/NA/NA/		A	T		4.09E-02	I	Y	1.41E-01	NA
rs9275724	9.70E-15	14.01305906		6	32688529			7	0.0337721	0.00436105	T	G							NA/NA/NA/	NA/NA/NA/		G	T		3.38E-02	I	Y	2.48E-01	NA
rs272889	9.73E-15	14.01179924	SLC22A4	5	131665378	intron	0.021845	6	0.0291511	0.00376451	G	A							NA/NA/NA/	10243/33029/26382/		A	G		2.92E-02	I	Y	6.15E-01	NA
rs2516788	9.75E-15	14.01114463	SLC22A5	5	131715565	intron		7	0.029159	0.00376562	G	C							NA/NA/NA/	NA/NA/NA/		C	G		2.92E-02	I	Y	6.16E-01	NA
rs9268148	9.84E-15	14.00693826		6	32259527		0.02403	1f	0.0371568	0.00479923	G	A							NA/NA/NA/	53744/20208/2606/		A	G		3.72E-02	I	Y	1.75E-01	NA
rs272893	1.00E-14	13.99959195	SLC22A4	5	131663062	exon	0.021217	5	-0.0291377	0.00376451	T	C							NA/NA/NA/	32176/40111/12591/		C	T		-2.91E-02	I	Y	3.85E-01	NA
rs272857	1.00E-14	13.99956158	LOC553103	5	131685297	intron		7	-0.0291539	0.00376661	G	A							NA/NA/NA/	NA/NA/NA/		A	G		-2.92E-02	I	Y	3.84E-01	NA
rs3130694	1.00E-14	13.99914528		6	31243197			5	-0.0409831	0.005295	G	A							NA/NA/NA/	NA/NA/NA/		A	G		-4.10E-02	I	Y	8.60E-01	NA
rs149218	1.00E-14	13.99822303	SLC22A4	5	131669690	intron		7	0.0291363	0.00376454	T	C							NA/NA/NA/	NA/NA/NA/		C	T		2.91E-02	I	Y	6.15E-01	NA
rs2596533	1.01E-14	13.99640593		6	31388053		3.041101	7	-0.0425323	0.00549573	T	C							NA/NA/NA/	NA/NA/NA/		C	T		-4.25E-02	I	Y	8.71E-01	NA
rs272874	1.02E-14	13.99128488	SLC22A4	5	131675046	intron	0.003001	7	0.0291318	0.00376493	T	C							NA/NA/NA/	9716/31482/25131/		C	T		2.91E-02	I	Y	6.15E-01	NA
rs9264749	1.04E-14	13.98405376		6	31245620			6	-0.0408463	0.00528034	T	C							NA/NA/NA/	NA/NA/NA/		C	T		-4.08E-02	I	Y	8.59E-01	NA
rs9264745	1.04E-14	13.98390726		6	31245478		1.123481	6	0.0408461	0.00528034	G	A							NA/NA/NA/	NA/NA/NA/		A	G		4.08E-02	I	Y	1.41E-01	NA
rs9264742	1.04E-14	13.98320475		6	31244616		3.479008	6	0.040845	0.00528034	T	C							NA/NA/NA/	NA/NA/NA/		C	T		4.08E-02	I	Y	1.41E-01	NA
rs9264739	1.04E-14	13.98305436		6	31244300		13.634978	7	0.0408447	0.00528034	G	A							NA/NA/NA/	NA/NA/NA/		A	G		4.08E-02	I	Y	1.41E-01	NA
rs7382297	1.04E-14	13.98304601		6	31247067		1.441019	6	0.0408447	0.00528034	T	G							NA/NA/NA/	62799/20337/1761/		G	T		4.08E-02	I	Y	1.41E-01	NA
rs9264738	1.04E-14	13.98300842		6	31244261			7	0.0408446	0.00528034	C	A							NA/NA/NA/	NA/NA/NA/		A	C		4.08E-02	I	Y	1.41E-01	NA
rs9264734	1.04E-14	13.98298336		6	31244230		27.736159	7	-0.0408446	0.00528034	C	A							NA/NA/NA/	NA/NA/NA/		A	C		-4.08E-02	I	Y	8.59E-01	NA
rs9264732	1.04E-14	13.98289985		6	31244181			6	-0.0408445	0.00528034	T	C							NA/NA/NA/	NA/NA/NA/		C	T		-4.08E-02	I	Y	8.59E-01	NA
rs140189131	1.05E-14	13.97722944		19	8788302				0.0387925	0.00501614	G	A							NA/NA/NA/	NA/NA/NA/		A	G		3.88E-02	I	Y	1.58E-01	NA
rs1473281	1.06E-14	13.97522709		19	8789230		0.665535	7	0.0387635	0.00501277	T	C							NA/NA/NA/	NA/NA/NA/		C	T		3.88E-02	I	Y	1.58E-01	NA
rs9268784	1.06E-14	13.97453438		6	32420792			6	0.028686	0.00370967	G	A							NA/NA/NA/	NA/NA/NA/		A	G		2.87E-02	I	Y	5.44E-01	NA
rs9266276	1.06E-14	13.97316043		6	31326272			4	-0.0314384	0.00406582	G	A							NA/NA/NA/	NA/NA/NA/		A	G		-3.14E-02	I	Y	2.95E-01	NA
rs2967673	1.07E-14	13.97212059		19	8788798			6	0.038768	0.00501393	C	A							NA/NA/NA/	NA/NA/NA/		A	C		3.88E-02	I	Y	1.58E-01	NA
rs1473280	1.07E-14	13.97207986		19	8789091		0.665746	6	-0.0387641	0.00501344	G	C							NA/NA/NA/	NA/NA/NA/		C	G		-3.88E-02	I	Y	8.42E-01	NA
rs270602	1.07E-14	13.97029975	SLC22A4	5	131656700	intron	0.029019	5	-0.0291057	0.00376455	T	C							NA/NA/NA/	32136/40062/12560/		C	T		-2.91E-02	I	Y	3.85E-01	NA
rs9268205	1.07E-14	13.96957435	C6orf10	6	32279938	intron	0.058231	7	-0.03712	0.00480127	G	A							NA/NA/NA/	NA/NA/NA/		A	G		-3.71E-02	I	Y	8.25E-01	NA
rs9268155	1.08E-14	13.96799807	C6orf10	6	32266310	intron		7	0.0370512	0.00479266	T	C							NA/NA/NA/	NA/NA/NA/		C	T		3.71E-02	I	Y	1.77E-01	NA
rs9264664	1.08E-14	13.96540764	HLA-C	6	31239227	intron	0.428846	4	-0.0304013	0.00393286	T	C							NA/NA/NA/	1566/6044/6876/		C	T		-3.04E-02	I	Y	6.72E-01	NA
rs2164983	1.08E-14	13.9651791		19	8789381			7	-0.0387453	0.00501232	C	A							NA/NA/NA/	NA/NA/NA/		A	C		-3.87E-02	I	Y	8.42E-01	NA
rs199766767	1.08E-14	13.96503883			0				0.0387438	0.00501216	I	D							NA/NA/NA/	NA/NA/NA/		D	I		3.87E-02	I	Y	1.58E-01	NA
rs2967675	1.09E-14	13.96239026		19	8789484		0.68515	6	0.038738	0.00501191	T	C							NA/NA/NA/	49275/18519/1738/		C	T		3.87E-02	I	Y	1.58E-01	NA
rs2087097	1.09E-14	13.96235044		5	131625420			7	0.0332698	0.00430444	G	A							NA/NA/NA/	NA/NA/NA/		A	G		3.33E-02	I	Y	7.62E-01	NA
rs9268154	1.09E-14	13.96220312	C6orf10	6	32266021	intron	0.008318	6	0.0370973	0.00479968	T	A							NA/NA/NA/	NA/NA/NA/		A	T		3.71E-02	I	Y	1.75E-01	NA
rs2967676	1.10E-14	13.9604114		19	8789666		0.695913	7	0.0387341	0.00501178	C	A							NA/NA/NA/	NA/NA/NA/		A	C		3.87E-02	I	Y	1.58E-01	NA
rs272853	1.10E-14	13.96028059	LOC553103	5	131688561	intron	0.002981	6	0.0306526	0.00396614	G	A							NA/NA/NA/	NA/NA/NA/		A	G		3.07E-02	I	Y	6.92E-01	NA
rs2967677	1.10E-14	13.95944908		19	8789721			6	0.0387322	0.00501172	T	C							NA/NA/NA/	NA/NA/NA/		C	T		3.87E-02	I	Y	1.58E-01	NA
rs2918307	1.10E-14	13.95846126		19	8789722			6	0.0387303	0.00501166	G	A							NA/NA/NA/	NA/NA/NA/		A	G		3.87E-02	I	Y	1.58E-01	NA
rs2631368	1.10E-14	13.95683428	LOC553103	5	131705297	intron		4	0.0306535	0.00396677	T	G							NA/NA/NA/	NA/NA/NA/		G	T		3.07E-02	I	Y	6.93E-01	NA
rs9264731	1.11E-14	13.95568764		6	31244068		30.543273	6	0.0408029	0.00528041	G	A							NA/NA/NA/	62772/20331/1765/		A	G		4.08E-02	I	Y	1.41E-01	NA
rs2918308	1.11E-14	13.95472006		19	8789912			7	0.0387235	0.00501149	C	A							NA/NA/NA/	NA/NA/NA/		A	C		3.87E-02	I	Y	1.58E-01	NA
rs2918309	1.11E-14	13.95375073		19	8789923			7	-0.0387216	0.00501144	T	C							NA/NA/NA/	NA/NA/NA/		C	T		-3.87E-02	I	Y	8.42E-01	NA
rs7253377	1.11E-14	13.95334098		19	8790015		0.702603	7	-0.0387207	0.00501139	T	G							NA/NA/NA/	2112/22626/60158/		G	T		-3.87E-02	I	Y	8.42E-01	NA
rs3930575	1.12E-14	13.95180688		6	31244654		1.402643	6	-0.0408083	0.00528188	G	A							NA/NA/NA/	NA/NA/NA/		A	G		-4.08E-02	I	Y	8.59E-01	NA
rs2905722	1.13E-14	13.94749459		6	31449327		0.70657	1b	-0.0411737	0.00533005	G	A							NA/NA/NA/	1690/19991/63144/		A	G		-4.12E-02	I	Y	8.62E-01	NA
rs9268792	1.13E-14	13.94747919		6	32421154			7	-0.0286915	0.0037142	G	A							NA/NA/NA/	NA/NA/NA/		A	G		-2.87E-02	I	Y	4.56E-01	NA
rs9264761	1.15E-14	13.94028894		6	31249132			7	-0.0407878	0.00528154	T	A							NA/NA/NA/	NA/NA/NA/		A	T		-4.08E-02	I	Y	8.59E-01	NA
rs9264763	1.15E-14	13.93833646		6	31249196		1.949814	7	-0.0407849	0.00528156	C	A							NA/NA/NA/	NA/NA/NA/		A	C		-4.08E-02	I	Y	8.59E-01	NA
rs2967684	1.15E-14	13.93766625		19	8786624		1.290487	6	-0.0387842	0.00502261	G	A							NA/NA/NA/	NA/NA/NA/		A	G		-3.88E-02	I	Y	8.42E-01	NA
rs2631369	1.16E-14	13.93709101	LOC553103	5	131705266	intron		4	0.0306298	0.00396669	G	C							NA/NA/NA/	NA/NA/NA/		C	G		3.06E-02	I	Y	6.93E-01	NA
rs59225647	1.17E-14	13.93238243		19	8787942			6	0.038818	0.00502799	G	A							NA/NA/NA/	NA/NA/NA/		A	G		3.88E-02	I	Y	1.58E-01	NA
rs2516516	1.17E-14	13.9303356		6	31443570		2.384123	6	0.0410042	0.00531157	T	C							NA/NA/NA/	NA/NA/NA/		C	T		4.10E-02	I	Y	1.40E-01	NA
rs2918301	1.19E-14	13.92557123		19	8786918			7	0.0387588	0.00502162	T	C							NA/NA/NA/	NA/NA/NA/		C	T		3.88E-02	I	Y	1.58E-01	NA
rs2308622	1.20E-14	13.92028345	HLA-C	6	31238029	exon		7	0.0356043	0.00461368	T	C							NA/NA/NA/	7009/7100/0/		C	T		3.56E-02	I	Y	3.78E-01	NA
rs9271378	1.20E-14	13.91934466		6	32587300			6	-0.0293373	0.00380187	G	A							NA/NA/NA/	NA/NA/NA/		A	G		-2.93E-02	I	Y	4.77E-01	NA
rs2967685	1.20E-14	13.91916075		19	8786966			6	0.0387467	0.00502129	T	C							NA/NA/NA/	NA/NA/NA/		C	T		3.87E-02	I	Y	1.58E-01	NA
rs61154119	1.21E-14	13.91564897		19	8787750			6	-0.0387219	0.00501874	T	G							NA/NA/NA/	NA/NA/NA/		G	T		-3.87E-02	I	Y	8.42E-01	NA
rs11670067	1.22E-14	13.91463806		19	8787643		0.662407	7	-0.0387212	0.00501884	G	A							NA/NA/NA/	NA/NA/NA/		A	G		-3.87E-02	I	Y	8.42E-01	NA
rs586346	1.28E-14	13.89291559	C2	6	31875712	intron		7	0.0303844	0.00394153	T	C							NA/NA/NA/	NA/NA/NA/		C	T		3.04E-02	I	Y	3.33E-01	NA
rs9268828	1.28E-14	13.89236612		6	32426540			5	-0.0285707	0.00370634	G	A							NA/NA/NA/	NA/NA/NA/		A	G		-2.86E-02	I	Y	4.55E-01	NA
rs112594243	1.31E-14	13.88388394	HLA-DRB5	6	32489254	intron		7	-0.046811	0.00607428	C	A							NA/NA/NA/	NA/NA/NA/		A	C		-4.68E-02	I	Y	7.25E-01	NA
rs2857605	1.34E-14	13.87187872	NFKBIL1	6	31524851	intron	0.023844	6	-0.0351223	0.0045598	T	C							NA/NA/NA/	3516/27346/54013/		C	T		-3.51E-02	I	Y	7.97E-01	NA
rs272859	1.38E-14	13.86150783	LOC553103	5	131684256	intron		7	-0.0305374	0.00396613	T	C							NA/NA/NA/	NA/NA/NA/		C	T		-3.05E-02	I	Y	3.07E-01	NA
rs270608	1.38E-14	13.86039165	SLC22A4	5	131648406	intron		5	0.0305464	0.00396747	T	C							NA/NA/NA/	NA/NA/NA/		C	T		3.05E-02	I	Y	6.90E-01	NA
rs9268234	1.39E-14	13.85679777	C6orf10	6	32289390	intron		6	-0.0369636	0.00480162	C	A							NA/NA/NA/	NA/NA/NA/		A	C		-3.70E-02	I	Y	8.26E-01	NA
rs2596478	1.40E-14	13.85292376		6	31327861			7	-0.0416025	0.00540501	T	C							NA/NA/NA/	NA/NA/NA/		C	T		-4.16E-02	I	Y	8.67E-01	NA
rs156403	1.42E-14	13.84894902	LOC553103	5	131696319	intron		7	0.0305242	0.00396632	G	A							NA/NA/NA/	NA/NA/NA/		A	G		3.05E-02	I	Y	6.93E-01	NA
rs274563	1.42E-14	13.84795334	SLC22A5	5	131717859	intron		5	0.02913	0.00378531	C	A							NA/NA/NA/	NA/NA/NA/		A	C		2.91E-02	I	Y	6.19E-01	NA
rs272868	1.43E-14	13.84491307	LOC553103	5	131680751	intron		5	0.0305173	0.00396604	G	C							NA/NA/NA/	NA/NA/NA/		C	G		3.05E-02	I	Y	6.93E-01	NA
rs272870	1.43E-14	13.8443634	SLC22A4	5	131677073	intron		7	0.0305161	0.00396597	T	C							NA/NA/NA/	NA/NA/NA/		C	T		3.05E-02	I	Y	6.93E-01	NA
rs272872	1.43E-14	13.8436932	SLC22A4	5	131675864	intron	0.003001	1f	0.0305147	0.00396588	G	A							NA/NA/NA/	8062/35968/40769/		A	G		3.05E-02	I	Y	6.93E-01	NA
rs273899	1.45E-14	13.83976263	LOC553103	5	131695178	intron		7	-0.0305097	0.00396583	G	A							NA/NA/NA/	NA/NA/NA/		A	G		-3.05E-02	I	Y	3.07E-01	NA
rs273901	1.45E-14	13.83845831	LOC553103	5	131694360	intron	0.111404	6	0.0305086	0.00396588	T	G							NA/NA/NA/	8070/35943/40795/		G	T		3.05E-02	I	Y	6.93E-01	NA
rs9268684	1.45E-14	13.83763875		6	32415457			7	0.0284448	0.00369773	G	A							NA/NA/NA/	NA/NA/NA/		A	G		2.84E-02	I	Y	5.46E-01	NA
rs9268685	1.46E-14	13.83691618		6	32415464			7	-0.0284442	0.00369776	T	A							NA/NA/NA/	NA/NA/NA/		A	T		-2.84E-02	I	Y	4.54E-01	NA
rs272877	1.46E-14	13.83461024	SLC22A4	5	131674260	intron		7	0.0305059	0.00396612	G	A							NA/NA/NA/	NA/NA/NA/		A	G		3.05E-02	I	Y	6.93E-01	NA
rs200450928	1.50E-14	13.82499293			0				0.0323025	0.00420125	I	D							NA/NA/NA/	NA/NA/NA/		D	I		3.23E-02	I	Y	7.12E-01	NA
rs9276422	1.50E-14	13.82493489	HLA-DQA2	6	32710848	intron		7	0.02947	0.00383286	T	G							NA/NA/NA/	NA/NA/NA/		G	T		2.95E-02	I	Y	4.68E-01	NA
rs162887	1.51E-14	13.82231347		5	131629165			4	0.0307955	0.00400566	G	A							NA/NA/NA/	NA/NA/NA/		A	G		3.08E-02	I	Y	6.93E-01	NA
rs1468487	1.51E-14	13.82089365		12	68390382		0.068518	5	-0.0301929	0.00392749	G	A							NA/NA/NA/	30114/29224/7007/		A	G		-3.02E-02	I	Y	3.25E-01	NA
rs2894256	1.51E-14	13.82029313		6	32415585			6	0.0284224	0.00369727	C	A							NA/NA/NA/	NA/NA/NA/		A	C		2.84E-02	I	Y	5.46E-01	NA
rs9268687	1.51E-14	13.81992863		6	32415540			6	-0.0284218	0.00369725	T	G							NA/NA/NA/	NA/NA/NA/		G	T		-2.84E-02	I	Y	4.54E-01	NA
rs3104402	1.52E-14	13.81870534		6	32681676		12.070166	6	0.0613826	0.00798532	T	G							NA/NA/NA/	17319/2626/99/		G	T		6.14E-02	I	Y	6.66E-02	NA
rs169256	1.52E-14	13.81764242	LOC553103	5	131688533	intron	0.132787	6	-0.0304853	0.00396602	T	C							NA/NA/NA/	NA/NA/NA/		C	T		-3.05E-02	I	Y	3.07E-01	NA
rs7767167	1.53E-14	13.81481778		6	32765182		0.00326	1f	0.0414242	0.00538972	G	A							NA/NA/NA/	63901/19378/1620/		A	G		4.14E-02	I	Y	1.33E-01	NA
rs272856	1.54E-14	13.81370493	LOC553103	5	131687081	intron		6	-0.0304806	0.00396602	G	C							NA/NA/NA/	NA/NA/NA/		C	G		-3.05E-02	I	Y	3.07E-01	NA
rs2860609	1.54E-14	13.81317923		12	68390995		0.06838	6	0.0301856	0.00392771	G	A							NA/NA/NA/	NA/NA/NA/		A	G		3.02E-02	I	Y	6.75E-01	NA
rs7748825	1.54E-14	13.81195224		6	32425914			7	0.0284832	0.00370637	G	C							NA/NA/NA/	NA/NA/NA/		C	G		2.85E-02	I	Y	5.45E-01	NA
rs272851	1.55E-14	13.80947501	LOC553103	5	131688964	intron		7	0.0304792	0.00396648	G	A							NA/NA/NA/	NA/NA/NA/		A	G		3.05E-02	I	Y	6.93E-01	NA
rs2918299	1.56E-14	13.80666944		19	8787273		0.663709	5	0.0387378	0.00504176	T	C							NA/NA/NA/	NA/NA/NA/		C	T		3.87E-02	I	Y	1.57E-01	NA
rs3997999	1.56E-14	13.80569661		6	31327205			6	-0.0406438	0.00529003	C	A							NA/NA/NA/	NA/NA/NA/		A	C		-4.06E-02	I	Y	1.49E-01	NA
rs35424484	1.59E-14	13.79994059	HLA-C	6	31237931	intron			0.0303812	0.00395517	I	D							NA/NA/NA/	NA/NA/NA/		D	I		3.04E-02	I	Y	3.41E-01	NA
rs460089	1.59E-14	13.7994477		5	131629772			2a	0.0307602	0.00400458	G	C							NA/NA/NA/	NA/NA/NA/		C	G		3.08E-02	I	Y	6.93E-01	NA
rs7748085	1.59E-14	13.79788783		6	32425742			7	-0.0284672	0.00370628	G	A							NA/NA/NA/	NA/NA/NA/		A	G		-2.85E-02	I	Y	4.55E-01	NA
rs2906854	1.61E-14	13.79423823		12	68387346		0.790294	6	-0.0302256	0.00393577	G	A							NA/NA/NA/	NA/NA/NA/		A	G		-3.02E-02	I	Y	3.24E-01	NA
rs7748310	1.61E-14	13.79293411		6	32425605			7	0.0284614	0.00370624	G	A							NA/NA/NA/	NA/NA/NA/		A	G		2.85E-02	I	Y	5.45E-01	NA
rs272878	1.61E-14	13.79189471	SLC22A4	5	131671769	intron	0.003001	6	-0.0304543	0.00396591	T	C							NA/NA/NA/	10189/9355/2082/		C	T		-3.05E-02	I	Y	3.07E-01	NA
rs166635	1.64E-14	13.78430693	LOC553103	5	131684042	intron		6	-0.0304773	0.00397006	G	A							NA/NA/NA/	NA/NA/NA/		A	G		-3.05E-02	I	Y	3.07E-01	NA
rs270601	1.68E-14	13.77400105	SLC22A4	5	131656997	intron	0.029153	4	-0.0304335	0.00396593	T	C							NA/NA/NA/	31869/27972/6231/		C	T		-3.04E-02	I	Y	3.07E-01	NA
rs272882	1.69E-14	13.77260183	SLC22A4	5	131669161	intron	0.00405	7	0.0304309	0.00396581	T	G							NA/NA/NA/	1883/8996/10297/		G	T		3.04E-02	I	Y	6.93E-01	NA
rs272888	1.69E-14	13.77173313	SLC22A4	5	131665423	intron	0.022459	7	-0.0304299	0.0039658	T	C							NA/NA/NA/	40753/35830/7859/		C	T		-3.04E-02	I	Y	3.07E-01	NA
rs272883	1.69E-14	13.77171773	SLC22A4	5	131668698	intron	0.006404	7	0.0304299	0.0039658	G	A							NA/NA/NA/	8054/35969/40753/		A	G		3.04E-02	I	Y	6.93E-01	NA
rs272892	1.69E-14	13.77168949	SLC22A4	5	131664349	intron	0.021176	7	0.0304298	0.0039658	T	C							NA/NA/NA/	6234/28160/31879/		C	T		3.04E-02	I	Y	6.93E-01	NA
rs272885	1.69E-14	13.77162788	SLC22A4	5	131667736	intron	0.307605	7	0.0304298	0.0039658	G	A							NA/NA/NA/	6243/28189/31907/		A	G		3.04E-02	I	Y	6.93E-01	NA
rs9268681	1.71E-14	13.7673596		6	32415386			7	0.028344	0.00369458	G	A							NA/NA/NA/	NA/NA/NA/		A	G		2.83E-02	I	Y	5.45E-01	NA
rs273915	1.72E-14	13.76495156	SLC22A4	5	131660119	intron	0.196636	5	0.0304282	0.00396662	G	C							NA/NA/NA/	33457/28779/6548/		C	G		3.04E-02	I	Y	6.93E-01	NA
rs9276653	1.72E-14	13.76407027		6	32746414			7	-0.0339202	0.00442199	G	A							NA/NA/NA/	NA/NA/NA/		A	G		-3.39E-02	I	Y	7.73E-01	NA
rs5875308	1.72E-14	13.76360887		6	31274817				-0.0323221	0.00421373	I	D							NA/NA/NA/	NA/NA/NA/		D	I		-3.23E-02	I	Y	2.56E-01	NA
rs273916	1.72E-14	13.76332673	SLC22A4	5	131659830	intron	0.088949	7	-0.0304261	0.00396659	C	A							NA/NA/NA/	NA/NA/NA/		A	C		-3.04E-02	I	Y	3.07E-01	NA
rs460271	1.76E-14	13.75446266		5	131630062			4	0.0306929	0.00400275	G	C							NA/NA/NA/	NA/NA/NA/		C	G		3.07E-02	I	Y	6.93E-01	NA
rs7383157	1.76E-14	13.7537403	HLA-C	6	31239306	intron	0.351512	4	0.0404521	0.00527562	T	G							NA/NA/NA/	53966/11729/1911/		G	T		4.05E-02	I	Y	1.43E-01	NA
rs2906859	1.76E-14	13.75330943		12	68396135		0.082245	7	-0.0301213	0.00392837	T	C							NA/NA/NA/	NA/NA/NA/		C	T		-3.01E-02	I	Y	3.24E-01	NA
rs28420948	1.80E-14	13.74579524	HLA-C	6	31236598	exon			0.0353251	0.00460821	G	C							NA/NA/NA/	NA/NA/NA/		C	G		3.53E-02	I	Y	3.89E-01	NA
rs9268768	1.80E-14	13.74504609		6	32419291			7	-0.0284187	0.00370751	T	C							NA/NA/NA/	NA/NA/NA/		C	T		-2.84E-02	I	Y	4.54E-01	NA
rs9268764	1.81E-14	13.74305386		6	32418561			7	0.0283645	0.00370072	T	C							NA/NA/NA/	NA/NA/NA/		C	T		2.84E-02	I	Y	5.45E-01	NA
rs270606	1.82E-14	13.74108509	SLC22A4	5	131650867	intron	0.028895	6	0.0303918	0.00396552	G	A							NA/NA/NA/	8059/35928/40741/		A	G		3.04E-02	I	Y	6.93E-01	NA
rs270603	1.82E-14	13.74047779	SLC22A4	5	131655417	intron		6	-0.0303939	0.0039659	G	C							NA/NA/NA/	NA/NA/NA/		C	G		-3.04E-02	I	Y	3.07E-01	NA
rs273912	1.83E-14	13.7386824	SLC22A4	5	131661349	intron	0.021735	6	0.0303928	0.00396603	T	G							NA/NA/NA/	8121/29952/39756/		G	T		3.04E-02	I	Y	6.93E-01	NA
rs9281814	1.85E-14	13.73396832		6	32416320				-0.0284326	0.00371091	I	D							NA/NA/NA/	NA/NA/NA/		D	I		-2.84E-02	I	Y	4.55E-01	NA
rs7743662	1.87E-14	13.72882079		6	32425049			7	0.0283892	0.00370597	G	A							NA/NA/NA/	NA/NA/NA/		A	G		2.84E-02	I	Y	5.45E-01	NA
rs6457588	1.91E-14	13.71886432		6	32419908			7	-0.0283493	0.00370219	C	A							NA/NA/NA/	NA/NA/NA/		A	C		-2.83E-02	I	Y	4.55E-01	NA
rs270612	1.93E-14	13.71446294	SLC22A4	5	131637338	intron		7	-0.0303803	0.0039681	G	A							NA/NA/NA/	33495/29644/6563/		A	G		-3.04E-02	I	Y	3.07E-01	NA
rs156322	1.94E-14	13.71220051	SLC22A4	5	131653925	intron	0.028899	6	0.030362	0.00396606	T	C							NA/NA/NA/	6245/28198/31890/		C	T		3.04E-02	I	Y	6.93E-01	NA
rs9268767	1.95E-14	13.70994534		6	32419022			7	0.0283312	0.00370111	T	C							NA/NA/NA/	NA/NA/NA/		C	T		2.83E-02	I	Y	5.45E-01	NA
rs6912728	1.96E-14	13.7077262		6	32419547			7	-0.0283294	0.00370118	T	G							NA/NA/NA/	NA/NA/NA/		G	T		-2.83E-02	I	Y	4.55E-01	NA
rs3873387	1.96E-14	13.70724566		6	31275663			5	0.0334086	0.00436486	C	A							NA/NA/NA/	NA/NA/NA/		A	C		3.34E-02	I	Y	7.60E-01	NA
rs3130053	1.99E-14	13.70009846		6	31495695			7	0.0361258	0.00472116	C	A							NA/NA/NA/	NA/NA/NA/		A	C		3.61E-02	I	Y	1.91E-01	NA
rs9268693	2.01E-14	13.69690551		6	32416826			7	-0.0282974	0.00369856	T	C							NA/NA/NA/	NA/NA/NA/		C	T		-2.83E-02	I	Y	4.55E-01	NA
rs9268778	2.02E-14	13.69506377		6	32420372			5	-0.0283193	0.00370169	T	A							NA/NA/NA/	NA/NA/NA/		A	T		-2.83E-02	I	Y	4.55E-01	NA
rs112420503	2.04E-14	13.69066159		6	31320097			3a	0.0504941	0.00660132	C	A							NA/NA/NA/	NA/NA/NA/		A	C		5.05E-02	I	Y	9.09E-01	NA
rs9268682	2.04E-14	13.68961473		6	32415422			6	-0.0282587	0.00369454	T	G							NA/NA/NA/	NA/NA/NA/		G	T		-2.83E-02	I	Y	4.55E-01	NA
rs2631371	2.07E-14	13.68444947	LOC553103	5	131703691	intron		5	0.0303324	0.00396645	G	A							NA/NA/NA/	NA/NA/NA/		A	G		3.03E-02	I	Y	6.93E-01	NA
rs9268808	2.08E-14	13.68097935		6	32424176			7	-0.0283434	0.00370685	T	G							NA/NA/NA/	NA/NA/NA/		G	T		-2.83E-02	I	Y	4.55E-01	NA
rs9268811	2.09E-14	13.68067945		6	32424370			7	-0.0283426	0.0037068	T	G							NA/NA/NA/	NA/NA/NA/		G	T		-2.83E-02	I	Y	4.55E-01	NA
rs9268809	2.09E-14	13.68058369		6	32424265			7	0.0283427	0.00370683	T	C							NA/NA/NA/	NA/NA/NA/		C	T		2.83E-02	I	Y	5.45E-01	NA
rs9268810	2.09E-14	13.68036103		6	32424296			7	-0.0283424	0.00370681	T	C							NA/NA/NA/	NA/NA/NA/		C	T		-2.83E-02	I	Y	4.55E-01	NA
rs9268673	2.09E-14	13.6794923		6	32414433			7	-0.0282444	0.00369411	T	C							NA/NA/NA/	NA/NA/NA/		C	T		-2.82E-02	I	Y	4.55E-01	NA
rs2523480	2.10E-14	13.67826904		6	31355702		0.273159	7	0.041532	0.00543228	G	C							NA/NA/NA/	15092/4708/79/		C	G		4.15E-02	I	Y	1.32E-01	NA
rs2853951	2.11E-14	13.6754048		6	31236115			5	-0.0291775	0.00381677	T	C							NA/NA/NA/	NA/NA/NA/		C	T		-2.92E-02	I	Y	6.34E-01	NA
rs2523532	2.13E-14	13.67151235		6	31350550		2.874471	7	0.0414987	0.00542935	C	A							NA/NA/NA/	NA/NA/NA/		A	C		4.15E-02	I	Y	1.32E-01	NA
rs9276423	2.13E-14	13.67146343	HLA-DQA2	6	32710855	intron		7	0.0292268	0.00382379	G	A							NA/NA/NA/	NA/NA/NA/		A	G		2.92E-02	I	Y	4.74E-01	NA
rs506770	2.17E-14	13.66374846	HSPA1A	6	31785228	exon		5	0.0340704	0.00445883	G	C							NA/NA/NA/	NA/NA/NA/		C	G		3.41E-02	I	Y	2.19E-01	NA
rs9268814	2.17E-14	13.66327217		6	32424616			7	-0.0282999	0.00370371	G	C							NA/NA/NA/	NA/NA/NA/		C	G		-2.83E-02	I	Y	4.55E-01	NA
rs1044043	2.21E-14	13.65507943	TAP2	6	32793981	exon	1.673781	1b	-0.0334804	0.00438309	C	A							NA/NA/NA/	NA/NA/NA/		A	C		-3.35E-02	I	Y	7.75E-01	NA
rs272854	2.29E-14	13.64000145	LOC553103	5	131688017	intron		6	0.0302795	0.00396636	T	C							NA/NA/NA/	NA/NA/NA/		C	T		3.03E-02	I	Y	6.93E-01	NA
rs272855	2.30E-14	13.6387029	LOC553103	5	131687175	intron		7	0.0302779	0.00396636	T	C							NA/NA/NA/	NA/NA/NA/		C	T		3.03E-02	I	Y	6.93E-01	NA
rs2858320	2.32E-14	13.63527457		6	32661293				-0.0295211	0.00386774	G	A							NA/NA/NA/	NA/NA/NA/		A	G		-2.95E-02	I	Y	5.57E-01	NA
rs272887	2.33E-14	13.63215601	SLC22A4	5	131665713	intron	0.031241	7	0.0302678	0.00396605	G	A							NA/NA/NA/	8067/35998/40845/		A	G		3.03E-02	I	Y	6.93E-01	NA
rs57874441	2.34E-14	13.63096792		6	31486158				0.0335436	0.00439548	I	D							NA/NA/NA/	NA/NA/NA/		D	I		3.35E-02	I	Y	2.28E-01	NA
rs274565	2.39E-14	13.6211172	SLC22A5	5	131715268	intron		7	0.0293065	0.00384174	G	C							NA/NA/NA/	NA/NA/NA/		C	G		2.93E-02	I	Y	6.23E-01	NA
rs9267995	2.46E-14	13.60988482		6	32221552			6	0.0284221	0.00372743	G	A							NA/NA/NA/	NA/NA/NA/		A	G		2.84E-02	I	Y	4.26E-01	NA
rs272891	2.46E-14	13.60935275	SLC22A4	5	131664394	intron		7	0.0302412	0.00396609	T	G							NA/NA/NA/	NA/NA/NA/		G	T		3.02E-02	I	Y	6.93E-01	NA
rs2523598	2.47E-14	13.60789247		6	31326175			3a	-0.0310226	0.00406879	T	G							NA/NA/NA/	NA/NA/NA/		G	T		-3.10E-02	I	Y	7.13E-01	NA
rs272880	2.48E-14	13.60536798	SLC22A4	5	131670178	intron	0.003001	7	0.0302368	0.00396612	T	C							NA/NA/NA/	6231/27927/31879/		C	T		3.02E-02	I	Y	6.93E-01	NA
rs273911	2.53E-14	13.59753743	SLC22A4	5	131661526	intron	0.021327	7	0.0302281	0.0039662	G	C							NA/NA/NA/	NA/NA/NA/		C	G		3.02E-02	I	Y	6.93E-01	NA
rs273917	2.54E-14	13.59541257	SLC22A4	5	131659618	intron		6	0.0302312	0.00396693	G	A							NA/NA/NA/	NA/NA/NA/		A	G		3.02E-02	I	Y	6.93E-01	NA
rs35358447	2.54E-14	13.59532362		19	8791581				-0.0390175	0.00511988	I	D							NA/NA/NA/	NA/NA/NA/		D	I		-3.90E-02	I	Y	8.37E-01	NA
rs2097441	2.54E-14	13.59465876		6	32422259			6	-0.0282659	0.00370915	C	A							NA/NA/NA/	NA/NA/NA/		A	C		-2.83E-02	I	Y	4.54E-01	NA
rs9268798	2.54E-14	13.59437365		6	32421735			7	0.0282659	0.00370919	T	C							NA/NA/NA/	NA/NA/NA/		C	T		2.83E-02	I	Y	5.46E-01	NA
rs12528596	2.65E-14	13.57715911		6	31011926			7	-0.0370223	0.00486152	T	C							NA/NA/NA/	NA/NA/NA/		C	T		-3.70E-02	I	Y	1.72E-01	NA
rs682821	2.73E-14	13.56430371	SLC22A4	5	131655540	intron		7	-0.0301891	0.00396622	T	C							NA/NA/NA/	NA/NA/NA/		C	T		-3.02E-02	I	Y	3.07E-01	NA
rs270615	2.82E-14	13.54993574	SLC22A4	5	131641573	intron		7	-0.0301685	0.00396575	G	C							NA/NA/NA/	NA/NA/NA/		C	G		-3.02E-02	I	Y	3.07E-01	NA
rs1058026	2.94E-14	13.53121859	HLA-B	6	31321685	exon	7.074542	2b	-0.0370771	0.00487747	C	A							NA/NA/NA/	57814/24326/2553/		A	C		-3.71E-02	G	Y	NA	NA
rs270614	2.95E-14	13.52954394	SLC22A4	5	131640813	intron		5	-0.0301447	0.00396579	G	A							NA/NA/NA/	NA/NA/NA/		A	G		-3.01E-02	I	Y	3.07E-01	NA
rs9276702	3.00E-14	13.52242153		6	32756741			7	-0.0409985	0.0053952	G	A							NA/NA/NA/	NA/NA/NA/		A	G		-4.10E-02	I	Y	8.67E-01	NA
rs9276421	3.03E-14	13.51889146	HLA-DQA2	6	32710829	intron		7	-0.0299771	0.00394538	G	A							NA/NA/NA/	NA/NA/NA/		A	G		-3.00E-02	I	Y	4.93E-01	NA
rs1634769	3.06E-14	13.51363187		6	31304395			7	0.0319294	0.0042032	G	A							NA/NA/NA/	NA/NA/NA/		A	G		3.19E-02	I	Y	3.19E-01	NA
rs116819869	3.07E-14	13.51330038	HLA-DRB5	6	32489247	intron		7	0.0460577	0.00606291	T	C							NA/NA/NA/	NA/NA/NA/		C	T		4.61E-02	I	Y	2.77E-01	NA
rs2159064	3.19E-14	13.49588134		12	68410906		0.708556	7	-0.0291309	0.00383748	T	C							NA/NA/NA/	27696/30436/8214/		C	T		-2.91E-02	I	Y	3.52E-01	NA
rs2853967	3.28E-14	13.48469455		6	31366472			7	0.0416242	0.00548566	T	C							NA/NA/NA/	NA/NA/NA/		C	T		4.16E-02	I	Y	1.30E-01	NA
rs11242112	3.51E-14	13.45523392	C5orf56	5	131767888	intron		7	-0.033785	0.00445771	T	C							NA/NA/NA/	NA/NA/NA/		C	T		-3.38E-02	I	Y	2.18E-01	NA
rs9610598	3.57E-14	13.44759341		22	37302092			7	0.0333291	0.00439888	G	A							NA/NA/NA/	NA/NA/NA/		A	G		3.33E-02	I	Y	5.80E-01	NA
rs5750326	3.64E-14	13.438312		22	37276285		1.968954	4	0.0276767	0.00365419	C	A							NA/NA/NA/	21522/42082/21276/		A	C		2.77E-02	I	Y	4.96E-01	NA
rs3093990	3.75E-14	13.42611468		6	31491826			7	-0.0360074	0.0047564	G	A							NA/NA/NA/	NA/NA/NA/		A	G		-3.60E-02	I	Y	8.14E-01	NA
rs9275714	3.80E-14	13.42020155		6	32688273			7	-0.0328454	0.00433972	G	A							NA/NA/NA/	NA/NA/NA/		A	G		-3.28E-02	I	Y	7.60E-01	NA
rs2596540	3.82E-14	13.41849066	MICA	6	31367882	exon	0.444406	1f	-0.0412063	0.00544479	G	A							NA/NA/NA/	NA/NA/NA/		A	G		-4.12E-02	I	Y	8.68E-01	NA
rs5750325	3.89E-14	13.41020561		22	37276251			4	-0.0276667	0.00365693	G	A							NA/NA/NA/	NA/NA/NA/		A	G		-2.77E-02	I	Y	5.04E-01	NA
rs56393928	4.13E-14	13.38385545		12	68423707			6	-0.0299235	0.00395936	G	A							NA/NA/NA/	NA/NA/NA/		A	G		-2.99E-02	I	Y	3.15E-01	NA
rs11177008	4.28E-14	13.36871354		12	68414804		1.202917	5	-0.029824	0.00394857	T	C							NA/NA/NA/	NA/NA/NA/		C	T		-2.98E-02	I	Y	3.16E-01	NA
rs2523583	4.29E-14	13.36784145		6	31327895			6	0.0324018	0.00429001	G	A							NA/NA/NA/	NA/NA/NA/		A	G		3.24E-02	I	Y	2.83E-01	NA
rs10036896	4.33E-14	13.3638382	C5orf56	5	131785178	intron	1.586393	7	-0.0338075	0.00447684	T	C							NA/NA/NA/	13694/7519/1007/		C	T		-3.38E-02	I	Y	2.15E-01	NA
rs1986997	4.37E-14	13.35908746		6	31228410		4.939603	6	0.028948	0.00383406	T	C							NA/NA/NA/	28098/28796/8675/		C	T		2.89E-02	I	Y	3.55E-01	NA
rs3094613	4.38E-14	13.35895048		6	31160919				-0.038391	0.00508479	T	A							NA/NA/NA/	NA/NA/NA/		A	T		-3.84E-02	I	Y	8.45E-01	NA
rs2844619	4.45E-14	13.35150923		6	31242223		3.381491	7	-0.0287207	0.0038051	G	C							NA/NA/NA/	NA/NA/NA/		C	G		-2.87E-02	I	Y	6.34E-01	NA
rs9268795	4.54E-14	13.342598		6	32421328			7	0.0281494	0.00373073	G	A							NA/NA/NA/	NA/NA/NA/		A	G		2.81E-02	I	Y	5.49E-01	NA
rs10878723	4.59E-14	13.33842866		12	68399273		1.045818	6	-0.029629	0.00392749	G	A							NA/NA/NA/	30277/29144/6910/		A	G		-2.96E-02	I	Y	3.23E-01	NA
rs2870960	4.61E-14	13.33632357		12	68426628		0.184204	7	0.0299703	0.00397305	T	C							NA/NA/NA/	NA/NA/NA/		C	T		3.00E-02	I	Y	6.85E-01	NA
rs12228471	4.67E-14	13.33113625		12	68421622		0.193825	7	-0.0298084	0.0039524	T	C							NA/NA/NA/	31045/28788/6519/		C	T		-2.98E-02	I	Y	3.15E-01	NA
rs9272400	4.69E-14	13.32925889		6	32604898			2b	0.0404238	0.00536015	G	A							NA/NA/NA/	NA/NA/NA/		A	G		4.04E-02	I	Y	3.57E-01	NA
rs9276678	4.77E-14	13.32108575		6	32750082			7	-0.0328879	0.00436248	T	C							NA/NA/NA/	NA/NA/NA/		C	T		-3.29E-02	I	Y	7.73E-01	NA
rs6468	4.93E-14	13.30691706	CYP21A2	6	32006317	exon		5	-0.035425	0.00470167	T	C							NA/NA/NA/	NA/NA/NA/		C	T		-3.54E-02	I	Y	7.92E-01	NA
rs273898	4.94E-14	13.30584863	LOC553103	5	131696174	intron		6	0.0302998	0.00402162	T	A							NA/NA/NA/	NA/NA/NA/		A	T		3.03E-02	I	Y	6.45E-01	NA
rs274564	4.96E-14	13.30467508	SLC22A5	5	131715301	intron		7	-0.0308353	0.00409289	T	C							NA/NA/NA/	NA/NA/NA/		C	T		-3.08E-02	I	Y	2.93E-01	NA
rs3132461	4.99E-14	13.30173847		6	31480668			7	0.0357745	0.00474904	G	A							NA/NA/NA/	NA/NA/NA/		A	G		3.58E-02	I	Y	1.84E-01	NA
rs34965594	5.02E-14	13.29953512		5	131377826			6	-0.0276727	0.00367385	T	A							NA/NA/NA/	NA/NA/NA/		A	T		-2.77E-02	I	Y	4.83E-01	NA
rs61923060	5.03E-14	13.29801174		12	68391121			7	0.0296457	0.00393603	T	C							NA/NA/NA/	NA/NA/NA/		C	T		2.96E-02	I	Y	6.78E-01	NA
rs270607	5.20E-14	13.28360013	SLC22A4	5	131649186	intron	0.035517	5	0.0297001	0.00394552	G	A							NA/NA/NA/	2561/11185/12006/		A	G		2.97E-02	I	Y	6.85E-01	NA
rs2596493	5.26E-14	13.27864452	HLA-B	6	31323945	exon		4	-0.0356494	0.0047368	C	A							NA/NA/NA/	NA/NA/NA/		A	C		-3.56E-02	I	Y	7.80E-01	NA
rs9272245	5.32E-14	13.27385414		6	32602872			7	-0.0314566	0.0041805	G	C							NA/NA/NA/	NA/NA/NA/		C	G		-3.15E-02	I	Y	6.54E-01	NA
rs1051488	5.59E-14	13.25237071	HLA-B	6	31322911	exon		3a	-0.0295927	0.00393617	T	C							NA/NA/NA/	NA/NA/NA/		C	T		-2.96E-02	I	Y	3.45E-01	NA
rs2395471	5.62E-14	13.25057058		6	31240692		5.628785	1f	0.028159	0.00374575	G	A							NA/NA/NA/	15310/40101/29365/		A	G		2.82E-02	I	Y	5.83E-01	NA
rs3094001	5.67E-14	13.24638324		6	31484032		1.453529	7	0.0355604	0.00473109	T	C							NA/NA/NA/	44078/19840/2299/		C	T		3.56E-02	I	Y	1.86E-01	NA
rs10456389	5.81E-14	13.235646		6	31012180			2b	-0.0363288	0.00483539	T	C							NA/NA/NA/	NA/NA/NA/		C	T		-3.63E-02	I	Y	1.74E-01	NA
rs34109642	5.86E-14	13.23215723		5	131379249			7	0.0276091	0.00367531	G	A							NA/NA/NA/	NA/NA/NA/		A	G		2.76E-02	I	Y	5.19E-01	NA
rs10947129	5.93E-14	13.22689111		6	31011662			6	0.0363163	0.00483544	G	A							NA/NA/NA/	2079/18945/45247/		A	G		3.63E-02	I	Y	8.27E-01	NA
rs12528584	5.96E-14	13.22463498		6	31011845		0.621021	7	-0.0363133	0.00483547	T	C							NA/NA/NA/	58087/24138/2651/		C	T		-3.63E-02	I	Y	1.73E-01	NA
rs9275587	6.06E-14	13.21735398		6	32680379			6	0.0277416	0.00369515	T	C							NA/NA/NA/	NA/NA/NA/		C	T		2.77E-02	I	Y	4.89E-01	NA
rs6596052	6.26E-14	13.20340555		5	131373340			7	-0.0275665	0.00367389	G	C							NA/NA/NA/	NA/NA/NA/		C	G		-2.76E-02	I	Y	4.75E-01	NA
rs72855954	6.28E-14	13.20173134		6	31246969			6	-0.0387233	0.00516114	G	A							NA/NA/NA/	NA/NA/NA/		A	G		-3.87E-02	I	Y	1.50E-01	NA
rs17104682	6.42E-14	13.19251097		12	68427036		3.738977	7	-0.0298432	0.00397905	T	G							NA/NA/NA/	NA/NA/NA/		G	T		-2.98E-02	I	Y	3.14E-01	NA
rs367805	6.50E-14	13.18705925	MIR3936	5	131701279	exon		2b	-0.029537	0.0039391	T	C							NA/NA/NA/	NA/NA/NA/		C	T		-2.95E-02	I	Y	3.15E-01	NA
rs7962511	6.50E-14	13.18678007		12	68396634		0.078766	7	-0.0294997	0.00393417	G	C							NA/NA/NA/	NA/NA/NA/		C	G		-2.95E-02	I	Y	3.22E-01	NA
rs11177002	6.83E-14	13.1658668		12	68397157		0.104153	6	-0.0294713	0.00393369	T	C							NA/NA/NA/	NA/NA/NA/		C	T		-2.95E-02	I	Y	3.22E-01	NA
rs114300451	7.00E-14	13.1551949		6	31234537			5	0.0480781	0.00641999	G	A							NA/NA/NA/	NA/NA/NA/		A	G		4.81E-02	I	Y	9.05E-01	NA
rs3132458	7.12E-14	13.14750232		6	31481113			6	0.0355468	0.00474813	T	C							NA/NA/NA/	NA/NA/NA/		C	T		3.55E-02	I	Y	1.84E-01	NA
rs7728344	7.18E-14	13.14399413		5	131379656			6	0.027511	0.00367528	T	C							NA/NA/NA/	NA/NA/NA/		C	T		2.75E-02	I	Y	5.18E-01	NA
rs10076733	7.27E-14	13.13828283	C5orf56	5	131760731	intron	0.167285	4	-0.0336468	0.00449602	T	G							NA/NA/NA/	NA/NA/NA/		G	T		-3.36E-02	I	Y	2.12E-01	NA
rs4705843	7.29E-14	13.13754064		5	131364736			6	0.0274806	0.00367218	T	A							NA/NA/NA/	NA/NA/NA/		A	T		2.75E-02	I	Y	5.24E-01	NA
rs3763114	7.39E-14	13.13136438		5	131364333		0.002315	6	-0.0274752	0.00367238	T	A							NA/NA/NA/	NA/NA/NA/		A	T		-2.75E-02	I	Y	4.76E-01	NA
rs12582272	7.40E-14	13.13091796		12	68400078			6	0.0294189	0.00393224	T	A							NA/NA/NA/	NA/NA/NA/		A	T		2.94E-02	I	Y	6.79E-01	NA
rs9275729	7.47E-14	13.12661138		6	32688728			7	-0.0320774	0.00428833	T	C							NA/NA/NA/	NA/NA/NA/		C	T		-3.21E-02	I	Y	7.54E-01	NA
rs9275730	7.48E-14	13.1258314		6	32688730			7	-0.0320786	0.00428863	C	A							NA/NA/NA/	NA/NA/NA/		A	C		-3.21E-02	I	Y	7.54E-01	NA
rs2858332	7.56E-14	13.12131853		6	32681161		0.099933	6	-0.0276332	0.003695	T	G							NA/NA/NA/	20544/42063/22249/		G	T		-2.76E-02	I	Y	5.10E-01	NA
rs67420880	7.59E-14	13.11997056	HLA-C	6	31239151	intron		4	-0.0298885	0.00399678	C	A							NA/NA/NA/	NA/NA/NA/		A	C		-2.99E-02	I	Y	6.47E-01	NA
rs7755184	7.81E-14	13.10746409		6	31034688			5	-0.0324756	0.00434494	G	C							NA/NA/NA/	NA/NA/NA/		C	G		-3.25E-02	I	Y	3.06E-01	NA
rs2256312	7.94E-14	13.10033322	MICA	6	31381407	intron		7	-0.027954	0.00374107	G	A							NA/NA/NA/	NA/NA/NA/		A	G		-2.80E-02	I	Y	4.20E-01	NA
rs7722532	7.97E-14	13.09846104		5	131378381			7	0.0274613	0.00367542	G	C							NA/NA/NA/	NA/NA/NA/		C	G		2.75E-02	I	Y	5.18E-01	NA
rs13172634	8.06E-14	13.09363694		5	131378131			7	-0.0274548	0.00367526	T	C							NA/NA/NA/	NA/NA/NA/		C	T		-2.75E-02	I	Y	4.82E-01	NA
rs9268831	8.28E-14	13.08198855		6	32427748		5.437374	1f	-0.027331	0.00366042	T	C							NA/NA/NA/	21582/41832/21402/		C	T		-2.73E-02	I	Y	5.00E-01	NA
rs199736900	8.38E-14	13.07671141			0				-0.028004	0.00375136	I	D							NA/NA/NA/	NA/NA/NA/		D	I		-2.80E-02	I	Y	4.87E-01	NA
rs116442786	8.52E-14	13.06962362		6	31321336			5	0.0527007	0.00706171	G	A							NA/NA/NA/	NA/NA/NA/		A	G		5.27E-02	I	Y	9.16E-01	NA
rs7716756	8.52E-14	13.0696226		5	131377097			6	0.027408	0.00367258	T	C							NA/NA/NA/	NA/NA/NA/		C	T		2.74E-02	I	Y	5.18E-01	NA
rs5756380	8.56E-14	13.06750594		22	37276250			4	0.0279131	0.00374058	T	A							NA/NA/NA/	NA/NA/NA/		A	T		2.79E-02	I	Y	5.12E-01	NA
rs28825117	8.56E-14	13.06749782		5	131377673			6	-0.0274208	0.00367461	T	C							NA/NA/NA/	NA/NA/NA/		C	T		-2.74E-02	I	Y	4.82E-01	NA
rs9265940	8.58E-14	13.06673548		6	31315033			6	0.0300985	0.00403357	G	A							NA/NA/NA/	NA/NA/NA/		A	G		3.01E-02	I	Y	3.00E-01	NA
rs11242102	8.62E-14	13.06450886		5	131376857			7	0.027401	0.00367241	T	C							NA/NA/NA/	NA/NA/NA/		C	T		2.74E-02	I	Y	5.18E-01	NA
rs17190491	8.65E-14	13.063009		6	31081635			4	0.0450939	0.00604406	G	A							NA/NA/NA/	NA/NA/NA/		A	G		4.51E-02	I	Y	8.97E-01	NA
rs9275718	8.97E-14	13.04712187		6	32688400			7	0.0322056	0.00431939	T	G							NA/NA/NA/	NA/NA/NA/		G	T		3.22E-02	I	Y	2.54E-01	NA
rs11242101	8.99E-14	13.04621954		5	131376676			7	0.0273874	0.00367332	G	A							NA/NA/NA/	NA/NA/NA/		A	G		2.74E-02	I	Y	5.18E-01	NA
rs9272226	9.14E-14	13.03891936		6	32602396			5	-0.0310094	0.00416035	T	C							NA/NA/NA/	NA/NA/NA/		C	T		-3.10E-02	I	Y	6.54E-01	NA
rs3916441	9.19E-14	13.03651487		5	131369241		0.002317	6	0.0273419	0.00366867	G	A							NA/NA/NA/	15986/34294/18667/		A	G		2.73E-02	I	Y	5.19E-01	NA
rs200035651	9.28E-14	13.03252738			0				-0.0292736	0.00392849	I	D							NA/NA/NA/	NA/NA/NA/		D	I		-2.93E-02	I	Y	4.15E-01	NA
rs9275716	9.53E-14	13.02075492		6	32688302		0.493463	7	0.0319582	0.00429082	T	C							NA/NA/NA/	NA/NA/NA/		C	T		3.20E-02	I	Y	2.46E-01	NA
rs2006163	9.56E-14	13.01947352	HLA-DQB2	6	32729058	intron		5	-0.0284162	0.00381546	G	A							NA/NA/NA/	NA/NA/NA/		A	G		-2.84E-02	I	Y	5.23E-01	NA
rs3914026	9.58E-14	13.01885079		5	131353059		3.952098	6	-0.0273613	0.00367391	G	A							NA/NA/NA/	NA/NA/NA/		A	G		-2.74E-02	I	Y	4.85E-01	NA
rs778804	1.00E-13	13.00019895	FUT6	19	5832692	intron		4	-0.0317621	0.00426808	T	A							NA/NA/NA/	NA/NA/NA/		A	T		-3.18E-02	I	Y	7.57E-01	NA
rs4705845	1.00E-13	12.99824466		5	131365873		0.002315	6	0.0273021	0.00366906	G	A							NA/NA/NA/	NA/NA/NA/		A	G		2.73E-02	I	Y	5.19E-01	NA
rs9279199	1.01E-13	12.99667305	MICA	6	31377909	intron			0.0296278	0.00398185	I	D							NA/NA/NA/	NA/NA/NA/		D	I		2.96E-02	I	Y	6.31E-01	NA
rs3132453	1.04E-13	12.98481215	PRRC2A	6	31604044	exon	0.414201	1f	0.0531029	0.00714027	T	G							NA/NA/NA/	73334/11037/480/		G	T		5.31E-02	I	Y	7.08E-02	NA
rs2240525	1.05E-13	12.97714291	ACSL6	5	131315884	intron	0.302742	6	-0.0276638	0.00372086	G	A							NA/NA/NA/	28149/41643/15093/		A	G		-2.77E-02	I	Y	4.22E-01	NA
rs6868554	1.06E-13	12.97535017		5	131370827		4.925147	6	0.0272753	0.00366889	T	G							NA/NA/NA/	15465/30153/17508/		G	T		2.73E-02	I	Y	5.17E-01	NA
rs55761244	1.07E-13	12.97029164	TNXB	6	31978746	intron		5	0.0313527	0.00421823	G	A							NA/NA/NA/	NA/NA/NA/		A	G		3.14E-02	I	Y	3.53E-01	NA
rs10074987	1.07E-13	12.97006457		5	131370712		0.019116	6	-0.027269	0.00366883	G	A							NA/NA/NA/	NA/NA/NA/		A	G		-2.73E-02	I	Y	4.83E-01	NA
rs6884088	1.07E-13	12.96900785		5	131373196			6	0.0272756	0.00366988	T	A							NA/NA/NA/	NA/NA/NA/		A	T		2.73E-02	I	Y	5.18E-01	NA
rs630379	1.08E-13	12.96592529	NELFE	6	31922254	intron		7	-0.030786	0.00414271	C	A							NA/NA/NA/	3227/16123/21772/		A	C		-3.08E-02	I	Y	7.25E-01	NA
rs10063827	1.10E-13	12.95834682		5	131372267			6	0.0272606	0.00366947	G	A							NA/NA/NA/	NA/NA/NA/		A	G		2.73E-02	I	Y	5.18E-01	NA
rs9275717	1.11E-13	12.95609961		6	32688343			6	-0.0318751	0.004291	C	A							NA/NA/NA/	NA/NA/NA/		A	C		-3.19E-02	I	Y	7.54E-01	NA
rs9282229	1.11E-13	12.95599756		6	32688385				-0.031875	0.00429101	I	D							NA/NA/NA/	NA/NA/NA/		D	I		-3.19E-02	I	Y	7.54E-01	NA
rs6861700	1.11E-13	12.95272903		5	131369451		0.002338	7	0.0272474	0.00366854	G	A							NA/NA/NA/	NA/NA/NA/		A	G		2.72E-02	I	Y	5.17E-01	NA
rs12656759	1.13E-13	12.94692924		5	131367610		0.002315	6	0.0272416	0.00366863	T	C							NA/NA/NA/	NA/NA/NA/		C	T		2.72E-02	I	Y	5.17E-01	NA
rs3916442	1.14E-13	12.94222363		5	131369168		0.002317	7	-0.027244	0.00366965	G	A							NA/NA/NA/	NA/NA/NA/		A	G		-2.72E-02	I	Y	4.82E-01	NA
rs140068665	1.14E-13	12.94123624		5	131368610				0.0272439	0.00366979	I	D							NA/NA/NA/	NA/NA/NA/		D	I		2.72E-02	I	Y	5.18E-01	NA
rs2596501	1.15E-13	12.93986522		6	31321211		7.319734	1f	-0.0277239	0.00373466	T	C							NA/NA/NA/	19993/41940/22938/		C	T		-2.77E-02	I	Y	5.20E-01	NA
rs6596051	1.15E-13	12.93814056		5	131363937		0.01281	7	0.0272484	0.00367087	T	C							NA/NA/NA/	NA/NA/NA/		C	T		2.72E-02	I	Y	5.17E-01	NA
rs2308628	1.16E-13	12.93547088	HLA-C	6	31237991	exon		7	-0.0352253	0.00474586	T	G							NA/NA/NA/	0/6500/7038/		G	T		-3.52E-02	I	Y	5.65E-01	NA
rs3763116	1.16E-13	12.93417016		5	131364014		0.006769	6	-0.0272352	0.00366969	C	A							NA/NA/NA/	NA/NA/NA/		A	C		-2.72E-02	I	Y	4.83E-01	NA
rs4705914	1.17E-13	12.93281751		5	131365979			6	-0.0272261	0.00366867	G	A							NA/NA/NA/	NA/NA/NA/		A	G		-2.72E-02	I	Y	4.83E-01	NA
rs4705844	1.17E-13	12.93231182		5	131365784		0.002315	7	0.027225	0.00366859	C	A							NA/NA/NA/	NA/NA/NA/		A	C		2.72E-02	I	Y	5.17E-01	NA
rs7736800	1.17E-13	12.93158035		5	131363454			7	0.0272559	0.00367286	G	A							NA/NA/NA/	NA/NA/NA/		A	G		2.73E-02	I	Y	5.17E-01	NA
rs4705842	1.18E-13	12.92951513		5	131364521			6	-0.0272196	0.00366829	T	C							NA/NA/NA/	NA/NA/NA/		C	T		-2.72E-02	I	Y	4.83E-01	NA
rs3914022	1.18E-13	12.92701893		5	131357758		0.033387	7	-0.0272102	0.0036674	G	A							NA/NA/NA/	NA/NA/NA/		A	G		-2.72E-02	I	Y	4.82E-01	NA
rs3763115	1.18E-13	12.9269345		5	131364181		0.004128	7	-0.0272151	0.00366807	T	G							NA/NA/NA/	17769/33272/15490/		G	T		-2.72E-02	I	Y	4.83E-01	NA
rs32108	1.19E-13	12.92433992	FNIP1	5	131040552	intron	0.011694	7	0.027621	0.00372318	T	C							NA/NA/NA/	12422/34152/22737/		C	T		2.76E-02	I	Y	5.76E-01	NA
rs9275727	1.19E-13	12.9236946		6	32688617			6	0.0318072	0.00428756	T	G							NA/NA/NA/	NA/NA/NA/		G	T		3.18E-02	I	Y	2.45E-01	NA
rs4705841	1.20E-13	12.92226519		5	131364510			6	-0.0272205	0.00366951	T	G							NA/NA/NA/	NA/NA/NA/		G	T		-2.72E-02	I	Y	4.82E-01	NA
rs272871	1.20E-13	12.92221436	SLC22A4	5	131676688	intron		6	-0.0280443	0.00378056	T	G							NA/NA/NA/	NA/NA/NA/		G	T		-2.80E-02	I	Y	3.92E-01	NA
rs3914025	1.20E-13	12.92219257		5	131353285		1.587176	3a	0.0272494	0.00367341	T	C							NA/NA/NA/	NA/NA/NA/		C	T		2.72E-02	I	Y	5.15E-01	NA
rs3015001	1.21E-13	12.9175737		12	68397373		0.0766	6	0.0293078	0.00395165	G	C							NA/NA/NA/	NA/NA/NA/		C	G		2.93E-02	I	Y	6.82E-01	NA
rs9275736	1.25E-13	12.90350711		6	32688798			7	0.0317922	0.00428911	G	A							NA/NA/NA/	NA/NA/NA/		A	G		3.18E-02	I	Y	2.45E-01	NA
rs10463889	1.26E-13	12.89975356		5	131361916		0.016704	6	0.0271889	0.00366864	T	G							NA/NA/NA/	NA/NA/NA/		G	T		2.72E-02	I	Y	5.16E-01	NA
rs7731191	1.29E-13	12.89059696		5	131362016			7	-0.0271834	0.00366928	G	A							NA/NA/NA/	NA/NA/NA/		A	G		-2.72E-02	I	Y	4.84E-01	NA
rs9275737	1.30E-13	12.8875894		6	32688804			7	-0.0317602	0.00428761	T	C							NA/NA/NA/	NA/NA/NA/		C	T		-3.18E-02	I	Y	7.55E-01	NA
rs3846726	1.31E-13	12.88176174		5	131358999		0.0376	5	-0.0271532	0.00366654	T	C							NA/NA/NA/	22651/42305/19915/		C	T		-2.72E-02	I	Y	4.84E-01	NA
rs410851	1.31E-13	12.88156	SKIV2L	6	31936668	exon		6	0.0304102	0.00410637	T	C							NA/NA/NA/	34601/26436/5296/		C	T		3.04E-02	I	Y	2.81E-01	NA
rs3914021	1.32E-13	12.87783001		5	131357797		0.033545	7	0.0271512	0.00366688	G	C							NA/NA/NA/	NA/NA/NA/		C	G		2.72E-02	I	Y	5.16E-01	NA
rs3914023	1.33E-13	12.87490277		5	131357617		0.033462	5	0.0271488	0.00366699	G	A							NA/NA/NA/	NA/NA/NA/		A	G		2.71E-02	I	Y	5.16E-01	NA
rs2076534	1.35E-13	12.87046478		6	32362416		0.411921	7	0.0337721	0.00456244	T	G							NA/NA/NA/	NA/NA/NA/		G	T		3.38E-02	I	Y	2.04E-01	NA
rs1131500	1.35E-13	12.87019092	HLA-B	6	31322980	exon		5	-0.0291085	0.00393246	T	C							NA/NA/NA/	NA/NA/NA/		C	T		-2.91E-02	I	Y	3.48E-01	NA
rs2158101	1.39E-13	12.85836526	C5orf56	5	131769273	intron	0.1186	6	0.0331157	0.004476	G	A							NA/NA/NA/	NA/NA/NA/		A	G		3.31E-02	I	Y	7.86E-01	NA
rs9266792	1.39E-13	12.85677904		6	31359176		0.597062	7	-0.0404382	0.00546608	T	G							NA/NA/NA/	NA/NA/NA/		G	T		-4.04E-02	I	Y	8.63E-01	NA
rs4705913	1.41E-13	12.85003922		5	131357366		0.033455	7	-0.0271281	0.00366796	T	A							NA/NA/NA/	NA/NA/NA/		A	T		-2.71E-02	I	Y	4.83E-01	NA
rs9264628	1.42E-13	12.84912695	HLA-C	6	31237971	intron		5	-0.034692	0.00469068	T	C							NA/NA/NA/	6913/186/5931/		C	T		-3.47E-02	I	Y	5.85E-01	NA
rs4705911	1.42E-13	12.84762297		5	131357195		0.033139	7	-0.0271197	0.00366719	T	C							NA/NA/NA/	NA/NA/NA/		C	T		-2.71E-02	I	Y	4.84E-01	NA
rs4705912	1.42E-13	12.84664863		5	131357354		0.033368	6	-0.0271243	0.00366796	G	A							NA/NA/NA/	NA/NA/NA/		A	G		-2.71E-02	I	Y	4.83E-01	NA
rs28655019	1.42E-13	12.84648391	C5orf56	5	131770881	intron		2a	0.0330968	0.00447565	C	A							NA/NA/NA/	NA/NA/NA/		A	C		3.31E-02	I	Y	7.85E-01	NA
rs4705910	1.43E-13	12.84404485		5	131356439			5	0.0271165	0.0036673	T	G							NA/NA/NA/	NA/NA/NA/		G	T		2.71E-02	I	Y	5.16E-01	NA
rs9264443	1.47E-13	12.83177367		6	31231105			7	0.0344374	0.00465978	T	C							NA/NA/NA/	NA/NA/NA/		C	T		3.44E-02	I	Y	2.53E-01	NA
rs3914024	1.51E-13	12.82121292		5	131356209		0.033072	4	-0.0270952	0.00366789	G	A							NA/NA/NA/	NA/NA/NA/		A	G		-2.71E-02	I	Y	4.83E-01	NA
rs28383310	1.57E-13	12.80416674		6	32586930			6	0.0323025	0.0043759	G	A							NA/NA/NA/	NA/NA/NA/		A	G		3.23E-02	I	Y	7.53E-01	NA
rs28383311	1.57E-13	12.80355298		6	32587011			6	-0.0323605	0.00438388	T	A							NA/NA/NA/	NA/NA/NA/		A	T		-3.24E-02	I	Y	2.47E-01	NA
rs9267573	1.57E-13	12.80297596		6	31809866			5	0.0492841	0.00667668	T	G							NA/NA/NA/	NA/NA/NA/		G	T		4.93E-02	I	Y	8.66E-02	NA
rs11741543	1.58E-13	12.8023749	C5orf56	5	131771315	intron	0.117857	7	-0.0330386	0.00447595	T	G							NA/NA/NA/	NA/NA/NA/		G	T		-3.30E-02	I	Y	2.15E-01	NA
rs62391414	1.60E-13	12.79516673	CDC42SE2	5	130643209	intron		6	-0.028529	0.00386617	G	A							NA/NA/NA/	NA/NA/NA/		A	G		-2.85E-02	I	Y	4.66E-01	NA
rs3846727	1.60E-13	12.79456285		5	131359678		0.133007	6	0.0270684	0.00366832	T	C							NA/NA/NA/	NA/NA/NA/		C	T		2.71E-02	I	Y	5.17E-01	NA
rs9275588	1.62E-13	12.78944874		6	32680423		0.359717	7	0.0272702	0.00369645	G	A							NA/NA/NA/	NA/NA/NA/		A	G		2.73E-02	I	Y	4.94E-01	NA
rs9275589	1.63E-13	12.7891306		6	32680441			6	0.0272697	0.00369644	T	G							NA/NA/NA/	NA/NA/NA/		G	T		2.73E-02	I	Y	4.94E-01	NA
rs10878698	1.63E-13	12.78887145		12	68328689		0.038542	5	-0.0431445	0.00584834	G	A							NA/NA/NA/	1049/16456/67384/		A	G		-4.31E-02	I	Y	8.91E-01	NA
rs4705909	1.68E-13	12.77589963		5	131353546		0.323658	5	-0.0270559	0.00366947	G	C							NA/NA/NA/	NA/NA/NA/		C	G		-2.71E-02	I	Y	4.82E-01	NA
rs6877405	1.68E-13	12.77507607		5	131354674		0.328227	7	0.0270429	0.00366783	T	C							NA/NA/NA/	NA/NA/NA/		C	T		2.70E-02	I	Y	5.17E-01	NA
rs1050543	1.69E-13	12.77259411	HLA-B	6	31324594	exon			-0.0356301	0.00483287	G	C							NA/NA/NA/	NA/NA/NA/		C	G		-3.56E-02	I	Y	3.60E-01	NA
rs34103657	1.74E-13	12.76057038	SNORD48	6	31803063	exon			0.0533013	0.00723365	I	D							NA/NA/NA/	NA/NA/NA/		D	I		5.33E-02	I	Y	7.37E-02	NA
rs9276334	1.76E-13	12.75544828		6	32705581			7	0.0288923	0.00392189	G	A							NA/NA/NA/	NA/NA/NA/		A	G		2.89E-02	I	Y	5.00E-01	NA
rs2051993	1.78E-13	12.74875124		12	68413678		0.9327	6	0.029141	0.00395675	G	A							NA/NA/NA/	NA/NA/NA/		A	G		2.91E-02	I	Y	6.86E-01	NA
rs77429924	1.79E-13	12.7475912		6	32766887				-0.038588	0.0052397	I	D							NA/NA/NA/	NA/NA/NA/		D	I		-3.86E-02	I	Y	8.57E-01	NA
rs1131115	1.80E-13	12.74529245	HLA-C	6	31239101	exon		3a	-0.038451	0.0052216	T	G							NA/NA/NA/	NA/NA/NA/		G	T		-3.85E-02	I	Y	8.45E-01	NA
rs6596049	1.81E-13	12.74114969		5	131354173			6	0.0270029	0.0036676	G	A							NA/NA/NA/	NA/NA/NA/		A	G		2.70E-02	I	Y	5.17E-01	NA
12:68419222:CAG_C	1.83E-13	12.73754416			0				-0.0291068	0.00395394	I	D							NA/NA/NA/	NA/NA/NA/		D	I		-2.91E-02	I	Y	5.33E-01	NA
rs6596048	1.85E-13	12.73292688		5	131354094		0.324866	7	-0.0269894	0.00366703	G	A							NA/NA/NA/	22765/42297/19795/		A	G		-2.70E-02	I	Y	4.82E-01	NA
rs6596050	1.86E-13	12.73129101		5	131354359		0.326378	6	0.0270069	0.00366965	T	A							NA/NA/NA/	NA/NA/NA/		A	T		2.70E-02	I	Y	5.17E-01	NA
rs9276333	1.88E-13	12.72642237		6	32705564			6	-0.0288604	0.0039223	T	C							NA/NA/NA/	NA/NA/NA/		C	T		-2.89E-02	I	Y	5.00E-01	NA
rs2108450	1.92E-13	12.71684356		5	131271022		0.010669	7	-0.027396	0.00372477	T	G							NA/NA/NA/	22476/32386/11414/		G	T		-2.74E-02	I	Y	4.19E-01	NA
rs3093998	1.99E-13	12.70181962		6	31485174		1.520867	6	0.0284029	0.00386409	C	A							NA/NA/NA/	10844/11979/3250/		A	C		2.84E-02	I	Y	3.53E-01	NA
rs9276012	2.04E-13	12.69020168		6	32694710			6	0.031769	0.00432415	G	A							NA/NA/NA/	NA/NA/NA/		A	G		3.18E-02	I	Y	2.36E-01	NA
rs7769788	2.04E-13	12.68970612		6	32721502			6	-0.0317239	0.0043181	T	G							NA/NA/NA/	NA/NA/NA/		G	T		-3.17E-02	I	Y	7.63E-01	NA
rs2213570	2.04E-13	12.68955098		6	32721510		0.006592	6	-0.031723	0.00431801	C	A							NA/NA/NA/	NA/NA/NA/		A	C		-3.17E-02	I	Y	7.63E-01	NA
rs13194770	2.05E-13	12.68892884		6	32451570			7	-0.029283	0.00398596	T	C							NA/NA/NA/	NA/NA/NA/		C	T		-2.93E-02	I	Y	4.27E-01	NA
rs9275950	2.05E-13	12.68768086		6	32693129			6	-0.0275962	0.00375658	T	C							NA/NA/NA/	NA/NA/NA/		C	T		-2.76E-02	I	Y	5.44E-01	NA
rs147324178	2.06E-13	12.68666649	HLA-B	6	31324742	intron			0.0384173	0.00522984	T	C							NA/NA/NA/	NA/NA/NA/		C	T		3.84E-02	I	Y	1.55E-01	NA
rs7450522	2.07E-13	12.68379264		6	32708118			7	0.031919	0.00434574	T	C							NA/NA/NA/	NA/NA/NA/		C	T		3.19E-02	I	Y	2.42E-01	NA
rs9264456	2.08E-13	12.68102727		6	31231442			5	-0.0465946	0.00634433	G	A							NA/NA/NA/	NA/NA/NA/		A	G		-4.66E-02	I	Y	8.38E-01	NA
rs9276205	2.09E-13	12.67882634		6	32699751			6	-0.0318085	0.00433159	T	A							NA/NA/NA/	NA/NA/NA/		A	T		-3.18E-02	I	Y	7.63E-01	NA
rs201268081	2.11E-13	12.67523001			0				-0.0556155	0.00757471	I	D							NA/NA/NA/	NA/NA/NA/		D	I		-5.56E-02	I	Y	7.66E-02	NA
rs70990234	2.12E-13	12.67460339	HLA-B	6	31323039	intron			-0.0279262	0.00380358	I	D							NA/NA/NA/	NA/NA/NA/		D	I		-2.79E-02	I	Y	4.05E-01	NA
rs2227133	2.13E-13	12.67264107		6	32721392			7	0.0317165	0.00432018	G	A							NA/NA/NA/	NA/NA/NA/		A	G		3.17E-02	I	Y	2.37E-01	NA
rs3095304	2.14E-13	12.6687813	PSORS1C1	6	31092767	intron		6	0.0357595	0.00487169	T	C							NA/NA/NA/	NA/NA/NA/		C	T		3.58E-02	I	Y	1.73E-01	NA
rs7767959	2.16E-13	12.66491738		6	32698686			7	-0.0317904	0.00433165	T	A							NA/NA/NA/	NA/NA/NA/		A	T		-3.18E-02	I	Y	7.66E-01	NA
rs7132344	2.20E-13	12.65843095		12	68335919		0.730337	7	-0.0274359	0.00373935	T	C							NA/NA/NA/	NA/NA/NA/		C	T		-2.74E-02	I	Y	3.95E-01	NA
rs6927080	2.21E-13	12.65582984		6	31201772			7	-0.0269468	0.00367308	G	C							NA/NA/NA/	NA/NA/NA/		C	G		-2.69E-02	I	Y	4.68E-01	NA
rs2904503	2.21E-13	12.65517561		12	68335744		0.235622	5	0.027432	0.00373933	T	C							NA/NA/NA/	10986/33306/25480/		C	T		2.74E-02	I	Y	6.05E-01	NA
rs9271546	2.22E-13	12.6544322		6	32590154			5	0.0272025	0.00370816	T	C							NA/NA/NA/	NA/NA/NA/		C	T		2.72E-02	I	Y	4.81E-01	NA
rs2596543	2.25E-13	12.6474239		6	31365547		0.689859	1f	0.0330217	0.00450274	G	A							NA/NA/NA/	NA/NA/NA/		A	G		3.30E-02	I	Y	7.86E-01	NA
rs389883	2.28E-13	12.64218708	STK19	6	31947460	intron	0.075363	1f	-0.0301071	0.00410623	T	G							NA/NA/NA/	6891/34049/43918/		G	T		-3.01E-02	I	Y	7.19E-01	NA
rs7749442	2.33E-13	12.63274474		6	31328111			6	0.0454378	0.00619959	T	A							NA/NA/NA/	NA/NA/NA/		A	T		4.54E-02	I	Y	9.00E-01	NA
rs437179	2.34E-13	12.63121494	SKIV2L	6	31929014	exon	2.010777	6	-0.0300394	0.00409888	C	A							NA/NA/NA/	6942/34096/43810/		A	C		-3.00E-02	I	Y	7.17E-01	NA
rs201875926	2.35E-13	12.62976271			0				-0.0555053	0.00757417	I	D							NA/NA/NA/	NA/NA/NA/		D	I		-5.55E-02	I	Y	7.65E-02	NA
rs7450349	2.35E-13	12.62880095		6	31313378			5	-0.0391628	0.00534431	G	A							NA/NA/NA/	NA/NA/NA/		A	G		-3.92E-02	I	Y	8.57E-01	NA
rs9275969	2.36E-13	12.62774177		6	32693570			6	-0.0318356	0.00434461	G	A							NA/NA/NA/	NA/NA/NA/		A	G		-3.18E-02	I	Y	7.63E-01	NA
rs9266095	2.38E-13	12.62254075		6	31321327			5	-0.033558	0.00458067	G	A							NA/NA/NA/	NA/NA/NA/		A	G		-3.36E-02	I	Y	2.27E-01	NA
rs386480	2.44E-13	12.61258526	STK19	6	31946837	intron		5	-0.0300754	0.00410702	G	C							NA/NA/NA/	NA/NA/NA/		C	G		-3.01E-02	I	Y	7.19E-01	NA
rs7952790	2.45E-13	12.61044057		12	68406452		0.229569	6	-0.0288493	0.00393995	T	C							NA/NA/NA/	39596/36889/8397/		C	T		-2.88E-02	I	Y	3.16E-01	NA
rs9264596	2.46E-13	12.60859378	HLA-C	6	31237230	intron		4	-0.0335349	0.00458006	G	A							NA/NA/NA/	7944/6389/175/		A	G		-3.35E-02	I	Y	6.53E-01	NA
rs201618012	2.47E-13	12.60712725			0				0.0554425	0.00757282	I	D							NA/NA/NA/	NA/NA/NA/		D	I		5.54E-02	I	Y	9.24E-01	NA
rs9276324	2.50E-13	12.60208605		6	32705152			6	0.031631	0.00432136	G	A							NA/NA/NA/	NA/NA/NA/		A	G		3.16E-02	I	Y	2.36E-01	NA
rs9276319	2.54E-13	12.59579767		6	32705002		0.445585	7	-0.0316235	0.00432149	T	C							NA/NA/NA/	NA/NA/NA/		C	T		-3.16E-02	I	Y	7.64E-01	NA
rs9276318	2.54E-13	12.59573945		6	32704982			7	-0.0316235	0.00432149	C	A							NA/NA/NA/	NA/NA/NA/		A	C		-3.16E-02	I	Y	7.64E-01	NA
rs5027459	2.55E-13	12.59403244		6	32719028		0.00577	6	0.0316334	0.00432316	G	A							NA/NA/NA/	21587/12163/3325/		A	G		3.16E-02	I	Y	2.36E-01	NA
rs9276122	2.55E-13	12.59311252		6	32697382			7	0.0316391	0.00432411	T	C							NA/NA/NA/	NA/NA/NA/		C	T		3.16E-02	I	Y	2.35E-01	NA
rs9276279	2.56E-13	12.59091771		6	32702498		0.248064	6	-0.0316014	0.00431936	T	C							NA/NA/NA/	NA/NA/NA/		C	T		-3.16E-02	I	Y	7.63E-01	NA
rs6457640	2.57E-13	12.59049631		6	32703591		0.606325	7	-0.0316048	0.0043199	T	C							NA/NA/NA/	NA/NA/NA/		C	T		-3.16E-02	I	Y	7.65E-01	NA
rs9275964	2.57E-13	12.58994691		6	32693428			6	-0.0318519	0.00435378	T	C							NA/NA/NA/	NA/NA/NA/		C	T		-3.19E-02	I	Y	7.62E-01	NA
rs7744593	2.57E-13	12.58973579		6	32704326		0.44986	7	-0.0316037	0.00431989	T	A							NA/NA/NA/	NA/NA/NA/		A	T		-3.16E-02	I	Y	7.65E-01	NA
rs9276312	2.58E-13	12.58880807		6	32704683			7	-0.0316025	0.00431989	G	A							NA/NA/NA/	NA/NA/NA/		A	G		-3.16E-02	I	Y	7.65E-01	NA
rs9276060	2.59E-13	12.58739835		6	32695960			7	-0.0316375	0.00432493	T	G							NA/NA/NA/	NA/NA/NA/		G	T		-3.16E-02	I	Y	7.65E-01	NA
rs440454	2.60E-13	12.58482959	SKIV2L	6	31927342	intron	0.195217	1f	-0.0299797	0.00409875	G	A							NA/NA/NA/	6940/34135/43802/		A	G		-3.00E-02	I	Y	7.17E-01	NA
rs324014	2.60E-13	12.5845275		12	57510309			7	0.0270733	0.00370144	T	C							NA/NA/NA/	NA/NA/NA/		C	T		2.71E-02	I	Y	5.65E-01	NA
rs9276328	2.62E-13	12.58170368		6	32705419			6	0.0315955	0.00432024	T	C							NA/NA/NA/	NA/NA/NA/		C	T		3.16E-02	I	Y	2.35E-01	NA
rs419788	2.64E-13	12.57871862	SKIV2L	6	31928799	intron	0.733486	1f	0.0299724	0.00409882	T	C							NA/NA/NA/	34434/26546/5351/		C	T		3.00E-02	I	Y	2.83E-01	NA
rs3130520	2.65E-13	12.57650837		6	31195120			5	0.0375955	0.00514178	T	C							NA/NA/NA/	NA/NA/NA/		C	T		3.76E-02	I	Y	1.49E-01	NA
rs2213565	2.65E-13	12.57637899	HLA-DQA2	6	32713188	intron		7	-0.0316006	0.0043219	T	C							NA/NA/NA/	3789/23524/39010/		C	T		-3.16E-02	I	Y	7.64E-01	NA
rs9264024	2.66E-13	12.57445437		6	31195828			6	-0.0375915	0.00514168	G	A							NA/NA/NA/	NA/NA/NA/		A	G		-3.76E-02	I	Y	8.51E-01	NA
rs3001426	2.70E-13	12.56906753		12	57509055			7	0.0270785	0.00370457	T	C							NA/NA/NA/	NA/NA/NA/		C	T		2.71E-02	I	Y	5.64E-01	NA
rs7751699	2.70E-13	12.56857351		6	32698899		1.979832	6	0.0315858	0.00432131	G	A							NA/NA/NA/	NA/NA/NA/		A	G		3.16E-02	I	Y	2.35E-01	NA
rs2051597	2.70E-13	12.56798849	HLA-DQA2	6	32709370	intron		4	0.0315857	0.0043214	T	C							NA/NA/NA/	NA/NA/NA/		C	T		3.16E-02	I	Y	2.35E-01	NA
rs2051598	2.70E-13	12.56788411	HLA-DQA2	6	32709363	intron		3a	0.0315855	0.00432139	G	A							NA/NA/NA/	NA/NA/NA/		A	G		3.16E-02	I	Y	2.35E-01	NA
rs3130941	2.71E-13	12.56633415		6	31197514		0.491999	1f	-0.0375856	0.00514264	G	C							NA/NA/NA/	NA/NA/NA/		C	G		-3.76E-02	I	Y	8.51E-01	NA
rs9276392	2.72E-13	12.56555406		6	32708338			7	0.0315835	0.00432154	T	C							NA/NA/NA/	NA/NA/NA/		C	T		3.16E-02	I	Y	2.35E-01	NA
rs9276397	2.72E-13	12.56521241		6	32708774			6	-0.0315811	0.00432128	G	A							NA/NA/NA/	NA/NA/NA/		A	G		-3.16E-02	I	Y	7.65E-01	NA
rs9276396	2.73E-13	12.56444069		6	32708736			6	0.03158	0.00432127	T	C							NA/NA/NA/	NA/NA/NA/		C	T		3.16E-02	I	Y	2.35E-01	NA
rs2213573	2.73E-13	12.56436264		6	32716022		0.005665	7	0.0315894	0.00432257	G	A							NA/NA/NA/	7899/5534/871/		A	G		3.16E-02	I	Y	2.36E-01	NA
rs9276395	2.74E-13	12.5628474		6	32708504		0.533422	5	-0.0315777	0.00432124	G	C							NA/NA/NA/	NA/NA/NA/		C	G		-3.16E-02	I	Y	7.65E-01	NA
rs9276394	2.74E-13	12.56243651		6	32708467		0.388812	5	0.0315771	0.00432124	T	A							NA/NA/NA/	NA/NA/NA/		A	T		3.16E-02	I	Y	2.35E-01	NA
rs7773068	2.82E-13	12.55017615		6	32706234		0.228491	1f	0.0315506	0.00431986	G	A							NA/NA/NA/	39046/23495/3781/		A	G		3.16E-02	I	Y	2.35E-01	NA
rs2647071	2.82E-13	12.54989568		6	32573910			7	-0.0316815	0.00433783	T	C							NA/NA/NA/	NA/NA/NA/		C	T		-3.17E-02	I	Y	2.45E-01	NA
rs9275900	2.84E-13	12.54736575		6	32692122			7	-0.0316474	0.00433363	T	C							NA/NA/NA/	NA/NA/NA/		C	T		-3.16E-02	I	Y	7.65E-01	NA
rs9276042	2.85E-13	12.54440606		6	32695626			7	0.0317776	0.00435201	T	C							NA/NA/NA/	NA/NA/NA/		C	T		3.18E-02	I	Y	2.39E-01	NA
rs9276445	2.86E-13	12.54395297		6	32715414			7	-0.0315542	0.00432149	G	A							NA/NA/NA/	NA/NA/NA/		A	G		-3.16E-02	I	Y	7.64E-01	NA
rs1131279	2.87E-13	12.5416553	HLA-B	6	31323958	exon		4	0.0392847	0.00538057	T	G							NA/NA/NA/	NA/NA/NA/		G	T		3.93E-02	I	Y	2.30E-01	NA
rs5875400	2.89E-13	12.53873864		6	32707708				-0.0315407	0.00432061	I	D							NA/NA/NA/	NA/NA/NA/		D	I		-3.15E-02	I	Y	7.65E-01	NA
rs9276302	2.93E-13	12.53360844		6	32703206			7	-0.0315311	0.00432022	G	A							NA/NA/NA/	NA/NA/NA/		A	G		-3.15E-02	I	Y	7.65E-01	NA
rs7755597	2.96E-13	12.52827421		6	32706480		0.220685	7	-0.0315214	0.00431988	T	C							NA/NA/NA/	3783/23507/39049/		C	T		-3.15E-02	I	Y	7.65E-01	NA
rs3134782	2.96E-13	12.52822584		6	31197633		0.523875	7	0.0375171	0.00514158	G	A							NA/NA/NA/	10829/4066/0/		A	G		3.75E-02	I	Y	1.49E-01	NA
rs7755596	2.96E-13	12.52820826		6	32706478		0.221901	6	-0.0315213	0.00431988	T	C							NA/NA/NA/	NA/NA/NA/		C	T		-3.15E-02	I	Y	7.65E-01	NA
rs7755580	2.96E-13	12.52797677		6	32706441		0.224757	7	-0.0315209	0.00431986	T	A							NA/NA/NA/	NA/NA/NA/		A	T		-3.15E-02	I	Y	7.65E-01	NA
rs7773694	2.97E-13	12.52742052		6	32706334		0.227621	6	-0.03152	0.00431984	G	A							NA/NA/NA/	4775/28993/49794/		A	G		-3.15E-02	I	Y	7.65E-01	NA
rs9275997	3.00E-13	12.52268191		6	32694415			7	-0.0313745	0.00430077	T	C							NA/NA/NA/	NA/NA/NA/		C	T		-3.14E-02	I	Y	7.54E-01	NA
rs3819306	3.14E-13	12.50323636	HLA-B	6	31322133	intron		4	-0.027489	0.00377127	G	A							NA/NA/NA/	NA/NA/NA/		A	G		-2.75E-02	I	Y	4.36E-01	NA
rs7306466	3.14E-13	12.50303301		12	68408722		0.236401	5	0.0287799	0.00394841	G	A							NA/NA/NA/	NA/NA/NA/		A	G		2.88E-02	I	Y	6.84E-01	NA
rs2517494	3.19E-13	12.49563925		6	31073597			7	-0.035209	0.00483195	G	C							NA/NA/NA/	NA/NA/NA/		C	G		-3.52E-02	I	Y	8.24E-01	NA
rs78858081	3.21E-13	12.49389698		6	32697690			7	0.027003	0.00370606	T	G							NA/NA/NA/	NA/NA/NA/		G	T		2.70E-02	I	Y	4.51E-01	NA
rs9276298	3.25E-13	12.48869162		6	32703021		0.76315	6	0.0314707	0.0043202	G	A							NA/NA/NA/	NA/NA/NA/		A	G		3.15E-02	I	Y	2.35E-01	NA
rs644045	3.25E-13	12.48776801	C2	6	31883957	intron	0.304387	6	-0.0285214	0.00391549	G	A							NA/NA/NA/	7666/28973/29688/		A	G		-2.85E-02	I	Y	6.64E-01	NA
rs9276512	3.26E-13	12.48636296		6	32720137			7	-0.0315506	0.00433161	T	A							NA/NA/NA/	NA/NA/NA/		A	T		-3.16E-02	I	Y	7.64E-01	NA
rs685031	3.32E-13	12.47860429	C2	6	31881731	intron		6	0.0285469	0.00392052	G	A							NA/NA/NA/	NA/NA/NA/		A	G		2.85E-02	I	Y	3.36E-01	NA
rs9275995	3.36E-13	12.4737525		6	32694364			7	-0.0314044	0.00431385	G	A							NA/NA/NA/	NA/NA/NA/		A	G		-3.14E-02	I	Y	7.51E-01	NA
rs272850	3.37E-13	12.47200941	LOC553103	5	131689123	intron		7	0.028969	0.0039796	G	A							NA/NA/NA/	NA/NA/NA/		A	G		2.90E-02	I	Y	6.84E-01	NA
rs9264623	3.42E-13	12.46653554	HLA-C	6	31237950	intron		5	0.033704	0.004631	T	C							NA/NA/NA/	7035/5875/1300/		C	T		3.37E-02	I	Y	3.69E-01	NA
rs2227130	3.42E-13	12.46615679		6	32697716			7	0.0311639	0.0042822	G	A							NA/NA/NA/	NA/NA/NA/		A	G		3.12E-02	I	Y	2.45E-01	NA
rs2227131	3.42E-13	12.46587739		6	32697712			7	-0.0311636	0.00428221	T	A							NA/NA/NA/	NA/NA/NA/		A	T		-3.12E-02	I	Y	7.55E-01	NA
rs79712192	3.42E-13	12.46564766		4	123727295			7	0.0564257	0.00775357	T	G							NA/NA/NA/	NA/NA/NA/		G	T		5.64E-02	I	Y	1.05E-01	NA
rs1050556	3.42E-13	12.4653483	HLA-B	6	31324585	exon			-0.0293032	0.00402666	T	C							NA/NA/NA/	NA/NA/NA/		C	T		-2.93E-02	I	Y	4.89E-01	NA
rs9276052	3.43E-13	12.4641074		6	32695783			7	-0.031536	0.00433371	G	A							NA/NA/NA/	NA/NA/NA/		A	G		-3.15E-02	I	Y	7.60E-01	NA
rs9276053	3.47E-13	12.45929647		6	32695790			7	0.0315301	0.00433379	T	C							NA/NA/NA/	NA/NA/NA/		C	T		3.15E-02	I	Y	2.40E-01	NA
rs9264629	3.56E-13	12.448016	HLA-C	6	31237975	intron		5	0.0341591	0.00469726	T	C							NA/NA/NA/	NA/NA/NA/		C	T		3.42E-02	I	Y	4.17E-01	NA
rs11747902	3.57E-13	12.44704357	C5orf56	5	131783715	intron		7	0.0325258	0.00447299	G	A							NA/NA/NA/	NA/NA/NA/		A	G		3.25E-02	I	Y	7.85E-01	NA
rs68122840	3.58E-13	12.44602236		6	32694395				0.0313103	0.00430603	I	D							NA/NA/NA/	NA/NA/NA/		D	I		3.13E-02	I	Y	2.47E-01	NA
rs146911342	3.59E-13	12.44479427	HLA-C	6	31237779	exon			-0.0459199	0.00631557	T	C							NA/NA/NA/	NA/NA/NA/		C	T		-4.59E-02	I	Y	9.87E-02	NA
rs9275990	3.68E-13	12.43372046		6	32694214			7	0.0314482	0.00432727	G	C							NA/NA/NA/	NA/NA/NA/		C	G		3.14E-02	I	Y	2.45E-01	NA
rs7772305	3.83E-13	12.41659603		6	31328886			6	-0.0290128	0.00399509	G	A							NA/NA/NA/	NA/NA/NA/		A	G		-2.90E-02	I	Y	3.22E-01	NA
rs28993545	3.85E-13	12.415063		6	32688236				0.027924	0.00384541	I	D							NA/NA/NA/	NA/NA/NA/		D	I		2.79E-02	I	Y	4.80E-01	NA
rs112742095	3.92E-13	12.40649795	HLA-DRB5	6	32489354	intron		6	-0.0440907	0.00607376	T	C							NA/NA/NA/	NA/NA/NA/		C	T		-4.41E-02	I	Y	7.34E-01	NA
rs11953786	3.97E-13	12.40069783	FNIP1	5	131071440	intron		6	0.0271198	0.00373697	T	A							NA/NA/NA/	NA/NA/NA/		A	T		2.71E-02	I	Y	5.81E-01	NA
rs9271650	4.00E-13	12.39826477		6	32592383			7	0.0390772	0.00538503	T	C							NA/NA/NA/	NA/NA/NA/		C	T		3.91E-02	I	Y	2.51E-01	NA
rs9275949	4.03E-13	12.39434701		6	32693124			6	0.0316168	0.00435782	G	A							NA/NA/NA/	NA/NA/NA/		A	G		3.16E-02	I	Y	2.48E-01	NA
rs9275697	4.09E-13	12.38810577		6	32687960			6	-0.0314441	0.00433518	T	A							NA/NA/NA/	NA/NA/NA/		A	T		-3.14E-02	I	Y	7.66E-01	NA
rs3128759	4.18E-13	12.37917504	C2	6	31885930	intron		7	-0.0283978	0.0039167	T	C							NA/NA/NA/	NA/NA/NA/		C	T		-2.84E-02	I	Y	6.64E-01	NA
rs2524157	4.20E-13	12.37636312		6	31260331			7	0.0270764	0.00373489	G	C							NA/NA/NA/	NA/NA/NA/		C	G		2.71E-02	I	Y	4.05E-01	NA
rs3129741	4.23E-13	12.37319684		6	32687102			6	0.0314265	0.00433554	G	A							NA/NA/NA/	NA/NA/NA/		A	G		3.14E-02	I	Y	2.34E-01	NA
rs1910030	4.24E-13	12.37239862	RAPGEF6	5	130892114	intron		6	0.0281945	0.00388979	T	G							NA/NA/NA/	NA/NA/NA/		G	T		2.82E-02	I	Y	5.39E-01	NA
rs2905709	4.28E-13	12.36876023		6	31364569			5	0.0279046	0.00385039	T	C							NA/NA/NA/	NA/NA/NA/		C	T		2.79E-02	I	Y	6.33E-01	NA
rs2051600	4.36E-13	12.36016601	HLA-DQA2	6	32709309	intron	0.54768	4	-0.0315978	0.00436162	G	A							NA/NA/NA/	NA/NA/NA/		A	G		-3.16E-02	I	Y	7.51E-01	NA
rs31251	4.38E-13	12.35899316	RAPGEF6	5	130833946	intron	0.001786	1f	0.0269619	0.00372189	T	C							NA/NA/NA/	12779/34413/22497/		C	T		2.70E-02	I	Y	5.72E-01	NA
rs2075726	4.44E-13	12.35301629	CSF2RB	22	37310046	intron	5.480839	5	0.0265793	0.00367002	G	A							NA/NA/NA/	21613/42306/20974/		A	G		2.66E-02	I	Y	4.93E-01	NA
rs28732243	4.54E-13	12.34305513		6	32444088			7	-0.029738	0.0041079	G	C							NA/NA/NA/	NA/NA/NA/		C	G		-2.97E-02	I	Y	4.66E-01	NA
rs9264610	4.59E-13	12.33865024	HLA-C	6	31237723	intron		5	0.0333487	0.00460743	G	A							NA/NA/NA/	0/6468/7226/		A	G		3.33E-02	I	Y	3.57E-01	NA
rs324012	4.60E-13	12.33761053	STAT6	12	57502981	intron		7	-0.0268021	0.00370324	T	C							NA/NA/NA/	NA/NA/NA/		C	T		-2.68E-02	I	Y	4.34E-01	NA
rs9276036	4.60E-13	12.33705905		6	32695432			7	-0.0311451	0.00430341	T	C							NA/NA/NA/	NA/NA/NA/		C	T		-3.11E-02	I	Y	7.55E-01	NA
rs9276037	4.60E-13	12.3367864		6	32695434			7	-0.0311446	0.0043034	G	A							NA/NA/NA/	NA/NA/NA/		A	G		-3.11E-02	I	Y	7.55E-01	NA
rs9264086	4.61E-13	12.33674962		6	31201684			6	0.0265927	0.00367444	G	A							NA/NA/NA/	NA/NA/NA/		A	G		2.66E-02	I	Y	5.33E-01	NA
rs9276038	4.61E-13	12.33650638		6	32695437			7	0.0311442	0.0043034	T	C							NA/NA/NA/	NA/NA/NA/		C	T		3.11E-02	I	Y	2.45E-01	NA
rs1050420	4.67E-13	12.3311288	HLA-C	6	31239518	exon		4	-0.0273124	0.0037748	T	C							NA/NA/NA/	NA/NA/NA/		C	T		-2.73E-02	I	Y	4.04E-01	NA
rs12195582	4.78E-13	12.32069296		6	32444544			7	-0.0283427	0.00391894	T	C							NA/NA/NA/	NA/NA/NA/		C	T		-2.83E-02	I	Y	4.41E-01	NA
rs3104399	4.79E-13	12.32001823		6	32685911		5.958357	7	0.0313613	0.00433648	T	A							NA/NA/NA/	NA/NA/NA/		A	T		3.14E-02	I	Y	2.34E-01	NA
rs9264670	4.83E-13	12.31626242	HLA-C	6	31239722	intron		3a	-0.0364774	0.00504473	C	A							NA/NA/NA/	NA/NA/NA/		A	C		-3.65E-02	I	Y	8.43E-01	NA
rs2844603	4.85E-13	12.31467574		6	31250854			6	-0.0270641	0.00374315	G	A							NA/NA/NA/	5388/27189/24855/		A	G		-2.71E-02	I	Y	5.95E-01	NA
rs148498299	4.97E-13	12.30348024		6	32697310				0.031062	0.00429817	I	D							NA/NA/NA/	NA/NA/NA/		D	I		3.11E-02	I	Y	2.45E-01	NA
rs3179865	5.16E-13	12.28724679	HLA-B	6	31324194	exon		4	0.0376486	0.00521308	G	A							NA/NA/NA/	NA/NA/NA/		A	G		3.76E-02	I	Y	6.70E-01	NA
rs2523461	5.16E-13	12.28703732		6	31364776			3a	-0.0277572	0.00384361	G	A							NA/NA/NA/	NA/NA/NA/		A	G		-2.78E-02	I	Y	3.70E-01	NA
rs13157685	5.17E-13	12.28656322	RAPGEF6	5	130960231	intron		6	0.0270338	0.00374351	T	A							NA/NA/NA/	NA/NA/NA/		A	T		2.70E-02	I	Y	5.86E-01	NA
rs713031	5.19E-13	12.28480252	HLA-B	6	31324666	exon		4	-0.0287572	0.00398247	C	A							NA/NA/NA/	NA/NA/NA/		A	C		-2.88E-02	I	Y	5.51E-01	NA
rs2844604	5.26E-13	12.27907206		6	31250507			7	-0.0269796	0.00373723	G	A							NA/NA/NA/	NA/NA/NA/		A	G		-2.70E-02	I	Y	5.96E-01	NA
rs763024	5.27E-13	12.27818114		6	32691944		0.568383	7	0.0268304	0.0037167	G	A							NA/NA/NA/	NA/NA/NA/		A	G		2.68E-02	I	Y	4.51E-01	NA
rs9262549	5.28E-13	12.27695747	MUC22	6	30997692	exon	2.068538	7	0.0294255	0.0040764	G	C							NA/NA/NA/	7533/6219/1329/		C	G		2.94E-02	I	Y	2.89E-01	NA
rs112668737	5.30E-13	12.27583886	HLA-DRB5	6	32489345	intron		6	-0.0438268	0.00607157	C	A							NA/NA/NA/	NA/NA/NA/		A	C		-4.38E-02	I	Y	7.33E-01	NA
rs2853939	5.30E-13	12.27570037		6	31250642		1.27114	7	0.0269755	0.0037372	T	C							NA/NA/NA/	NA/NA/NA/		C	T		2.70E-02	I	Y	4.04E-01	NA
rs2523599	5.32E-13	12.27445915		6	31241092			4	-0.0275511	0.00381715	G	C							NA/NA/NA/	NA/NA/NA/		C	G		-2.76E-02	I	Y	6.40E-01	NA
rs17209873	5.34E-13	12.27252788		6	32446010			6	0.0284742	0.00394535	T	C							NA/NA/NA/	NA/NA/NA/		C	T		2.85E-02	I	Y	5.57E-01	NA
rs41556321	5.41E-13	12.26681959	HLA-C	6	31237987	exon		5	-0.0476914	0.00660974	T	C							NA/NA/NA/	NA/NA/NA/		C	T		-4.77E-02	I	Y	9.66E-02	NA
rs7702182	5.49E-13	12.26035014	FNIP1	5	131068095	intron		7	0.0269013	0.00372941	G	C							NA/NA/NA/	NA/NA/NA/		C	G		2.69E-02	I	Y	5.82E-01	NA
rs11743941	5.52E-13	12.25769444	C5orf56	5	131779201	intron		7	-0.0322328	0.00446906	T	C							NA/NA/NA/	NA/NA/NA/		C	T		-3.22E-02	I	Y	2.15E-01	NA
rs7381988	5.54E-13	12.2566894		6	31246703		1.434228	6	0.036388	0.00504539	G	A							NA/NA/NA/	47371/16296/1524/		A	G		3.64E-02	I	Y	1.57E-01	NA
rs112439032	5.57E-13	12.2543897		6	31247770				0.0416528	0.00577596	I	D							NA/NA/NA/	NA/NA/NA/		D	I		4.17E-02	I	Y	8.84E-01	NA
rs11744116	5.65E-13	12.24813684	C5orf56	5	131779760	intron	0.31902	6	-0.0322177	0.00446882	T	C							NA/NA/NA/	NA/NA/NA/		C	T		-3.22E-02	I	Y	2.15E-01	NA
rs41540117	5.65E-13	12.24801382	HLA-C	6	31238027	exon		6	0.0472708	0.00655681	C	A							NA/NA/NA/	NA/NA/NA/		A	C		4.73E-02	I	Y	9.06E-01	NA
rs2853938	5.68E-13	12.24567078		6	31251477			7	0.0269387	0.00373698	T	C							NA/NA/NA/	NA/NA/NA/		C	T		2.69E-02	I	Y	4.04E-01	NA
rs9268502	5.69E-13	12.24507706		6	32376932		2.05616	7	-0.0263952	0.00366168	T	C							NA/NA/NA/	NA/NA/NA/		C	T		-2.64E-02	I	Y	5.18E-01	NA
rs9268501	5.70E-13	12.24408781		6	32376882		2.056603	7	0.0263973	0.00366213	T	G							NA/NA/NA/	NA/NA/NA/		G	T		2.64E-02	I	Y	4.82E-01	NA
rs2535298	5.81E-13	12.23587844		6	31059462		0.004184	7	0.0348672	0.00483889	G	A							NA/NA/NA/	NA/NA/NA/		A	G		3.49E-02	I	Y	1.76E-01	NA
rs1531616	5.81E-13	12.23553543		19	5828380			4	-0.0305871	0.00424496	G	A							NA/NA/NA/	NA/NA/NA/		A	G		-3.06E-02	I	Y	7.50E-01	NA
rs2524059	5.88E-13	12.23062711		6	31250823			6	-0.0270222	0.00375103	G	C							NA/NA/NA/	NA/NA/NA/		C	G		-2.70E-02	I	Y	5.93E-01	NA
rs4706034	5.90E-13	12.22920762	FNIP1	5	131063353	intron		7	-0.0374961	0.00520525	G	A							NA/NA/NA/	NA/NA/NA/		A	G		-3.75E-02	I	Y	8.15E-01	NA
rs67966517	5.96E-13	12.22510292		6	32694350				0.0310934	0.0043172	I	D							NA/NA/NA/	NA/NA/NA/		D	I		3.11E-02	I	Y	2.50E-01	NA
rs9275982	5.99E-13	12.22278784		6	32693942			6	-0.0310893	0.00431706	G	A							NA/NA/NA/	NA/NA/NA/		A	G		-3.11E-02	I	Y	7.48E-01	NA
rs2213140	6.00E-13	12.22168303		6	31261185			4	0.0269112	0.00373706	T	C							NA/NA/NA/	NA/NA/NA/		C	T		2.69E-02	I	Y	4.05E-01	NA
rs2243866	6.02E-13	12.22051318		6	31261196			3a	0.0269097	0.00373706	G	A							NA/NA/NA/	NA/NA/NA/		A	G		2.69E-02	I	Y	4.05E-01	NA
rs28732242	6.04E-13	12.21902634		6	32444078			6	0.0293325	0.00407375	G	A							NA/NA/NA/	NA/NA/NA/		A	G		2.93E-02	I	Y	5.37E-01	NA
rs6926737	6.04E-13	12.21894868		6	32375745		1.281708	6	0.0263625	0.00366131	G	A							NA/NA/NA/	17828/33068/15419/		A	G		2.64E-02	I	Y	4.82E-01	NA
rs9378264	6.05E-13	12.21823099		6	32443451			7	0.0281751	0.00391314	G	A							NA/NA/NA/	NA/NA/NA/		A	G		2.82E-02	I	Y	5.67E-01	NA
rs6867325	6.05E-13	12.2181262	C5orf56	5	131784005	intron	2.284949	5	0.0321676	0.0044677	G	A							NA/NA/NA/	NA/NA/NA/		A	G		3.22E-02	I	Y	7.85E-01	NA
rs28895258	6.07E-13	12.21651663		6	32445117			7	-0.0283373	0.00393597	T	C							NA/NA/NA/	NA/NA/NA/		C	T		-2.83E-02	I	Y	4.29E-01	NA
rs28895257	6.08E-13	12.21601643		6	32445114			7	-0.0283366	0.00393596	G	A							NA/NA/NA/	NA/NA/NA/		A	G		-2.83E-02	I	Y	4.29E-01	NA
rs2524053	6.09E-13	12.2156181		6	31252469		0.246536	6	0.026904	0.00373706	T	G							NA/NA/NA/	NA/NA/NA/		G	T		2.69E-02	I	Y	4.04E-01	NA
rs3763045	6.09E-13	12.2154362		19	5822490		1.194927	4	-0.0304005	0.00422277	C	A							NA/NA/NA/	5381/31609/47354/		A	C		-3.04E-02	I	Y	7.49E-01	NA
rs11746464	6.11E-13	12.21384437	RAPGEF6	5	130857727	intron	0.004426	6	-0.0268832	0.00373446	T	G							NA/NA/NA/	22992/32195/11069/		G	T		-2.69E-02	I	Y	4.13E-01	NA
rs112514637	6.14E-13	12.21214933		6	31232197				0.0428561	0.00595376	I	D							NA/NA/NA/	NA/NA/NA/		D	I		4.29E-02	I	Y	8.92E-01	NA
rs9268503	6.14E-13	12.2118868		6	32377061		1.512429	7	-0.0263809	0.003665	T	C							NA/NA/NA/	15435/33081/17821/		C	T		-2.64E-02	I	Y	5.18E-01	NA
rs1131112	6.17E-13	12.20970146	HLA-B	6	31324184	exon		4	-0.0555361	0.00771615	G	C							NA/NA/NA/	NA/NA/NA/		C	G		-5.55E-02	I	Y	1.04E-01	NA
rs9268504	6.18E-13	12.20922732		6	32377116		1.512313	7	-0.0263782	0.00366505	G	C							NA/NA/NA/	NA/NA/NA/		C	G		-2.64E-02	I	Y	5.18E-01	NA
rs9268467	6.18E-13	12.20898482		6	32352737			7	-0.0324139	0.0045037	C	A							NA/NA/NA/	NA/NA/NA/		A	C		-3.24E-02	I	Y	7.47E-01	NA
rs9282257	6.28E-13	12.20207148		6	32701539				-0.0311499	0.00432939	I	D							NA/NA/NA/	NA/NA/NA/		D	I		-3.11E-02	I	Y	7.46E-01	NA
rs2524161	6.30E-13	12.20065325		6	31259798		0.406636	6	-0.026886	0.003737	G	C							NA/NA/NA/	NA/NA/NA/		C	G		-2.69E-02	I	Y	5.96E-01	NA
rs3763314	6.31E-13	12.20025499		6	32376618			7	-0.0263414	0.00366137	T	C							NA/NA/NA/	NA/NA/NA/		C	T		-2.63E-02	I	Y	5.18E-01	NA
rs968154	6.33E-13	12.19836583		6	32380785			7	0.0263794	0.00366696	G	A							NA/NA/NA/	NA/NA/NA/		A	G		2.64E-02	I	Y	4.81E-01	NA
rs4502931	6.34E-13	12.19773542		6	32380782		2.192907	7	0.0263778	0.00366683	T	A							NA/NA/NA/	NA/NA/NA/		A	T		2.64E-02	I	Y	4.81E-01	NA
rs2524159	6.35E-13	12.19723995		6	31259930		0.399855	7	-0.0268821	0.00373702	G	A							NA/NA/NA/	NA/NA/NA/		A	G		-2.69E-02	I	Y	5.96E-01	NA
rs2524163	6.39E-13	12.19445769		6	31259579		0.451749	6	-0.0268742	0.00373637	T	C							NA/NA/NA/	13273/39276/28868/		C	T		-2.69E-02	I	Y	5.96E-01	NA
rs9276276	6.51E-13	12.18657715		6	32702422			7	0.0311343	0.00433016	G	A							NA/NA/NA/	NA/NA/NA/		A	G		3.11E-02	I	Y	2.57E-01	NA
rs28895241	6.52E-13	12.18601559		6	32443665			5	0.0283158	0.00393822	T	C							NA/NA/NA/	NA/NA/NA/		C	T		2.83E-02	I	Y	5.69E-01	NA
rs2859102	6.57E-13	12.18228791		6	32699054		1.489374	7	0.030728	0.00427444	G	C							NA/NA/NA/	NA/NA/NA/		C	G		3.07E-02	I	Y	2.42E-01	NA
rs4935356	6.64E-13	12.17775606	HLA-DRA	6	32412388	intron		1f	0.0268235	0.00373205	T	G							NA/NA/NA/	NA/NA/NA/		G	T		2.68E-02	I	Y	5.14E-01	NA
rs2524156	6.70E-13	12.17388242		6	31260397		0.522817	6	-0.0268505	0.00373644	G	A							NA/NA/NA/	10789/31845/23580/		A	G		-2.69E-02	I	Y	5.96E-01	NA
rs9276390	6.72E-13	12.17234904		6	32708254			6	0.030652	0.00426572	G	A							NA/NA/NA/	NA/NA/NA/		A	G		3.07E-02	I	Y	2.92E-01	NA
rs3873388	6.73E-13	12.17230319		6	31275827			2b	-0.028632	0.00398462	G	A							NA/NA/NA/	NA/NA/NA/		A	G		-2.86E-02	I	Y	3.19E-01	NA
rs34724059	6.76E-13	12.16998585		6	32705152				-0.0266085	0.00370339	I	D							NA/NA/NA/	NA/NA/NA/		D	I		-2.66E-02	I	Y	5.51E-01	NA
rs9271406	6.80E-13	12.16772874		6	32587588			7	-0.0272876	0.00379829	G	A							NA/NA/NA/	NA/NA/NA/		A	G		-2.73E-02	I	Y	4.76E-01	NA
rs9275977	6.84E-13	12.1646716		6	32693850			6	-0.0310942	0.00432873	T	A							NA/NA/NA/	NA/NA/NA/		A	T		-3.11E-02	I	Y	7.42E-01	NA
rs2394986	6.85E-13	12.16453646		6	31327177			7	-0.0471486	0.00656375	T	C							NA/NA/NA/	NA/NA/NA/		C	T		-4.71E-02	I	Y	9.30E-02	NA
rs6906730	6.87E-13	12.16322663		6	32379445			7	0.0262913	0.00366033	T	C							NA/NA/NA/	NA/NA/NA/		C	T		2.63E-02	I	Y	4.82E-01	NA
[truncated: 8,001 more rows]
