# Supplementary material for: GWAS of self-reported mosquito bite size, itch intensity and attractiveness to mosquitoes implicates immune-related predisposition loci
Source: Hum Mol Genet. 2017 Feb 11;26(7):1391–406. doi: 10.1093/hmg/ddx036 (PMC5390679; doi:10.1093/hmg/ddx036)
Supplement: Supplementary Data [file ddx036_Supp.zip › Itch intensity_bite size adjusted and excluding responders positive for common immune-related conditions.csv]

Probe ID	p-value	-log 10 p-value	RS Gene	Chromosome	Position	Exon/Intron	Recombination Rate	Regulome Score	Beta	Standard Error	Effect Allele	Other Allele	DIRECTION_OF_EFFECT	HWE_CONTROLS	ODDS_RATIO	HWE_CASES	HWE_TOTAL_STUDIES	MAF	GENOTYPE_COUNTS_CASES	GENOTYPE_COUNTS_CONTROLS	TOTAL_NUMBER_GENOTYPED	ALLELE1	ALLELE2	GOOD_CLUSTERING	EFFECT	GENOTYPED_IMPUTED	RSQ	dose.b.0	dose.b.1	HETISQ	HETPVAL	CI95LOW	CI95HIGH	IMPUTATION_COUNTS_CONTROLS	IMPUTATION_COUNTS_CASES	EAF
rs2248116	5.30E-22	21.27574544	C5orf56	5	131804347	intron	0.039534	7	0.0342719	0.0035534	C	A							NA/NA/NA/	NA/NA/NA/		A	C		3.43E-02	I	Y	4.12E-01	NA
rs11741255	6.19E-22	21.20858236	C5orf56	5	131811182	intron	7.382394	5	-0.034407	0.00357329	G	A							NA/NA/NA/	NA/NA/NA/		A	G		-3.44E-02	I	Y	5.91E-01	NA
rs72797306	6.72E-22	21.172475	C5orf56	5	131800750	intron		4	-0.0339462	0.00352857	G	C							NA/NA/NA/	NA/NA/NA/		C	G		-3.39E-02	I	Y	5.87E-01	NA
rs2522057	6.74E-22	21.17143741	C5orf56	5	131801947	intron	0.425485	1f	0.0339575	0.00352984	G	C							NA/NA/NA/	NA/NA/NA/		C	G		3.40E-02	I	Y	4.13E-01	NA
rs2706336	6.99E-22	21.15552096	C5orf56	5	131799961	intron	0.010028	4	0.03393	0.00352837	T	C							NA/NA/NA/	NA/NA/NA/		C	T		3.39E-02	I	Y	4.13E-01	NA
rs2522052	7.68E-22	21.11478866	C5orf56	5	131798487	intron	0.071296	7	-0.0338818	0.0035269	T	C							NA/NA/NA/	NA/NA/NA/		C	T		-3.39E-02	I	Y	5.87E-01	NA
rs2706396	8.05E-22	21.09398784	C5orf56	5	131796809	intron		4	-0.03386	0.00352644	C	A							NA/NA/NA/	NA/NA/NA/		A	C		-3.39E-02	I	Y	5.87E-01	NA
rs72797303	1.19E-21	20.92569932	C5orf56	5	131796163	intron		3a	-0.0338782	0.00354313	T	C							NA/NA/NA/	NA/NA/NA/		C	T		-3.39E-02	I	Y	5.90E-01	NA
rs4705950	1.36E-21	20.86581333	C5orf56	5	131793286	intron	0.197496	4	0.0336798	0.00352765	T	C							NA/NA/NA/	NA/NA/NA/		C	T		3.37E-02	I	Y	4.13E-01	NA
rs11951091	2.88E-21	20.54086243	C5orf56	5	131786595	intron	4.99378	5	-0.0333926	0.00352635	G	A							NA/NA/NA/	NA/NA/NA/		A	G		-3.34E-02	I	Y	5.87E-01	NA
rs146604341	2.89E-21	20.53932011	C5orf56	5	131786450	intron			0.0334076	0.00352808	I	D							NA/NA/NA/	NA/NA/NA/		D	I		3.34E-02	I	Y	4.13E-01	NA
rs12515180	4.07E-21	20.39060838	C5orf56	5	131785684	intron	1.582005	6	0.0332529	0.0035251	T	C							NA/NA/NA/	NA/NA/NA/		C	T		3.33E-02	I	Y	4.13E-01	NA
rs12521868	4.82E-21	20.31720803	C5orf56	5	131784393	intron	2.056066	6	0.033174	0.00352336	T	G							NA/NA/NA/	23741/33732/11734/		G	T		3.32E-02	I	Y	4.13E-01	NA
rs147386065	6.39E-21	20.19455488	C5orf56	5	131766763	intron			-0.0330626	0.00352267	I	D							NA/NA/NA/	NA/NA/NA/		D	I		-3.31E-02	I	Y	5.83E-01	NA
rs2188962	7.15E-21	20.14577111	C5orf56	5	131770805	intron	0.117813	2a	0.0329944	0.00351984	T	C							NA/NA/NA/	23537/33784/11884/		C	T		3.30E-02	I	Y	4.16E-01	NA
rs17622378	9.11E-21	20.04053359	C5orf56	5	131778452	intron	0.317435	6	0.0329616	0.00352598	G	A							NA/NA/NA/	NA/NA/NA/		A	G		3.30E-02	I	Y	4.14E-01	NA
rs6866614	9.38E-21	20.0276282	C5orf56	5	131787137	intron	1.31749	5	-0.0331235	0.00354449	G	A							NA/NA/NA/	NA/NA/NA/		A	G		-3.31E-02	I	Y	5.86E-01	NA
rs2706403	1.35E-20	19.87119377	C5orf56	5	131799012	intron		7	-0.0329924	0.00354497	G	A							NA/NA/NA/	NA/NA/NA/		A	G		-3.30E-02	I	Y	5.75E-01	NA
rs17516457	2.29E-20	19.63949557		5	131590387		0.052014	4	-0.0328262	0.00354882	T	C							NA/NA/NA/	NA/NA/NA/		C	T		-3.28E-02	I	Y	5.99E-01	NA
rs12521097	2.54E-20	19.59523297		5	131575338		0.772525	7	-0.0320898	0.0034733	G	A							NA/NA/NA/	11497/26725/15477/		A	G		-3.21E-02	I	Y	5.37E-01	NA
rs1050152	3.34E-20	19.47592079	SLC22A4	5	131676320	exon		6	0.0324181	0.00352006	T	C							NA/NA/NA/	23256/33923/12028/		C	T		3.24E-02	I	Y	4.19E-01	NA
rs10075801	4.16E-20	19.38106956	SLC22A4	5	131677642	intron		6	0.0319305	0.00347599	G	A							NA/NA/NA/	NA/NA/NA/		A	G		3.19E-02	I	Y	4.62E-01	NA
rs56399423	4.32E-20	19.36452631	SLC22A4	5	131672657	intron		7	-0.0323279	0.00352083	T	C							NA/NA/NA/	NA/NA/NA/		C	T		-3.23E-02	I	Y	5.81E-01	NA
rs10060615	4.56E-20	19.34116756	SLC22A5	5	131708877	intron		7	-0.031897	0.00347609	T	C							NA/NA/NA/	NA/NA/NA/		C	T		-3.19E-02	I	Y	5.37E-01	NA
rs3844312	6.00E-20	19.22207174		5	131582356		0.0188	5	0.0318269	0.00347968	T	C							NA/NA/NA/	10024/3244/3391/		C	T		3.18E-02	I	Y	4.49E-01	NA
rs4594848	6.10E-20	19.21458118		5	131586598		0.612783	1f	-0.0318179	0.00347941	C	A							NA/NA/NA/	11426/27924/17194/		A	C		-3.18E-02	I	Y	5.51E-01	NA
rs35260072	6.66E-20	19.17651012	SLC22A4	5	131630852	intron		4	0.0324382	0.00355092	C	A							NA/NA/NA/	NA/NA/NA/		A	C		3.24E-02	I	Y	4.17E-01	NA
rs11949055	7.25E-20	19.13976803		5	131576737			7	-0.0317537	0.00347949	T	C							NA/NA/NA/	NA/NA/NA/		C	T		-3.18E-02	I	Y	5.51E-01	NA
rs6863213	7.73E-20	19.11189018		5	131575932			6	0.0317293	0.00347947	T	C							NA/NA/NA/	NA/NA/NA/		C	T		3.17E-02	I	Y	4.49E-01	NA
rs4705928	8.81E-20	19.05500191		5	131578637			7	0.031676	0.00347905	T	C							NA/NA/NA/	NA/NA/NA/		C	T		3.17E-02	I	Y	4.50E-01	NA
rs10058074	9.71E-20	19.01281074	LOC553103	5	131686146	intron	0.306398	6	-0.0316062	0.00347542	G	A							NA/NA/NA/	11405/26740/15520/		A	G		-3.16E-02	I	Y	5.38E-01	NA
rs2089855	1.02E-19	18.99043014		5	131573529		1.03807	1f	0.0316204	0.00347912	G	A							NA/NA/NA/	21047/34146/13994/		A	G		3.16E-02	I	Y	4.49E-01	NA
rs7701414	1.03E-19	18.98809984		5	131585958		0.120394	1f	0.0316199	0.00347929	G	A							NA/NA/NA/	NA/NA/NA/		A	G		3.16E-02	I	Y	4.50E-01	NA
rs55722650	1.25E-19	18.90437392	PDLIM4	5	131607300	intron		4	0.0320895	0.00353915	T	C							NA/NA/NA/	NA/NA/NA/		C	T		3.21E-02	I	Y	4.06E-01	NA
rs17622208	1.25E-19	18.90322898	SLC22A5	5	131717050	intron	0.140814	6	-0.0314779	0.0034718	G	A							NA/NA/NA/	15094/34496/19617/		A	G		-3.15E-02	I	Y	5.33E-01	NA
rs2631360	1.36E-19	18.86623442	SLC22A5	5	131707429	intron		1f	0.0314428	0.00347149	G	A							NA/NA/NA/	NA/NA/NA/		A	G		3.14E-02	I	Y	4.72E-01	NA
rs200838	1.39E-19	18.85678841	SLC22A5	5	131710399	intron		7	-0.0314341	0.00347144	C	A							NA/NA/NA/	NA/NA/NA/		A	C		-3.14E-02	I	Y	5.28E-01	NA
rs11950562	1.43E-19	18.84494346	SLC22A4	5	131652529	intron	0.028908	6	0.0314887	0.00347862	C	A							NA/NA/NA/	NA/NA/NA/		A	C		3.15E-02	I	Y	4.66E-01	NA
rs111547866	1.56E-19	18.80793459		5	131564501			5	0.03168	0.00350335	T	C							NA/NA/NA/	NA/NA/NA/		C	T		3.17E-02	I	Y	4.45E-01	NA
rs11242109	1.59E-19	18.79962836	SLC22A4	5	131677047	intron		7	0.0313876	0.00347183	T	G							NA/NA/NA/	NA/NA/NA/		G	T		3.14E-02	I	Y	4.71E-01	NA
rs72795121	1.61E-19	18.79371666	SLC22A4	5	131638324	intron		5	-0.0315279	0.00348792	T	A							NA/NA/NA/	NA/NA/NA/		A	T		-3.15E-02	I	Y	5.39E-01	NA
rs4705927	1.64E-19	18.78607072		5	131578608			7	0.0315091	0.00348658	G	C							NA/NA/NA/	NA/NA/NA/		C	G		3.15E-02	I	Y	5.46E-01	NA
rs4705938	1.86E-19	18.73147351	LOC553103	5	131694077	intron	0.00298	1f	-0.0313347	0.00347258	T	C							NA/NA/NA/	NA/NA/NA/		C	T		-3.13E-02	I	Y	5.34E-01	NA
rs112688207	1.90E-19	18.72225788		5	131564636			7	0.0316005	0.00350293	T	C							NA/NA/NA/	NA/NA/NA/		C	T		3.16E-02	I	Y	4.45E-01	NA
rs72793280	1.99E-19	18.70026613	P4HA2	5	131562900	exon		5	0.031535	0.00349782	T	C							NA/NA/NA/	NA/NA/NA/		C	T		3.15E-02	I	Y	4.48E-01	NA
rs2631367	2.10E-19	18.67852378	SLC22A5	5	131705458	exon		4	-0.0312731	0.00347089	G	C							NA/NA/NA/	15103/34468/18413/		C	G		-3.13E-02	I	Y	5.29E-01	NA
rs10058655	2.11E-19	18.67510256		5	131570896		0.56864	5	0.0313807	0.00348317	T	A							NA/NA/NA/	NA/NA/NA/		A	T		3.14E-02	I	Y	4.49E-01	NA
rs112537099	2.96E-19	18.52834018		5	131591725			5	0.0312222	0.00347994	G	C							NA/NA/NA/	NA/NA/NA/		C	G		3.12E-02	I	Y	4.50E-01	NA
rs113823725	3.04E-19	18.51782556	P4HA2	5	131563501	exon		4	0.0313624	0.00349661	G	C							NA/NA/NA/	NA/NA/NA/		C	G		3.14E-02	I	Y	4.48E-01	NA
rs7720230	3.05E-19	18.51545532		5	131592405			1f	-0.0312093	0.00347976	T	G							NA/NA/NA/	10919/26580/16238/		G	T		-3.12E-02	I	Y	5.50E-01	NA
rs72793283	3.52E-19	18.45386591		5	131566941			6	-0.0311907	0.00348377	G	A							NA/NA/NA/	NA/NA/NA/		A	G		-3.12E-02	I	Y	5.52E-01	NA
rs17622656	3.78E-19	18.42300137	IRF1	5	131820997	intron	0.001929	1f	-0.0321963	0.00359925	G	A							NA/NA/NA/	7204/25142/21394/		A	G		-3.22E-02	I	Y	6.32E-01	NA
rs11955347	4.05E-19	18.39211518		5	131567924		0.069426	6	-0.0311173	0.00348168	G	A							NA/NA/NA/	10816/26572/16351/		A	G		-3.11E-02	I	Y	5.52E-01	NA
rs10900809	4.36E-19	18.36092609	IRF1	5	131826322	exon		4	-0.0321326	0.00359849	G	A							NA/NA/NA/	NA/NA/NA/		A	G		-3.21E-02	I	Y	6.32E-01	NA
rs11242115	4.61E-19	18.33622089	IRF1	5	131826413	exon		4	-0.0321089	0.00359838	G	C							NA/NA/NA/	9225/32489/26851/		C	G		-3.21E-02	I	Y	6.32E-01	NA
rs6871350	4.70E-19	18.32822382		5	131580220		0.018894	6	-0.0310959	0.00348565	T	C							NA/NA/NA/	NA/NA/NA/		C	T		-3.11E-02	I	Y	4.47E-01	NA
rs6149247	4.89E-19	18.31032184		5	131582372				-0.0310815	0.00348582	I	D							NA/NA/NA/	NA/NA/NA/		D	I		-3.11E-02	I	Y	4.47E-01	NA
rs28472559	4.99E-19	18.30148103		5	131581611			6	-0.0310722	0.00348566	G	A							NA/NA/NA/	NA/NA/NA/		A	G		-3.11E-02	I	Y	4.47E-01	NA
rs2171247	5.13E-19	18.2900342		5	131580234			7	0.0310629	0.00348576	T	G							NA/NA/NA/	NA/NA/NA/		G	T		3.11E-02	I	Y	5.53E-01	NA
rs35388762	5.17E-19	18.28634988		5	131565961				-0.0311986	0.00350135	I	D							NA/NA/NA/	NA/NA/NA/		D	I		-3.12E-02	I	Y	5.55E-01	NA
rs6890009	5.19E-19	18.28459339		5	131580033		0.019139	6	-0.0310566	0.00348559	C	A							NA/NA/NA/	NA/NA/NA/		A	C		-3.11E-02	I	Y	4.47E-01	NA
rs199834894	5.35E-19	18.27191418			0				-0.0311991	0.00350286	I	D							NA/NA/NA/	NA/NA/NA/		D	I		-3.12E-02	I	Y	5.55E-01	NA
rs4705926	5.37E-19	18.26964254	P4HA2	5	131561758	intron		5	0.031142	0.00349668	T	C							NA/NA/NA/	NA/NA/NA/		C	T		3.11E-02	I	Y	4.51E-01	NA
rs4705929	5.41E-19	18.26690149		5	131584178			6	0.0310418	0.0034857	T	G							NA/NA/NA/	NA/NA/NA/		G	T		3.10E-02	I	Y	5.53E-01	NA
rs112300250	5.53E-19	18.25736519		5	131583292			6	-0.0310323	0.00348559	G	A							NA/NA/NA/	NA/NA/NA/		A	G		-3.10E-02	I	Y	4.47E-01	NA
rs4330455	6.13E-19	18.21265431		5	131586349		0.327889	5	-0.0309865	0.00348492	T	C							NA/NA/NA/	NA/NA/NA/		C	T		-3.10E-02	I	Y	4.47E-01	NA
rs72793278	6.32E-19	18.19961977	P4HA2	5	131561372	intron		4	-0.0311177	0.00350099	C	A							NA/NA/NA/	NA/NA/NA/		A	C		-3.11E-02	I	Y	5.49E-01	NA
rs7736284	6.44E-19	18.19099074		5	131588151		0.823954	7	-0.0310037	0.00348904	T	C							NA/NA/NA/	NA/NA/NA/		C	T		-3.10E-02	I	Y	4.47E-01	NA
rs736801	7.68E-19	18.11486673		5	131833599		0.629066	2b	0.0319767	0.00360646	T	C							NA/NA/NA/	NA/NA/NA/		C	T		3.20E-02	I	Y	3.68E-01	NA
rs6867282	9.00E-19	18.04588104		5	131583120			6	-0.0308432	0.00348559	G	C							NA/NA/NA/	NA/NA/NA/		C	G		-3.08E-02	I	Y	4.47E-01	NA
rs162908	9.45E-19	18.02445515		5	131578955			7	-0.0308229	0.00348547	T	A							NA/NA/NA/	NA/NA/NA/		A	T		-3.08E-02	I	Y	4.47E-01	NA
rs4705930	9.50E-19	18.02224714		5	131587686			6	-0.0308426	0.00348791	G	C							NA/NA/NA/	NA/NA/NA/		C	G		-3.08E-02	I	Y	4.47E-01	NA
rs334902	9.72E-19	18.01222607		5	131586559		0.474469	5	0.030809	0.00348514	G	C							NA/NA/NA/	NA/NA/NA/		C	G		3.08E-02	I	Y	5.53E-01	NA
rs2136188	9.81E-19	18.0082761		5	131577514		0.124955	6	0.0308091	0.00348555	T	C							NA/NA/NA/	NA/NA/NA/		C	T		3.08E-02	I	Y	5.53E-01	NA
rs2136186	9.84E-19	18.00721018		5	131578265			7	-0.0308065	0.00348537	G	A							NA/NA/NA/	NA/NA/NA/		A	G		-3.08E-02	I	Y	4.47E-01	NA
rs2136187	9.88E-19	18.00539693		5	131577894		0.019593	6	-0.0308048	0.00348535	T	C							NA/NA/NA/	21227/34171/13794/		C	T		-3.08E-02	I	Y	4.47E-01	NA
rs3763112	1.03E-18	17.98516876		5	131586480		0.383955	5	0.0307805	0.00348466	G	A							NA/NA/NA/	13824/34180/21203/		A	G		3.08E-02	I	Y	5.53E-01	NA
rs1588263	1.05E-18	17.97898032		5	131577158			6	-0.0307849	0.00348579	T	C							NA/NA/NA/	NA/NA/NA/		C	T		-3.08E-02	I	Y	4.47E-01	NA
rs6863548	1.09E-18	17.96080804		5	131575920			6	-0.0307488	0.00348355	G	A							NA/NA/NA/	NA/NA/NA/		A	G		-3.07E-02	I	Y	4.49E-01	NA
rs11952099	1.17E-18	17.93166569		5	131576772			7	0.0307434	0.0034859	G	A							NA/NA/NA/	NA/NA/NA/		A	G		3.07E-02	I	Y	5.53E-01	NA
rs4705931	1.19E-18	17.92550172		5	131588345		1.507052	5	-0.0307736	0.00348996	T	C							NA/NA/NA/	NA/NA/NA/		C	T		-3.08E-02	I	Y	4.47E-01	NA
rs7735891	1.21E-18	17.91716079	PDLIM4	5	131597005	intron		4	0.0306768	0.00347983	T	C							NA/NA/NA/	NA/NA/NA/		C	T		3.07E-02	I	Y	4.54E-01	NA
rs13357280	1.22E-18	17.91355118	PDLIM4	5	131600187	intron		5	0.030666	0.00347897	G	A							NA/NA/NA/	NA/NA/NA/		A	G		3.07E-02	I	Y	4.54E-01	NA
rs7705189	1.37E-18	17.86252562		5	131623358		7.15258	6	0.0308335	0.00350322	G	A							NA/NA/NA/	NA/NA/NA/		A	G		3.08E-02	I	Y	4.59E-01	NA
rs10479000	1.39E-18	17.85806446	PDLIM4	5	131607402	intron		5	-0.0306208	0.00347951	T	C							NA/NA/NA/	NA/NA/NA/		C	T		-3.06E-02	I	Y	5.46E-01	NA
rs2522051	2.86E-18	17.54405328	C5orf56	5	131797578	intron	0.021674	6	0.0302556	0.00347018	T	C							NA/NA/NA/	11473/26689/15568/		C	T		3.03E-02	I	Y	5.38E-01	NA
rs4705849	5.07E-18	17.29533739	P4HA2	5	131559199	intron		5	-0.0306784	0.00354517	T	A							NA/NA/NA/	NA/NA/NA/		A	T		-3.07E-02	I	Y	5.49E-01	NA
rs11739135	2.63E-17	16.57938093		5	131733397		0.076606	1f	-0.0299667	0.00354077	G	C							NA/NA/NA/	11088/33433/24681/		C	G		-3.00E-02	I	Y	5.99E-01	NA
rs12517950	2.94E-17	16.53205761		5	131731326			6	0.029924	0.00354105	G	A							NA/NA/NA/	NA/NA/NA/		A	G		2.99E-02	I	Y	4.01E-01	NA
rs11746555	3.12E-17	16.5054308	SLC22A5	5	131727033	intron	0.272559	7	-0.0299052	0.00354183	G	A							NA/NA/NA/	8581/26028/19134/		A	G		-2.99E-02	I	Y	5.99E-01	NA
rs11748193	3.82E-17	16.41765251	SLC22A5	5	131725329	intron	0.238026	1f	-0.0298286	0.00354268	T	A							NA/NA/NA/	NA/NA/NA/		A	T		-2.98E-02	I	Y	5.99E-01	NA
rs35403253	4.36E-17	16.36011725	FNIP1	5	131080960	intron		6	0.0314338	0.00374024	T	C							NA/NA/NA/	NA/NA/NA/		C	T		3.14E-02	I	Y	3.63E-01	NA
rs6860806	4.78E-17	16.32101298	SLC22A4	5	131640536	intron		7	0.0292859	0.00348906	G	A							NA/NA/NA/	NA/NA/NA/		A	G		2.93E-02	I	Y	5.45E-01	NA
rs2073643	2.46E-16	15.60850914	SLC22A5	5	131723288	intron	0.485696	4	-0.0285243	0.00347922	T	C							NA/NA/NA/	20576/34193/14402/		C	T		-2.85E-02	I	Y	4.54E-01	NA
rs152815	2.66E-16	15.57500409	FNIP1	5	131026218	intron		7	-0.0304878	0.00372293	G	A							NA/NA/NA/	NA/NA/NA/		A	G		-3.05E-02	I	Y	6.31E-01	NA
rs149952891	4.34E-16	15.36214318	FNIP1	5	131062407	intron			-0.0307924	0.00378753	T	C							NA/NA/NA/	NA/NA/NA/		C	T		-3.08E-02	I	Y	6.43E-01	NA
rs35149731	4.85E-16	15.31424483		5	131247790			7	-0.0297127	0.00366076	G	A							NA/NA/NA/	NA/NA/NA/		A	G		-2.97E-02	I	Y	6.32E-01	NA
rs7714191	1.11E-15	14.95500189	ACSL6	5	131341541	intron	0.164716	6	-0.0284501	0.00354942	G	C							NA/NA/NA/	NA/NA/NA/		C	G		-2.85E-02	I	Y	5.96E-01	NA
rs11242103	1.12E-15	14.95258493		5	131404093		0.980128	7	0.028764	0.0035889	G	C							NA/NA/NA/	NA/NA/NA/		C	G		2.88E-02	I	Y	3.82E-01	NA
rs10074490	1.22E-15	14.9130532	ACSL6	5	131340032	intron		7	0.0284019	0.00354868	T	C							NA/NA/NA/	NA/NA/NA/		C	T		2.84E-02	I	Y	4.04E-01	NA
rs721121	1.57E-15	14.80505851		5	131406433		0.996729	4	-0.028056	0.00351895	T	G							NA/NA/NA/	NA/NA/NA/		G	T		-2.81E-02	I	Y	5.78E-01	NA
rs11950815	1.67E-15	14.77682087	RAPGEF6	5	130955487	intron		7	-0.03009	0.00377788	G	A							NA/NA/NA/	NA/NA/NA/		A	G		-3.01E-02	I	Y	6.38E-01	NA
rs4705908	1.79E-15	14.74683167	ACSL6	5	131347520	exon		4	-0.0282456	0.00355012	G	A							NA/NA/NA/	NA/NA/NA/		A	G		-2.82E-02	I	Y	5.95E-01	NA
rs3852206	1.83E-15	14.73864433		5	131415436		0.206005	5	-0.0283618	0.00356577	G	A							NA/NA/NA/	NA/NA/NA/		A	G		-2.84E-02	I	Y	6.11E-01	NA
rs1469149	2.13E-15	14.67207532		5	131408842			5	0.0282477	0.00355993	C	A							NA/NA/NA/	17481/25163/8275/		A	C		2.82E-02	I	Y	3.94E-01	NA
rs10040809	2.19E-15	14.65869014	ACSL6	5	131343017	intron		6	0.0280902	0.00354179	C	A							NA/NA/NA/	NA/NA/NA/		A	C		2.81E-02	I	Y	4.08E-01	NA
rs201778249	2.53E-15	14.59753571			0				0.0279132	0.00352726	I	D							NA/NA/NA/	NA/NA/NA/		D	I		2.79E-02	I	Y	4.14E-01	NA
rs3864277	2.70E-15	14.5680929		5	131420249		0.154638	6	-0.0277847	0.00351479	G	A							NA/NA/NA/	9868/27555/19134/		A	G		-2.78E-02	I	Y	5.81E-01	NA
rs2069803	2.99E-15	14.52478368		5	131400433			2b	-0.0278246	0.00352538	T	C							NA/NA/NA/	10999/31550/22573/		C	T		-2.78E-02	I	Y	5.87E-01	NA
rs6898270	3.14E-15	14.50240421		5	131421190		0.140651	5	0.0277172	0.00351463	T	C							NA/NA/NA/	NA/NA/NA/		C	T		2.77E-02	I	Y	4.20E-01	NA
rs743564	3.18E-15	14.49824943	CSF2	5	131410879	intron	4.005791	5	-0.0281571	0.00357096	T	C							NA/NA/NA/	NA/NA/NA/		C	T		-2.82E-02	I	Y	6.12E-01	NA
rs2069616	3.36E-15	14.47316983		5	131408077		0.993611	5	0.0276538	0.00351035	G	A							NA/NA/NA/	17712/26344/9692/		A	G		2.77E-02	I	Y	4.24E-01	NA
rs2069614	3.43E-15	14.46467296		5	131407601		0.994257	5	-0.0276736	0.00351394	T	C							NA/NA/NA/	NA/NA/NA/		C	T		-2.77E-02	I	Y	5.76E-01	NA
rs7721882	3.50E-15	14.45596174		5	131418948			5	0.0276639	0.00351383	G	A							NA/NA/NA/	NA/NA/NA/		A	G		2.77E-02	I	Y	4.20E-01	NA
rs75953559	4.56E-15	14.34109707	RAPGEF6	5	130941741	intron		6	0.0307913	0.00392762	G	A							NA/NA/NA/	NA/NA/NA/		A	G		3.08E-02	I	Y	3.42E-01	NA
rs4706020	4.61E-15	14.33620865	CDC42SE2	5	130674076	intron	0.000257	6	-0.0296196	0.00377884	G	A							NA/NA/NA/	7409/27183/28288/		A	G		-2.96E-02	I	Y	6.43E-01	NA
rs162890	5.83E-15	14.23407154		5	131623658		4.047921	4	-0.0291539	0.00373354	T	C							NA/NA/NA/	NA/NA/NA/		C	T		-2.92E-02	I	Y	3.38E-01	NA
rs17132288	6.02E-15	14.22067268	ACSL6	5	131336105	intron	0.168023	1f	0.0275748	0.00353307	T	C							NA/NA/NA/	NA/NA/NA/		C	T		2.76E-02	I	Y	4.08E-01	NA
rs10900804	6.24E-15	14.20475486		5	131401845			5	0.0275016	0.00352578	T	C							NA/NA/NA/	NA/NA/NA/		C	T		2.75E-02	I	Y	4.16E-01	NA
rs3091338	6.57E-15	14.18255033		5	131402738		0.974177	6	0.0275047	0.00352911	T	C							NA/NA/NA/	4446/6056/2163/		C	T		2.75E-02	I	Y	4.14E-01	NA
rs4705916	7.06E-15	14.15106675		5	131407493		0.996655	5	-0.0274237	0.00352286	C	A							NA/NA/NA/	NA/NA/NA/		A	C		-2.74E-02	I	Y	5.83E-01	NA
rs1030271	7.48E-15	14.12600784	CDC42SE2	5	130632655	intron	0.250346	7	0.0293179	0.00376973	G	C							NA/NA/NA/	NA/NA/NA/		C	G		2.93E-02	I	Y	3.59E-01	NA
rs11738827	7.85E-15	14.10501418	CDC42SE2	5	130717090	intron		7	0.0296693	0.00381791	T	C							NA/NA/NA/	NA/NA/NA/		C	T		2.97E-02	I	Y	3.53E-01	NA
rs6596070	8.36E-15	14.07775736	P4HA2	5	131556174	intron		5	-0.0273422	0.00352207	T	C							NA/NA/NA/	NA/NA/NA/		C	T		-2.73E-02	I	Y	5.51E-01	NA
rs274555	8.82E-15	14.05470921	SLC22A5	5	131722951	intron	0.596965	1f	-0.0274987	0.0035453	T	C							NA/NA/NA/	NA/NA/NA/		C	T		-2.75E-02	I	Y	4.15E-01	NA
rs162892	9.14E-15	14.03886996		5	131623250		6.37995	5	0.0288034	0.00371572	G	A							NA/NA/NA/	NA/NA/NA/		A	G		2.88E-02	I	Y	6.63E-01	NA
rs3214098	9.48E-15	14.02310142	P4HA2	5	131553428	intron			0.0272423	0.00351643	I	D							NA/NA/NA/	NA/NA/NA/		D	I		2.72E-02	I	Y	4.49E-01	NA
rs11743851	1.10E-14	13.96030437	CDC42SE2	5	130613600	intron	0.005511	5	-0.0291249	0.00376839	T	C							NA/NA/NA/	NA/NA/NA/		C	T		-2.91E-02	I	Y	6.41E-01	NA
rs162891	1.12E-14	13.95270566		5	131623268			6	-0.0282581	0.00365729	T	C							NA/NA/NA/	NA/NA/NA/		C	T		-2.83E-02	I	Y	3.45E-01	NA
rs3843503	1.15E-14	13.9384759		5	131466629			6	-0.0274499	0.00355461	T	A							NA/NA/NA/	NA/NA/NA/		A	T		-2.74E-02	I	Y	5.74E-01	NA
rs2301579	1.24E-14	13.90483414	P4HA2	5	131553340	intron		6	-0.0270775	0.00351089	C	A							NA/NA/NA/	NA/NA/NA/		A	C		-2.71E-02	I	Y	5.52E-01	NA
rs162907	1.59E-14	13.79862473		5	131580152		0.019079	6	-0.0279845	0.00364326	G	A							NA/NA/NA/	29818/31110/8210/		A	G		-2.80E-02	I	Y	3.43E-01	NA
rs7703009	1.80E-14	13.74436091	P4HA2	5	131552385	intron		5	0.0268899	0.00350808	G	C							NA/NA/NA/	NA/NA/NA/		C	G		2.69E-02	I	Y	4.48E-01	NA
rs81598	1.93E-14	13.71479387		5	131587960		3.978287	6	0.0279287	0.00364777	G	C							NA/NA/NA/	NA/NA/NA/		C	G		2.79E-02	I	Y	6.57E-01	NA
rs139295809	1.98E-14	13.70235327		5	131439628				0.0273422	0.00357288	I	D							NA/NA/NA/	NA/NA/NA/		D	I		2.73E-02	I	Y	4.57E-01	NA
rs7733502	2.09E-14	13.67989943	P4HA2	5	131556203	intron		5	0.0269353	0.00352278	C	A							NA/NA/NA/	NA/NA/NA/		A	C		2.69E-02	I	Y	4.53E-01	NA
rs4535443	2.10E-14	13.67850513		5	131572561			7	0.0278667	0.00364479	G	A							NA/NA/NA/	NA/NA/NA/		A	G		2.79E-02	I	Y	6.56E-01	NA
rs5029422	2.22E-14	13.65445376		5	131390614			5	-0.028599	0.00374406	G	C							NA/NA/NA/	NA/NA/NA/		C	G		-2.86E-02	I	Y	6.78E-01	NA
rs1858074	2.23E-14	13.65121242		5	131371999		0.045183	6	0.0284495	0.00372496	G	A							NA/NA/NA/	32185/29197/6851/		A	G		2.84E-02	I	Y	3.22E-01	NA
rs733300	2.24E-14	13.64935083		5	131572243			6	0.0278451	0.00364609	G	A							NA/NA/NA/	NA/NA/NA/		A	G		2.78E-02	I	Y	6.56E-01	NA
rs11739935	2.25E-14	13.64794489		5	131380658			7	0.0284986	0.00373186	T	C							NA/NA/NA/	NA/NA/NA/		C	T		2.85E-02	I	Y	3.23E-01	NA
rs371709	2.34E-14	13.63098463		5	131583240			7	0.0278008	0.00364289	G	A							NA/NA/NA/	NA/NA/NA/		A	G		2.78E-02	I	Y	6.57E-01	NA
rs139746351	2.52E-14	13.599172		5	130469087				-0.0293274	0.00384769	G	A							NA/NA/NA/	NA/NA/NA/		A	G		-2.93E-02	I	Y	6.48E-01	NA
rs4706006	2.84E-14	13.54686061		5	130461830			7	0.0294043	0.00386568	T	G							NA/NA/NA/	NA/NA/NA/		G	T		2.94E-02	I	Y	3.49E-01	NA
rs162902	2.90E-14	13.5372158		5	131590114			5	0.0276306	0.00363387	G	C							NA/NA/NA/	NA/NA/NA/		C	G		2.76E-02	I	Y	6.52E-01	NA
rs162904	3.02E-14	13.51938662	PDLIM4	5	131595784	intron	0.038605	1b	-0.0276126	0.00363404	T	C							NA/NA/NA/	1719/1905/492/		C	T		-2.76E-02	I	Y	3.47E-01	NA
rs34656575	3.07E-14	13.51250245		5	131357448				-0.0277016	0.00364674	I	D							NA/NA/NA/	NA/NA/NA/		D	I		-2.77E-02	I	Y	6.48E-01	NA
rs162894	3.60E-14	13.44375782		5	131611872		0.179142	7	-0.0275756	0.00364	T	G							NA/NA/NA/	NA/NA/NA/		G	T		-2.76E-02	I	Y	3.45E-01	NA
rs17674015	3.68E-14	13.43444259		5	131361778		0.137791	1d	-0.027553	0.00363835	C	A							NA/NA/NA/	8525/31271/29195/		A	C		-2.76E-02	I	Y	6.49E-01	NA
rs3792894	3.71E-14	13.43024347	P4HA2	5	131547271	intron	0.06706	6	-0.0265022	0.00350017	G	A							NA/NA/NA/	NA/NA/NA/		A	G		-2.65E-02	I	Y	5.54E-01	NA
rs1473072	3.87E-14	13.41268872		5	131574370		0.513284	4	-0.027532	0.0036387	G	A							NA/NA/NA/	NA/NA/NA/		A	G		-2.75E-02	I	Y	3.45E-01	NA
rs12657965	4.16E-14	13.38134954	P4HA2	5	131545387	intron		7	0.0264308	0.00349751	G	C							NA/NA/NA/	NA/NA/NA/		C	G		2.64E-02	I	Y	4.46E-01	NA
rs3805681	4.16E-14	13.38087431	P4HA2	5	131537860	intron	0.068714	6	-0.026399	0.00349336	T	G							NA/NA/NA/	NA/NA/NA/		G	T		-2.64E-02	I	Y	5.54E-01	NA
rs12653783	4.17E-14	13.38024321	P4HA2	5	131545378	intron		7	0.0264288	0.0034974	G	A							NA/NA/NA/	NA/NA/NA/		A	G		2.64E-02	I	Y	4.46E-01	NA
rs10052046	4.18E-14	13.37857651	P4HA2	5	131544466	intron		7	0.0264235	0.00349693	T	G							NA/NA/NA/	NA/NA/NA/		G	T		2.64E-02	I	Y	4.46E-01	NA
rs3900945	4.37E-14	13.35930991		5	131592870		0.037498	4	-0.0272738	0.00361222	T	C							NA/NA/NA/	22248/24542/6850/		C	T		-2.73E-02	I	Y	3.57E-01	NA
rs4705915	4.42E-14	13.35460033		5	131391458		0.318307	7	0.0275078	0.00364389	T	A							NA/NA/NA/	NA/NA/NA/		A	T		2.75E-02	I	Y	3.55E-01	NA
rs145060323	4.55E-14	13.34164226		5	131496134				-0.026332	0.00348994	T	C							NA/NA/NA/	NA/NA/NA/		C	T		-2.63E-02	I	Y	5.55E-01	NA
rs74993771	4.57E-14	13.33996598		5	131495729			7	0.0263301	0.00348992	T	G							NA/NA/NA/	NA/NA/NA/		G	T		2.63E-02	I	Y	4.45E-01	NA
rs10065787	4.64E-14	13.33359061		5	131436486		3.007771	4	0.0264106	0.00350148	T	G							NA/NA/NA/	16753/26570/10398/		G	T		2.64E-02	I	Y	4.40E-01	NA
rs71583465	4.69E-14	13.32878549	PDLIM4	5	131594628	intron		5	-0.02725	0.00361346	G	C							NA/NA/NA/	NA/NA/NA/		C	G		-2.73E-02	I	Y	3.57E-01	NA
rs7701237	4.78E-14	13.32011897	P4HA2	5	131534381	intron	0.083066	6	0.0263359	0.00349345	T	C							NA/NA/NA/	NA/NA/NA/		C	T		2.63E-02	I	Y	4.46E-01	NA
rs3749756	4.81E-14	13.31813943	P4HA2	5	131534499	intron	0.078052	6	0.026334	0.00349347	T	C							NA/NA/NA/	16410/26602/10662/		C	T		2.63E-02	I	Y	4.46E-01	NA
rs2278398	4.81E-14	13.3175688	P4HA2	5	131530441	intron	0.098815	6	0.0263301	0.00349303	G	A							NA/NA/NA/	NA/NA/NA/		A	G		2.63E-02	I	Y	4.45E-01	NA
rs3805683	4.85E-14	13.3139396	P4HA2	5	131535125	intron	0.074833	6	-0.0263305	0.00349359	T	G							NA/NA/NA/	NA/NA/NA/		G	T		-2.63E-02	I	Y	5.54E-01	NA
rs3828675	4.87E-14	13.31224013	P4HA2	5	131546868	intron		7	-0.0263746	0.00349967	G	A							NA/NA/NA/	NA/NA/NA/		A	G		-2.64E-02	I	Y	5.54E-01	NA
rs2897096	4.88E-14	13.31147429		5	131486284			6	0.0262958	0.00348932	G	A							NA/NA/NA/	NA/NA/NA/		A	G		2.63E-02	I	Y	4.45E-01	NA
rs10478998	4.88E-14	13.31144315		5	131516531		0.137263	7	-0.0263132	0.00349164	G	A							NA/NA/NA/	NA/NA/NA/		A	G		-2.63E-02	I	Y	5.55E-01	NA
rs6896703	4.92E-14	13.30842877		5	131521295		0.060011	6	0.0263156	0.00349238	G	C							NA/NA/NA/	NA/NA/NA/		C	G		2.63E-02	I	Y	4.45E-01	NA
rs10076758	4.94E-14	13.30663805		5	131524299			6	0.0263148	0.00349252	G	A							NA/NA/NA/	NA/NA/NA/		A	G		2.63E-02	I	Y	4.45E-01	NA
rs7716474	4.97E-14	13.30383153		5	131383983		0.059794	6	-0.0274396	0.00364222	G	C							NA/NA/NA/	NA/NA/NA/		C	G		-2.74E-02	I	Y	6.47E-01	NA
rs715285	5.14E-14	13.28868806		5	131485383		0.031087	6	0.0262705	0.00348915	G	A							NA/NA/NA/	21267/34216/13719/		A	G		2.63E-02	I	Y	4.45E-01	NA
rs10075459	5.40E-14	13.26726939	P4HA2	5	131541363	intron	0.067033	5	0.0262923	0.00349504	G	C							NA/NA/NA/	NA/NA/NA/		C	G		2.63E-02	I	Y	4.46E-01	NA
rs4361509	5.59E-14	13.25244216	P4HA2	5	131536753	intron	0.071675	6	-0.0263397	0.00350341	G	A							NA/NA/NA/	NA/NA/NA/		A	G		-2.63E-02	I	Y	5.56E-01	NA
rs2073644	5.92E-14	13.22794027	SLC22A5	5	131723289	intron		4	-0.027068	0.00360382	T	A							NA/NA/NA/	NA/NA/NA/		A	T		-2.71E-02	I	Y	4.85E-01	NA
rs35696821	6.18E-14	13.20880005		5	131508017			7	0.0262219	0.00349386	T	C							NA/NA/NA/	NA/NA/NA/		C	T		2.62E-02	I	Y	4.48E-01	NA
rs200668911	6.37E-14	13.19599899			0				-0.0274151	0.00365472	I	D							NA/NA/NA/	NA/NA/NA/		D	I		-2.74E-02	I	Y	5.43E-01	NA
rs116749111	6.47E-14	13.1894261		5	131462918			6	0.0262242	0.0034969	T	G							NA/NA/NA/	NA/NA/NA/		G	T		2.62E-02	I	Y	4.48E-01	NA
rs11749300	6.49E-14	13.18751781		5	131462836			6	-0.0262223	0.00349691	T	C							NA/NA/NA/	NA/NA/NA/		C	T		-2.62E-02	I	Y	5.52E-01	NA
rs3916443	6.97E-14	13.15680648		5	131369079		0.002317	7	-0.0272204	0.00363451	T	C							NA/NA/NA/	NA/NA/NA/		C	T		-2.72E-02	I	Y	6.47E-01	NA
rs4705885	7.83E-14	13.10635751		5	130423559			7	-0.0294453	0.00393962	G	A							NA/NA/NA/	NA/NA/NA/		A	G		-2.94E-02	I	Y	6.59E-01	NA
rs201935471	7.86E-14	13.10459348			0				0.0271922	0.00363843	I	D							NA/NA/NA/	NA/NA/NA/		D	I		2.72E-02	I	Y	6.56E-01	NA
rs270621	8.59E-14	13.06578949	PDLIM4	5	131605821	intron		4	-0.0271619	0.0036401	C	A							NA/NA/NA/	NA/NA/NA/		A	C		-2.72E-02	I	Y	3.44E-01	NA
rs112824150	9.60E-14	13.01757182		5	131623683				0.0272282	0.00365616	I	D							NA/NA/NA/	NA/NA/NA/		D	I		2.72E-02	I	Y	6.49E-01	NA
rs7727038	1.02E-13	12.99087218		5	131590257		0.117248	4	0.0258205	0.00347092	T	C							NA/NA/NA/	NA/NA/NA/		C	T		2.58E-02	I	Y	5.41E-01	NA
rs199778306	1.14E-13	12.94302277			0				-0.0277556	0.00373838	I	D							NA/NA/NA/	NA/NA/NA/		D	I		-2.78E-02	I	Y	6.61E-01	NA
rs7727544	1.23E-13	12.91100327		5	131590534		0.037509	1f	0.0257268	0.0034697	T	C							NA/NA/NA/	11292/26562/15789/		C	T		2.57E-02	I	Y	5.41E-01	NA
rs10463891	1.28E-13	12.89135381	PDLIM4	5	131597392	intron	0.117146	1b	0.0268121	0.003619	G	A							NA/NA/NA/	NA/NA/NA/		A	G		2.68E-02	I	Y	6.46E-01	NA
rs4361510	1.41E-13	12.8522495	PDLIM4	5	131599647	intron		4	0.0267628	0.00361817	T	C							NA/NA/NA/	NA/NA/NA/		C	T		2.68E-02	I	Y	6.46E-01	NA
rs932019	1.44E-13	12.84045687	PDLIM4	5	131599370	intron		2b	-0.0267516	0.00361842	T	C							NA/NA/NA/	NA/NA/NA/		C	T		-2.68E-02	I	Y	3.54E-01	NA
rs61352298	1.47E-13	12.83280086	PDLIM4	5	131600589	intron		5	-0.0267351	0.00361735	G	C							NA/NA/NA/	NA/NA/NA/		C	G		-2.67E-02	I	Y	3.54E-01	NA
rs1979981	1.52E-13	12.81720886	PDLIM4	5	131601720	intron		4	-0.0267124	0.00361661	G	A							NA/NA/NA/	NA/NA/NA/		A	G		-2.67E-02	I	Y	3.54E-01	NA
rs4705852	1.52E-13	12.81719175	PDLIM4	5	131602807	intron		5	0.0267131	0.00361671	G	A							NA/NA/NA/	NA/NA/NA/		A	G		2.67E-02	I	Y	6.46E-01	NA
rs3846728	1.54E-13	12.81260902		5	131436217		0.754104	5	-0.0258019	0.003494	G	A							NA/NA/NA/	NA/NA/NA/		A	G		-2.58E-02	I	Y	5.58E-01	NA
rs1007602	1.55E-13	12.81070905	PDLIM4	5	131602166	exon	0.318192	2b	-0.0267029	0.0036163	T	C							NA/NA/NA/	28939/31538/8730/		C	T		-2.67E-02	I	Y	3.54E-01	NA
rs10036208	1.61E-13	12.79273466		5	131571323		0.319927	6	-0.0267755	0.00362884	T	C							NA/NA/NA/	NA/NA/NA/		C	T		-2.68E-02	I	Y	3.50E-01	NA
rs7701967	1.63E-13	12.78716277		5	130059750			7	-0.0287375	0.00389565	G	A							NA/NA/NA/	NA/NA/NA/		A	G		-2.87E-02	I	Y	6.77E-01	NA
rs10076701	1.87E-13	12.72720724	PDLIM4	5	131596419	intron		1f	-0.0255394	0.00347079	T	C							NA/NA/NA/	NA/NA/NA/		C	T		-2.55E-02	I	Y	4.58E-01	NA
rs147237535	2.11E-13	12.67580606		5	131496375				-0.0261162	0.00355683	C	A							NA/NA/NA/	NA/NA/NA/		A	C		-2.61E-02	I	Y	5.65E-01	NA
rs75318474	3.28E-13	12.48471974		5	131457753			6	0.0262001	0.00359723	G	A							NA/NA/NA/	NA/NA/NA/		A	G		2.62E-02	I	Y	4.31E-01	NA
rs10463892	8.69E-13	12.06080085	PDLIM4	5	131598705	intron		5	-0.0248535	0.00347574	T	C							NA/NA/NA/	NA/NA/NA/		C	T		-2.49E-02	I	Y	4.49E-01	NA
rs113519509	8.81E-13	12.05489299	PDLIM4	5	131598746	intron			-0.0248478	0.00347586	I	D							NA/NA/NA/	NA/NA/NA/		D	I		-2.48E-02	I	Y	4.49E-01	NA
rs58835386	9.12E-13	12.04013423	PDLIM4	5	131600559	intron		4	0.0248254	0.00347499	G	A							NA/NA/NA/	NA/NA/NA/		A	G		2.48E-02	I	Y	5.51E-01	NA
rs6897575	9.40E-13	12.02690449	PDLIM4	5	131604535	intron		5	0.0248122	0.00347518	T	C							NA/NA/NA/	NA/NA/NA/		C	T		2.48E-02	I	Y	5.51E-01	NA
rs7736102	9.44E-13	12.02492864	PDLIM4	5	131604257	intron		5	-0.024809	0.00347504	G	A							NA/NA/NA/	NA/NA/NA/		A	G		-2.48E-02	I	Y	4.49E-01	NA
rs13190001	1.16E-12	11.93449124		5	131744482			6	0.0249751	0.00351243	T	C							NA/NA/NA/	NA/NA/NA/		C	T		2.50E-02	I	Y	4.33E-01	NA
rs27437	1.36E-12	11.86539582		5	131436961		3.218255	1f	0.0251239	0.00354432	G	A							NA/NA/NA/	NA/NA/NA/		A	G		2.51E-02	I	Y	4.57E-01	NA
rs11948761	1.42E-12	11.8467951		5	130370970			7	0.0282618	0.00399034	T	A							NA/NA/NA/	NA/NA/NA/		A	T		2.83E-02	I	Y	3.30E-01	NA
rs10051679	1.46E-12	11.83672231		5	131570931		1.392124	5	-0.0254308	0.00359225	T	A							NA/NA/NA/	NA/NA/NA/		A	T		-2.54E-02	I	Y	3.66E-01	NA
rs11741341	1.61E-12	11.7925326		5	131570218			5	0.0253627	0.0035898	G	A							NA/NA/NA/	NA/NA/NA/		A	G		2.54E-02	I	Y	6.33E-01	NA
rs9791170	1.70E-12	11.76902003		5	131569627		0.278048	1f	-0.0253194	0.00358748	T	C							NA/NA/NA/	26685/30689/9003/		C	T		-2.53E-02	I	Y	3.67E-01	NA
rs201407951	2.70E-12	11.56824233			0				-0.0249825	0.00357244	I	D							NA/NA/NA/	NA/NA/NA/		D	I		-2.50E-02	I	Y	5.05E-01	NA
rs113264677	4.53E-12	11.34383949		5	129917070			7	0.0263528	0.00380807	C	A							NA/NA/NA/	NA/NA/NA/		A	C		2.64E-02	I	Y	3.18E-01	NA
rs72797733	4.74E-12	11.32388645		5	129926042			7	0.0263393	0.00380971	T	C							NA/NA/NA/	NA/NA/NA/		C	T		2.63E-02	I	Y	3.18E-01	NA
rs274568	4.93E-12	11.30759112	SLC22A5	5	131713578	intron		7	-0.0245329	0.00355116	T	C							NA/NA/NA/	NA/NA/NA/		C	T		-2.45E-02	I	Y	3.92E-01	NA
rs274566	5.00E-12	11.30089278	SLC22A5	5	131715011	intron		7	-0.0245256	0.00355123	G	A							NA/NA/NA/	NA/NA/NA/		A	G		-2.45E-02	I	Y	3.92E-01	NA
rs274559	5.12E-12	11.29074785	SLC22A5	5	131720070	intron	0.141642	6	-0.0245142	0.00355129	G	A							NA/NA/NA/	7661/9893/3203/		A	G		-2.45E-02	I	Y	3.92E-01	NA
rs274557	5.19E-12	11.2847975	SLC22A5	5	131721204	intron	0.68289	2b	0.0245067	0.00355121	T	C							NA/NA/NA/	10585/32964/25484/		C	T		2.45E-02	I	Y	6.08E-01	NA
rs274558	5.21E-12	11.28347331	SLC22A5	5	131721174	exon	0.36545	4	-0.0245052	0.00355121	G	A							NA/NA/NA/	25554/33020/10628/		A	G		-2.45E-02	I	Y	3.92E-01	NA
rs2569266	5.79E-12	11.2371572	SLC22A5	5	131706791	intron		5	0.0244614	0.00355267	T	C							NA/NA/NA/	NA/NA/NA/		C	T		2.45E-02	I	Y	6.08E-01	NA
rs2631365	6.09E-12	11.21527005	SLC22A5	5	131705949	exon		5	0.0244238	0.00355091	T	C							NA/NA/NA/	NA/NA/NA/		C	T		2.44E-02	I	Y	6.07E-01	NA
rs147858478	7.29E-12	11.13699852	LOC553103	5	131682785	intron			-0.0243606	0.00355502	I	D							NA/NA/NA/	NA/NA/NA/		D	I		-2.44E-02	I	Y	4.00E-01	NA
rs272866	9.53E-12	11.02093444	LOC553103	5	131681909	intron		7	-0.0241799	0.00354852	G	A							NA/NA/NA/	NA/NA/NA/		A	G		-2.42E-02	I	Y	3.94E-01	NA
rs2631361	9.54E-12	11.02057273	SLC22A5	5	131707380	intron		5	0.0242722	0.00356212	C	A							NA/NA/NA/	10236/32728/26084/		A	C		2.43E-02	I	Y	6.15E-01	NA
rs611084	9.55E-12	11.02004529	SLC22A5	5	131709739	intron		7	-0.0242715	0.00356211	C	A							NA/NA/NA/	NA/NA/NA/		A	C		-2.43E-02	I	Y	3.85E-01	NA
rs610735	9.55E-12	11.01999072	SLC22A5	5	131709776	intron		7	0.0242714	0.00356211	T	C							NA/NA/NA/	NA/NA/NA/		C	T		2.43E-02	I	Y	6.15E-01	NA
rs272867	9.57E-12	11.01914116	LOC553103	5	131681057	intron	0.003031	4	-0.0241782	0.00354857	G	A							NA/NA/NA/	25345/32878/10689/		A	G		-2.42E-02	I	Y	3.94E-01	NA
rs2631363	9.59E-12	11.01818773	SLC22A5	5	131707095	intron		2b	-0.0242694	0.00356212	G	A							NA/NA/NA/	26098/32678/10224/		A	G		-2.43E-02	I	Y	3.85E-01	NA
rs274567	9.59E-12	11.01801704	SLC22A5	5	131714409	intron	0.055412	1f	-0.0242686	0.00356204	T	C							NA/NA/NA/	26111/32763/10237/		C	T		-2.43E-02	I	Y	3.85E-01	NA
rs4705933	9.62E-12	11.01686827	SLC22A4	5	131678412	intron	0.003006	4	-0.0241757	0.0035486	G	A							NA/NA/NA/	NA/NA/NA/		A	G		-2.42E-02	I	Y	3.94E-01	NA
rs272860	9.73E-12	11.01174034	LOC553103	5	131684175	intron	0.00466	7	0.0241686	0.00354845	G	C							NA/NA/NA/	NA/NA/NA/		C	G		2.42E-02	I	Y	6.06E-01	NA
rs273900	9.84E-12	11.00682354	LOC553103	5	131694606	intron		7	-0.024162	0.00354833	G	A							NA/NA/NA/	24414/31734/10258/		A	G		-2.42E-02	I	Y	3.94E-01	NA
rs272852	9.87E-12	11.00560233	LOC553103	5	131688767	intron		5	-0.024161	0.00354839	G	A							NA/NA/NA/	NA/NA/NA/		A	G		-2.42E-02	I	Y	3.94E-01	NA
rs274560	1.00E-11	10.99808897	SLC22A5	5	131719450	intron	0.141848	7	0.0242461	0.0035622	T	C							NA/NA/NA/	7785/25526/20173/		C	T		2.42E-02	I	Y	6.15E-01	NA
rs2631370	1.01E-11	10.99522307	LOC553103	5	131703776	intron	0.253945	7	0.0241664	0.00355098	T	C							NA/NA/NA/	7314/22923/17647/		C	T		2.42E-02	I	Y	6.06E-01	NA
rs272865	1.01E-11	10.99499977	LOC553103	5	131681926	intron	0.003035	6	-0.0241488	0.00354843	T	A							NA/NA/NA/	NA/NA/NA/		A	T		-2.41E-02	I	Y	3.94E-01	NA
rs274562	1.08E-11	10.96633102	SLC22A5	5	131718206	intron	0.141413	7	0.0242095	0.00356232	G	C							NA/NA/NA/	8247/26860/21294/		C	G		2.42E-02	I	Y	6.15E-01	NA
rs273914	1.10E-11	10.95828369	SLC22A4	5	131660431	intron	0.023691	6	-0.0241126	0.00354946	T	A							NA/NA/NA/	8641/27048/20730/		A	T		-2.41E-02	I	Y	3.94E-01	NA
rs272886	1.11E-11	10.95329808	SLC22A4	5	131665840	intron	0.041184	7	-0.024102	0.00354877	T	C							NA/NA/NA/	25388/33006/10693/		C	T		-2.41E-02	I	Y	3.94E-01	NA
rs272879	1.12E-11	10.95201293	SLC22A4	5	131670546	exon	0.003001	4	0.0241099	0.00355016	G	C							NA/NA/NA/	10893/32809/25276/		C	G		2.41E-02	I	Y	6.07E-01	NA
rs272881	1.13E-11	10.94809921	SLC22A4	5	131669264	intron	0.003001	7	-0.0240958	0.00354877	G	A							NA/NA/NA/	10432/25731/8130/		A	G		-2.41E-02	I	Y	3.94E-01	NA
rs272884	1.13E-11	10.94611905	SLC22A4	5	131668654	intron	0.13919	5	0.0240936	0.00354878	G	C							NA/NA/NA/	19386/25398/8153/		C	G		2.41E-02	I	Y	6.06E-01	NA
rs270605	1.16E-11	10.93384932	SLC22A4	5	131651811	intron	0.028842	4	0.024078	0.00354861	T	C							NA/NA/NA/	8202/25718/19722/		C	T		2.41E-02	I	Y	6.06E-01	NA
rs272842	1.19E-11	10.92486928	SLC22A4	5	131656517	intron	0.028916	1f	0.024069	0.00354885	G	A							NA/NA/NA/	10692/33016/25386/		A	G		2.41E-02	I	Y	6.06E-01	NA
rs272875	1.22E-11	10.91378615	SLC22A4	5	131674888	intron	0.003001	7	-0.0240541	0.00354859	T	C							NA/NA/NA/	19744/25788/8208/		C	T		-2.41E-02	I	Y	3.94E-01	NA
rs2516788	1.28E-11	10.89267469	SLC22A5	5	131715565	intron		7	0.0241203	0.00356205	G	C							NA/NA/NA/	NA/NA/NA/		C	G		2.41E-02	I	Y	6.15E-01	NA
rs274561	1.29E-11	10.88873412	SLC22A5	5	131719228	intron	0.141895	1f	0.0241157	0.00356205	C	A							NA/NA/NA/	7783/23733/20332/		A	C		2.41E-02	I	Y	6.15E-01	NA
rs56800160	1.30E-11	10.88672196	SLC22A4	5	131669409	intron			-0.0240674	0.00355527	I	D							NA/NA/NA/	NA/NA/NA/		D	I		-2.41E-02	I	Y	3.95E-01	NA
rs3991391	1.45E-11	10.83849724	SLC22A4	5	131673267	intron			-0.0239965	0.00355324	I	D							NA/NA/NA/	NA/NA/NA/		D	I		-2.40E-02	I	Y	3.95E-01	NA
rs273913	1.48E-11	10.82943908	SLC22A4	5	131661156	intron	0.022698	6	-0.0239712	0.00355109	T	C							NA/NA/NA/	19799/25766/8150/		C	T		-2.40E-02	I	Y	3.93E-01	NA
rs272894	1.51E-11	10.8196361	SLC22A4	5	131662460	intron		7	0.0239583	0.00355091	T	C							NA/NA/NA/	8195/25729/19629/		C	T		2.40E-02	I	Y	6.07E-01	NA
rs441969	1.58E-11	10.80022015	LOC553103	5	131702120	intron		6	-0.0240347	0.00356567	G	A							NA/NA/NA/	NA/NA/NA/		A	G		-2.40E-02	I	Y	3.88E-01	NA
rs274565	1.61E-11	10.7927104	SLC22A5	5	131715268	intron		7	0.0244925	0.00363494	G	C							NA/NA/NA/	NA/NA/NA/		C	G		2.45E-02	I	Y	6.22E-01	NA
rs270613	1.76E-11	10.75363685	SLC22A4	5	131640583	intron	0.034564	5	0.0238631	0.00354842	G	A							NA/NA/NA/	10709/33033/25095/		A	G		2.39E-02	I	Y	6.06E-01	NA
rs273897	1.88E-11	10.72564815	LOC553103	5	131696330	intron		7	0.0239037	0.00355943	T	C							NA/NA/NA/	NA/NA/NA/		C	T		2.39E-02	I	Y	6.13E-01	NA
rs274546	1.89E-11	10.72449285	LOC553103	5	131699867	intron	0.003237	7	0.0238993	0.00355898	G	A							NA/NA/NA/	7900/25638/20202/		A	G		2.39E-02	I	Y	6.13E-01	NA
rs272849	1.91E-11	10.71952635	LOC553103	5	131690241	intron		4	0.0238937	0.00355903	G	A							NA/NA/NA/	NA/NA/NA/		A	G		2.39E-02	I	Y	6.13E-01	NA
rs309394	1.96E-11	10.70859119		4	123613670			6	0.0235709	0.00351287	T	G							NA/NA/NA/	NA/NA/NA/		G	T		2.36E-02	I	Y	4.35E-01	NA
rs309393	1.97E-11	10.70655568		4	123613316			4	0.0235722	0.00351343	G	A							NA/NA/NA/	NA/NA/NA/		A	G		2.36E-02	I	Y	4.35E-01	NA
rs309398	2.06E-11	10.68563552		4	123614762		0.909451	7	-0.0235069	0.00350736	T	C							NA/NA/NA/	10070/26416/17242/		C	T		-2.35E-02	I	Y	5.66E-01	NA
rs273902	2.06E-11	10.6855113	LOC553103	5	131692966	intron		7	-0.0238738	0.00356213	G	A							NA/NA/NA/	NA/NA/NA/		A	G		-2.39E-02	I	Y	3.87E-01	NA
rs183894	2.15E-11	10.66701044	LOC553103	5	131693057	intron		7	-0.0238516	0.00356213	T	C							NA/NA/NA/	NA/NA/NA/		C	T		-2.39E-02	I	Y	3.87E-01	NA
rs274563	2.32E-11	10.63518082	SLC22A5	5	131717859	intron		5	0.0239374	0.00358068	C	A							NA/NA/NA/	NA/NA/NA/		A	C		2.39E-02	I	Y	6.18E-01	NA
rs309392	2.34E-11	10.63160153		4	123611542			5	-0.0239047	0.00357645	T	G							NA/NA/NA/	NA/NA/NA/		G	T		-2.39E-02	I	Y	6.04E-01	NA
rs272869	2.41E-11	10.61759029	SLC22A4	5	131677997	intron	0.003006	6	0.023786	0.00356121	G	A							NA/NA/NA/	7861/25631/20252/		A	G		2.38E-02	I	Y	6.14E-01	NA
rs272874	2.74E-11	10.56158266	SLC22A4	5	131675046	intron	0.003001	7	0.0237217	0.00356167	T	C							NA/NA/NA/	7860/25634/20242/		C	T		2.37E-02	I	Y	6.14E-01	NA
rs272893	2.77E-11	10.55824204	SLC22A4	5	131663062	exon	0.021217	5	-0.0237151	0.00356129	T	C							NA/NA/NA/	26056/32835/10288/		C	T		-2.37E-02	I	Y	3.86E-01	NA
rs149218	2.79E-11	10.55391662	SLC22A4	5	131669690	intron		7	0.0237099	0.00356129	T	C							NA/NA/NA/	NA/NA/NA/		C	T		2.37E-02	I	Y	6.14E-01	NA
rs272889	2.79E-11	10.55363217	SLC22A4	5	131665378	intron	0.021845	6	0.0237096	0.00356129	G	A							NA/NA/NA/	8295/26872/21251/		A	G		2.37E-02	I	Y	6.14E-01	NA
rs272857	2.80E-11	10.55247762	LOC553103	5	131685297	intron		7	-0.0237202	0.00356309	G	A							NA/NA/NA/	NA/NA/NA/		A	G		-2.37E-02	I	Y	3.86E-01	NA
rs270602	2.87E-11	10.54155857	SLC22A4	5	131656700	intron	0.029019	5	-0.0236953	0.00356133	T	C							NA/NA/NA/	26021/32794/10262/		C	T		-2.37E-02	I	Y	3.86E-01	NA
rs6894249	3.31E-11	10.4807497	C5orf56	5	131797547	intron	0.020748	7	-0.0236988	0.00357294	G	A							NA/NA/NA/	NA/NA/NA/		A	G		-2.37E-02	I	Y	3.79E-01	NA
rs6834481	3.59E-11	10.4451282		4	123611710			6	-0.0232967	0.00351875	G	A							NA/NA/NA/	NA/NA/NA/		A	G		-2.33E-02	I	Y	5.52E-01	NA
rs10520079	4.13E-11	10.38432975		5	129820038		0.024432	7	-0.0246564	0.00373581	G	A							NA/NA/NA/	6893/29784/32472/		A	G		-2.47E-02	I	Y	6.84E-01	NA
rs55975060	4.32E-11	10.36463892		5	129813764			6	-0.0247244	0.00374995	T	C							NA/NA/NA/	NA/NA/NA/		C	T		-2.47E-02	I	Y	6.86E-01	NA
rs2240525	4.50E-11	10.34637751	ACSL6	5	131315884	intron	0.302742	6	-0.0231843	0.00351969	G	A							NA/NA/NA/	22853/34028/12306/		A	G		-2.32E-02	I	Y	4.23E-01	NA
rs419291	4.74E-11	10.32444069	SLC22A4	5	131633355	intron	0.065994	6	-0.0234638	0.00356619	T	C							NA/NA/NA/	20189/25635/7905/		C	T		-2.35E-02	I	Y	3.87E-01	NA
rs55737227	4.85E-11	10.31403267	LOC553103	5	131692142	intron			0.0246867	0.00375409	I	D							NA/NA/NA/	NA/NA/NA/		D	I		2.47E-02	I	Y	6.88E-01	NA
rs309395	5.01E-11	10.30034609		4	123614057			6	-0.0232218	0.00353384	T	C							NA/NA/NA/	NA/NA/NA/		C	T		-2.32E-02	I	Y	5.83E-01	NA
rs309407	5.50E-11	10.25932631		4	123619335			7	0.0233373	0.00355905	T	C							NA/NA/NA/	NA/NA/NA/		C	T		2.33E-02	I	Y	3.95E-01	NA
rs368931	6.03E-11	10.21941197		4	123631597		0.008515	5	-0.0232357	0.003551	T	G							NA/NA/NA/	10983/33014/25203/		G	T		-2.32E-02	I	Y	6.03E-01	NA
rs12055445	6.15E-11	10.2114244		6	32626739			5	-0.0247074	0.00377749	G	A							NA/NA/NA/	NA/NA/NA/		A	G		-2.47E-02	I	Y	5.10E-01	NA
rs411043	6.15E-11	10.21097803		4	123633221		0.044232	5	0.0232283	0.00355144	G	C							NA/NA/NA/	NA/NA/NA/		C	G		2.32E-02	I	Y	3.97E-01	NA
rs2057656	6.22E-11	10.20611467	C5orf56	5	131809305	intron	0.01774	2b	-0.0261928	0.00400572	T	C							NA/NA/NA/	NA/NA/NA/		C	T		-2.62E-02	I	Y	2.56E-01	NA
rs34796927	6.32E-11	10.19947675	SLC22A4	5	131676729	intron			0.0245548	0.00375652	I	D							NA/NA/NA/	NA/NA/NA/		D	I		2.46E-02	I	Y	6.88E-01	NA
rs309397	6.57E-11	10.18236721		4	123614323			5	0.0232597	0.00356161	T	G							NA/NA/NA/	NA/NA/NA/		G	T		2.33E-02	I	Y	3.95E-01	NA
rs309419	6.62E-11	10.17941107		4	123624001		0.005947	7	0.0232086	0.00355435	G	C							NA/NA/NA/	NA/NA/NA/		C	G		2.32E-02	I	Y	3.97E-01	NA
rs309412	6.79E-11	10.16819995		4	123620198			7	-0.0230052	0.00352527	T	C							NA/NA/NA/	NA/NA/NA/		C	T		-2.30E-02	I	Y	5.86E-01	NA
rs309400	6.79E-11	10.16803877		4	123616189		0.576245	7	-0.023011	0.0035262	T	C							NA/NA/NA/	NA/NA/NA/		C	T		-2.30E-02	I	Y	5.86E-01	NA
rs309413	6.80E-11	10.16726506		4	123620313			6	0.0230034	0.00352518	G	A							NA/NA/NA/	NA/NA/NA/		A	G		2.30E-02	I	Y	4.14E-01	NA
rs309396	6.91E-11	10.16064013		4	123614282		0.456745	7	-0.0232384	0.00356245	T	C							NA/NA/NA/	NA/NA/NA/		C	T		-2.32E-02	I	Y	6.05E-01	NA
rs309404	6.98E-11	10.15593495		4	123617741		0.28547	7	-0.0229922	0.00352558	T	A							NA/NA/NA/	NA/NA/NA/		A	T		-2.30E-02	I	Y	5.86E-01	NA
rs309408	7.03E-11	10.15307804		4	123619423			7	0.0229915	0.003526	G	C							NA/NA/NA/	NA/NA/NA/		C	G		2.30E-02	I	Y	4.15E-01	NA
rs2548992	7.08E-11	10.1496865	C5orf56	5	131808668	intron	0.01759	2b	0.0260718	0.00399911	G	A							NA/NA/NA/	NA/NA/NA/		A	G		2.61E-02	I	Y	7.47E-01	NA
rs309406	7.22E-11	10.14155003		4	123618707		0.274612	6	0.022974	0.00352548	G	A							NA/NA/NA/	11384/16326/5779/		A	G		2.30E-02	I	Y	4.14E-01	NA
rs309399	7.35E-11	10.13366185		4	123614839			6	-0.0231925	0.00356049	T	C							NA/NA/NA/	NA/NA/NA/		C	T		-2.32E-02	I	Y	6.05E-01	NA
rs309410	7.42E-11	10.12939129		4	123619549			7	0.022963	0.00352606	T	C							NA/NA/NA/	NA/NA/NA/		C	T		2.30E-02	I	Y	4.14E-01	NA
rs309418	7.83E-11	10.10630147		4	123623441		0.006444	6	-0.0231193	0.00355442	G	A							NA/NA/NA/	NA/NA/NA/		A	G		-2.31E-02	I	Y	6.04E-01	NA
rs13103914	8.30E-11	10.08084238		4	123612646			6	-0.0227686	0.00350525	T	A							NA/NA/NA/	NA/NA/NA/		A	T		-2.28E-02	I	Y	5.53E-01	NA
rs309416	9.11E-11	10.04033815		4	123621916			6	0.0228264	0.00352178	T	C							NA/NA/NA/	NA/NA/NA/		C	T		2.28E-02	I	Y	4.16E-01	NA
rs272871	9.58E-11	10.01865126	SLC22A4	5	131676688	intron		6	-0.0231539	0.00357648	T	G							NA/NA/NA/	NA/NA/NA/		G	T		-2.32E-02	I	Y	3.94E-01	NA
rs274556	9.72E-11	10.01237172	SLC22A5	5	131722075	intron		7	-0.0242821	0.00375201	G	A							NA/NA/NA/	NA/NA/NA/		A	G		-2.43E-02	I	Y	3.08E-01	NA
rs309415	1.00E-10	9.99897194		4	123621228		0.006669	7	0.0227747	0.00352163	G	A							NA/NA/NA/	NA/NA/NA/		A	G		2.28E-02	I	Y	4.16E-01	NA
rs272853	1.02E-10	9.991089121	LOC553103	5	131688561	intron	0.002981	6	0.0242296	0.00374819	G	A							NA/NA/NA/	NA/NA/NA/		A	G		2.42E-02	I	Y	6.91E-01	NA
rs2631372	1.05E-10	9.980061614	LOC553103	5	131703578	intron	0.060915	5	0.0241946	0.003745	G	C							NA/NA/NA/	6343/28150/31699/		C	G		2.42E-02	I	Y	6.91E-01	NA
rs2569265	1.05E-10	9.979178973	LOC553103	5	131704519	intron		6	0.0241942	0.0037451	T	C							NA/NA/NA/	5074/22790/25391/		C	T		2.42E-02	I	Y	6.91E-01	NA
rs635619	1.05E-10	9.977468532	SLC22A5	5	131720265	intron		5	0.0242181	0.00374916	G	A							NA/NA/NA/	6580/29383/33128/		A	G		2.42E-02	I	Y	6.92E-01	NA
rs1644283	1.06E-10	9.974161836	LOC553103	5	131701595	intron		7	0.024187	0.00374502	G	A							NA/NA/NA/	NA/NA/NA/		A	G		2.42E-02	I	Y	6.91E-01	NA
rs3749833	1.06E-10	9.973581146	C5orf56	5	131799626	intron		4	0.0259985	0.00402562	T	C							NA/NA/NA/	NA/NA/NA/		C	T		2.60E-02	I	Y	7.52E-01	NA
rs635620	1.06E-10	9.973119602	SLC22A5	5	131720263	intron		5	-0.0242126	0.00374918	G	A							NA/NA/NA/	NA/NA/NA/		A	G		-2.42E-02	I	Y	3.08E-01	NA
rs388891	1.07E-10	9.970425499	LOC553103	5	131700794	intron		5	0.0241819	0.00374498	G	C							NA/NA/NA/	NA/NA/NA/		C	G		2.42E-02	I	Y	6.91E-01	NA
rs200837	1.07E-10	9.969404326	LOC553103	5	131699958	intron		7	-0.0241806	0.00374498	G	A							NA/NA/NA/	NA/NA/NA/		A	G		-2.42E-02	I	Y	3.09E-01	NA
rs273903	1.08E-10	9.966118064	LOC553103	5	131692462	intron		7	0.0241759	0.00374492	G	A							NA/NA/NA/	NA/NA/NA/		A	G		2.42E-02	I	Y	6.91E-01	NA
rs671473	1.09E-10	9.963866355	SLC22A5	5	131708535	intron	0.002609	5	0.0242014	0.00374933	C	A							NA/NA/NA/	6578/29369/33146/		A	C		2.42E-02	I	Y	6.92E-01	NA
rs2631359	1.09E-10	9.963774451	SLC22A5	5	131707892	intron		4	-0.0242013	0.00374933	T	C							NA/NA/NA/	33128/29382/6577/		C	T		-2.42E-02	I	Y	3.08E-01	NA
rs582490	1.09E-10	9.962908317	SLC22A5	5	131710095	intron		7	0.0242	0.0037493	G	A							NA/NA/NA/	NA/NA/NA/		A	G		2.42E-02	I	Y	6.92E-01	NA
rs2631362	1.09E-10	9.962824589	SLC22A5	5	131707293	intron	0.003776	1f	-0.0241998	0.00374929	G	A							NA/NA/NA/	33156/29384/6580/		A	G		-2.42E-02	I	Y	3.08E-01	NA
rs581968	1.09E-10	9.962824589	SLC22A5	5	131710202	intron		7	0.0241999	0.0037493	G	A							NA/NA/NA/	NA/NA/NA/		A	G		2.42E-02	I	Y	6.92E-01	NA
rs274572	1.09E-10	9.962493822	SLC22A5	5	131710917	intron		7	0.0241993	0.00374928	T	G							NA/NA/NA/	NA/NA/NA/		G	T		2.42E-02	I	Y	6.92E-01	NA
rs274570	1.09E-10	9.96122093	SLC22A5	5	131713226	intron	0.004745	6	-0.0241972	0.00374921	T	C							NA/NA/NA/	33092/29331/6613/		C	T		-2.42E-02	I	Y	3.08E-01	NA
rs274571	1.09E-10	9.96122093	SLC22A5	5	131712125	intron		7	-0.0241972	0.00374921	G	A							NA/NA/NA/	33142/29384/6578/		A	G		-2.42E-02	I	Y	3.08E-01	NA
rs2631364	1.12E-10	9.951721379	SLC22A5	5	131706914	intron		4	-0.0241871	0.00374957	G	C							NA/NA/NA/	NA/NA/NA/		C	G		-2.42E-02	I	Y	3.08E-01	NA
rs140316257	1.12E-10	9.950917716	C5orf56	5	131809757	intron			-0.0258374	0.00400558	I	D							NA/NA/NA/	NA/NA/NA/		D	I		-2.58E-02	I	Y	2.54E-01	NA
rs2548993	1.13E-10	9.94661036	C5orf56	5	131808869	intron	0.017665	4	-0.0254509	0.00394658	G	A							NA/NA/NA/	37414/26829/4833/		A	G		-2.55E-02	I	Y	2.63E-01	NA
rs2631368	1.13E-10	9.945452056	LOC553103	5	131705297	intron		4	0.0241758	0.0037491	T	G							NA/NA/NA/	NA/NA/NA/		G	T		2.42E-02	I	Y	6.92E-01	NA
rs143811719	1.17E-10	9.931784444	SLC22A5	5	131721909	intron			0.0242436	0.00376239	I	D							NA/NA/NA/	NA/NA/NA/		D	I		2.42E-02	I	Y	6.93E-01	NA
rs183898	1.18E-10	9.926501601	SLC22A5	5	131716902	intron	0.100681	6	0.0241528	0.00374938	G	C							NA/NA/NA/	27076/24018/5309/		C	G		2.42E-02	I	Y	6.92E-01	NA
rs2631369	1.19E-10	9.924792578	LOC553103	5	131705266	intron		4	0.0241483	0.00374902	G	C							NA/NA/NA/	NA/NA/NA/		C	G		2.41E-02	I	Y	6.92E-01	NA
rs32108	1.23E-10	9.910508195	FNIP1	5	131040552	intron	0.011694	7	0.0226663	0.00352167	T	C							NA/NA/NA/	10074/27749/18319/		C	T		2.27E-02	I	Y	5.75E-01	NA
rs5861571	1.26E-10	9.900571447		4	123622594				0.0228699	0.00355524	I	D							NA/NA/NA/	NA/NA/NA/		D	I		2.29E-02	I	Y	3.97E-01	NA
rs272851	1.31E-10	9.882897814	LOC553103	5	131688964	intron		7	0.0240923	0.00374886	G	A							NA/NA/NA/	NA/NA/NA/		A	G		2.41E-02	I	Y	6.92E-01	NA
rs272859	1.31E-10	9.881652591	LOC553103	5	131684256	intron		7	-0.0240891	0.00374862	T	C							NA/NA/NA/	NA/NA/NA/		C	T		-2.41E-02	I	Y	3.08E-01	NA
rs272868	1.31E-10	9.881252625	LOC553103	5	131680751	intron		5	0.0240875	0.00374845	G	C							NA/NA/NA/	NA/NA/NA/		C	G		2.41E-02	I	Y	6.92E-01	NA
rs272870	1.34E-10	9.871665363	SLC22A4	5	131677073	intron		7	0.0240747	0.00374842	T	C							NA/NA/NA/	NA/NA/NA/		C	T		2.41E-02	I	Y	6.92E-01	NA
rs272872	1.36E-10	9.86805109	SLC22A4	5	131675864	intron	0.003001	1f	0.0240696	0.00374836	G	A							NA/NA/NA/	6589/29395/33130/		A	G		2.41E-02	I	Y	6.92E-01	NA
rs166635	1.37E-10	9.86244335	LOC553103	5	131684042	intron		6	-0.0240874	0.00375229	G	A							NA/NA/NA/	NA/NA/NA/		A	G		-2.41E-02	I	Y	3.08E-01	NA
rs156403	1.38E-10	9.861372098	LOC553103	5	131696319	intron		7	0.0240634	0.00374876	G	A							NA/NA/NA/	NA/NA/NA/		A	G		2.41E-02	I	Y	6.92E-01	NA
rs272856	1.38E-10	9.860322372	LOC553103	5	131687081	intron		6	-0.0240597	0.0037484	G	C							NA/NA/NA/	NA/NA/NA/		C	G		-2.41E-02	I	Y	3.08E-01	NA
rs169256	1.38E-10	9.859636536	LOC553103	5	131688533	intron	0.132787	6	-0.0240588	0.00374841	T	C							NA/NA/NA/	NA/NA/NA/		C	T		-2.41E-02	I	Y	3.08E-01	NA
rs273899	1.39E-10	9.856329567	LOC553103	5	131695178	intron		7	-0.0240538	0.00374831	G	A							NA/NA/NA/	NA/NA/NA/		A	G		-2.41E-02	I	Y	3.08E-01	NA
rs272877	1.40E-10	9.854067441	SLC22A4	5	131674260	intron		7	0.0240523	0.00374853	G	A							NA/NA/NA/	NA/NA/NA/		A	G		2.41E-02	I	Y	6.92E-01	NA
rs273901	1.41E-10	9.850337579	LOC553103	5	131694360	intron	0.111404	6	0.0240463	0.00374837	T	G							NA/NA/NA/	6596/29376/33154/		G	T		2.40E-02	I	Y	6.92E-01	NA
rs309403	1.51E-10	9.820017575		4	123616822		0.282378	7	0.0227718	0.0035556	T	C							NA/NA/NA/	NA/NA/NA/		C	T		2.28E-02	I	Y	3.96E-01	NA
rs272878	1.54E-10	9.812045202	SLC22A4	5	131671769	intron	0.003001	6	-0.0239961	0.0037484	T	C							NA/NA/NA/	8140/7450/1672/		C	T		-2.40E-02	I	Y	3.08E-01	NA
rs309411	1.57E-10	9.804119711		4	123620150		0.935757	7	-0.0227481	0.003555	T	C							NA/NA/NA/	NA/NA/NA/		C	T		-2.27E-02	I	Y	6.04E-01	NA
rs3857440	1.58E-10	9.801532615	C5orf56	5	131794069	intron	0.009923	1b	0.0257401	0.00402315	G	A							NA/NA/NA/	NA/NA/NA/		A	G		2.57E-02	I	Y	7.51E-01	NA
rs273915	1.58E-10	9.800387418	SLC22A4	5	131660119	intron	0.196636	5	0.0239849	0.00374905	G	C							NA/NA/NA/	27058/23362/5311/		C	G		2.40E-02	I	Y	6.92E-01	NA
rs273916	1.59E-10	9.799398445	SLC22A4	5	131659830	intron	0.088949	7	-0.0239834	0.00374903	C	A							NA/NA/NA/	NA/NA/NA/		A	C		-2.40E-02	I	Y	3.08E-01	NA
rs309409	1.61E-10	9.794167933		4	123619498			6	0.0227401	0.00355569	G	C							NA/NA/NA/	NA/NA/NA/		C	G		2.27E-02	I	Y	3.97E-01	NA
rs1023518	1.62E-10	9.790158047	C5orf56	5	131793771	intron	0.010304		-0.0257252	0.00402335	T	G							NA/NA/NA/	2312/1558/246/		G	T		-2.57E-02	I	Y	2.49E-01	NA
rs270601	1.62E-10	9.790016093	SLC22A4	5	131656997	intron	0.029153	4	-0.0239669	0.00374838	T	C							NA/NA/NA/	25782/22716/5042/		C	T		-2.40E-02	I	Y	3.08E-01	NA
rs272882	1.63E-10	9.788687194	SLC22A4	5	131669161	intron	0.00405	7	0.0239645	0.00374828	T	G							NA/NA/NA/	1490/7145/8231/		G	T		2.40E-02	I	Y	6.92E-01	NA
rs272888	1.63E-10	9.788017602	SLC22A4	5	131665423	intron	0.022459	7	-0.0239636	0.00374828	T	C							NA/NA/NA/	33120/29283/6412/		C	T		-2.40E-02	I	Y	3.08E-01	NA
rs272892	1.63E-10	9.788014936	SLC22A4	5	131664349	intron	0.021176	7	0.0239636	0.00374828	T	C							NA/NA/NA/	5042/22856/25793/		C	T		2.40E-02	I	Y	6.92E-01	NA
rs272883	1.63E-10	9.787940305	SLC22A4	5	131668698	intron	0.006404	7	0.0239635	0.00374828	G	A							NA/NA/NA/	6582/29396/33121/		A	G		2.40E-02	I	Y	6.92E-01	NA
rs272885	1.63E-10	9.787617939	SLC22A4	5	131667736	intron	0.307605	7	0.0239631	0.00374828	G	A							NA/NA/NA/	5050/22878/25817/		A	G		2.40E-02	I	Y	6.92E-01	NA
rs270603	1.64E-10	9.783952918	SLC22A4	5	131655417	intron		6	-0.0239585	0.00374831	G	C							NA/NA/NA/	NA/NA/NA/		C	G		-2.40E-02	I	Y	3.08E-01	NA
rs199798272	1.67E-10	9.77774147			0				-0.0239936	0.00375509	I	D							NA/NA/NA/	NA/NA/NA/		D	I		-2.40E-02	I	Y	3.26E-01	NA
rs270608	1.67E-10	9.777244522	SLC22A4	5	131648406	intron		5	0.0239629	0.00375039	T	C							NA/NA/NA/	NA/NA/NA/		C	T		2.40E-02	I	Y	6.89E-01	NA
rs270606	1.70E-10	9.769213993	SLC22A4	5	131650867	intron	0.028895	6	0.0239363	0.00374788	G	A							NA/NA/NA/	6586/29358/33107/		A	G		2.39E-02	I	Y	6.92E-01	NA
rs2631371	1.72E-10	9.764741809	LOC553103	5	131703691	intron		5	0.0239354	0.00374866	G	A							NA/NA/NA/	NA/NA/NA/		A	G		2.39E-02	I	Y	6.92E-01	NA
rs273912	1.77E-10	9.751411306	SLC22A4	5	131661349	intron	0.021735	6	0.0239169	0.00374853	T	G							NA/NA/NA/	6633/24499/32318/		G	T		2.39E-02	I	Y	6.92E-01	NA
rs272855	1.80E-10	9.744098224	LOC553103	5	131687175	intron		7	0.0239074	0.00374855	T	C							NA/NA/NA/	NA/NA/NA/		C	T		2.39E-02	I	Y	6.92E-01	NA
rs272854	1.80E-10	9.744025952	LOC553103	5	131688017	intron		6	0.0239073	0.00374855	T	C							NA/NA/NA/	NA/NA/NA/		C	T		2.39E-02	I	Y	6.92E-01	NA
rs28383323	1.85E-10	9.733211089		6	32594039			7	0.0270284	0.00424047	G	A							NA/NA/NA/	NA/NA/NA/		A	G		2.70E-02	I	Y	7.08E-01	NA
rs156322	1.91E-10	9.719565052	SLC22A4	5	131653925	intron	0.028899	6	0.0238741	0.00374843	T	C							NA/NA/NA/	5052/22882/25802/		C	T		2.39E-02	I	Y	6.92E-01	NA
rs11746729	2.00E-10	9.699526257		5	132123536			5	-0.0267064	0.00419779	G	A							NA/NA/NA/	NA/NA/NA/		A	G		-2.67E-02	I	Y	5.30E-01	NA
rs272887	2.02E-10	9.695638746	SLC22A4	5	131665713	intron	0.031241	7	0.0238416	0.00374831	G	A							NA/NA/NA/	6595/29415/33197/		A	G		2.38E-02	I	Y	6.92E-01	NA
rs270612	2.07E-10	9.684333977	SLC22A4	5	131637338	intron		7	-0.0238398	0.00375038	G	A							NA/NA/NA/	27086/24046/5322/		A	G		-2.38E-02	I	Y	3.08E-01	NA
rs31251	2.08E-10	9.681131462	RAPGEF6	5	130833946	intron	0.001786	1f	0.0223793	0.00352126	T	C							NA/NA/NA/	10376/27960/18107/		C	T		2.24E-02	I	Y	5.71E-01	NA
rs272880	2.16E-10	9.664668494	SLC22A4	5	131670178	intron	0.003001	7	0.0238011	0.0037484	T	C							NA/NA/NA/	5043/22665/25794/		C	T		2.38E-02	I	Y	6.92E-01	NA
rs272891	2.19E-10	9.659662985	SLC22A4	5	131664394	intron		7	0.0237942	0.00374836	T	G							NA/NA/NA/	NA/NA/NA/		G	T		2.38E-02	I	Y	6.92E-01	NA
rs682821	2.19E-10	9.659181245	SLC22A4	5	131655540	intron		7	-0.023794	0.00374843	T	C							NA/NA/NA/	NA/NA/NA/		C	T		-2.38E-02	I	Y	3.08E-01	NA
rs273911	2.22E-10	9.653735067	SLC22A4	5	131661526	intron	0.021327	7	0.0237871	0.00374848	G	C							NA/NA/NA/	NA/NA/NA/		C	G		2.38E-02	I	Y	6.92E-01	NA
rs273898	2.25E-10	9.648514843	LOC553103	5	131696174	intron		6	0.0240999	0.00379889	T	A							NA/NA/NA/	NA/NA/NA/		A	T		2.41E-02	I	Y	6.44E-01	NA
rs273917	2.26E-10	9.645712884	SLC22A4	5	131659618	intron		6	0.0237808	0.00374917	G	A							NA/NA/NA/	NA/NA/NA/		A	G		2.38E-02	I	Y	6.92E-01	NA
rs309414	2.37E-10	9.62482856		4	123620912		0.030302	7	0.0224957	0.00355072	T	G							NA/NA/NA/	19620/25631/8470/		G	T		2.25E-02	I	Y	3.98E-01	NA
rs270615	2.55E-10	9.593773306	SLC22A4	5	131641573	intron		7	-0.0237042	0.003748	G	C							NA/NA/NA/	NA/NA/NA/		C	G		-2.37E-02	I	Y	3.08E-01	NA
rs270614	2.65E-10	9.57709678	SLC22A4	5	131640813	intron		5	-0.0236822	0.00374804	G	A							NA/NA/NA/	NA/NA/NA/		A	G		-2.37E-02	I	Y	3.08E-01	NA
rs274564	2.76E-10	9.55976176	SLC22A5	5	131715301	intron		7	-0.0244256	0.00386948	T	C							NA/NA/NA/	NA/NA/NA/		C	T		-2.44E-02	I	Y	2.94E-01	NA
rs377070	3.16E-10	9.500900162		4	123629002		0.005903	5	0.0224829	0.0035736	G	C							NA/NA/NA/	NA/NA/NA/		C	G		2.25E-02	I	Y	3.91E-01	NA
rs460271	3.37E-10	9.472854924		5	131630062			4	0.0237598	0.00378259	G	C							NA/NA/NA/	NA/NA/NA/		C	G		2.38E-02	I	Y	6.92E-01	NA
rs2108450	3.37E-10	9.471754533		5	131271022		0.010669	7	-0.0221297	0.00352331	T	G							NA/NA/NA/	18099/26321/9269/		G	T		-2.21E-02	I	Y	4.19E-01	NA
rs11953786	3.48E-10	9.458837779	FNIP1	5	131071440	intron		6	0.0221823	0.00353428	T	A							NA/NA/NA/	NA/NA/NA/		A	T		2.22E-02	I	Y	5.80E-01	NA
rs309375	3.55E-10	9.450226977		4	123681156		0.272214	4	0.0221353	0.00352854	C	A							NA/NA/NA/	23871/32947/11914/		A	C		2.21E-02	I	Y	4.14E-01	NA
rs460089	3.62E-10	9.441651491		5	131629772			2a	0.0237288	0.00378441	G	C							NA/NA/NA/	NA/NA/NA/		C	G		2.37E-02	I	Y	6.92E-01	NA
rs162887	3.69E-10	9.433287993		5	131629165			4	0.0237238	0.00378542	G	A							NA/NA/NA/	NA/NA/NA/		A	G		2.37E-02	I	Y	6.92E-01	NA
rs7713065	3.84E-10	9.415377082	C5orf56	5	131788334	intron		6	0.025279	0.00403771	C	A							NA/NA/NA/	NA/NA/NA/		A	C		2.53E-02	I	Y	7.52E-01	NA
rs1612904	3.91E-10	9.407278218		6	32669018		1.143975	6	0.0227349	0.00363303	C	A							NA/NA/NA/	28267/30662/9001/		A	C		2.27E-02	I	Y	3.59E-01	NA
rs9275596	3.93E-10	9.406108337		6	32681631		17.351218	6	-0.0227331	0.00363299	T	C							NA/NA/NA/	8989/31607/28551/		C	T		-2.27E-02	I	Y	6.41E-01	NA
rs3129721	3.95E-10	9.403622856		6	32676251			6	0.0227341	0.00363368	C	A							NA/NA/NA/	NA/NA/NA/		A	C		2.27E-02	I	Y	3.59E-01	NA
rs28383311	4.00E-10	9.398268025		6	32587011			6	-0.0259139	0.00414319	T	A							NA/NA/NA/	NA/NA/NA/		A	T		-2.59E-02	I	Y	2.47E-01	NA
rs6534359	4.19E-10	9.378094965		4	123596694		0.069923	6	-0.0223008	0.00356966	T	A							NA/NA/NA/	NA/NA/NA/		A	T		-2.23E-02	I	Y	5.90E-01	NA
rs28383310	4.20E-10	9.376843783		6	32586930			6	0.0258348	0.00413563	G	A							NA/NA/NA/	NA/NA/NA/		A	G		2.58E-02	I	Y	7.53E-01	NA
rs4551060	4.46E-10	9.350683643	SLC22A4	5	131674724	intron		7	-0.0317301	0.00508703	G	A							NA/NA/NA/	NA/NA/NA/		A	G		-3.17E-02	I	Y	8.07E-01	NA
rs4705862	4.61E-10	9.336717555		5	131813219		4.663732	2b	-0.0219925	0.00352873	T	A							NA/NA/NA/	NA/NA/NA/		A	T		-2.20E-02	I	Y	4.30E-01	NA
rs7702182	4.81E-10	9.317759227	FNIP1	5	131068095	intron		7	0.0219623	0.00352775	G	C							NA/NA/NA/	NA/NA/NA/		C	G		2.20E-02	I	Y	5.81E-01	NA
rs763787	4.89E-10	9.310975435		5	129776565		0.00886	7	0.0236499	0.00380032	T	C							NA/NA/NA/	NA/NA/NA/		C	T		2.36E-02	I	Y	3.08E-01	NA
rs1794524	5.00E-10	9.300707001		6	32675902		0.075661	7	0.0226696	0.00364498	T	G							NA/NA/NA/	NA/NA/NA/		G	T		2.27E-02	I	Y	3.61E-01	NA
rs34237476	5.19E-10	9.284852726		5	130584805			6	-0.0324399	0.00522072	G	A							NA/NA/NA/	NA/NA/NA/		A	G		-3.24E-02	I	Y	8.11E-01	NA
rs13157685	5.19E-10	9.284694594	RAPGEF6	5	130960231	intron		6	0.0220038	0.00354123	T	A							NA/NA/NA/	NA/NA/NA/		A	T		2.20E-02	I	Y	5.85E-01	NA
rs1548306	5.66E-10	9.247098406		6	32427179			6	-0.0234279	0.0037787	T	A							NA/NA/NA/	5894/10206/13710/		A	T		-2.34E-02	I	Y	6.85E-01	NA
rs2523614	6.42E-10	9.192457531		6	31320654			4	0.0237097	0.00383642	T	C							NA/NA/NA/	NA/NA/NA/		C	T		2.37E-02	I	Y	6.96E-01	NA
rs13110000	6.52E-10	9.185502024		4	123578060		0.021773	7	-0.0218762	0.0035412	T	C							NA/NA/NA/	11841/33114/23789/		C	T		-2.19E-02	I	Y	5.86E-01	NA
rs2523615	6.70E-10	9.173740499		6	31320642			4	-0.0236815	0.00383609	T	C							NA/NA/NA/	NA/NA/NA/		C	T		-2.37E-02	I	Y	3.04E-01	NA
rs272863	6.77E-10	9.169118265	LOC553103	5	131683652	intron		7	-0.0234343	0.00379708	G	A							NA/NA/NA/	NA/NA/NA/		A	G		-2.34E-02	I	Y	4.77E-01	NA
rs9268832	7.17E-10	9.144466913		6	32427789			1f	0.0219233	0.00355743	T	C							NA/NA/NA/	25618/32811/10737/		C	T		2.19E-02	I	Y	3.93E-01	NA
rs11746464	7.56E-10	9.121311642	RAPGEF6	5	130857727	intron	0.004426	6	-0.021741	0.00353269	T	G							NA/NA/NA/	18518/26175/8976/		G	T		-2.17E-02	I	Y	4.14E-01	NA
rs4705934	7.61E-10	9.118610207	LOC553103	5	131681600	intron		7	-0.0308936	0.0050207	G	A							NA/NA/NA/	NA/NA/NA/		A	G		-3.09E-02	I	Y	8.03E-01	NA
rs272850	8.19E-10	9.086775493	LOC553103	5	131689123	intron		7	0.0230998	0.00376119	G	A							NA/NA/NA/	NA/NA/NA/		A	G		2.31E-02	I	Y	6.83E-01	NA
rs3814244	8.67E-10	9.061803614		12	68413471		0.927889	6	-0.0217492	0.00354657	T	A							NA/NA/NA/	NA/NA/NA/		A	T		-2.17E-02	I	Y	4.02E-01	NA
rs28383282	9.74E-10	9.011496337		6	32586375			7	-0.0418588	0.00684623	T	C							NA/NA/NA/	NA/NA/NA/		C	T		-4.19E-02	I	Y	1.41E-01	NA
rs2070721	1.07E-09	8.968757205	IRF1	5	131825842	intron	0.299684	4	0.0213316	0.00349796	T	G							NA/NA/NA/	NA/NA/NA/		G	T		2.13E-02	I	Y	5.64E-01	NA
rs62391414	1.15E-09	8.93881904	CDC42SE2	5	130643209	intron		6	-0.0222743	0.00365916	G	A							NA/NA/NA/	NA/NA/NA/		A	G		-2.23E-02	I	Y	4.67E-01	NA
rs11740791	1.24E-09	8.908016668	ACSL6	5	131321159	intron		7	-0.0286374	0.00471329	G	C							NA/NA/NA/	NA/NA/NA/		C	G		-2.86E-02	I	Y	8.08E-01	NA
rs2070729	1.24E-09	8.907963961	IRF1	5	131819921	intron	0.001929	1f	0.0212094	0.00349076	C	A							NA/NA/NA/	13240/34125/21842/		A	C		2.12E-02	I	Y	5.62E-01	NA
rs11347983	1.24E-09	8.904837625	IRF1	5	131818828	exon			-0.0212139	0.00349217	I	D							NA/NA/NA/	NA/NA/NA/		D	I		-2.12E-02	I	Y	4.38E-01	NA
rs4499342	1.26E-09	8.900043266		19	8786913			6	0.0293096	0.00482627	T	C							NA/NA/NA/	NA/NA/NA/		C	T		2.93E-02	I	Y	1.54E-01	NA
rs41525648	1.28E-09	8.892712		5	131827775			4	0.0212534	0.00350124	G	A							NA/NA/NA/	NA/NA/NA/		A	G		2.13E-02	I	Y	5.64E-01	NA
rs2967678	1.34E-09	8.872506455		19	8790198			7	0.0292275	0.00482083	T	C							NA/NA/NA/	NA/NA/NA/		C	T		2.92E-02	I	Y	1.54E-01	NA
rs9275109	1.35E-09	8.869907573		6	32649676			6	-0.0225186	0.00371485	T	G							NA/NA/NA/	NA/NA/NA/		G	T		-2.25E-02	I	Y	6.40E-01	NA
rs39897	1.42E-09	8.847439542		5	131436896		4.318547	4	0.0215307	0.00355677	T	C							NA/NA/NA/	12707/28422/15410/		C	T		2.15E-02	I	Y	5.37E-01	NA
rs4538604	1.46E-09	8.835109072		5	131169118			6	-0.0216735	0.00358306	G	A							NA/NA/NA/	NA/NA/NA/		A	G		-2.17E-02	I	Y	4.26E-01	NA
rs270607	1.61E-09	8.792179892	SLC22A4	5	131649186	intron	0.035517	5	0.0224917	0.00372815	G	A							NA/NA/NA/	2071/8887/9601/		A	G		2.25E-02	I	Y	6.84E-01	NA
rs367805	1.70E-09	8.770807238	MIR3936	5	131701279	exon		2b	-0.0224251	0.00372202	T	C							NA/NA/NA/	NA/NA/NA/		C	T		-2.24E-02	I	Y	3.16E-01	NA
rs13153324	2.02E-09	8.695468544	ACSL6	5	131318297	intron	0.304938	7	0.0283652	0.00473003	T	C							NA/NA/NA/	NA/NA/NA/		C	T		2.84E-02	I	Y	1.90E-01	NA
rs2548998	2.05E-09	8.687511638		5	131832514			4	-0.0210494	0.00351183	G	A							NA/NA/NA/	NA/NA/NA/		A	G		-2.10E-02	I	Y	4.35E-01	NA
rs201452941	2.35E-09	8.628045973			0				-0.0266446	0.00446183	I	D							NA/NA/NA/	NA/NA/NA/		D	I		-2.66E-02	I	Y	5.20E-01	NA
rs111626885	2.36E-09	8.627887392		6	32656067				-0.026644	0.00446178	I	D							NA/NA/NA/	NA/NA/NA/		D	I		-2.66E-02	I	Y	5.20E-01	NA
rs9282181	2.36E-09	8.627277582		6	32656067				-0.0266427	0.00446173	I	D							NA/NA/NA/	NA/NA/NA/		D	I		-2.66E-02	I	Y	5.20E-01	NA
rs1547422	2.41E-09	8.618693547		6	32427099			6	-0.0225564	0.00377953	G	C							NA/NA/NA/	NA/NA/NA/		C	G		-2.26E-02	I	Y	6.80E-01	NA
rs13191810	2.49E-09	8.60371171		6	32586831			7	-0.0231071	0.00387546	T	C							NA/NA/NA/	NA/NA/NA/		C	T		-2.31E-02	I	Y	3.01E-01	NA
rs156109	2.56E-09	8.591117551		5	131626611		5.570032	6	0.0224825	0.00377371	T	C							NA/NA/NA/	6250/29122/33783/		C	T		2.25E-02	I	Y	6.99E-01	NA
rs10878725	2.62E-09	8.582242746		12	68414710		0.960497	5	0.0208746	0.00350579	T	C							NA/NA/NA/	NA/NA/NA/		C	T		2.09E-02	I	Y	5.68E-01	NA
rs3104376	2.64E-09	8.579161698		6	32600003			7	0.026138	0.00439061	T	C							NA/NA/NA/	NA/NA/NA/		C	T		2.61E-02	I	Y	2.17E-01	NA
rs31475	2.96E-09	8.528593862		5	131420514			6	-0.0210524	0.00354771	G	A							NA/NA/NA/	NA/NA/NA/		A	G		-2.11E-02	I	Y	3.95E-01	NA
rs2647071	2.98E-09	8.526202201		6	32573910			7	-0.0243343	0.00410139	T	C							NA/NA/NA/	NA/NA/NA/		C	T		-2.43E-02	I	Y	2.44E-01	NA
rs10066308	3.24E-09	8.48913207	C5orf56	5	131790616	intron		7	0.0224515	0.00379303	G	A							NA/NA/NA/	NA/NA/NA/		A	G		2.25E-02	I	Y	7.00E-01	NA
rs27678	3.24E-09	8.488916477		5	131417962			5	0.0210306	0.00355302	T	A							NA/NA/NA/	NA/NA/NA/		A	T		2.10E-02	I	Y	6.06E-01	NA
rs7132344	3.67E-09	8.435496087		12	68335919		0.730337	7	-0.020831	0.0035314	T	C							NA/NA/NA/	NA/NA/NA/		C	T		-2.08E-02	I	Y	3.96E-01	NA
rs2904503	3.68E-09	8.433646193		12	68335744		0.235622	5	0.0208284	0.00353138	T	C							NA/NA/NA/	8939/26946/20628/		C	T		2.08E-02	I	Y	6.04E-01	NA
rs31427	3.77E-09	8.424209643		5	131423966		0.113757	1f	-0.0209239	0.00354973	G	A							NA/NA/NA/	NA/NA/NA/		A	G		-2.09E-02	I	Y	3.95E-01	NA
rs27879	4.04E-09	8.394017638		5	131432689		0.230408	6	-0.0208742	0.00354822	C	A							NA/NA/NA/	NA/NA/NA/		A	C		-2.09E-02	I	Y	3.96E-01	NA
rs114412914	4.06E-09	8.391458991		19	8788184			7	-0.0282747	0.00480695	G	A							NA/NA/NA/	NA/NA/NA/		A	G		-2.83E-02	I	Y	8.45E-01	NA
rs4141135	4.14E-09	8.38327249		12	68418830		0.211214	6	-0.0205796	0.00350057	T	G							NA/NA/NA/	22453/34028/12629/		G	T		-2.06E-02	I	Y	4.29E-01	NA
rs2870961	4.19E-09	8.377696847		12	68418042		0.151017	7	0.0205417	0.00349539	T	C							NA/NA/NA/	NA/NA/NA/		C	T		2.05E-02	I	Y	5.65E-01	NA
rs72797396	4.21E-09	8.375257033		5	132007913			7	-0.0259569	0.00441755	T	A							NA/NA/NA/	NA/NA/NA/		A	T		-2.60E-02	I	Y	6.47E-01	NA
rs10748093	4.28E-09	8.368567393		12	68418249		0.157833	7	-0.0205155	0.00349301	G	A							NA/NA/NA/	21925/34191/13060/		A	G		-2.05E-02	I	Y	4.35E-01	NA
rs12423194	4.34E-09	8.362676415		12	68414167		0.916003	7	0.0205502	0.00350026	T	C							NA/NA/NA/	NA/NA/NA/		C	T		2.06E-02	I	Y	5.64E-01	NA
rs10784667	4.39E-09	8.357722494		12	68415776		0.360916	6	0.0205735	0.00350536	C	A							NA/NA/NA/	3270/8818/5573/		A	C		2.06E-02	I	Y	5.70E-01	NA
rs10784666	4.40E-09	8.356853412		12	68415703		0.746266	6	0.0205738	0.0035056	T	A							NA/NA/NA/	NA/NA/NA/		A	T		2.06E-02	I	Y	5.70E-01	NA
rs9271124	4.47E-09	8.349957798		6	32576846			6	-0.0284902	0.00485667	T	C							NA/NA/NA/	NA/NA/NA/		C	T		-2.85E-02	I	Y	8.00E-01	NA
rs25889	4.47E-09	8.349428289		5	131423498			5	-0.0208138	0.00354822	G	A							NA/NA/NA/	NA/NA/NA/		A	G		-2.08E-02	I	Y	3.97E-01	NA
rs2918302	4.53E-09	8.343535726		19	8785744			7	-0.0280918	0.00479077	G	A							NA/NA/NA/	NA/NA/NA/		A	G		-2.81E-02	I	Y	8.44E-01	NA
rs12832728	4.74E-09	8.324264723		12	68420403			7	-0.0205355	0.00350652	G	A							NA/NA/NA/	NA/NA/NA/		A	G		-2.05E-02	I	Y	4.53E-01	NA
rs200078742	4.85E-09	8.314304827			0				-0.0212409	0.00362933	I	D							NA/NA/NA/	NA/NA/NA/		D	I		-2.12E-02	I	Y	3.83E-01	NA
rs2967684	4.86E-09	8.313501368		19	8786624		1.290487	6	-0.0278226	0.00475417	G	A							NA/NA/NA/	NA/NA/NA/		A	G		-2.78E-02	I	Y	8.43E-01	NA
rs140189131	4.98E-09	8.30287183		19	8788302				0.0277659	0.00474779	G	A							NA/NA/NA/	NA/NA/NA/		A	G		2.78E-02	I	Y	1.58E-01	NA
rs2918299	5.06E-09	8.295860641		19	8787273		0.663709	5	0.0279024	0.00477332	T	C							NA/NA/NA/	NA/NA/NA/		C	T		2.79E-02	I	Y	1.57E-01	NA
rs2918301	5.07E-09	8.295335672		19	8786918			7	0.0277839	0.0047532	T	C							NA/NA/NA/	NA/NA/NA/		C	T		2.78E-02	I	Y	1.57E-01	NA
rs2967685	5.15E-09	8.288099176		19	8786966			6	0.0277687	0.00475288	T	C							NA/NA/NA/	NA/NA/NA/		C	T		2.78E-02	I	Y	1.57E-01	NA
rs2967673	5.20E-09	8.284169573		19	8788798			6	0.0277192	0.00474562	C	A							NA/NA/NA/	NA/NA/NA/		A	C		2.77E-02	I	Y	1.58E-01	NA
rs1473281	5.21E-09	8.283255648		19	8789230		0.665535	7	0.0277106	0.00474443	T	C							NA/NA/NA/	NA/NA/NA/		C	T		2.77E-02	I	Y	1.58E-01	NA
rs1473280	5.24E-09	8.280992068		19	8789091		0.665746	6	-0.0277104	0.00474511	G	C							NA/NA/NA/	NA/NA/NA/		C	G		-2.77E-02	I	Y	8.42E-01	NA
rs2164983	5.30E-09	8.276051204		19	8789381			7	-0.0276946	0.00474395	C	A							NA/NA/NA/	NA/NA/NA/		A	C		-2.77E-02	I	Y	8.42E-01	NA
rs199766767	5.31E-09	8.275276137			0				0.0276922	0.00474377	I	D							NA/NA/NA/	NA/NA/NA/		D	I		2.77E-02	I	Y	1.58E-01	NA
rs11670067	5.34E-09	8.272479076		19	8787643		0.662407	7	-0.0277264	0.0047505	G	A							NA/NA/NA/	NA/NA/NA/		A	G		-2.77E-02	I	Y	8.43E-01	NA
rs2967675	5.34E-09	8.272407509		19	8789484		0.68515	6	0.0276854	0.00474351	T	C							NA/NA/NA/	39938/14963/1405/		C	T		2.77E-02	I	Y	1.58E-01	NA
rs61154119	5.35E-09	8.272050665		19	8787750			6	-0.027725	0.0047504	T	G							NA/NA/NA/	NA/NA/NA/		G	T		-2.77E-02	I	Y	8.43E-01	NA
rs2967676	5.35E-09	8.271574788		19	8789666		0.695913	7	0.0276832	0.00474338	C	A							NA/NA/NA/	NA/NA/NA/		A	C		2.77E-02	I	Y	1.58E-01	NA
rs11610126	5.36E-09	8.271164297		12	68420273			7	0.0204077	0.00349686	G	C							NA/NA/NA/	NA/NA/NA/		C	G		2.04E-02	I	Y	5.66E-01	NA
rs2967677	5.36E-09	8.271130242		19	8789721			6	0.027682	0.00474331	T	C							NA/NA/NA/	NA/NA/NA/		C	T		2.77E-02	I	Y	1.58E-01	NA
rs2918307	5.36E-09	8.270904897		19	8789722			6	0.0276812	0.00474325	G	A							NA/NA/NA/	NA/NA/NA/		A	G		2.77E-02	I	Y	1.58E-01	NA
rs2918308	5.38E-09	8.269242749		19	8789912			7	0.0276772	0.00474308	C	A							NA/NA/NA/	NA/NA/NA/		A	C		2.77E-02	I	Y	1.57E-01	NA
rs7253377	5.38E-09	8.268863491		19	8790015		0.702603	7	-0.0276759	0.00474297	T	G							NA/NA/NA/	1712/18371/49113/		G	T		-2.77E-02	I	Y	8.43E-01	NA
rs2918309	5.38E-09	8.268833649		19	8789923			7	-0.0276761	0.00474302	T	C							NA/NA/NA/	NA/NA/NA/		C	T		-2.77E-02	I	Y	8.43E-01	NA
rs10077785	5.44E-09	8.264797255	C5orf56	5	131801158	intron	0.010049	1f	-0.0243789	0.00417908	T	C							NA/NA/NA/	41692/24042/3397/		C	T		-2.44E-02	I	Y	2.23E-01	NA
rs59225647	5.59E-09	8.252916951		19	8787942			6	0.0277425	0.00475938	G	A							NA/NA/NA/	NA/NA/NA/		A	G		2.77E-02	I	Y	1.57E-01	NA
rs11748326	5.60E-09	8.251473975	C5orf56	5	131799959	intron		4	-0.0243593	0.00417938	T	C							NA/NA/NA/	NA/NA/NA/		C	T		-2.44E-02	I	Y	2.23E-01	NA
rs2395258	6.40E-09	8.194016181	HLA-DQB2	6	32728642	intron		7	0.0205128	0.00353284	T	C							NA/NA/NA/	NA/NA/NA/		C	T		2.05E-02	I	Y	4.40E-01	NA
rs9270917	6.45E-09	8.190515704		6	32572294			4	-0.0283627	0.00488594	T	G							NA/NA/NA/	NA/NA/NA/		G	T		-2.84E-02	I	Y	8.23E-01	NA
rs2395257	6.52E-09	8.186058916	HLA-DQB2	6	32728636	intron		7	0.0205398	0.00353937	C	A							NA/NA/NA/	NA/NA/NA/		A	C		2.05E-02	I	Y	4.39E-01	NA
rs2549012	6.54E-09	8.184337924	CDC42SE2	5	130659758	intron	0.000257	6	-0.021055	0.00362856	C	A							NA/NA/NA/	14968/23333/10875/		A	C		-2.11E-02	I	Y	4.56E-01	NA
rs35358447	6.88E-09	8.162634447		19	8791581				-0.0280867	0.00484739	I	D							NA/NA/NA/	NA/NA/NA/		D	I		-2.81E-02	I	Y	8.38E-01	NA
rs3213489	7.46E-09	8.127407903	HLA-DQB2	6	32724305	intron		7	0.0204094	0.0035307	T	C							NA/NA/NA/	NA/NA/NA/		C	T		2.04E-02	I	Y	4.43E-01	NA
rs9271125	7.81E-09	8.107372322		6	32576865			6	0.0280946	0.00486672	G	A							NA/NA/NA/	NA/NA/NA/		A	G		2.81E-02	I	Y	2.04E-01	NA
rs9271126	7.84E-09	8.105948805		6	32576873			6	-0.0280809	0.00486482	T	G							NA/NA/NA/	NA/NA/NA/		G	T		-2.81E-02	I	Y	7.97E-01	NA
rs157572	7.85E-09	8.105169625		5	131626112		3.599023	5	0.0219512	0.00380308	G	C							NA/NA/NA/	NA/NA/NA/		C	G		2.20E-02	I	Y	7.07E-01	NA
rs3104369	8.15E-09	8.088708127		6	32602482		2.378252	1f	0.0234298	0.00406375	T	C							NA/NA/NA/	30046/20248/3430/		C	T		2.34E-02	I	Y	2.51E-01	NA
rs7744304	8.29E-09	8.081208741		6	32425487			6	-0.0214574	0.00372354	T	G							NA/NA/NA/	NA/NA/NA/		G	T		-2.15E-02	I	Y	6.75E-01	NA
rs9264962	8.31E-09	8.080307005		6	31276435			5	0.0233858	0.00405843	G	C							NA/NA/NA/	NA/NA/NA/		C	G		2.34E-02	I	Y	2.54E-01	NA
rs3135461	8.33E-09	8.079541165		6	32680122			6	0.0238511	0.00413938	G	A							NA/NA/NA/	6480/3129/2320/		A	G		2.39E-02	I	Y	2.30E-01	NA
rs9271591	9.14E-09	8.038874232		6	32591141		9.107364	1b	0.0202865	0.00353045	G	A							NA/NA/NA/	NA/NA/NA/		A	G		2.03E-02	I	Y	5.31E-01	NA
rs1005599	9.16E-09	8.038152415		6	31276447			5	0.0235398	0.00409681	G	C							NA/NA/NA/	NA/NA/NA/		C	G		2.35E-02	I	Y	2.48E-01	NA
rs3741647	9.25E-09	8.034083689		12	68422029		0.190163	7	-0.0201374	0.00350563	T	A							NA/NA/NA/	NA/NA/NA/		A	T		-2.01E-02	I	Y	4.58E-01	NA
rs3741649	9.34E-09	8.029658704		12	68422131		0.186547	7	-0.0201417	0.00350744	G	C							NA/NA/NA/	NA/NA/NA/		C	G		-2.01E-02	I	Y	4.58E-01	NA
rs9271085	9.34E-09	8.029470424		6	32576152			4	0.0271138	0.0047216	T	C							NA/NA/NA/	NA/NA/NA/		C	T		2.71E-02	I	Y	1.71E-01	NA
rs11177014	9.58E-09	8.018754188		12	68425651		0.183665	7	-0.020191	0.00351862	G	A							NA/NA/NA/	NA/NA/NA/		A	G		-2.02E-02	I	Y	4.58E-01	NA
rs9271376	9.59E-09	8.018358498		6	32587113			7	0.0228934	0.00398967	G	A							NA/NA/NA/	NA/NA/NA/		A	G		2.29E-02	I	Y	2.67E-01	NA
rs9271620	9.81E-09	8.008389434		6	32591777			5	-0.0202924	0.00353879	T	G							NA/NA/NA/	NA/NA/NA/		G	T		-2.03E-02	I	Y	4.71E-01	NA
rs3846730	9.88E-09	8.005120433	C5orf56	5	131806780	intron	0.017566	7	-0.0239167	0.00417177	T	C							NA/NA/NA/	NA/NA/NA/		C	T		-2.39E-02	I	Y	2.25E-01	NA
rs11177007	1.01E-08	7.995016939		12	68414744		1.058796	5	-0.0204244	0.00356507	G	A							NA/NA/NA/	20363/25292/7871/		A	G		-2.04E-02	I	Y	3.81E-01	NA
rs7763262	1.04E-08	7.981948932		6	32424882			6	0.021288	0.00371913	T	C							NA/NA/NA/	24623/23348/5770/		C	T		2.13E-02	I	Y	3.25E-01	NA
rs9271588	1.04E-08	7.981857287		6	32590953		5.641763	1b	0.0200403	0.00350115	T	C							NA/NA/NA/	11418/26033/14722/		C	T		2.00E-02	I	Y	5.27E-01	NA
rs9268812	1.04E-08	7.981753168		6	32424568			6	-0.02129	0.00371952	G	A							NA/NA/NA/	NA/NA/NA/		A	G		-2.13E-02	I	Y	6.75E-01	NA
rs9270880	1.06E-08	7.976319632		6	32571659			6	-0.0285397	0.00498794	T	G							NA/NA/NA/	NA/NA/NA/		G	T		-2.85E-02	I	Y	8.11E-01	NA
rs9271082	1.06E-08	7.974640875		6	32576086			5	0.0271204	0.00474043	T	C							NA/NA/NA/	NA/NA/NA/		C	T		2.71E-02	I	Y	1.73E-01	NA
rs9268686	1.07E-08	7.970113219		6	32415522			7	-0.0202566	0.00354179	T	C							NA/NA/NA/	NA/NA/NA/		C	T		-2.03E-02	I	Y	5.97E-01	NA
rs9271586	1.08E-08	7.965323425		6	32590899		5.829752	1f	-0.020014	0.00350052	T	G							NA/NA/NA/	NA/NA/NA/		G	T		-2.00E-02	I	Y	4.73E-01	NA
rs11177006	1.09E-08	7.962203115		12	68413097		0.927836	7	-0.0204326	0.00357449	G	A							NA/NA/NA/	NA/NA/NA/		A	G		-2.04E-02	I	Y	3.80E-01	NA
rs2395263	1.11E-08	7.954113977	HLA-DQB2	6	32729412	intron		7	0.020095	0.00351739	C	A							NA/NA/NA/	NA/NA/NA/		A	C		2.01E-02	I	Y	4.35E-01	NA
rs2524080	1.12E-08	7.951663092		6	31242089			7	-0.0224456	0.00392949	T	A							NA/NA/NA/	NA/NA/NA/		A	T		-2.24E-02	I	Y	7.25E-01	NA
rs34694311	1.13E-08	7.94637231		6	32729381				0.0200423	0.00351003	I	D							NA/NA/NA/	NA/NA/NA/		D	I		2.00E-02	I	Y	4.32E-01	NA
rs2087097	1.16E-08	7.935691793		5	131625420			7	0.0231877	0.00406387	G	A							NA/NA/NA/	NA/NA/NA/		A	G		2.32E-02	I	Y	7.61E-01	NA
rs9275573	1.16E-08	7.93558694		6	32679146		2.189009	7	-0.0202707	0.00355265	G	C							NA/NA/NA/	NA/NA/NA/		C	G		-2.03E-02	I	Y	5.83E-01	NA
rs2395261	1.17E-08	7.932181774	HLA-DQB2	6	32729335	intron		6	0.0200225	0.00350999	T	C							NA/NA/NA/	NA/NA/NA/		C	T		2.00E-02	I	Y	4.32E-01	NA
rs2647040	1.18E-08	7.928430945		6	32667280		2.217332	6	-0.0204145	0.00357963	G	A							NA/NA/NA/	9902/31472/25043/		A	G		-2.04E-02	I	Y	6.15E-01	NA
rs10878726	1.19E-08	7.924642856		12	68416645		0.194409	7	0.0203318	0.00356605	G	A							NA/NA/NA/	9848/32648/26634/		A	G		2.03E-02	I	Y	6.21E-01	NA
rs9271587	1.20E-08	7.92226882		6	32590916			4	-0.0200288	0.00351349	G	A							NA/NA/NA/	NA/NA/NA/		A	G		-2.00E-02	I	Y	4.73E-01	NA
rs9270815	1.24E-08	7.90487251		6	32569859			7	-0.0286423	0.0050305	G	A							NA/NA/NA/	NA/NA/NA/		A	G		-2.86E-02	I	Y	8.41E-01	NA
rs7769693	1.26E-08	7.900930839		6	32426458			5	0.0202445	0.00355655	T	G							NA/NA/NA/	NA/NA/NA/		G	T		2.02E-02	I	Y	4.03E-01	NA
rs3213483	1.26E-08	7.900488553	HLA-DQB2	6	32726577	intron	0.292557	7	-0.0200354	0.00351992	T	G							NA/NA/NA/	NA/NA/NA/		G	T		-2.00E-02	I	Y	5.65E-01	NA
rs4248169	1.28E-08	7.891360571	HLA-DQB2	6	32728554	intron		6	0.0199646	0.0035097	C	A							NA/NA/NA/	17467/26098/10102/		A	C		2.00E-02	I	Y	4.32E-01	NA
rs2395256	1.29E-08	7.888774463	HLA-DQB2	6	32728588	intron		6	-0.0199612	0.00350974	T	C							NA/NA/NA/	10097/26167/17467/		C	T		-2.00E-02	I	Y	5.68E-01	NA
rs9271546	1.31E-08	7.881831206		6	32590154			5	0.0199187	0.00350394	T	C							NA/NA/NA/	NA/NA/NA/		C	T		1.99E-02	I	Y	4.83E-01	NA
rs9281961	1.32E-08	7.879123484		6	32592902				-0.0205364	0.00361328	I	D							NA/NA/NA/	NA/NA/NA/		D	I		-2.05E-02	I	Y	4.69E-01	NA
rs9268766	1.33E-08	7.877181444		6	32418710		0.061548	6	0.0211207	0.00371659	C	A							NA/NA/NA/	NA/NA/NA/		A	C		2.11E-02	I	Y	3.25E-01	NA
rs6937545	1.33E-08	7.876857523		6	32418031			6	-0.0211183	0.00371625	C	A							NA/NA/NA/	5770/23320/24610/		A	C		-2.11E-02	I	Y	6.75E-01	NA
rs72548053	1.33E-08	7.87644561		6	32418354				-0.0211189	0.00371645	I	D							NA/NA/NA/	NA/NA/NA/		D	I		-2.11E-02	I	Y	6.75E-01	NA
rs6937696	1.33E-08	7.87625613		6	32418018			7	-0.0211175	0.00371625	T	C							NA/NA/NA/	NA/NA/NA/		C	T		-2.11E-02	I	Y	6.75E-01	NA
rs9281828	1.33E-08	7.875052578		6	32418355				-0.021119	0.00371683	I	D							NA/NA/NA/	NA/NA/NA/		D	I		-2.11E-02	I	Y	6.75E-01	NA
rs7743415	1.35E-08	7.869437885		6	32425135		0.379454	6	-0.0201674	0.00355073	T	C							NA/NA/NA/	NA/NA/NA/		C	T		-2.02E-02	I	Y	5.98E-01	NA
rs11745587	1.36E-08	7.866291877	C5orf56	5	131796922	intron	0.019607	6	0.0207114	0.00364732	G	A							NA/NA/NA/	8151/31417/26463/		A	G		2.07E-02	I	Y	6.55E-01	NA
rs7754768	1.38E-08	7.859561098		6	32420179			6	-0.0201302	0.00354663	T	C							NA/NA/NA/	8735/25652/19310/		C	T		-2.01E-02	I	Y	5.98E-01	NA
rs4478449	1.40E-08	7.85536042		6	32571801			3a	-0.0279429	0.00492452	G	A							NA/NA/NA/	NA/NA/NA/		A	G		-2.79E-02	I	Y	8.19E-01	NA
rs7775108	1.41E-08	7.851826299		6	32420238			7	0.0201254	0.00354769	T	C							NA/NA/NA/	NA/NA/NA/		C	T		2.01E-02	I	Y	4.02E-01	NA
rs2002779	1.44E-08	7.841308895		6	32601684			7	0.0274458	0.00484166	T	G							NA/NA/NA/	NA/NA/NA/		G	T		2.74E-02	I	Y	1.68E-01	NA
rs9268765	1.44E-08	7.840631352		6	32418579			6	-0.0201022	0.00354636	C	A							NA/NA/NA/	NA/NA/NA/		A	C		-2.01E-02	I	Y	5.98E-01	NA
rs10878727	1.46E-08	7.834372904		12	68419224		0.238646	7	-0.0198916	0.00351074	G	C							NA/NA/NA/	NA/NA/NA/		C	G		-1.99E-02	I	Y	4.36E-01	NA
rs9268815	1.48E-08	7.830240361		6	32424677			7	-0.0201066	0.0035497	T	A							NA/NA/NA/	NA/NA/NA/		A	T		-2.01E-02	I	Y	5.98E-01	NA
rs10067603	1.49E-08	7.827616022	C5orf56	5	131803868	intron	0.159291	5	-0.0238054	0.00420346	G	A							NA/NA/NA/	NA/NA/NA/		A	G		-2.38E-02	I	Y	2.19E-01	NA
rs10039559	1.53E-08	7.816465389	C5orf56	5	131804507	intron	0.017034	1b	0.0237839	0.00420294	T	C							NA/NA/NA/	3291/23759/42136/		C	T		2.38E-02	I	Y	7.81E-01	NA
rs2858310	1.53E-08	7.814939717		6	32668323		7.37625	1f	0.0202555	0.0035798	G	A							NA/NA/NA/	NA/NA/NA/		A	G		2.03E-02	I	Y	3.85E-01	NA
rs4947346	1.54E-08	7.813320481	HLA-DQB2	6	32728376	intron		7	0.0198565	0.00350969	G	C							NA/NA/NA/	NA/NA/NA/		C	G		1.99E-02	I	Y	4.32E-01	NA
rs7774434	1.55E-08	7.810768038		6	32657578		1.631712	1f	0.0201463	0.00356154	T	C							NA/NA/NA/	10012/32187/26698/		C	T		2.01E-02	I	Y	6.20E-01	NA
rs7753557	1.55E-08	7.810565837	HLA-DQB2	6	32727680	intron		4	-0.0198525	0.00350966	T	A							NA/NA/NA/	NA/NA/NA/		A	T		-1.99E-02	I	Y	5.68E-01	NA
rs2647046	1.55E-08	7.810189768		6	32668336		7.327948	1b	-0.0202487	0.00357979	C	A							NA/NA/NA/	NA/NA/NA/		A	C		-2.02E-02	I	Y	6.15E-01	NA
rs1023448	1.55E-08	7.809088695	HLA-DQB2	6	32728191	intron	0.232753	7	-0.0198507	0.00350971	T	C							NA/NA/NA/	NA/NA/NA/		C	T		-1.99E-02	I	Y	5.68E-01	NA
rs1023449	1.56E-08	7.806394047	HLA-DQB2	6	32727905	intron	0.231732	6	-0.0198469	0.00350969	C	A							NA/NA/NA/	10098/26174/17464/		A	C		-1.98E-02	I	Y	5.68E-01	NA
rs25890	1.59E-08	7.799215143		5	131437562		1.613443	6	0.0201424	0.00356373	T	C							NA/NA/NA/	10110/32776/26256/		C	T		2.01E-02	I	Y	6.17E-01	NA
rs6918401	1.61E-08	7.794524963		6	32722625		0.004507	7	0.0198291	0.00350946	T	C							NA/NA/NA/	NA/NA/NA/		C	T		1.98E-02	I	Y	4.32E-01	NA
rs10060626	1.64E-08	7.786434433	C5orf56	5	131803967	intron		6	0.0237569	0.00420701	T	G							NA/NA/NA/	NA/NA/NA/		G	T		2.38E-02	I	Y	7.80E-01	NA
rs9276416	1.64E-08	7.785633078	HLA-DQA2	6	32710704	intron		6	-0.0216945	0.003842	G	A							NA/NA/NA/	NA/NA/NA/		A	G		-2.17E-02	I	Y	4.59E-01	NA
rs2858309	1.64E-08	7.785564157		6	32668713			5	-0.020213	0.00357965	G	C							NA/NA/NA/	NA/NA/NA/		C	G		-2.02E-02	I	Y	6.15E-01	NA
rs9268670	1.69E-08	7.772666152		6	32414287			6	0.0199653	0.00353899	T	C							NA/NA/NA/	NA/NA/NA/		C	T		2.00E-02	I	Y	4.02E-01	NA
rs2006165	1.70E-08	7.770817487	HLA-DQB2	6	32728787	intron	1.20127	1f	0.0197992	0.00351	G	A							NA/NA/NA/	17427/25523/10275/		A	G		1.98E-02	I	Y	4.33E-01	NA
rs9276523	1.72E-08	7.763666834		6	32720514			2a	0.0198043	0.00351268	T	A							NA/NA/NA/	NA/NA/NA/		A	T		1.98E-02	I	Y	4.33E-01	NA
rs9276525	1.72E-08	7.763636592		6	32720539			4	-0.0198043	0.00351268	C	A							NA/NA/NA/	NA/NA/NA/		A	C		-1.98E-02	I	Y	5.67E-01	NA
rs9276524	1.72E-08	7.763629032		6	32720531		0.007954	4	0.0198043	0.00351268	G	A							NA/NA/NA/	NA/NA/NA/		A	G		1.98E-02	I	Y	4.33E-01	NA
rs9276522	1.72E-08	7.763538318		6	32720462		0.007163	4	-0.0198041	0.00351268	T	C							NA/NA/NA/	NA/NA/NA/		C	T		-1.98E-02	I	Y	5.67E-01	NA
rs3846729	1.72E-08	7.763228524	C5orf56	5	131806768	intron	1.301936	7	0.0236975	0.00420334	G	C							NA/NA/NA/	NA/NA/NA/		C	G		2.37E-02	I	Y	7.81E-01	NA
rs2057657	1.74E-08	7.75992524	C5orf56	5	131809316	intron	0.01784	2b	-0.0237125	0.00420697	G	A							NA/NA/NA/	32685/18338/2560/		A	G		-2.37E-02	I	Y	2.19E-01	NA
rs141702193	1.74E-08	7.759610522		6	32723359				-0.0197785	0.0035091	I	D							NA/NA/NA/	NA/NA/NA/		D	I		-1.98E-02	I	Y	5.68E-01	NA
rs9276515	1.74E-08	7.759360907		6	32720177			6	0.0198074	0.00351428	G	A							NA/NA/NA/	NA/NA/NA/		A	G		1.98E-02	I	Y	4.33E-01	NA
rs2213569	1.75E-08	7.755737727		6	32721574		0.004707	6	-0.0197768	0.00350975	T	C							NA/NA/NA/	NA/NA/NA/		C	T		-1.98E-02	I	Y	5.68E-01	NA
rs9276535	1.76E-08	7.753535888		6	32721351			6	0.0197779	0.0035105	G	A							NA/NA/NA/	NA/NA/NA/		A	G		1.98E-02	I	Y	4.32E-01	NA
rs9276532	1.77E-08	7.751671101		6	32721130			7	0.0197758	0.00351059	T	C							NA/NA/NA/	NA/NA/NA/		C	T		1.98E-02	I	Y	4.32E-01	NA
rs9276534	1.77E-08	7.751595107		6	32721195		0.006592	6	-0.0197756	0.00351057	T	C							NA/NA/NA/	NA/NA/NA/		C	T		-1.98E-02	I	Y	5.68E-01	NA
rs3213484	1.80E-08	7.745773473	HLA-DQB2	6	32725062	exon	0.265442	7	0.0197619	0.00350958	T	A							NA/NA/NA/	NA/NA/NA/		A	T		1.98E-02	I	Y	4.32E-01	NA
rs7769620	1.81E-08	7.742599847		6	32721371			7	-0.0197637	0.00351067	T	C							NA/NA/NA/	NA/NA/NA/		C	T		-1.98E-02	I	Y	5.68E-01	NA
rs9271763	1.81E-08	7.741671669		6	32594061			6	-0.0206983	0.00367694	G	A							NA/NA/NA/	NA/NA/NA/		A	G		-2.07E-02	I	Y	4.70E-01	NA
rs31482	1.81E-08	7.741393842		5	131429182			5	-0.0199433	0.00354288	G	A							NA/NA/NA/	NA/NA/NA/		A	G		-1.99E-02	I	Y	4.01E-01	NA
rs2858305	1.82E-08	7.74081959		6	32670464		0.960533	6	-0.0201512	0.00357996	T	G							NA/NA/NA/	10299/32593/26242/		G	T		-2.02E-02	I	Y	6.15E-01	NA
rs2856717	1.82E-08	7.740678536		6	32670308		0.998637	6	-0.020151	0.00357996	G	A							NA/NA/NA/	10305/32634/26260/		A	G		-2.02E-02	I	Y	6.15E-01	NA
rs3756295	1.82E-08	7.739916681	CDC42SE2	5	130692840	intron	0.000257	1f	0.019975	0.00354889	G	C							NA/NA/NA/	NA/NA/NA/		C	G		2.00E-02	I	Y	5.86E-01	NA
rs3213485	1.82E-08	7.739797389	HLA-DQB2	6	32724719	intron	1.704676	7	0.0197524	0.00350936	T	C							NA/NA/NA/	4051/7155/435/		C	T		1.98E-02	I	Y	4.32E-01	NA
rs2647051	1.82E-08	7.739153778		6	32670897		0.98084	6	0.0201499	0.00358016	T	C							NA/NA/NA/	NA/NA/NA/		C	T		2.01E-02	I	Y	3.85E-01	NA
rs35762874	1.83E-08	7.737926412	HLA-DRB1	6	32548743	intron		7	-0.0446879	0.00794063	T	C							NA/NA/NA/	NA/NA/NA/		C	T		-4.47E-02	I	Y	1.21E-01	NA
rs3213486	1.83E-08	7.737200191	HLA-DQB2	6	32724324	intron		7	0.019752	0.00350994	T	C							NA/NA/NA/	NA/NA/NA/		C	T		1.98E-02	I	Y	4.33E-01	NA
rs3213487	1.85E-08	7.733375593	HLA-DQB2	6	32724317	intron		7	-0.0197505	0.00351061	T	C							NA/NA/NA/	NA/NA/NA/		C	T		-1.98E-02	I	Y	5.67E-01	NA
rs9275521	1.85E-08	7.733157051		6	32674952		3.57128	6	0.020144	0.00358061	T	C							NA/NA/NA/	NA/NA/NA/		C	T		2.01E-02	I	Y	3.85E-01	NA
rs6918587	1.85E-08	7.733110068		6	32722611			7	-0.0198098	0.00352122	G	A							NA/NA/NA/	NA/NA/NA/		A	G		-1.98E-02	I	Y	5.63E-01	NA
rs6918592	1.85E-08	7.732497395		6	32722614			7	-0.0198089	0.00352122	G	A							NA/NA/NA/	NA/NA/NA/		A	G		-1.98E-02	I	Y	5.63E-01	NA
rs2213571	1.85E-08	7.732323844		6	32719937		0.024953	7	-0.0197402	0.00350906	G	C							NA/NA/NA/	NA/NA/NA/		C	G		-1.97E-02	I	Y	5.68E-01	NA
rs9276558	1.85E-08	7.732309775	HLA-DQB2	6	32724061	exon	0.0772	1f	-0.0197396	0.00350895	G	A							NA/NA/NA/	9994/25084/17111/		A	G		-1.97E-02	I	Y	5.68E-01	NA
rs2213572	1.85E-08	7.731773162		6	32719804		0.197935	6	-0.0197387	0.00350892	G	A							NA/NA/NA/	10072/26143/17482/		A	G		-1.97E-02	I	Y	5.68E-01	NA
rs9276490	1.87E-08	7.728432527		6	32718681		0.005738	6	-0.0197343	0.00350897	G	A							NA/NA/NA/	NA/NA/NA/		A	G		-1.97E-02	I	Y	5.68E-01	NA
rs28639433	1.88E-08	7.726332163		6	32519108			6	0.0272103	0.00483899	G	C							NA/NA/NA/	NA/NA/NA/		C	G		2.72E-02	I	Y	1.63E-01	NA
rs28490179	1.89E-08	7.72432017		6	32519005			6	-0.0268016	0.00476698	T	C							NA/NA/NA/	1851/13476/37138/		C	T		-2.68E-02	I	Y	8.34E-01	NA
rs9270928	1.89E-08	7.723218911		6	32572461			4	-0.0271493	0.00482922	T	G							NA/NA/NA/	NA/NA/NA/		G	T		-2.71E-02	I	Y	8.37E-01	NA
rs2213568	1.90E-08	7.72101103	HLA-DQA2	6	32711576	intron	0.309753	6	-0.0197209	0.00350843	C	A							NA/NA/NA/	12498/32368/21544/		A	C		-1.97E-02	I	Y	5.68E-01	NA
rs17206350	1.90E-08	7.720234986		6	32675067			7	0.0196261	0.00349175	T	C							NA/NA/NA/	NA/NA/NA/		C	T		1.96E-02	I	Y	5.14E-01	NA
rs9276481	1.91E-08	7.718412181		6	32717918			7	0.0197204	0.00350897	T	A							NA/NA/NA/	NA/NA/NA/		A	T		1.97E-02	I	Y	4.32E-01	NA
rs9276519	1.93E-08	7.714976323		6	32720410		0.006661	4	-0.0197563	0.00351623	T	C							NA/NA/NA/	NA/NA/NA/		C	T		-1.98E-02	I	Y	5.67E-01	NA
rs9276514	1.93E-08	7.713891734		6	32720151		0.006592	7	0.0197434	0.0035142	T	C							NA/NA/NA/	NA/NA/NA/		C	T		1.97E-02	I	Y	4.33E-01	NA
rs168681	1.94E-08	7.713094647		5	131402450		1.762202	7	0.0198781	0.00353838	G	A							NA/NA/NA/	NA/NA/NA/		A	G		1.99E-02	I	Y	5.90E-01	NA
rs9271147	1.94E-08	7.712859169		6	32577385			4	0.028226	0.00502441	T	C							NA/NA/NA/	NA/NA/NA/		C	T		2.82E-02	I	Y	1.49E-01	NA
rs9282209	1.94E-08	7.712482669		6	32679750				-0.0203351	0.00361988	I	D							NA/NA/NA/	NA/NA/NA/		D	I		-2.03E-02	I	Y	5.51E-01	NA
rs4947345	1.95E-08	7.710386524		6	32678260			7	0.0201138	0.00358102	T	A							NA/NA/NA/	NA/NA/NA/		A	T		2.01E-02	I	Y	3.85E-01	NA
rs2856699	1.95E-08	7.710252786		6	32671765			7	-0.0201083	0.00358007	G	A							NA/NA/NA/	NA/NA/NA/		A	G		-2.01E-02	I	Y	6.15E-01	NA
rs2157327	1.96E-08	7.70880659		6	32719491		0.006	7	-0.0197138	0.0035102	T	G							NA/NA/NA/	NA/NA/NA/		G	T		-1.97E-02	I	Y	5.68E-01	NA
rs7754020	1.97E-08	7.7061559		6	32722019			7	0.0197787	0.00352241	T	A							NA/NA/NA/	NA/NA/NA/		A	T		1.98E-02	I	Y	4.31E-01	NA
rs7748018	1.97E-08	7.704789278		6	32717333			6	-0.019701	0.00350892	T	C							NA/NA/NA/	NA/NA/NA/		C	T		-1.97E-02	I	Y	5.68E-01	NA
rs2227136	1.98E-08	7.703323843		6	32716810			6	-0.0196988	0.00350889	G	A							NA/NA/NA/	NA/NA/NA/		A	G		-1.97E-02	I	Y	5.68E-01	NA
rs2227135	1.98E-08	7.703321649		6	32716813			6	-0.0196988	0.0035089	G	A							NA/NA/NA/	NA/NA/NA/		A	G		-1.97E-02	I	Y	5.68E-01	NA
rs9276466	1.98E-08	7.703306296		6	32716452		0.005677	7	0.0196988	0.00350889	T	G							NA/NA/NA/	NA/NA/NA/		G	T		1.97E-02	I	Y	4.32E-01	NA
rs9276454	1.98E-08	7.702298566		6	32715846		0.005663	5	-0.019697	0.00350883	G	A							NA/NA/NA/	NA/NA/NA/		A	G		-1.97E-02	I	Y	5.68E-01	NA
rs9276447	1.99E-08	7.702156357		6	32715569		0.005663	7	-0.0196953	0.00350856	T	G							NA/NA/NA/	NA/NA/NA/		G	T		-1.97E-02	I	Y	5.68E-01	NA
rs9276441	1.99E-08	7.700939647		6	32714894		0.005719	7	0.019693	0.00350845	G	C							NA/NA/NA/	NA/NA/NA/		C	G		1.97E-02	I	Y	4.32E-01	NA
rs9276440	1.99E-08	7.700861125		6	32714783		0.006612	6	-0.0196928	0.00350844	T	A							NA/NA/NA/	NA/NA/NA/		A	T		-1.97E-02	I	Y	5.68E-01	NA
rs9268796	2.02E-08	7.695470698		6	32421329			7	0.0200209	0.00356825	T	G							NA/NA/NA/	NA/NA/NA/		G	T		2.00E-02	I	Y	4.06E-01	NA
rs25887	2.03E-08	7.693131254		5	131416061		0.185751	5	-0.0196436	0.0035016	C	A							NA/NA/NA/	22125/34162/12906/		A	C		-1.96E-02	I	Y	4.33E-01	NA
rs9276433	2.05E-08	7.687238897	HLA-DQA2	6	32712411	intron		7	-0.0196733	0.00350835	C	A							NA/NA/NA/	NA/NA/NA/		A	C		-1.97E-02	I	Y	5.68E-01	NA
rs1966001	2.06E-08	7.685204046		6	32581782			7	-0.0264796	0.00472281	T	C							NA/NA/NA/	NA/NA/NA/		C	T		-2.65E-02	I	Y	8.39E-01	NA
rs9271956	2.09E-08	7.680485875		6	32597313			6	0.026896	0.00479868	T	C							NA/NA/NA/	NA/NA/NA/		C	T		2.69E-02	I	Y	1.70E-01	NA
rs2856723	2.09E-08	7.680055323		6	32667762			6	-0.0201035	0.00358691	G	A							NA/NA/NA/	NA/NA/NA/		A	G		-2.01E-02	I	Y	6.14E-01	NA
rs3135002	2.11E-08	7.67621181		6	32668439			4	-0.0239993	0.00428317	C	A							NA/NA/NA/	NA/NA/NA/		A	C		-2.40E-02	I	Y	7.90E-01	NA
rs3129771	2.12E-08	7.673973582		6	32597202			6	0.0272074	0.0048565	G	C							NA/NA/NA/	NA/NA/NA/		C	G		2.72E-02	I	Y	1.99E-01	NA
rs9271525	2.13E-08	7.672136555		6	32589842			6	0.0265249	0.0047353	G	A							NA/NA/NA/	NA/NA/NA/		A	G		2.65E-02	I	Y	1.62E-01	NA
rs3129750	2.14E-08	7.669896838		6	32581515			5	0.0264116	0.00471581	G	A							NA/NA/NA/	NA/NA/NA/		A	G		2.64E-02	I	Y	1.61E-01	NA
rs3129749	2.14E-08	7.669852161		6	32581333			5	0.0264113	0.00471577	G	A							NA/NA/NA/	NA/NA/NA/		A	G		2.64E-02	I	Y	1.61E-01	NA
rs9271155	2.17E-08	7.663914681		6	32577586			2b	0.0265432	0.00474134	G	A							NA/NA/NA/	NA/NA/NA/		A	G		2.65E-02	I	Y	1.64E-01	NA
rs9271256	2.17E-08	7.662622613		6	32580411			7	-0.026392	0.00471476	G	A							NA/NA/NA/	NA/NA/NA/		A	G		-2.64E-02	I	Y	8.39E-01	NA
rs2395515	2.18E-08	7.662073749		6	32580637			7	-0.0263919	0.00471493	T	C							NA/NA/NA/	NA/NA/NA/		C	T		-2.64E-02	I	Y	8.39E-01	NA
rs9271466	2.21E-08	7.655018586		6	32588606			6	-0.0266031	0.00475505	G	C							NA/NA/NA/	NA/NA/NA/		C	G		-2.66E-02	I	Y	8.34E-01	NA
rs9272336	2.22E-08	7.653386918		6	32604264			7	-0.027769	0.00496402	T	G							NA/NA/NA/	NA/NA/NA/		G	T		-2.78E-02	I	Y	8.26E-01	NA
rs9270986	2.22E-08	7.653318495		6	32574060		1.290982	6	-0.0262739	0.00469679	C	A							NA/NA/NA/	1904/18545/48682/		A	C		-2.63E-02	I	Y	8.39E-01	NA
rs9269902	2.23E-08	7.651675662	HLA-DRB1	6	32551197	intron		6	-0.0379158	0.0067787	T	C							NA/NA/NA/	3271/1297/4908/		C	T		-3.79E-02	I	Y	8.22E-01	NA
rs9270994	2.23E-08	7.651379755		6	32574250			7	0.0262707	0.00469687	T	C							NA/NA/NA/	NA/NA/NA/		C	T		2.63E-02	I	Y	1.61E-01	NA
rs9271062	2.23E-08	7.651235768		6	32575575			3a	0.0263421	0.00470968	T	A							NA/NA/NA/	NA/NA/NA/		A	T		2.63E-02	I	Y	1.62E-01	NA
rs4239542	2.24E-08	7.649631792		19	8779163		2.927937	6	0.0262392	0.00469176	T	C							NA/NA/NA/	NA/NA/NA/		C	T		2.62E-02	I	Y	2.34E-01	NA
rs4367411	2.24E-08	7.649602719		6	32571929			3a	-0.0276112	0.00493715	T	C							NA/NA/NA/	NA/NA/NA/		C	T		-2.76E-02	I	Y	8.29E-01	NA
rs4804075	2.24E-08	7.649207516		19	8778516		2.926959	7	-0.0262074	0.00468621	G	A							NA/NA/NA/	3141/20044/33245/		A	G		-2.62E-02	I	Y	7.66E-01	NA
rs9270997	2.26E-08	7.646693632		6	32574374			7	0.0262674	0.00469785	G	A							NA/NA/NA/	NA/NA/NA/		A	G		2.63E-02	I	Y	1.61E-01	NA
rs9271055	2.26E-08	7.64548628		6	32575369			1d	-0.0262796	0.00470044	T	G							NA/NA/NA/	1453/14397/37853/		G	T		-2.63E-02	I	Y	8.39E-01	NA
rs9282282	2.27E-08	7.644791845		6	32720428				-0.0196561	0.00351592	I	D							NA/NA/NA/	NA/NA/NA/		D	I		-1.97E-02	I	Y	5.68E-01	NA
rs9271056	2.27E-08	7.64426696		6	32575378			4	0.0262778	0.00470052	T	C							NA/NA/NA/	NA/NA/NA/		C	T		2.63E-02	I	Y	1.61E-01	NA
rs9271061	2.28E-08	7.642764778		6	32575544			4	-0.0263147	0.00470763	T	A							NA/NA/NA/	NA/NA/NA/		A	T		-2.63E-02	I	Y	8.39E-01	NA
rs9272458	2.28E-08	7.642354779	HLA-DQA1	6	32605558	intron		7	0.0291067	0.00520727	G	A							NA/NA/NA/	NA/NA/NA/		A	G		2.91E-02	I	Y	1.67E-01	NA
rs9271152	2.29E-08	7.640973172		6	32577531			4	0.0264068	0.00472471	T	G							NA/NA/NA/	NA/NA/NA/		G	T		2.64E-02	I	Y	1.61E-01	NA
rs68068643	2.29E-08	7.640392155		6	32721409				0.0197755	0.00353839	I	D							NA/NA/NA/	NA/NA/NA/		D	I		1.98E-02	I	Y	4.37E-01	NA
rs9271203	2.29E-08	7.639755071		6	32578885			4	0.0263345	0.00471219	T	C							NA/NA/NA/	NA/NA/NA/		C	T		2.63E-02	I	Y	1.61E-01	NA
rs9271191	2.29E-08	7.639736124		6	32578449			7	0.0263328	0.00471189	T	C							NA/NA/NA/	NA/NA/NA/		C	T		2.63E-02	I	Y	1.61E-01	NA
rs9272328	2.29E-08	7.639595945		6	32604196			7	0.0277388	0.00496353	T	C							NA/NA/NA/	NA/NA/NA/		C	T		2.77E-02	I	Y	1.75E-01	NA
rs9271161	2.31E-08	7.635983995		6	32577713			2a	0.0263236	0.0047115	T	C							NA/NA/NA/	NA/NA/NA/		C	T		2.63E-02	I	Y	1.61E-01	NA
rs13175084	2.36E-08	7.626712752	CDC42SE2	5	130655945	intron		7	0.0197661	0.00354017	T	C							NA/NA/NA/	NA/NA/NA/		C	T		1.98E-02	I	Y	5.87E-01	NA
rs9275565	2.37E-08	7.625343287		6	32677938		0.08008	7	0.019795	0.00354569	T	C							NA/NA/NA/	NA/NA/NA/		C	T		1.98E-02	I	Y	4.12E-01	NA
rs9275538	2.45E-08	7.610658461		6	32676017			6	0.0197687	0.00354471	T	C							NA/NA/NA/	NA/NA/NA/		C	T		1.98E-02	I	Y	4.12E-01	NA
rs9271080	2.49E-08	7.604004767		6	32576076			5	-0.0264597	0.00474674	T	C							NA/NA/NA/	NA/NA/NA/		C	T		-2.65E-02	I	Y	8.30E-01	NA
rs4706034	2.51E-08	7.60094442	FNIP1	5	131063353	intron		7	-0.0274949	0.00493354	G	A							NA/NA/NA/	NA/NA/NA/		A	G		-2.75E-02	I	Y	8.16E-01	NA
rs9276568	2.57E-08	7.589302043	HLA-DQB2	6	32725286	intron		7	-0.0196803	0.00353429	T	A							NA/NA/NA/	NA/NA/NA/		A	T		-1.97E-02	I	Y	5.72E-01	NA
rs9271093	2.59E-08	7.587039084		6	32576341			3a	0.0262468	0.00471431	G	A							NA/NA/NA/	NA/NA/NA/		A	G		2.62E-02	I	Y	1.62E-01	NA
rs2856668	2.60E-08	7.585078436		6	32663606			7	0.0198789	0.00357104	G	C							NA/NA/NA/	NA/NA/NA/		C	G		1.99E-02	I	Y	3.88E-01	NA
rs2051549	2.61E-08	7.582779157	HLA-DQB2	6	32730086	intron	2.066598	6	0.0196003	0.00352158	G	A							NA/NA/NA/	23034/33372/12173/		A	G		1.96E-02	I	Y	4.25E-01	NA
rs4577793	2.62E-08	7.581660585		6	32422722			7	0.0200676	0.00360583	T	C							NA/NA/NA/	NA/NA/NA/		C	T		2.01E-02	I	Y	4.18E-01	NA
rs2647016	2.62E-08	7.581496527		6	32663925		0.648454	6	0.0198738	0.00357107	C	A							NA/NA/NA/	NA/NA/NA/		A	C		1.99E-02	I	Y	3.88E-01	NA
rs66482188	2.62E-08	7.580946804		6	32518312			6	-0.0270627	0.00486298	G	A							NA/NA/NA/	NA/NA/NA/		A	G		-2.71E-02	I	Y	8.14E-01	NA
rs9269901	2.64E-08	7.579056242	HLA-DRB1	6	32551192	intron		6	-0.0377348	0.00678162	T	C							NA/NA/NA/	2513/5958/0/		C	T		-3.77E-02	I	Y	8.22E-01	NA
rs2647001	2.64E-08	7.577804257		6	32665086			5	-0.0198847	0.00357397	T	C							NA/NA/NA/	NA/NA/NA/		C	T		-1.99E-02	I	Y	6.11E-01	NA
rs1030929	2.65E-08	7.577059059		19	8776880		2.926514	6	-0.0264817	0.00475988	G	A							NA/NA/NA/	NA/NA/NA/		A	G		-2.65E-02	I	Y	7.65E-01	NA
rs2858318	2.65E-08	7.57622019		6	32661302			6	0.0199359	0.00358358	T	G							NA/NA/NA/	NA/NA/NA/		G	T		1.99E-02	I	Y	3.92E-01	NA
rs9271116	2.67E-08	7.572838597		6	32576764			6	0.0266236	0.0047869	T	G							NA/NA/NA/	NA/NA/NA/		G	T		2.66E-02	I	Y	1.74E-01	NA
rs28524681	2.68E-08	7.572427884		6	32518584			6	-0.0269414	0.00484417	T	A							NA/NA/NA/	NA/NA/NA/		A	T		-2.69E-02	I	Y	8.35E-01	NA
rs7453920	2.69E-08	7.570761428	HLA-DQB2	6	32730012	intron	0.154256	6	-0.0195831	0.00352155	G	A							NA/NA/NA/	12647/33510/20084/		A	G		-1.96E-02	I	Y	5.75E-01	NA
rs2647012	2.69E-08	7.570552964		6	32664458		0.642486	6	0.0198583	0.00357109	T	C							NA/NA/NA/	6289/7921/2560/		C	T		1.99E-02	I	Y	3.88E-01	NA
rs2647013	2.69E-08	7.570496421		6	32664284		0.642865	5	-0.0198582	0.00357109	G	C							NA/NA/NA/	NA/NA/NA/		C	G		-1.99E-02	I	Y	6.12E-01	NA
rs762815	2.69E-08	7.569671734	HLA-DQB2	6	32729642	exon		6	0.0195935	0.00352369	G	C							NA/NA/NA/	NA/NA/NA/		C	G		1.96E-02	I	Y	4.25E-01	NA
rs9276583	2.72E-08	7.565223578	HLA-DQB2	6	32729880	intron		7	0.0195752	0.00352153	G	A							NA/NA/NA/	NA/NA/NA/		A	G		1.96E-02	I	Y	4.25E-01	NA
rs2647003	2.73E-08	7.563168133		6	32664880		0.670259	1f	0.0198478	0.00357112	T	G							NA/NA/NA/	20209/25412/8113/		G	T		1.98E-02	I	Y	3.88E-01	NA
rs9275557	2.75E-08	7.561419682		6	32677199			7	-0.0197155	0.00354777	T	C							NA/NA/NA/	NA/NA/NA/		C	T		-1.97E-02	I	Y	5.87E-01	NA
rs9275556	2.75E-08	7.561210909		6	32677190			6	-0.0197153	0.00354777	T	C							NA/NA/NA/	NA/NA/NA/		C	T		-1.97E-02	I	Y	5.87E-01	NA
rs7768538	2.76E-08	7.559653032	HLA-DQB2	6	32729821	intron	0.13586	6	0.0195671	0.00352151	C	A							NA/NA/NA/	NA/NA/NA/		A	C		1.96E-02	I	Y	4.25E-01	NA
rs9275518	2.77E-08	7.558188649		6	32674700			7	0.0197062	0.00354691	G	A							NA/NA/NA/	NA/NA/NA/		A	G		1.97E-02	I	Y	4.11E-01	NA
rs2213567	2.78E-08	7.556646251	HLA-DQA2	6	32711655	intron	0.337022	6	0.0194497	0.00350113	G	C							NA/NA/NA/	NA/NA/NA/		C	G		1.94E-02	I	Y	4.36E-01	NA
rs4273729	2.82E-08	7.549758592		6	32678597		0.074392	6	-0.0196682	0.00354224	G	C							NA/NA/NA/	NA/NA/NA/		C	G		-1.97E-02	I	Y	5.88E-01	NA
rs3998157	2.83E-08	7.548127635		6	32678477		0.074427	6	0.0196653	0.00354214	C	A							NA/NA/NA/	NA/NA/NA/		A	C		1.97E-02	I	Y	4.12E-01	NA
rs9275572	2.83E-08	7.54805246		6	32678999		0.082449	6	-0.0196652	0.00354213	G	A							NA/NA/NA/	11500/33224/23970/		A	G		-1.97E-02	I	Y	5.88E-01	NA
rs9380318	2.84E-08	7.547149849		6	32677669		0.076658	6	-0.0196664	0.00354258	T	C							NA/NA/NA/	NA/NA/NA/		C	T		-1.97E-02	I	Y	5.88E-01	NA
rs2856722	2.84E-08	7.546961595		6	32667958			7	-0.019935	0.00359101	G	A							NA/NA/NA/	NA/NA/NA/		A	G		-1.99E-02	I	Y	6.12E-01	NA
rs9275524	2.84E-08	7.546050557		6	32675109		0.394122	6	0.0196638	0.0035424	T	C							NA/NA/NA/	NA/NA/NA/		C	T		1.97E-02	I	Y	4.12E-01	NA
rs4476871	2.85E-08	7.54517495		6	32678867			6	0.0196633	0.00354253	G	A							NA/NA/NA/	NA/NA/NA/		A	G		1.97E-02	I	Y	4.12E-01	NA
rs2856666	2.86E-08	7.543442676		6	32665285			7	-0.0198226	0.00357169	T	G							NA/NA/NA/	NA/NA/NA/		G	T		-1.98E-02	I	Y	6.12E-01	NA
rs3104370	2.89E-08	7.539514106		6	32602341			7	0.02674	0.00481945	G	A							NA/NA/NA/	NA/NA/NA/		A	G		2.67E-02	I	Y	1.64E-01	NA
rs9272410	2.89E-08	7.539250955		6	32604969			2b	-0.02847	0.00513134	G	A							NA/NA/NA/	NA/NA/NA/		A	G		-2.85E-02	I	Y	8.29E-01	NA
rs9275516	2.94E-08	7.532122671		6	32674643		4.734562	6	-0.0196551	0.00354441	G	A							NA/NA/NA/	NA/NA/NA/		A	G		-1.97E-02	I	Y	5.88E-01	NA
rs2071551	2.94E-08	7.531242204	HLA-DQB2	6	32729459	exon	0.157083	6	-0.0195253	0.00352124	T	C							NA/NA/NA/	9787/25780/16804/		C	T		-1.95E-02	I	Y	5.75E-01	NA
rs9275567	2.95E-08	7.530475467		6	32678131			7	-0.0196422	0.00354251	G	A							NA/NA/NA/	NA/NA/NA/		A	G		-1.96E-02	I	Y	5.88E-01	NA
rs2646998	2.95E-08	7.529460151		6	32665367		2.940207	7	0.0198052	0.00357218	T	G							NA/NA/NA/	NA/NA/NA/		G	T		1.98E-02	I	Y	3.88E-01	NA
rs9275517	2.96E-08	7.528539592		6	32674649		4.21182	7	-0.0196482	0.0035441	G	A							NA/NA/NA/	NA/NA/NA/		A	G		-1.96E-02	I	Y	5.88E-01	NA
rs3104379	2.97E-08	7.527259636		6	32599114			6	-0.0267571	0.00482683	T	G							NA/NA/NA/	NA/NA/NA/		G	T		-2.68E-02	I	Y	8.37E-01	NA
rs9275535	3.05E-08	7.515865366		6	32675789			7	0.0196388	0.00354566	G	A							NA/NA/NA/	NA/NA/NA/		A	G		1.96E-02	I	Y	4.12E-01	NA
rs9275536	3.05E-08	7.515247591		6	32675829			7	-0.0196378	0.00354564	G	A							NA/NA/NA/	NA/NA/NA/		A	G		-1.96E-02	I	Y	5.88E-01	NA
rs9275570	3.07E-08	7.512291898		6	32678199		0.074427	7	0.0196209	0.00354335	G	A							NA/NA/NA/	NA/NA/NA/		A	G		1.96E-02	I	Y	4.12E-01	NA
rs6932517	3.07E-08	7.512228328		6	32678182			6	-0.0196208	0.00354335	G	C							NA/NA/NA/	9599/27127/19484/		C	G		-1.96E-02	I	Y	5.88E-01	NA
rs11242110	3.08E-08	7.51079129		5	131743777		3.178844	1f	0.0193099	0.00348757	T	G							NA/NA/NA/	16655/34619/17662/		G	T		1.93E-02	I	Y	5.14E-01	NA
rs2905709	3.10E-08	7.509093854		6	31364569			5	0.0201462	0.00363907	T	C							NA/NA/NA/	NA/NA/NA/		C	T		2.01E-02	I	Y	6.35E-01	NA
rs34195497	3.11E-08	7.506592143	HLA-DRB6	6	32526670	intron		2b	0.0327353	0.00591414	G	A							NA/NA/NA/	8839/2837/330/		A	G		3.27E-02	I	Y	1.65E-01	NA
rs9270980	3.14E-08	7.503067586		6	32573909			7	0.0260757	0.0047122	C	A							NA/NA/NA/	NA/NA/NA/		A	C		2.61E-02	I	Y	1.63E-01	NA
rs2856670	3.14E-08	7.502455307		6	32662904			7	0.0197791	0.00357449	G	C							NA/NA/NA/	NA/NA/NA/		C	G		1.98E-02	I	Y	3.89E-01	NA
rs10069798	3.15E-08	7.501384858	C5orf56	5	131788421	intron	0.113613	7	0.023375	0.00422466	T	A							NA/NA/NA/	NA/NA/NA/		A	T		2.34E-02	I	Y	7.82E-01	NA
rs8084	3.17E-08	7.499490461	HLA-DRA	6	32411035	exon	0.874393	1f	-0.0194696	0.00351932	C	A							NA/NA/NA/	9643/25859/18197/		A	C		-1.95E-02	I	Y	5.79E-01	NA
rs9268659	3.19E-08	7.496197064	HLA-DRA	6	32410941	intron	0.913994	1f	0.019465	0.00351933	T	C							NA/NA/NA/	NA/NA/NA/		C	T		1.95E-02	I	Y	4.21E-01	NA
rs2856725	3.25E-08	7.488331835		6	32666738		3.896841	6	-0.0197484	0.00357263	T	C							NA/NA/NA/	10465/32718/25991/		C	T		-1.97E-02	I	Y	6.12E-01	NA
rs2858324	3.25E-08	7.488061855		6	32660375		0.336791	6	-0.0197479	0.00357261	G	A							NA/NA/NA/	10426/32698/25975/		A	G		-1.97E-02	I	Y	6.12E-01	NA
rs9275540	3.27E-08	7.484955815		6	32676139			7	0.0196221	0.00355065	T	A							NA/NA/NA/	NA/NA/NA/		A	T		1.96E-02	I	Y	4.13E-01	NA
rs2856727	3.29E-08	7.483274292		6	32666397			7	-0.0197412	0.00357264	T	C							NA/NA/NA/	NA/NA/NA/		C	T		-1.97E-02	I	Y	6.12E-01	NA
rs2857599	3.29E-08	7.48303253		6	31562150			7	0.0262207	0.00474535	G	A							NA/NA/NA/	NA/NA/NA/		A	G		2.62E-02	I	Y	8.40E-01	NA
rs2647022	3.30E-08	7.480886358		6	32663004			6	-0.0197443	0.00357382	G	A							NA/NA/NA/	NA/NA/NA/		A	G		-1.97E-02	I	Y	6.11E-01	NA
rs9275569	3.31E-08	7.480560552		6	32678136			7	-0.0196807	0.0035624	T	C							NA/NA/NA/	NA/NA/NA/		C	T		-1.97E-02	I	Y	5.91E-01	NA
rs9271025	3.31E-08	7.480106408		6	32574990			7	0.0262259	0.0047473	T	C							NA/NA/NA/	NA/NA/NA/		C	T		2.62E-02	I	Y	1.78E-01	NA
rs971891	3.34E-08	7.475897402		5	129573666		0.105246	2b	0.0209049	0.00378529	T	C							NA/NA/NA/	33681/28704/6286/		C	T		2.09E-02	I	Y	3.01E-01	NA
rs9275577	3.40E-08	7.468599007		6	32679345			6	-0.0197566	0.00357927	T	A							NA/NA/NA/	NA/NA/NA/		A	T		-1.98E-02	I	Y	5.65E-01	NA
rs3104386	3.46E-08	7.461191338		6	32596937			7	-0.0264035	0.00478608	T	G							NA/NA/NA/	NA/NA/NA/		G	T		-2.64E-02	I	Y	8.33E-01	NA
rs59041913	3.46E-08	7.460355674	C5orf56	5	131788135	intron		6	-0.0233072	0.00422508	T	C							NA/NA/NA/	NA/NA/NA/		C	T		-2.33E-02	I	Y	2.18E-01	NA
rs74678949	3.55E-08	7.450166974		6	32577197				0.026254	0.00476283	I	D							NA/NA/NA/	NA/NA/NA/		D	I		2.63E-02	I	Y	1.69E-01	NA
rs9270089	3.55E-08	7.449302129	HLA-DRB1	6	32554351	intron		6	0.0375587	0.00681408	T	C							NA/NA/NA/	NA/NA/NA/		C	T		3.76E-02	I	Y	1.56E-01	NA
rs9269840	3.60E-08	7.443917115	HLA-DRB1	6	32550150	intron		6	-0.037282	0.00676657	G	A							NA/NA/NA/	NA/NA/NA/		A	G		-3.73E-02	I	Y	8.31E-01	NA
rs1634791	3.60E-08	7.443411683		6	31276777			5	-0.0202165	0.00366937	G	A							NA/NA/NA/	NA/NA/NA/		A	G		-2.02E-02	I	Y	6.12E-01	NA
rs1005598	3.60E-08	7.44325137		6	31276760			5	0.0202158	0.0036693	T	C							NA/NA/NA/	NA/NA/NA/		C	T		2.02E-02	I	Y	3.88E-01	NA
rs9269841	3.63E-08	7.440266888	HLA-DRB1	6	32550164	intron		6	-0.0375356	0.00681442	G	A							NA/NA/NA/	NA/NA/NA/		A	G		-3.75E-02	I	Y	8.36E-01	NA
rs3208181	3.66E-08	7.436035053	HLA-DQA2	6	32713030	exon		6	0.019712	0.00357976	T	C							NA/NA/NA/	NA/NA/NA/		C	T		1.97E-02	I	Y	4.49E-01	NA
rs9270101	3.76E-08	7.424546577	HLA-DRB1	6	32554607	intron		7	0.0371616	0.00675435	T	C							NA/NA/NA/	NA/NA/NA/		C	T		3.72E-02	I	Y	1.57E-01	NA
rs9270096	3.78E-08	7.422716206	HLA-DRB1	6	32554487	intron		6	0.037048	0.00673461	T	G							NA/NA/NA/	NA/NA/NA/		G	T		3.70E-02	I	Y	1.61E-01	NA
rs9276430	3.87E-08	7.412450663	HLA-DQA2	6	32712182	intron	0.047486	6	0.0192891	0.00350905	T	C							NA/NA/NA/	NA/NA/NA/		C	T		1.93E-02	I	Y	4.35E-01	NA
rs9275514	3.88E-08	7.411133577		6	32674566			6	0.0196622	0.00357728	T	A							NA/NA/NA/	NA/NA/NA/		A	T		1.97E-02	I	Y	4.18E-01	NA
rs9275515	3.88E-08	7.411074262		6	32674573			6	0.0196621	0.00357728	T	C							NA/NA/NA/	NA/NA/NA/		C	T		1.97E-02	I	Y	4.18E-01	NA
rs9269795	3.89E-08	7.410312841	HLA-DRB1	6	32549259	intron		4	0.03832	0.00697223	G	A							NA/NA/NA/	NA/NA/NA/		A	G		3.83E-02	I	Y	1.54E-01	NA
rs9270717	3.99E-08	7.398687638		6	32567506			7	-0.0299277	0.00544995	G	C							NA/NA/NA/	NA/NA/NA/		C	G		-2.99E-02	I	Y	8.38E-01	NA
rs4305772	4.00E-08	7.398428865	HLA-DQB2	6	32725826	intron	0.296245	5	-0.019335	0.00352105	G	A							NA/NA/NA/	NA/NA/NA/		A	G		-1.93E-02	I	Y	5.74E-01	NA
rs2301271	4.00E-08	7.397680595	HLA-DQB2	6	32725193	intron	0.29045	6	-0.0193328	0.00352085	G	A							NA/NA/NA/	12665/33524/23001/		A	G		-1.93E-02	I	Y	5.74E-01	NA
rs9275212	4.01E-08	7.396628251		6	32658327			3a	-0.0196159	0.00357268	T	G							NA/NA/NA/	NA/NA/NA/		G	T		-1.96E-02	I	Y	6.12E-01	NA
rs9276581	4.04E-08	7.393836912	HLA-DQB2	6	32727267	intron	0.256531	7	-0.0195568	0.00356267	G	C							NA/NA/NA/	NA/NA/NA/		C	G		-1.96E-02	I	Y	5.55E-01	NA
rs2523484	4.05E-08	7.392988076		6	31353639			6	-0.019543	0.00356037	T	C							NA/NA/NA/	19127/25031/9171/		C	T		-1.95E-02	I	Y	4.06E-01	NA
rs4705857	4.05E-08	7.392075549		5	131737030			7	-0.0202256	0.00368497	T	C							NA/NA/NA/	NA/NA/NA/		C	T		-2.02E-02	I	Y	3.29E-01	NA
rs9270035	4.06E-08	7.391656922	HLA-DRB1	6	32553446	intron		6	0.0374737	0.00682767	G	A							NA/NA/NA/	8670/2523/7/		A	G		3.75E-02	I	Y	1.71E-01	NA
rs2420148	4.06E-08	7.391530664		5	130595408		0.073508	7	0.0193751	0.00353016	C	A							NA/NA/NA/	11647/33671/23847/		A	C		1.94E-02	I	Y	5.88E-01	NA
rs9270105	4.06E-08	7.391020654	HLA-DRB1	6	32554760	intron		5	-0.0370539	0.0067515	G	A							NA/NA/NA/	NA/NA/NA/		A	G		-3.71E-02	I	Y	8.45E-01	NA
rs138203449	4.09E-08	7.3887601		6	32585239				-0.0353645	0.00644476	G	A							NA/NA/NA/	NA/NA/NA/		A	G		-3.54E-02	I	Y	9.96E-02	NA
rs3104380	4.13E-08	7.384031021		6	32599042			6	-0.0265444	0.0048391	T	G							NA/NA/NA/	NA/NA/NA/		G	T		-2.65E-02	I	Y	8.31E-01	NA
rs142343266	4.15E-08	7.382101578		6	32585464				-0.0350424	0.00638914	I	D							NA/NA/NA/	NA/NA/NA/		D	I		-3.50E-02	I	Y	1.17E-01	NA
rs9276411	4.23E-08	7.374079756	HLA-DQA2	6	32710475	intron		5	0.0193913	0.00353769	T	C							NA/NA/NA/	NA/NA/NA/		C	T		1.94E-02	I	Y	4.29E-01	NA
rs9275513	4.26E-08	7.37089839		6	32674564			7	-0.0196105	0.00357854	T	A							NA/NA/NA/	NA/NA/NA/		A	T		-1.96E-02	I	Y	5.82E-01	NA
rs2227128	4.29E-08	7.36713088	HLA-DQA2	6	32711400	intron	0.314432	6	0.0192834	0.00351983	T	C							NA/NA/NA/	NA/NA/NA/		C	T		1.93E-02	I	Y	4.25E-01	NA
rs2395252	4.31E-08	7.365512654	HLA-DQA2	6	32711322	intron	0.49607	7	-0.0192812	0.00351984	G	C							NA/NA/NA/	NA/NA/NA/		C	G		-1.93E-02	I	Y	5.75E-01	NA
rs7753017	4.36E-08	7.360962979	HLA-DQB2	6	32727325	intron	0.231863	6	-0.0194966	0.00356038	G	A							NA/NA/NA/	NA/NA/NA/		A	G		-1.95E-02	I	Y	5.56E-01	NA
rs9276428	4.46E-08	7.35082584	HLA-DQA2	6	32712085	intron	0.056792	7	-0.0192605	0.00351992	T	G							NA/NA/NA/	NA/NA/NA/		G	T		-1.93E-02	I	Y	5.75E-01	NA
rs9276429	4.47E-08	7.349559391	HLA-DQA2	6	32712104	intron	0.050253	6	0.0192586	0.00351991	G	A							NA/NA/NA/	NA/NA/NA/		A	G		1.93E-02	I	Y	4.25E-01	NA
rs9276431	4.50E-08	7.346545314	HLA-DQA2	6	32712247	intron	0.046015	6	0.0192542	0.00351989	T	C							NA/NA/NA/	4140/6167/2345/		C	T		1.93E-02	I	Y	4.25E-01	NA
rs9276432	4.52E-08	7.344904805	HLA-DQA2	6	32712384	intron	0.045696	6	0.0192519	0.0035199	T	C							NA/NA/NA/	NA/NA/NA/		C	T		1.93E-02	I	Y	4.25E-01	NA
rs78948874	4.56E-08	7.341019919		19	8796160			5	0.0270097	0.00493973	G	A							NA/NA/NA/	NA/NA/NA/		A	G		2.70E-02	I	Y	1.65E-01	NA
rs778798	4.61E-08	7.336150253	FUT6	19	5839613	exon	1.986409	4	-0.0215724	0.00394675	C	A							NA/NA/NA/	3666/20579/29155/		A	C		-2.16E-02	I	Y	7.40E-01	NA
rs9268671	4.68E-08	7.329528706		6	32414290			6	-0.020467	0.00374637	G	A							NA/NA/NA/	NA/NA/NA/		A	G		-2.05E-02	I	Y	6.87E-01	NA
rs3129781	4.76E-08	7.322238882		6	32648500			7	-0.0304075	0.00556896	T	G							NA/NA/NA/	NA/NA/NA/		G	T		-3.04E-02	I	Y	8.64E-01	NA
rs9266257	4.79E-08	7.319299253		6	31325886			4	0.0210407	0.00385433	G	C							NA/NA/NA/	NA/NA/NA/		C	G		2.10E-02	I	Y	2.84E-01	NA
rs7754581	4.85E-08	7.313919017		6	31277368		0.681896	7	-0.022105	0.00405092	T	C							NA/NA/NA/	NA/NA/NA/		C	T		-2.21E-02	I	Y	2.72E-01	NA
rs9268668	4.86E-08	7.313085014		6	32413889			7	0.0196162	0.00359505	C	A							NA/NA/NA/	NA/NA/NA/		A	C		1.96E-02	I	Y	3.74E-01	NA
rs28367689	4.87E-08	7.312543279		6	31276606			5	0.0220926	0.00404907	G	A							NA/NA/NA/	NA/NA/NA/		A	G		2.21E-02	I	Y	7.28E-01	NA
rs6911704	4.87E-08	7.312249044		6	31276245			5	0.0220882	0.00404835	G	A							NA/NA/NA/	NA/NA/NA/		A	G		2.21E-02	I	Y	7.28E-01	NA
rs28367688	4.87E-08	7.312242804		6	31276513			5	0.0220915	0.00404897	C	A							NA/NA/NA/	NA/NA/NA/		A	C		2.21E-02	I	Y	7.28E-01	NA
rs6911422	4.89E-08	7.31069647		6	31276222			5	-0.0220842	0.00404809	T	C							NA/NA/NA/	NA/NA/NA/		C	T		-2.21E-02	I	Y	2.72E-01	NA
rs5796229	4.93E-08	7.306750686	LTBR	12	6491256	intron			0.0230547	0.00422724	I	D							NA/NA/NA/	NA/NA/NA/		D	I		2.31E-02	I	Y	6.72E-01	NA
rs2523461	4.97E-08	7.30394169		6	31364776			3a	-0.0198058	0.00363229	G	A							NA/NA/NA/	NA/NA/NA/		A	G		-1.98E-02	I	Y	3.67E-01	NA
rs9461689	4.99E-08	7.302212886		6	31277033			4	-0.0220854	0.00405089	T	A							NA/NA/NA/	NA/NA/NA/		A	T		-2.21E-02	I	Y	2.72E-01	NA
rs9268783	4.99E-08	7.301823742		6	32420715			7	0.0194534	0.00356823	T	C							NA/NA/NA/	NA/NA/NA/		C	T		1.95E-02	I	Y	4.09E-01	NA
rs9461690	5.00E-08	7.30141669		6	31277035			4	-0.0220845	0.00405097	T	C							NA/NA/NA/	NA/NA/NA/		C	T		-2.21E-02	I	Y	2.72E-01	NA
rs9276482	5.16E-08	7.287463095		6	32718162		0.005679	7	-0.019178	0.00352152	T	C							NA/NA/NA/	NA/NA/NA/		C	T		-1.92E-02	I	Y	5.75E-01	NA
rs9270041	5.21E-08	7.283576763	HLA-DRB1	6	32553531	intron		7	-0.0373311	0.00685684	G	C							NA/NA/NA/	NA/NA/NA/		C	G		-3.73E-02	I	Y	8.35E-01	NA
rs9271655	5.22E-08	7.282401885		6	32592567			6	0.0248079	0.00455703	G	A							NA/NA/NA/	NA/NA/NA/		A	G		2.48E-02	I	Y	2.28E-01	NA
rs9276444	5.33E-08	7.273313533		6	32715371			6	-0.0191557	0.00352118	G	C							NA/NA/NA/	NA/NA/NA/		C	G		-1.92E-02	I	Y	5.75E-01	NA
rs13195441	5.35E-08	7.271350836		6	32743298		0.055624	6	0.0212187	0.00390098	G	A							NA/NA/NA/	5039/27163/36973/		A	G		2.12E-02	I	Y	7.31E-01	NA
rs35447532	5.40E-08	7.267276623		5	129630225			7	-0.021009	0.00386361	G	A							NA/NA/NA/	NA/NA/NA/		A	G		-2.10E-02	I	Y	6.92E-01	NA
rs7755283	5.41E-08	7.266789891		6	32420512			7	-0.0205212	0.00377404	T	C							NA/NA/NA/	NA/NA/NA/		C	T		-2.05E-02	I	Y	6.55E-01	NA
rs11954099	5.50E-08	7.259435213	RAD50	5	131955528	intron		6	-0.0318661	0.00586373	C	A							NA/NA/NA/	NA/NA/NA/		A	C		-3.19E-02	I	Y	8.15E-01	NA
rs70974006	5.52E-08	7.257953149	FNIP1	5	131028990	intron			0.0229269	0.00421929	I	D							NA/NA/NA/	NA/NA/NA/		D	I		2.29E-02	I	Y	7.69E-01	NA
rs9276414	5.73E-08	7.241879486	HLA-DQA2	6	32710594	intron		7	-0.0190754	0.00351476	G	C							NA/NA/NA/	NA/NA/NA/		C	G		-1.91E-02	I	Y	5.70E-01	NA
rs9469220	5.74E-08	7.241343917		6	32658310		3.244699	1f	0.0189165	0.00348562	G	A							NA/NA/NA/	17673/34549/16908/		A	G		1.89E-02	I	Y	4.95E-01	NA
rs58873677	5.81E-08	7.235958438		6	32745641				0.0212849	0.00392363	I	D							NA/NA/NA/	NA/NA/NA/		D	I		2.13E-02	I	Y	7.33E-01	NA
rs199963772	5.81E-08	7.235928529			0				0.0212848	0.00392362	I	D							NA/NA/NA/	NA/NA/NA/		D	I		2.13E-02	I	Y	7.33E-01	NA
rs9276424	5.82E-08	7.235450281	HLA-DQA2	6	32710935	intron		7	-0.0190588	0.00351341	T	C							NA/NA/NA/	NA/NA/NA/		C	T		-1.91E-02	I	Y	5.71E-01	NA
rs2858328	5.86E-08	7.23221579		6	32658911			6	-0.019605	0.00361499	T	C							NA/NA/NA/	NA/NA/NA/		C	T		-1.96E-02	I	Y	6.02E-01	NA
rs67601355	5.96E-08	7.224766128	P4HA2	5	131560408	intron			-0.0216707	0.00399814	I	D							NA/NA/NA/	NA/NA/NA/		D	I		-2.17E-02	I	Y	2.77E-01	NA
rs9269896	5.97E-08	7.223767497	HLA-DRB1	6	32551098	intron		6	-0.0350513	0.00646729	G	C							NA/NA/NA/	NA/NA/NA/		C	G		-3.51E-02	I	Y	7.85E-01	NA
rs9276412	5.98E-08	7.223619208	HLA-DQA2	6	32710552	intron		7	0.0190905	0.00352243	G	A							NA/NA/NA/	NA/NA/NA/		A	G		1.91E-02	I	Y	4.31E-01	NA
rs9276413	5.98E-08	7.22354145	HLA-DQA2	6	32710556	intron		7	-0.0190904	0.00352243	T	C							NA/NA/NA/	NA/NA/NA/		C	T		-1.91E-02	I	Y	5.69E-01	NA
rs66868675	6.06E-08	7.21786577		6	32660808				-0.0231845	0.00427968	I	D							NA/NA/NA/	NA/NA/NA/		D	I		-2.32E-02	I	Y	7.85E-01	NA
rs6596011	6.07E-08	7.216917212	CDC42SE2	5	130648454	intron		6	0.0197422	0.00364453	T	C							NA/NA/NA/	NA/NA/NA/		C	T		1.97E-02	I	Y	5.44E-01	NA
rs183794680	6.10E-08	7.214870271		15	74807954				0.467647	0.08634372	T	C							NA/NA/NA/	NA/NA/NA/		C	T		4.68E-01	I	Y	9.99E-01	NA
rs2524054	6.25E-08	7.20387754		6	31252396		0.246252	6	-0.0218089	0.00403005	C	A							NA/NA/NA/	NA/NA/NA/		A	C		-2.18E-02	I	Y	7.51E-01	NA
rs2006164	6.29E-08	7.201238206	HLA-DQB2	6	32728989	intron		5	0.0206126	0.00380976	G	A							NA/NA/NA/	NA/NA/NA/		A	G		2.06E-02	I	Y	5.40E-01	NA
rs72850042	6.31E-08	7.199991977		6	32576811			7	-0.0342785	0.00633609	T	C							NA/NA/NA/	NA/NA/NA/		C	T		-3.43E-02	I	Y	1.33E-01	NA
rs3134968	6.49E-08	7.188013012		6	32674059			7	-0.0232211	0.00429619	G	A							NA/NA/NA/	NA/NA/NA/		A	G		-2.32E-02	I	Y	7.83E-01	NA
rs6457589	6.56E-08	7.182963774		6	32419961			7	0.0193687	0.00358483	T	G							NA/NA/NA/	NA/NA/NA/		G	T		1.94E-02	I	Y	4.13E-01	NA
rs199632811	6.58E-08	7.181978101			0				0.020045	0.00371029	I	D							NA/NA/NA/	NA/NA/NA/		D	I		2.00E-02	I	Y	6.66E-01	NA
rs1882	6.64E-08	7.177779599	MICA	6	31382911	exon	1.087347	7	-0.0189132	0.00350192	G	A							NA/NA/NA/	NA/NA/NA/		A	G		-1.89E-02	I	Y	5.24E-01	NA
rs2853928	6.75E-08	7.170951088		6	31257511		1.002985	6	-0.0217488	0.00402906	C	A							NA/NA/NA/	NA/NA/NA/		A	C		-2.17E-02	I	Y	7.51E-01	NA
rs72848222	6.79E-08	7.168350947		6	32596467			7	0.033604	0.00622653	C	A							NA/NA/NA/	NA/NA/NA/		A	C		3.36E-02	I	Y	8.93E-01	NA
rs1634789	6.81E-08	7.167171232		6	31277087			2b	0.0197456	0.00365901	G	A							NA/NA/NA/	7055/6427/3405/		A	G		1.97E-02	I	Y	3.90E-01	NA
rs2856687	6.84E-08	7.165154112		6	32654822			7	0.0194496	0.00360472	T	C							NA/NA/NA/	NA/NA/NA/		C	T		1.94E-02	I	Y	3.93E-01	NA
rs4410767	6.97E-08	7.157008425		6	32448129			6	0.0210583	0.0039053	T	C							NA/NA/NA/	NA/NA/NA/		C	T		2.11E-02	I	Y	5.98E-01	NA
rs9501201	7.00E-08	7.154691068		6	32746264			7	-0.0211595	0.00392478	T	G							NA/NA/NA/	NA/NA/NA/		G	T		-2.12E-02	I	Y	2.68E-01	NA
rs28367690	7.37E-08	7.132579657		6	31276657			5	-0.0209612	0.00389461	G	A							NA/NA/NA/	NA/NA/NA/		A	G		-2.10E-02	I	Y	3.08E-01	NA
rs13194770	7.40E-08	7.130743632		6	32451570			7	-0.020267	0.00376616	T	C							NA/NA/NA/	NA/NA/NA/		C	T		-2.03E-02	I	Y	4.25E-01	NA
rs9270019	7.57E-08	7.120662658	HLA-DRB1	6	32553053	intron		6	0.0375437	0.00698205	G	C							NA/NA/NA/	8850/1618/152/		C	G		3.75E-02	I	Y	1.60E-01	NA
rs9266262	7.63E-08	7.11734855		6	31325932			5	0.0218166	0.0040583	G	A							NA/NA/NA/	30277/30471/5948/		A	G		2.18E-02	I	Y	2.44E-01	NA
rs3179865	7.84E-08	7.105842949	HLA-B	6	31324194	exon		4	0.0265682	0.00494654	G	A							NA/NA/NA/	NA/NA/NA/		A	G		2.66E-02	I	Y	6.71E-01	NA
rs34119525	7.84E-08	7.105466844		5	130255430			7	-0.0274012	0.00510183	T	C							NA/NA/NA/	NA/NA/NA/		C	T		-2.74E-02	I	Y	8.26E-01	NA
rs9268781	8.07E-08	7.093069962		6	32420497			7	0.0202447	0.00377298	T	C							NA/NA/NA/	NA/NA/NA/		C	T		2.02E-02	I	Y	3.46E-01	NA
rs5875313	8.13E-08	7.089904113	HLA-B	6	31323776	intron			-0.0203582	0.00379506	I	D							NA/NA/NA/	NA/NA/NA/		D	I		-2.04E-02	I	Y	6.77E-01	NA
rs56315009	8.15E-08	7.088847187		5	131207941				0.0220875	0.00411776	I	D							NA/NA/NA/	NA/NA/NA/		D	I		2.21E-02	I	Y	7.00E-01	NA
rs9269698	8.31E-08	7.08061121	HLA-DRB1	6	32546986	intron		5	0.0353453	0.00659361	G	C							NA/NA/NA/	NA/NA/NA/		C	G		3.53E-02	I	Y	1.70E-01	NA
rs28895241	8.34E-08	7.078963111		6	32443665			5	0.0199448	0.00372114	T	C							NA/NA/NA/	NA/NA/NA/		C	T		1.99E-02	I	Y	5.71E-01	NA
rs72816448	8.34E-08	7.078601763		2	48314623			6	-0.0707957	0.01320893	G	A							NA/NA/NA/	NA/NA/NA/		A	G		-7.08E-02	I	Y	9.79E-01	NA
rs9271658	8.41E-08	7.075302132		6	32592588			6	0.0243557	0.0045454	T	C							NA/NA/NA/	NA/NA/NA/		C	T		2.44E-02	I	Y	2.22E-01	NA
rs2857181	8.41E-08	7.075131714		6	32751236		0.006764	6	0.0211558	0.00394828	T	C							NA/NA/NA/	NA/NA/NA/		C	T		2.12E-02	I	Y	7.41E-01	NA
rs113166455	8.42E-08	7.074740006		19	8801543			6	0.0264538	0.00493718	T	C							NA/NA/NA/	NA/NA/NA/		C	T		2.65E-02	I	Y	1.64E-01	NA
rs28895244	8.65E-08	7.063050674		6	32443820			4	0.0234188	0.00437467	G	A							NA/NA/NA/	NA/NA/NA/		A	G		2.34E-02	I	Y	5.06E-01	NA
rs72516400	8.70E-08	7.060254175	LTBR	12	6491255	intron			0.0230819	0.00431272	I	D							NA/NA/NA/	NA/NA/NA/		D	I		2.31E-02	I	Y	6.71E-01	NA
rs2621416	8.71E-08	7.060119984		6	32741868		0.1259	5	0.0211717	0.00395586	T	C							NA/NA/NA/	3645/20499/29452/		C	T		2.12E-02	I	Y	7.41E-01	NA
rs28366178	8.71E-08	7.059882632	C6orf10	6	32276275	intron		7	0.0353278	0.006601	T	C							NA/NA/NA/	NA/NA/NA/		C	T		3.53E-02	I	Y	9.14E-01	NA
rs4713589	8.74E-08	7.05847217		6	32659435			7	0.0198979	0.00371832	G	A							NA/NA/NA/	NA/NA/NA/		A	G		1.99E-02	I	Y	4.33E-01	NA
rs77666086	8.95E-08	7.048025109		5	130017402			7	-0.0273723	0.00511924	T	C							NA/NA/NA/	NA/NA/NA/		C	T		-2.74E-02	I	Y	8.28E-01	NA
rs9378264	8.96E-08	7.047863124		6	32443451			7	0.0197678	0.00369706	G	A							NA/NA/NA/	NA/NA/NA/		A	G		1.98E-02	I	Y	5.69E-01	NA
rs154485	8.97E-08	7.047368329	P4HA2	5	131553665	intron		5	0.0194727	0.00364202	G	A							NA/NA/NA/	NA/NA/NA/		A	G		1.95E-02	I	Y	6.41E-01	NA
rs7977602	9.01E-08	7.04520966	LTBR	12	6498734	intron		7	0.0198545	0.00371406	G	A							NA/NA/NA/	NA/NA/NA/		A	G		1.99E-02	I	Y	6.52E-01	NA
rs9266245	9.01E-08	7.045200503		6	31325702			4	-0.0216947	0.00405828	G	A							NA/NA/NA/	1768/15094/37724/		A	G		-2.17E-02	I	Y	7.56E-01	NA
rs9266244	9.02E-08	7.044772759		6	31325692			4	0.0216939	0.00405828	G	A							NA/NA/NA/	31077/19496/2213/		A	G		2.17E-02	I	Y	2.44E-01	NA
rs28895242	9.19E-08	7.03691753		6	32443666			5	0.0198661	0.00371863	G	C							NA/NA/NA/	NA/NA/NA/		C	G		1.99E-02	I	Y	5.72E-01	NA
rs10849449	9.33E-08	7.030113701	LTBR	12	6498662	intron		7	0.0198397	0.00371567	G	A							NA/NA/NA/	NA/NA/NA/		A	G		1.98E-02	I	Y	6.52E-01	NA
rs3134966	9.43E-08	7.025699749		6	32674298			7	0.0216967	0.00406486	T	C							NA/NA/NA/	NA/NA/NA/		C	T		2.17E-02	I	Y	2.45E-01	NA
rs200781799	9.47E-08	7.023447367			0				0.0195924	0.00367126	I	D							NA/NA/NA/	NA/NA/NA/		D	I		1.96E-02	I	Y	4.46E-01	NA
rs17203636	9.52E-08	7.02140548		6	32447014			7	0.0197545	0.00370223	G	A							NA/NA/NA/	NA/NA/NA/		A	G		1.98E-02	I	Y	5.69E-01	NA
rs9268791	9.54E-08	7.020566815		6	32421073			6	0.0195343	0.0036612	T	C							NA/NA/NA/	NA/NA/NA/		C	T		1.95E-02	I	Y	3.69E-01	NA
rs34429926	9.58E-08	7.018742851		6	31319397			4	0.0248886	0.00466539	G	A							NA/NA/NA/	NA/NA/NA/		A	G		2.49E-02	I	Y	8.29E-01	NA
rs34470843	9.58E-08	7.018595053		5	130137598			6	0.0267409	0.00501267	T	C							NA/NA/NA/	NA/NA/NA/		C	T		2.67E-02	I	Y	1.75E-01	NA
rs9268839	9.67E-08	7.014776124		6	32428772			7	-0.0186482	0.0034967	G	A							NA/NA/NA/	NA/NA/NA/		A	G		-1.86E-02	I	Y	4.33E-01	NA
rs28895258	9.68E-08	7.014047482		6	32445117			7	-0.0198325	0.00371898	T	C							NA/NA/NA/	NA/NA/NA/		C	T		-1.98E-02	I	Y	4.27E-01	NA
rs28895257	9.69E-08	7.013712079		6	32445114			7	-0.0198319	0.00371896	G	A							NA/NA/NA/	NA/NA/NA/		A	G		-1.98E-02	I	Y	4.27E-01	NA
rs139757274	9.71E-08	7.012802239		5	130123380				0.0267314	0.00501316	G	A							NA/NA/NA/	NA/NA/NA/		A	G		2.67E-02	I	Y	1.75E-01	NA
rs2853940	9.88E-08	7.005395173		6	31249732			6	0.0190786	0.00358005	T	C							NA/NA/NA/	NA/NA/NA/		C	T		1.91E-02	I	Y	6.22E-01	NA
rs28895261	9.95E-08	7.002307009		6	32445306			7	0.0201067	0.00377388	G	A							NA/NA/NA/	NA/NA/NA/		A	G		2.01E-02	I	Y	5.81E-01	NA
rs12195582	1.01E-07	6.997350218		6	32444544			7	-0.0197176	0.00370228	T	C							NA/NA/NA/	NA/NA/NA/		C	T		-1.97E-02	I	Y	4.39E-01	NA
rs10117812	1.01E-07	6.995618431	MAPKAP1	9	128251025	intron		7	0.0200714	0.00376923	G	C							NA/NA/NA/	NA/NA/NA/		C	G		2.01E-02	I	Y	6.98E-01	NA
rs1910030	1.01E-07	6.994270529	RAPGEF6	5	130892114	intron		6	0.0195812	0.00367758	T	G							NA/NA/NA/	NA/NA/NA/		G	T		1.96E-02	I	Y	5.38E-01	NA
rs12207473	1.01E-07	6.99382073		6	32444330			7	-0.0196509	0.00369079	C	A							NA/NA/NA/	NA/NA/NA/		A	C		-1.97E-02	I	Y	4.32E-01	NA
rs36014219	1.02E-07	6.990655354		6	32584294			7	-0.0396388	0.00744667	T	C							NA/NA/NA/	NA/NA/NA/		C	T		-3.96E-02	I	Y	9.39E-02	NA
rs35540199	1.02E-07	6.990527857		6	32584306			6	-0.0396391	0.0074468	T	A							NA/NA/NA/	NA/NA/NA/		A	T		-3.96E-02	I	Y	9.39E-02	NA
rs28359832	1.02E-07	6.990417391		6	31364410				0.0206809	0.00388529	I	D							NA/NA/NA/	NA/NA/NA/		D	I		2.07E-02	I	Y	6.69E-01	NA
rs5018660	1.03E-07	6.987479124		6	32449293			6	-0.0197539	0.00371198	G	A							NA/NA/NA/	NA/NA/NA/		A	G		-1.98E-02	I	Y	4.28E-01	NA
rs1634794	1.03E-07	6.986295054		6	31276314			5	-0.0189918	0.00356911	T	G							NA/NA/NA/	NA/NA/NA/		G	T		-1.90E-02	I	Y	4.48E-01	NA
rs36173887	1.03E-07	6.986261391		6	32602086			2b	-0.0339614	0.00638236	G	A							NA/NA/NA/	NA/NA/NA/		A	G		-3.40E-02	I	Y	1.01E-01	NA
rs17209873	1.04E-07	6.984908618		6	32446010			6	0.0198303	0.00372709	T	C							NA/NA/NA/	NA/NA/NA/		C	T		1.98E-02	I	Y	5.59E-01	NA
rs746550	1.04E-07	6.984904423		4	123619689		0.056475	6	-0.0215313	0.00404681	T	C							NA/NA/NA/	NA/NA/NA/		C	T		-2.15E-02	I	Y	2.45E-01	NA
rs2853977	1.04E-07	6.983054364	MICA	6	31379304	intron	0.607127	5	-0.0188016	0.00353428	T	A							NA/NA/NA/	0/8557/3941/		A	T		-1.88E-02	I	Y	5.59E-01	NA
rs2853981	1.05E-07	6.978727986	MICA	6	31378768	intron	0.820422	6	-0.0187988	0.00353495	G	A							NA/NA/NA/	9698/22604/15667/		A	G		-1.88E-02	I	Y	5.59E-01	NA
rs72850215	1.05E-07	6.977447916	HLA-DRB1	6	32548789	intron		7	-0.0466891	0.00878035	G	A							NA/NA/NA/	NA/NA/NA/		A	G		-4.67E-02	I	Y	9.63E-02	NA
rs147384934	1.07E-07	6.972413939		4	123630024				0.0215498	0.00405427	I	D							NA/NA/NA/	NA/NA/NA/		D	I		2.15E-02	I	Y	7.57E-01	NA
rs1060270	1.07E-07	6.97237726	HLA-DRB1	6	32546603	exon		5	-0.0351277	0.00660875	G	A							NA/NA/NA/	NA/NA/NA/		A	G		-3.51E-02	I	Y	8.28E-01	NA
rs113120136	1.07E-07	6.97194142	C5orf56	5	131785977	intron		7	-0.0224603	0.00422573	G	A							NA/NA/NA/	NA/NA/NA/		A	G		-2.25E-02	I	Y	2.17E-01	NA
rs28833271	1.07E-07	6.970202419		6	32585045			7	-0.02973	0.00559424	T	C							NA/NA/NA/	NA/NA/NA/		C	T		-2.97E-02	I	Y	1.17E-01	NA
rs9268803	1.08E-07	6.967953692		6	32423237			7	-0.0199638	0.00375721	G	A							NA/NA/NA/	NA/NA/NA/		A	G		-2.00E-02	I	Y	6.55E-01	NA
rs17006053	1.08E-07	6.966837704		4	123629661		0.006155	7	0.02154	0.00405421	C	A							NA/NA/NA/	NA/NA/NA/		A	C		2.15E-02	I	Y	7.57E-01	NA
rs2858331	1.08E-07	6.966383268		6	32681277		0.10006	6	-0.0189547	0.00356774	G	A							NA/NA/NA/	24788/33069/11350/		A	G		-1.90E-02	I	Y	4.03E-01	NA
rs9391879	1.08E-07	6.96620243		6	32443172			7	-0.0195754	0.00368462	T	C							NA/NA/NA/	NA/NA/NA/		C	T		-1.96E-02	I	Y	4.32E-01	NA
rs2523582	1.08E-07	6.965303377		6	31328092			6	-0.0215597	0.00405841	G	A							NA/NA/NA/	NA/NA/NA/		A	G		-2.16E-02	I	Y	7.56E-01	NA
rs2523578	1.08E-07	6.964894603		6	31328542			6	0.0215569	0.00405801	G	A							NA/NA/NA/	39434/24971/4246/		A	G		2.16E-02	I	Y	2.43E-01	NA
rs12194148	1.09E-07	6.963818403		6	32444198		0.024713	6	-0.0195816	0.00368647	T	G							NA/NA/NA/	NA/NA/NA/		G	T		-1.96E-02	I	Y	4.33E-01	NA
rs17203514	1.09E-07	6.962864457		6	32446071			7	-0.0196249	0.00369491	G	C							NA/NA/NA/	NA/NA/NA/		C	G		-1.96E-02	I	Y	4.32E-01	NA
rs72847693	1.09E-07	6.962370348	HLA-DRB1	6	32546978	intron		5	-0.0435431	0.00819848	C	A							NA/NA/NA/	NA/NA/NA/		A	C		-4.35E-02	I	Y	1.07E-01	NA
rs2524139	1.10E-07	6.958848218		6	31264133			6	0.0214071	0.00403174	G	C							NA/NA/NA/	NA/NA/NA/		C	G		2.14E-02	I	Y	2.48E-01	NA
rs62322204	1.10E-07	6.957227663		4	123629089			6	-0.0215235	0.00405418	T	C							NA/NA/NA/	NA/NA/NA/		C	T		-2.15E-02	I	Y	2.43E-01	NA
rs3129726	1.10E-07	6.956673096		6	32678206			7	0.021531	0.00405577	G	A							NA/NA/NA/	NA/NA/NA/		A	G		2.15E-02	I	Y	2.43E-01	NA
rs6868372	1.11E-07	6.956378402	C5orf56	5	131784583	intron	1.811567	7	-0.0192234	0.00362118	G	A							NA/NA/NA/	NA/NA/NA/		A	G		-1.92E-02	I	Y	3.66E-01	NA
rs2621396	1.12E-07	6.952047928		6	32752913		0.664684	6	-0.0209686	0.00395128	T	A							NA/NA/NA/	NA/NA/NA/		A	T		-2.10E-02	I	Y	2.59E-01	NA
rs246108	1.14E-07	6.942432783		5	131563683			4	0.0207791	0.00391856	G	A							NA/NA/NA/	NA/NA/NA/		A	G		2.08E-02	I	Y	7.24E-01	NA
rs9271737	1.15E-07	6.941020072		6	32593690			7	0.0236772	0.00446554	T	C							NA/NA/NA/	NA/NA/NA/		C	T		2.37E-02	I	Y	5.41E-01	NA
rs145880173	1.15E-07	6.93819706		4	123618202				0.0214742	0.00405099	I	D							NA/NA/NA/	NA/NA/NA/		D	I		2.15E-02	I	Y	7.56E-01	NA
rs10878698	1.16E-07	6.936756737		12	68328689		0.038542	5	-0.029377	0.00554246	G	A							NA/NA/NA/	843/13355/54991/		A	G		-2.94E-02	I	Y	8.91E-01	NA
rs9271719	1.16E-07	6.936137702		6	32593479			7	-0.0238838	0.00450629	T	C							NA/NA/NA/	NA/NA/NA/		C	T		-2.39E-02	I	Y	7.97E-01	NA
rs28732246	1.16E-07	6.935969027		6	32447219			5	0.0195899	0.00369618	G	A							NA/NA/NA/	NA/NA/NA/		A	G		1.96E-02	I	Y	5.68E-01	NA
rs29001568	1.16E-07	6.935482112		6	32447341			7	0.0195851	0.00369542	G	A							NA/NA/NA/	NA/NA/NA/		A	G		1.96E-02	I	Y	5.68E-01	NA
rs29001620	1.16E-07	6.935396023		6	32447216			5	-0.019589	0.00369619	T	A							NA/NA/NA/	NA/NA/NA/		A	T		-1.96E-02	I	Y	4.32E-01	NA
rs13177943	1.16E-07	6.933774738		5	130275852			6	-0.02715	0.00512351	T	A							NA/NA/NA/	NA/NA/NA/		A	T		-2.72E-02	I	Y	8.27E-01	NA
rs29001478	1.17E-07	6.93294403		6	32447162			5	0.0195887	0.00369685	G	A							NA/NA/NA/	NA/NA/NA/		A	G		1.96E-02	I	Y	5.68E-01	NA
rs29001652	1.17E-07	6.932854721		6	32447111			5	-0.0195887	0.00369687	G	A							NA/NA/NA/	NA/NA/NA/		A	G		-1.96E-02	I	Y	4.32E-01	NA
rs3104394	1.17E-07	6.932181774		6	32667520			7	0.0272247	0.00513825	G	A							NA/NA/NA/	NA/NA/NA/		A	G		2.72E-02	I	Y	1.45E-01	NA
rs6913309	1.17E-07	6.93198492		6	32339840		20.55058	7	0.0206917	0.00390532	T	A							NA/NA/NA/	934/5060/6657/		A	T		2.07E-02	I	Y	7.24E-01	NA
rs72850016	1.18E-07	6.927911936		6	32572940			6	-0.0295095	0.00557138	G	A							NA/NA/NA/	NA/NA/NA/		A	G		-2.95E-02	I	Y	1.16E-01	NA
rs17203612	1.19E-07	6.926021517		6	32446853			7	-0.0196291	0.00370651	T	A							NA/NA/NA/	NA/NA/NA/		A	T		-1.96E-02	I	Y	4.33E-01	NA
rs56398801	1.19E-07	6.925761541	AFF4	5	132227750	intron		6	0.0577585	0.01090661	T	C							NA/NA/NA/	NA/NA/NA/		C	T		5.78E-02	I	Y	9.64E-01	NA
rs113660101	1.19E-07	6.925732257		6	32444733				0.0195533	0.00369227	I	D							NA/NA/NA/	NA/NA/NA/		D	I		1.96E-02	I	Y	5.68E-01	NA
rs2256175	1.20E-07	6.919290558	MICA	6	31380449	intron	0.69053	1f	-0.0187856	0.00354915	T	C							NA/NA/NA/	19781/33569/15827/		C	T		-1.88E-02	I	Y	4.72E-01	NA
rs2596528	1.21E-07	6.918512271		6	31385485			6	0.0187132	0.00353568	T	C							NA/NA/NA/	NA/NA/NA/		C	T		1.87E-02	I	Y	4.41E-01	NA
rs67841474	1.21E-07	6.9173295		6	31380160				0.0187088	0.00353517	I	D							NA/NA/NA/	NA/NA/NA/		D	I		1.87E-02	I	Y	4.41E-01	NA
rs2596530	1.21E-07	6.916655073		6	31387373		1.272036	6	0.0187099	0.00353558	G	A							NA/NA/NA/	20969/31734/13207/		A	G		1.87E-02	I	Y	4.41E-01	NA
rs75189	1.22E-07	6.915162866	P4HA2	5	131541833	intron	0.067007	5	-0.0190658	0.00360325	T	C							NA/NA/NA/	21803/24921/7015/		C	T		-1.91E-02	I	Y	3.63E-01	NA
rs68037221	1.24E-07	6.907005815	HLA-C	6	31237449	intron	0.772731	3a	0.0200775	0.00379693	T	C							NA/NA/NA/	NA/NA/NA/		C	T		2.01E-02	I	Y	2.96E-01	NA
rs3763327	1.24E-07	6.906711425		6	32413830		1.065985	6	0.0188924	0.0035729	G	C							NA/NA/NA/	NA/NA/NA/		C	G		1.89E-02	I	Y	3.86E-01	NA
rs9394098	1.25E-07	6.904785303		6	32449138			7	-0.0196105	0.00370925	T	C							NA/NA/NA/	NA/NA/NA/		C	T		-1.96E-02	I	Y	4.30E-01	NA
rs2516448	1.25E-07	6.90421714		6	31390410		0.243468	6	0.0186861	0.00353457	T	C							NA/NA/NA/	21934/32146/13333/		C	T		1.87E-02	I	Y	4.41E-01	NA
rs28895255	1.25E-07	6.902374859		6	32445079			7	-0.0195415	0.00369692	T	C							NA/NA/NA/	NA/NA/NA/		C	T		-1.95E-02	I	Y	4.31E-01	NA
rs9271513	1.26E-07	6.899877694		6	32589523			5	-0.0235593	0.0044579	G	C							NA/NA/NA/	NA/NA/NA/		C	G		-2.36E-02	I	Y	8.09E-01	NA
rs36002510	1.26E-07	6.899791484		6	31388175				0.018683	0.00353524	I	D							NA/NA/NA/	NA/NA/NA/		D	I		1.87E-02	I	Y	4.41E-01	NA
rs1026157	1.26E-07	6.899446814		4	123623893		0.006141	7	0.0214225	0.00405373	T	G							NA/NA/NA/	4070/25453/39638/		G	T		2.14E-02	I	Y	7.57E-01	NA
rs2247179	1.27E-07	6.895936464		6	31266952			6	0.0214046	0.00405147	T	A							NA/NA/NA/	NA/NA/NA/		A	T		2.14E-02	I	Y	2.66E-01	NA
rs2256174	1.29E-07	6.88960223	MICA	6	31380422	intron		5	-0.0186659	0.00353489	G	A							NA/NA/NA/	NA/NA/NA/		A	G		-1.87E-02	I	Y	5.59E-01	NA
rs615305	1.30E-07	6.886023242	ACSL6	5	131291856	intron	0.028515	7	-0.0228846	0.00433504	G	A							NA/NA/NA/	NA/NA/NA/		A	G		-2.29E-02	I	Y	2.00E-01	NA
rs510434	1.31E-07	6.88412001	ACSL6	5	131292503	intron		7	-0.0228814	0.0043351	T	C							NA/NA/NA/	NA/NA/NA/		C	T		-2.29E-02	I	Y	2.00E-01	NA
rs600661	1.31E-07	6.884070125	ACSL6	5	131290894	intron		6	0.0228806	0.00433496	T	C							NA/NA/NA/	NA/NA/NA/		C	T		2.29E-02	I	Y	8.00E-01	NA
rs4448132	1.31E-07	6.881705506	HLA-DRB1	6	32548122	intron		5	-0.0433534	0.00821528	G	C							NA/NA/NA/	NA/NA/NA/		C	G		-4.34E-02	I	Y	1.06E-01	NA
rs2105898	1.32E-07	6.881001596		6	32590498			4	0.0235007	0.00445354	T	G							NA/NA/NA/	NA/NA/NA/		G	T		2.35E-02	I	Y	1.90E-01	NA
rs2596531	1.33E-07	6.876125502		6	31387557		1.348841	7	-0.0186496	0.0035356	T	C							NA/NA/NA/	13797/33306/22027/		C	T		-1.86E-02	I	Y	5.59E-01	NA
rs4994855	1.33E-07	6.874551267		6	32447873			7	-0.0195033	0.00369791	G	A							NA/NA/NA/	NA/NA/NA/		A	G		-1.95E-02	I	Y	4.32E-01	NA
rs2256183	1.34E-07	6.874427656	MICA	6	31380529	intron	0.783043	6	-0.0186433	0.00353489	G	A							NA/NA/NA/	NA/NA/NA/		A	G		-1.86E-02	I	Y	5.59E-01	NA
rs4994854	1.34E-07	6.872108351		6	32447900			7	0.0195004	0.00369808	T	C							NA/NA/NA/	NA/NA/NA/		C	T		1.95E-02	I	Y	5.68E-01	NA
rs7750963	1.35E-07	6.870803318		6	31271567			7	-0.0213082	0.00404134	G	A							NA/NA/NA/	NA/NA/NA/		A	G		-2.13E-02	I	Y	7.51E-01	NA
rs9281303	1.35E-07	6.87031333		6	31244046				-0.0199869	0.0037909	I	D							NA/NA/NA/	NA/NA/NA/		D	I		-2.00E-02	I	Y	7.04E-01	NA
rs12528596	1.35E-07	6.868894838		6	31011926			7	-0.0242361	0.00459735	T	C							NA/NA/NA/	NA/NA/NA/		C	T		-2.42E-02	I	Y	1.71E-01	NA
rs7192	1.35E-07	6.868740723	HLA-DRA	6	32411646	exon	0.765496	1f	0.0188321	0.0035723	T	G							NA/NA/NA/	26214/32587/10363/		G	T		1.88E-02	I	Y	3.85E-01	NA
rs9266252	1.36E-07	6.865456352		6	31325822			4	0.0213187	0.00404507	G	A							NA/NA/NA/	NA/NA/NA/		A	G		2.13E-02	I	Y	2.46E-01	NA
rs2844511	1.38E-07	6.858867048		6	31389784		0.306929	6	-0.0186213	0.00353513	G	A							NA/NA/NA/	13801/33327/22023/		A	G		-1.86E-02	I	Y	5.59E-01	NA
rs61617278	1.40E-07	6.854365479		6	32586478			7	0.0294363	0.0055903	G	C							NA/NA/NA/	NA/NA/NA/		C	G		2.94E-02	I	Y	8.87E-01	NA
rs35313991	1.40E-07	6.852537012	P4HA2	5	131560408	intron			-0.0217143	0.0041244	I	D							NA/NA/NA/	NA/NA/NA/		D	I		-2.17E-02	I	Y	2.61E-01	NA
rs9269762	1.41E-07	6.851462124	HLA-DRB1	6	32548321	intron		4	-0.0362008	0.00687654	T	C							NA/NA/NA/	NA/NA/NA/		C	T		-3.62E-02	I	Y	8.38E-01	NA
rs9271639	1.43E-07	6.845667339		6	32592143			6	-0.0240719	0.00457473	G	A							NA/NA/NA/	NA/NA/NA/		A	G		-2.41E-02	I	Y	7.84E-01	NA
rs111280764	1.43E-07	6.844691297	C5orf56	5	131785789	intron		6	0.0222352	0.00422602	G	C							NA/NA/NA/	NA/NA/NA/		C	G		2.22E-02	I	Y	7.83E-01	NA
rs2844612	1.43E-07	6.844521246		6	31243971		19.932129	6	-0.0199461	0.003791	G	A							NA/NA/NA/	NA/NA/NA/		A	G		-1.99E-02	I	Y	7.04E-01	NA
rs2524060	1.44E-07	6.841700847		6	31267422		1.297706	5	-0.0212355	0.00403698	C	A							NA/NA/NA/	NA/NA/NA/		A	C		-2.12E-02	I	Y	7.52E-01	NA
rs2844611	1.44E-07	6.841206443		6	31243979		30.309682	6	0.0199407	0.00379099	T	A							NA/NA/NA/	NA/NA/NA/		A	T		1.99E-02	I	Y	2.96E-01	NA
rs2524129	1.45E-07	6.838748824		6	31265135			7	-0.0212348	0.00403782	G	C							NA/NA/NA/	NA/NA/NA/		C	G		-2.12E-02	I	Y	7.52E-01	NA
rs9394099	1.45E-07	6.83856012		6	32449160			6	-0.0196924	0.00374457	T	G							NA/NA/NA/	NA/NA/NA/		G	T		-1.97E-02	I	Y	4.26E-01	NA
rs2524074	1.45E-07	6.837907779		6	31244021		30.47142	6	0.0199353	0.00379097	G	A							NA/NA/NA/	34522/28412/6270/		A	G		1.99E-02	I	Y	2.96E-01	NA
rs6457374	1.46E-07	6.836373559		6	31272261		6.157339	6	-0.0212414	0.00403983	T	C							NA/NA/NA/	4458/24841/39380/		C	T		-2.12E-02	I	Y	7.53E-01	NA
rs9271629	1.48E-07	6.829996591		6	32591976			6	0.0236906	0.00450795	C	A							NA/NA/NA/	NA/NA/NA/		A	C		2.37E-02	I	Y	2.02E-01	NA
rs2213585	1.48E-07	6.829365773		6	32413150		0.754287	1d	0.0187658	0.00357102	G	A							NA/NA/NA/	20399/25292/8052/		A	G		1.88E-02	I	Y	3.86E-01	NA
rs2227139	1.50E-07	6.823393684		6	32413459		0.801608	1f	0.0187588	0.00357141	G	A							NA/NA/NA/	26217/32443/10369/		A	G		1.88E-02	I	Y	3.86E-01	NA
rs247008	1.50E-07	6.82265111		5	131447104		0.020736	1f	0.0192391	0.00366307	G	A							NA/NA/NA/	7709/30675/30773/		A	G		1.92E-02	I	Y	6.66E-01	NA
rs17203626	1.51E-07	6.822010685		6	32446994			7	0.0195677	0.00372583	G	A							NA/NA/NA/	NA/NA/NA/		A	G		1.96E-02	I	Y	5.72E-01	NA
rs9378212	1.51E-07	6.821238815		6	32445691		0.020846	1b	-0.0194159	0.00369716	T	C							NA/NA/NA/	NA/NA/NA/		C	T		-1.94E-02	I	Y	4.34E-01	NA
rs2213584	1.51E-07	6.820514277		6	32413259			4	-0.0187545	0.00357143	G	A							NA/NA/NA/	8053/25298/20401/		A	G		-1.88E-02	I	Y	6.14E-01	NA
rs9271774	1.52E-07	6.818345028		6	32594309			7	-0.0236455	0.0045036	C	A							NA/NA/NA/	NA/NA/NA/		A	C		-2.36E-02	I	Y	7.91E-01	NA
rs7194	1.52E-07	6.817063481	HLA-DRA	6	32412480	exon	0.697721	1f	0.0187532	0.00357217	G	A							NA/NA/NA/	25138/31308/9961/		A	G		1.88E-02	I	Y	3.85E-01	NA
rs2213586	1.53E-07	6.815984664		6	32413094			1f	-0.0187454	0.003571	G	A							NA/NA/NA/	10359/32590/25534/		A	G		-1.87E-02	I	Y	6.14E-01	NA
rs9276579	1.53E-07	6.814656198	HLA-DQB2	6	32727004	intron	0.315411	7	-0.0201089	0.00383115	G	A							NA/NA/NA/	NA/NA/NA/		A	G		-2.01E-02	I	Y	6.21E-01	NA
rs4935354	1.53E-07	6.81414633	HLA-DRA	6	32412398	intron	0.711911	1f	-0.0187548	0.00357332	T	C							NA/NA/NA/	NA/NA/NA/		C	T		-1.88E-02	I	Y	6.14E-01	NA
rs7195	1.53E-07	6.814132176	HLA-DRA	6	32412539	exon		1f	-0.0187484	0.00357211	G	A							NA/NA/NA/	NA/NA/NA/		A	G		-1.87E-02	I	Y	6.15E-01	NA
rs9264960	1.54E-07	6.813764321		6	31276396			5	-0.0188661	0.00359463	T	C							NA/NA/NA/	NA/NA/NA/		C	T		-1.89E-02	I	Y	4.43E-01	NA
rs9264961	1.54E-07	6.813611612		6	31276397			5	0.0188662	0.0035947	G	A							NA/NA/NA/	NA/NA/NA/		A	G		1.89E-02	I	Y	5.57E-01	NA
rs1131275	1.55E-07	6.810414247	HLA-B	6	31323960	exon		4	0.0205071	0.00390836	G	C							NA/NA/NA/	NA/NA/NA/		C	G		2.05E-02	I	Y	3.66E-01	NA
rs2853944	1.55E-07	6.808842527		6	31247758			6	0.0198921	0.00379164	T	C							NA/NA/NA/	NA/NA/NA/		C	T		1.99E-02	I	Y	2.96E-01	NA
rs2247056	1.56E-07	6.807162242		6	31265490		7.621488	6	0.0211783	0.00403735	T	C							NA/NA/NA/	39283/25375/4439/		C	T		2.12E-02	I	Y	2.48E-01	NA
rs2523613	1.58E-07	6.802377656		6	31320687			3a	0.0255183	0.00486659	C	A							NA/NA/NA/	NA/NA/NA/		A	C		2.55E-02	I	Y	8.44E-01	NA
rs9271770	1.58E-07	6.802173815		6	32594248			5	0.0235022	0.00448217	G	A							NA/NA/NA/	NA/NA/NA/		A	G		2.35E-02	I	Y	1.94E-01	NA
rs41556321	1.58E-07	6.801062636	HLA-C	6	31237987	exon		5	-0.0326554	0.00622838	T	C							NA/NA/NA/	NA/NA/NA/		C	T		-3.27E-02	I	Y	9.72E-02	NA
rs28895251	1.58E-07	6.800458733		6	32444708			7	0.0195925	0.00373706	T	A							NA/NA/NA/	NA/NA/NA/		A	T		1.96E-02	I	Y	5.79E-01	NA
rs9268978	1.59E-07	6.799297209		6	32434978		0.231019	7	-0.0271027	0.00517004	G	A							NA/NA/NA/	NA/NA/NA/		A	G		-2.71E-02	I	Y	8.63E-01	NA
rs9271695	1.60E-07	6.794974373		6	32593080			5	-0.0234499	0.00447481	G	A							NA/NA/NA/	NA/NA/NA/		A	G		-2.34E-02	I	Y	8.04E-01	NA
rs28732244	1.62E-07	6.791827473		6	32444096			7	-0.0195791	0.00373712	T	C							NA/NA/NA/	NA/NA/NA/		C	T		-1.96E-02	I	Y	4.21E-01	NA
rs3134995	1.62E-07	6.791445785		6	32672089		0.671192	7	0.0213532	0.00407588	T	C							NA/NA/NA/	NA/NA/NA/		C	T		2.14E-02	I	Y	2.41E-01	NA
rs253943	1.62E-07	6.790415289	ACSL6	5	131320730	intron	5.699685	7	-0.022845	0.00436099	G	A							NA/NA/NA/	NA/NA/NA/		A	G		-2.28E-02	I	Y	1.99E-01	NA
rs253941	1.63E-07	6.786676191	ACSL6	5	131320293	intron	4.338313	6	-0.0227809	0.00435008	T	C							NA/NA/NA/	NA/NA/NA/		C	T		-2.28E-02	I	Y	1.99E-01	NA
rs9271421	1.64E-07	6.78408762		6	32587859			7	0.0277639	0.00530271	T	C							NA/NA/NA/	NA/NA/NA/		C	T		2.78E-02	I	Y	1.34E-01	NA
rs173811	1.65E-07	6.78281095	ACSL6	5	131318072	intron		7	0.0227105	0.004338	G	A							NA/NA/NA/	NA/NA/NA/		A	G		2.27E-02	I	Y	8.00E-01	NA
rs559971	1.67E-07	6.776924799	ACSL6	5	131316164	intron	0.304175	7	0.0227009	0.00433824	G	A							NA/NA/NA/	2088/17187/34472/		A	G		2.27E-02	I	Y	8.00E-01	NA
rs35261767	1.68E-07	6.775710438		6	31270103				0.0211251	0.0040375	I	D							NA/NA/NA/	NA/NA/NA/		D	I		2.11E-02	I	Y	2.48E-01	NA
rs112357081	1.68E-07	6.774840679		6	32419276				-0.0197608	0.00377701	I	D							NA/NA/NA/	NA/NA/NA/		D	I		-1.98E-02	I	Y	6.53E-01	NA
rs9268927	1.68E-07	6.773647597		6	32433085		3.092825	6	-0.0266771	0.00509948	T	A							NA/NA/NA/	NA/NA/NA/		A	T		-2.67E-02	I	Y	8.63E-01	NA
rs202087577	1.69E-07	6.771096849			0				-0.0197425	0.00377466	I	D							NA/NA/NA/	NA/NA/NA/		D	I		-1.97E-02	I	Y	6.53E-01	NA
rs635164	1.69E-07	6.771068648	ACSL6	5	131312874	intron	0.236252	6	-0.0226923	0.00433866	T	C							NA/NA/NA/	NA/NA/NA/		C	T		-2.27E-02	I	Y	2.00E-01	NA
rs9271631	1.70E-07	6.769637946		6	32591996			6	-0.0235272	0.00449881	G	A							NA/NA/NA/	NA/NA/NA/		A	G		-2.35E-02	I	Y	8.00E-01	NA
rs173812	1.71E-07	6.767621484	ACSL6	5	131319460	intron	0.316712	5	-0.0226756	0.00433668	G	A							NA/NA/NA/	44307/22080/2736/		A	G		-2.27E-02	I	Y	2.00E-01	NA
rs9327638	1.73E-07	6.762333129	KIF3A	5	132069706	intron		6	-0.0282329	0.00540185	G	A							NA/NA/NA/	NA/NA/NA/		A	G		-2.82E-02	I	Y	7.98E-01	NA
rs1291603	1.73E-07	6.761625162	RAPGEF6	5	130767893	intron	0.359641	7	0.0189931	0.00363418	T	C							NA/NA/NA/	NA/NA/NA/		C	T		1.90E-02	I	Y	6.21E-01	NA
rs57425824	1.74E-07	6.75972789		6	32586011			6	-0.034247	0.00655392	T	C							NA/NA/NA/	NA/NA/NA/		C	T		-3.42E-02	I	Y	9.15E-02	NA
rs2524142	1.74E-07	6.759722895		6	31263522		1.738629	6	-0.0210793	0.00403399	G	C							NA/NA/NA/	NA/NA/NA/		C	G		-2.11E-02	I	Y	7.50E-01	NA
rs10807078	1.74E-07	6.758994234		6	31012887			7	-0.0235627	0.00450951	T	C							NA/NA/NA/	NA/NA/NA/		C	T		-2.36E-02	I	Y	1.91E-01	NA
rs28707773	1.76E-07	6.753629461		6	32572278			4	0.0293354	0.00561676	C	A							NA/NA/NA/	NA/NA/NA/		A	C		2.93E-02	I	Y	8.85E-01	NA
rs3129768	1.76E-07	6.753530964		6	32595083		0.574095	1f	-0.0230196	0.00440754	T	G							NA/NA/NA/	2538/21320/45337/		G	T		-2.30E-02	I	Y	8.09E-01	NA
rs9268851	1.77E-07	6.752790487		6	32429582			7	-0.0265122	0.00507657	G	A							NA/NA/NA/	NA/NA/NA/		A	G		-2.65E-02	I	Y	8.63E-01	NA
rs2523579	1.77E-07	6.752016919		6	31328517			7	0.0197643	0.00378472	T	C							NA/NA/NA/	NA/NA/NA/		C	T		1.98E-02	I	Y	3.08E-01	NA
rs2858332	1.80E-07	6.745485759		6	32681161		0.099933	6	-0.0182306	0.0034929	T	G							NA/NA/NA/	16816/34263/18079/		G	T		-1.82E-02	I	Y	5.10E-01	NA
rs34452456	1.80E-07	6.744913316		6	32450678			7	0.0195477	0.0037454	T	C							NA/NA/NA/	NA/NA/NA/		C	T		1.95E-02	I	Y	5.73E-01	NA
rs2647021	1.81E-07	6.743428967		6	32663151			6	0.0189581	0.00363289	T	C							NA/NA/NA/	NA/NA/NA/		C	T		1.90E-02	I	Y	4.03E-01	NA
rs9282195	1.83E-07	6.737935913		6	32668054				-0.0212697	0.00407769	I	D							NA/NA/NA/	NA/NA/NA/		D	I		-2.13E-02	I	Y	7.59E-01	NA
rs1964995	1.84E-07	6.734722163		6	32449411			6	0.0192058	0.00368297	T	C							NA/NA/NA/	10079/26254/17394/		C	T		1.92E-02	I	Y	5.69E-01	NA
rs11390203	1.84E-07	6.734370993		6	32672463				0.0211699	0.00405974	I	D							NA/NA/NA/	NA/NA/NA/		D	I		2.12E-02	I	Y	2.42E-01	NA
rs2524143	1.85E-07	6.733070135		6	31263510		1.739659	7	0.0210441	0.00403603	T	C							NA/NA/NA/	NA/NA/NA/		C	T		2.10E-02	I	Y	2.50E-01	NA
rs9276421	1.86E-07	6.730008661	HLA-DQA2	6	32710829	intron		7	-0.0194287	0.00372716	G	A							NA/NA/NA/	NA/NA/NA/		A	G		-1.94E-02	I	Y	4.94E-01	NA
rs10849448	1.87E-07	6.727123823	LTBR	12	6493351	exon		4	0.0212513	0.00407776	G	A							NA/NA/NA/	NA/NA/NA/		A	G		2.13E-02	I	Y	7.47E-01	NA
rs3135001	1.89E-07	6.723593348		6	32670136			7	0.0211447	0.00405849	T	C							NA/NA/NA/	NA/NA/NA/		C	T		2.11E-02	I	Y	2.42E-01	NA
rs476428	1.90E-07	6.72043343	ACSL6	5	131301615	intron	0.194074	5	0.0226102	0.0043409	G	A							NA/NA/NA/	NA/NA/NA/		A	G		2.26E-02	I	Y	8.01E-01	NA
rs28732243	1.90E-07	6.720399209		6	32444088			7	-0.0202139	0.00388084	G	C							NA/NA/NA/	NA/NA/NA/		C	G		-2.02E-02	I	Y	4.65E-01	NA
rs35900428	1.91E-07	6.71951724		6	32591755			4	0.0303182	0.00582118	G	A							NA/NA/NA/	NA/NA/NA/		A	G		3.03E-02	I	Y	8.93E-01	NA
rs380182	1.92E-07	6.716936341	ACSL6	5	131319036	intron	0.312978	5	-0.0225821	0.00433675	G	A							NA/NA/NA/	34417/17237/2096/		A	G		-2.26E-02	I	Y	2.00E-01	NA
rs9271366	1.92E-07	6.715625672		6	32586854		0.339033	6	0.0256018	0.00491718	G	A							NA/NA/NA/	50638/17036/1512/		A	G		2.56E-02	I	Y	1.45E-01	NA
rs9271641	1.94E-07	6.713206824		6	32592209			7	-0.0234347	0.00450186	G	A							NA/NA/NA/	NA/NA/NA/		A	G		-2.34E-02	I	Y	8.00E-01	NA
rs9271640	1.94E-07	6.713022869		6	32592200			7	0.0234344	0.00450186	T	C							NA/NA/NA/	NA/NA/NA/		C	T		2.34E-02	I	Y	2.00E-01	NA
rs9266271	1.98E-07	6.702885394		6	31326082			4	0.0192124	0.00369388	T	C							NA/NA/NA/	12206/22058/12450/		C	T		1.92E-02	I	Y	6.42E-01	NA
rs5020946	2.01E-07	6.697221152		6	32450089		0.326797	6	-0.0211037	0.00405937	T	G							NA/NA/NA/	21789/37818/5584/		G	T		-2.11E-02	I	Y	4.25E-01	NA
rs7046471	2.01E-07	6.697212501	MAPKAP1	9	128250409	intron	0.006868	5	0.0194637	0.00374394	T	C							NA/NA/NA/	420/1744/1951/		C	T		1.95E-02	I	Y	6.92E-01	NA
rs9276423	2.02E-07	6.695233817	HLA-DQA2	6	32710855	intron		7	0.018794	0.00361572	G	A							NA/NA/NA/	NA/NA/NA/		A	G		1.88E-02	I	Y	4.73E-01	NA
rs141928144	2.03E-07	6.692600245		19	5823129				-0.0214697	0.00413138	I	D							NA/NA/NA/	NA/NA/NA/		D	I		-2.15E-02	I	Y	7.38E-01	NA
rs4530903	2.03E-07	6.692454759		6	32581889		3.387789	6	-0.0288349	0.00554872	T	C							NA/NA/NA/	42442/10600/646/		C	T		-2.88E-02	I	Y	1.11E-01	NA
rs28732242	2.03E-07	6.691589271		6	32444078			6	0.0199942	0.00384776	G	A							NA/NA/NA/	NA/NA/NA/		A	G		2.00E-02	I	Y	5.39E-01	NA
rs2364481	2.04E-07	6.690237861	LTBR	12	6497260	intron		5	0.0206842	0.00398099	G	A							NA/NA/NA/	NA/NA/NA/		A	G		2.07E-02	I	Y	7.39E-01	NA
rs9275587	2.05E-07	6.688267325		6	32680379			6	0.0181461	0.00349307	T	C							NA/NA/NA/	NA/NA/NA/		C	T		1.81E-02	I	Y	4.90E-01	NA
rs70993876	2.05E-07	6.687854391		6	32519338				-0.0268768	0.00517387	I	D							NA/NA/NA/	NA/NA/NA/		D	I		-2.69E-02	I	Y	8.53E-01	NA
rs3135005	2.07E-07	6.684613302		6	32586019		0.334548	6	-0.0256177	0.00493281	G	A							NA/NA/NA/	323/2678/9143/		A	G		-2.56E-02	I	Y	8.55E-01	NA
rs9271413	2.08E-07	6.682927485		6	32587768			7	0.0255748	0.00492524	G	A							NA/NA/NA/	NA/NA/NA/		A	G		2.56E-02	I	Y	1.45E-01	NA
rs9271423	2.09E-07	6.680229988		6	32587897			7	-0.0256787	0.00494636	T	G							NA/NA/NA/	NA/NA/NA/		G	T		-2.57E-02	I	Y	8.56E-01	NA
rs9271353	2.09E-07	6.680067797		6	32584014			6	0.0255928	0.00492987	T	C							NA/NA/NA/	NA/NA/NA/		C	T		2.56E-02	I	Y	1.45E-01	NA
rs3129757	2.10E-07	6.677472672		6	32584609		0.343759	5	-0.0255906	0.0049305	C	A							NA/NA/NA/	NA/NA/NA/		A	C		-2.56E-02	I	Y	8.55E-01	NA
rs9271635	2.10E-07	6.677133882		6	32592116			6	-0.0237477	0.00457557	G	C							NA/NA/NA/	NA/NA/NA/		C	G		-2.37E-02	I	Y	7.80E-01	NA
rs9271636	2.10E-07	6.676956329		6	32592119			6	0.0237474	0.00457557	G	C							NA/NA/NA/	NA/NA/NA/		C	G		2.37E-02	I	Y	2.20E-01	NA
rs113525829	2.11E-07	6.675937835		6	32446425				0.0194625	0.00375029	I	D							NA/NA/NA/	NA/NA/NA/		D	I		1.95E-02	I	Y	5.75E-01	NA
rs2905752	2.12E-07	6.673017276		6	31450716			7	-0.0193848	0.00373621	G	A							NA/NA/NA/	NA/NA/NA/		A	G		-1.94E-02	I	Y	6.82E-01	NA
rs112627226	2.13E-07	6.672575671		6	32582969			7	0.0328242	0.00632676	T	C							NA/NA/NA/	NA/NA/NA/		C	T		3.28E-02	I	Y	9.05E-01	NA
rs111553658	2.14E-07	6.668631423		6	32583417			7	-0.0291934	0.00562876	T	C							NA/NA/NA/	NA/NA/NA/		C	T		-2.92E-02	I	Y	1.10E-01	NA
rs9271354	2.17E-07	6.664329518		6	32584066			7	-0.0255529	0.00492861	T	C							NA/NA/NA/	NA/NA/NA/		C	T		-2.56E-02	I	Y	8.55E-01	NA
rs7766156	2.17E-07	6.664181173		6	31249790		1.952176	6	-0.0207403	0.0040004	G	C							NA/NA/NA/	NA/NA/NA/		C	G		-2.07E-02	I	Y	2.56E-01	NA
rs9271351	2.17E-07	6.663776491		6	32583860			4	-0.0255523	0.0049287	G	C							NA/NA/NA/	NA/NA/NA/		C	G		-2.56E-02	I	Y	8.55E-01	NA
rs2428501	2.18E-07	6.661886296		6	31453547		0.209925	5	-0.0193731	0.00373741	G	A							NA/NA/NA/	3704/13148/25265/		A	G		-1.94E-02	I	Y	6.83E-01	NA
rs9268786	2.18E-07	6.660924381		6	32420855			6	0.019362	0.00373557	T	C							NA/NA/NA/	NA/NA/NA/		C	T		1.94E-02	I	Y	4.52E-01	NA
rs9268787	2.19E-07	6.660000322		6	32420864			7	-0.0193638	0.00373619	G	A							NA/NA/NA/	NA/NA/NA/		A	G		-1.94E-02	I	Y	5.48E-01	NA
rs36233210	2.19E-07	6.659668935		6	32577417			5	0.0285854	0.00551563	T	G							NA/NA/NA/	NA/NA/NA/		G	T		2.86E-02	I	Y	8.86E-01	NA
rs17211657	2.20E-07	6.657374038		6	32603023			7	0.0322629	0.00622639	T	A							NA/NA/NA/	NA/NA/NA/		A	T		3.23E-02	I	Y	8.95E-01	NA
rs9669611	2.20E-07	6.656886945		12	6503786		0.675915	1f	-0.020155	0.00388985	T	C							NA/NA/NA/	34863/25981/5126/		C	T		-2.02E-02	I	Y	2.75E-01	NA
rs2364480	2.22E-07	6.654479242	LTBR	12	6495275	exon	1.390863	1f	-0.0206543	0.00398702	C	A							NA/NA/NA/	2251/1583/268/		A	C		-2.07E-02	I	Y	2.61E-01	NA
rs9296017	2.23E-07	6.652461183		6	32221556			7	-0.0233922	0.00451628	G	A							NA/NA/NA/	NA/NA/NA/		A	G		-2.34E-02	I	Y	1.81E-01	NA
rs9296018	2.23E-07	6.651087939		6	32221568			6	-0.0233902	0.00451642	G	A							NA/NA/NA/	NA/NA/NA/		A	G		-2.34E-02	I	Y	1.81E-01	NA
rs154483	2.24E-07	6.650497125	P4HA2	5	131546280	intron	0.066972	6	0.0186916	0.00360933	G	A							NA/NA/NA/	5245/18815/16682/		A	G		1.87E-02	I	Y	6.39E-01	NA
rs3129762	2.25E-07	6.648329286		6	32585755			5	0.0255785	0.00494009	T	A							NA/NA/NA/	NA/NA/NA/		A	T		2.56E-02	I	Y	1.46E-01	NA
rs9271065	2.26E-07	6.645624533		6	32575619			4	-0.0275093	0.00531418	G	C							NA/NA/NA/	NA/NA/NA/		C	G		-2.75E-02	I	Y	8.66E-01	NA
rs2905739	2.29E-07	6.640807902		6	31452850			7	0.0193381	0.00373719	G	A							NA/NA/NA/	NA/NA/NA/		A	G		1.93E-02	I	Y	3.18E-01	NA
rs28872589	2.30E-07	6.638780397		6	32584989			6	0.0288435	0.00557508	T	C							NA/NA/NA/	NA/NA/NA/		C	T		2.88E-02	I	Y	8.87E-01	NA
rs9271374	2.33E-07	6.632338503		6	32587041			7	0.0224462	0.0043409	G	A							NA/NA/NA/	NA/NA/NA/		A	G		2.24E-02	I	Y	2.05E-01	NA
rs166010	2.34E-07	6.631216797		5	131473218			7	-0.0188938	0.00365424	T	C							NA/NA/NA/	NA/NA/NA/		C	T		-1.89E-02	I	Y	3.46E-01	NA
rs246833	2.35E-07	6.629209435		5	131473069			7	-0.0188908	0.00365426	T	G							NA/NA/NA/	NA/NA/NA/		G	T		-1.89E-02	I	Y	3.46E-01	NA
rs72537064	2.35E-07	6.628298715	CDC42SE2	5	130640813	intron			-0.0213208	0.00412464	I	D							NA/NA/NA/	NA/NA/NA/		D	I		-2.13E-02	I	Y	4.65E-01	NA
rs3135190	2.36E-07	6.626966559		6	32667946			6	0.020998	0.00406263	T	G							NA/NA/NA/	NA/NA/NA/		G	T		2.10E-02	I	Y	2.43E-01	NA
rs10947129	2.37E-07	6.624907287		6	31011662			6	0.0236235	0.0045714	G	A							NA/NA/NA/	1699/15280/36713/		A	G		2.36E-02	I	Y	8.27E-01	NA
rs9271634	2.38E-07	6.622897828		6	32592112			6	-0.0236262	0.00457268	G	A							NA/NA/NA/	NA/NA/NA/		A	G		-2.36E-02	I	Y	7.81E-01	NA
rs3134969	2.39E-07	6.621896574		6	32674027			7	-0.0225689	0.00436842	G	C							NA/NA/NA/	NA/NA/NA/		C	G		-2.26E-02	I	Y	7.85E-01	NA
rs35007143	2.39E-07	6.621751129		6	32447518			7	0.0195021	0.00377486	T	A							NA/NA/NA/	NA/NA/NA/		A	T		1.95E-02	I	Y	5.80E-01	NA
rs9271481	2.39E-07	6.621162576		6	32588877			7	-0.0255787	0.00495131	G	A							NA/NA/NA/	NA/NA/NA/		A	G		-2.56E-02	I	Y	8.53E-01	NA
rs12528584	2.41E-07	6.618626767		6	31011845		0.621021	7	-0.0236113	0.00457143	T	C							NA/NA/NA/	47435/19575/2173/		C	T		-2.36E-02	I	Y	1.73E-01	NA
rs9271347	2.42E-07	6.616351564		6	32583543			6	-0.025467	0.00493165	G	A							NA/NA/NA/	NA/NA/NA/		A	G		-2.55E-02	I	Y	8.54E-01	NA
rs35305251	2.42E-07	6.616152332		6	32576037			6	0.028507	0.00552043	G	C							NA/NA/NA/	NA/NA/NA/		C	G		2.85E-02	I	Y	8.87E-01	NA
rs72850056	2.42E-07	6.61565734		6	32579077			5	0.0286452	0.00554743	G	A							NA/NA/NA/	NA/NA/NA/		A	G		2.86E-02	I	Y	8.85E-01	NA
rs152126	2.42E-07	6.615372438		5	131383667			6	-0.0215202	0.0041677	C	A							NA/NA/NA/	NA/NA/NA/		A	C		-2.15E-02	I	Y	2.25E-01	NA
rs9276334	2.45E-07	6.610899508		6	32705581			7	0.0191338	0.00370692	G	A							NA/NA/NA/	NA/NA/NA/		A	G		1.91E-02	I	Y	4.98E-01	NA
rs9268790	2.45E-07	6.610690356		6	32421010			7	-0.0188254	0.00364725	G	A							NA/NA/NA/	NA/NA/NA/		A	G		-1.88E-02	I	Y	5.70E-01	NA
rs10456389	2.46E-07	6.608650216		6	31012180			2b	-0.0235906	0.00457123	T	C							NA/NA/NA/	NA/NA/NA/		C	T		-2.36E-02	I	Y	1.73E-01	NA
rs71839672	2.49E-07	6.604299768		6	32577240				-0.0285338	0.00553111	I	D							NA/NA/NA/	NA/NA/NA/		D	I		-2.85E-02	I	Y	1.14E-01	NA
rs2308604	2.49E-07	6.603896592	HLA-C	6	31238851	exon		4	0.0199405	0.00386546	T	C							NA/NA/NA/	NA/NA/NA/		C	T		1.99E-02	I	Y	2.91E-01	NA
rs3997873	2.50E-07	6.60211211		6	32580723			7	-0.0254678	0.00493768	T	G							NA/NA/NA/	NA/NA/NA/		G	T		-2.55E-02	I	Y	8.55E-01	NA
rs28535317	2.52E-07	6.598132671		6	32589065			7	-0.0335839	0.00651339	G	A							NA/NA/NA/	NA/NA/NA/		A	G		-3.36E-02	I	Y	9.22E-02	NA
rs35040284	2.53E-07	6.596900078		6	32586068			6	0.0290318	0.00563113	T	C							NA/NA/NA/	NA/NA/NA/		C	T		2.90E-02	I	Y	8.89E-01	NA
rs28383268	2.53E-07	6.596510571		6	32585982			5	-0.0290302	0.005631	T	G							NA/NA/NA/	NA/NA/NA/		G	T		-2.90E-02	I	Y	1.11E-01	NA
rs3104374	2.54E-07	6.594662179		6	32600288			7	-0.0286015	0.00554865	G	C							NA/NA/NA/	NA/NA/NA/		C	G		-2.86E-02	I	Y	8.08E-01	NA
rs113500036	2.57E-07	6.590726423		6	32584060			7	-0.0286205	0.00555422	G	A							NA/NA/NA/	NA/NA/NA/		A	G		-2.86E-02	I	Y	1.12E-01	NA
rs115362421	2.57E-07	6.590621505		6	32592650			7	0.0304707	0.00591329	T	G							NA/NA/NA/	NA/NA/NA/		G	T		3.05E-02	I	Y	8.53E-01	NA
rs116259801	2.58E-07	6.589052455		6	32592649			7	0.0304632	0.00591259	T	G							NA/NA/NA/	NA/NA/NA/		G	T		3.05E-02	I	Y	8.53E-01	NA
rs9276333	2.58E-07	6.588225457		6	32705564			6	-0.0190995	0.00370732	T	C							NA/NA/NA/	NA/NA/NA/		C	T		-1.91E-02	I	Y	5.02E-01	NA
rs9276419	2.58E-07	6.587682281	HLA-DQA2	6	32710797	intron		7	0.0256585	0.00498062	T	C							NA/NA/NA/	NA/NA/NA/		C	T		2.57E-02	I	Y	6.66E-01	NA
rs9276420	2.59E-07	6.587332855	HLA-DQA2	6	32710799	intron		7	0.0256575	0.00498058	T	C							NA/NA/NA/	NA/NA/NA/		C	T		2.57E-02	I	Y	6.66E-01	NA
rs55660658	2.59E-07	6.5873211		6	32581500			5	-0.0284526	0.0055232	G	A							NA/NA/NA/	NA/NA/NA/		A	G		-2.85E-02	I	Y	1.13E-01	NA
rs72847591	2.60E-07	6.584771162		6	32570494			5	-0.0290769	0.00564561	T	C							NA/NA/NA/	NA/NA/NA/		C	T		-2.91E-02	I	Y	1.12E-01	NA
rs35637654	2.61E-07	6.583519263		6	32586141			7	0.0287476	0.00558226	C	A							NA/NA/NA/	NA/NA/NA/		A	C		2.87E-02	I	Y	8.88E-01	NA
rs17209866	2.61E-07	6.582543254		6	32445992			7	0.0192073	0.00373001	G	A							NA/NA/NA/	NA/NA/NA/		A	G		1.92E-02	I	Y	5.75E-01	NA
rs141215917	2.62E-07	6.582438634		6	32586934				0.0287661	0.00558636	I	D							NA/NA/NA/	NA/NA/NA/		D	I		2.88E-02	I	Y	8.88E-01	NA
rs34053446	2.62E-07	6.582032017		6	32586809			6	-0.0287641	0.00558616	G	A							NA/NA/NA/	NA/NA/NA/		A	G		-2.88E-02	I	Y	1.12E-01	NA
rs35150023	2.62E-07	6.581364		6	32586754			7	0.0287596	0.0055856	T	A							NA/NA/NA/	NA/NA/NA/		A	T		2.88E-02	I	Y	8.88E-01	NA
rs34822594	2.62E-07	6.581332531		6	32587062			7	0.0288704	0.00560712	T	C							NA/NA/NA/	NA/NA/NA/		C	T		2.89E-02	I	Y	8.89E-01	NA
rs61523045	2.63E-07	6.58076482		6	32585762			5	-0.0287245	0.00557906	G	A							NA/NA/NA/	NA/NA/NA/		A	G		-2.87E-02	I	Y	1.12E-01	NA
rs34032759	2.63E-07	6.580211066		6	32585775			5	0.0287235	0.00557912	G	A							NA/NA/NA/	1755/11398/50763/		A	G		2.87E-02	I	Y	8.88E-01	NA
rs28587541	2.63E-07	6.579290258		6	32584652			5	-0.0286201	0.00555947	G	A							NA/NA/NA/	NA/NA/NA/		A	G		-2.86E-02	I	Y	1.12E-01	NA
rs28833508	2.64E-07	6.57787326		6	32584794			7	0.0286629	0.00556844	T	C							NA/NA/NA/	NA/NA/NA/		C	T		2.87E-02	I	Y	8.88E-01	NA
rs113568421	2.65E-07	6.577561188		6	32583846			3a	0.0285785	0.0055522	G	A							NA/NA/NA/	NA/NA/NA/		A	G		2.86E-02	I	Y	8.88E-01	NA
rs113711404	2.65E-07	6.576252928		6	32583757			5	0.0285737	0.00555187	G	A							NA/NA/NA/	NA/NA/NA/		A	G		2.86E-02	I	Y	8.88E-01	NA
rs28582842	2.66E-07	6.575030207		6	32572234			4	0.02895	0.00562556	G	A							NA/NA/NA/	NA/NA/NA/		A	G		2.90E-02	I	Y	8.86E-01	NA
rs3134976	2.67E-07	6.573999783		6	32652305			6	-0.0213412	0.00414738	C	A							NA/NA/NA/	NA/NA/NA/		A	C		-2.13E-02	I	Y	7.54E-01	NA
rs9271671	2.67E-07	6.572752526		6	32592794			5	-0.0233066	0.00452981	T	G							NA/NA/NA/	NA/NA/NA/		G	T		-2.33E-02	I	Y	7.81E-01	NA
rs113979555	2.68E-07	6.572393811		6	32583188			7	0.0285436	0.00554781	G	A							NA/NA/NA/	NA/NA/NA/		A	G		2.85E-02	I	Y	8.88E-01	NA
rs35899011	2.69E-07	6.570112125		6	32577245			4	-0.0284202	0.00552489	T	C							NA/NA/NA/	NA/NA/NA/		C	T		-2.84E-02	I	Y	1.13E-01	NA
rs246839	2.71E-07	6.567718753		5	131464133			6	0.0187943	0.00365435	C	A							NA/NA/NA/	NA/NA/NA/		A	C		1.88E-02	I	Y	6.54E-01	NA
rs4994859	2.72E-07	6.565397567		6	32447715			7	-0.0192489	0.00374347	G	A							NA/NA/NA/	NA/NA/NA/		A	G		-1.92E-02	I	Y	4.25E-01	NA
rs36233212	2.72E-07	6.565146982		6	32575820			5	0.0283766	0.00551872	T	C							NA/NA/NA/	NA/NA/NA/		C	T		2.84E-02	I	Y	8.88E-01	NA
rs246352	2.72E-07	6.564738693		5	131508560			7	-0.0186964	0.00363623	T	C							NA/NA/NA/	NA/NA/NA/		C	T		-1.87E-02	I	Y	3.49E-01	NA
rs34694416	2.73E-07	6.564056942		6	32584371			7	-0.0316505	0.006156	T	C							NA/NA/NA/	NA/NA/NA/		C	T		-3.17E-02	I	Y	1.00E-01	NA
rs66884109	2.73E-07	6.563457313		6	32518369			7	0.0266039	0.0051747	G	A							NA/NA/NA/	NA/NA/NA/		A	G		2.66E-02	I	Y	1.57E-01	NA
rs35826015	2.75E-07	6.559909926		6	32590669			4	0.0287308	0.00559007	T	A							NA/NA/NA/	NA/NA/NA/		A	T		2.87E-02	I	Y	8.89E-01	NA
rs112270441	2.76E-07	6.558803057		6	32582980			7	-0.0285135	0.00554831	T	C							NA/NA/NA/	NA/NA/NA/		C	T		-2.85E-02	I	Y	1.12E-01	NA
rs9268779	2.76E-07	6.558781043		6	32420397			5	0.019264	0.0037485	T	C							NA/NA/NA/	NA/NA/NA/		C	T		1.93E-02	I	Y	3.43E-01	NA
rs31467	2.77E-07	6.557705277		5	131436838		4.356924	2b	0.0178774	0.003479	T	C							NA/NA/NA/	17111/33098/16198/		C	T		1.79E-02	I	Y	4.98E-01	NA
rs35875942	2.77E-07	6.557255345		6	32447563			7	0.0194671	0.0037885	T	C							NA/NA/NA/	NA/NA/NA/		C	T		1.95E-02	I	Y	5.82E-01	NA
rs10744706	2.78E-07	6.556589925		12	6503218		0.751258	1f	-0.0201721	0.00392593	T	G							NA/NA/NA/	NA/NA/NA/		G	T		-2.02E-02	I	Y	2.68E-01	NA
rs146374182	2.79E-07	6.555104633		6	32569823				-0.0290137	0.00564739	I	D							NA/NA/NA/	NA/NA/NA/		D	I		-2.90E-02	I	Y	1.11E-01	NA
rs4837017	2.79E-07	6.554886406	MAPKAP1	9	128257917	intron		3a	0.0192516	0.00374731	G	C							NA/NA/NA/	NA/NA/NA/		C	G		1.93E-02	I	Y	6.94E-01	NA
rs72850029	2.79E-07	6.554668289		6	32575222			6	-0.0283545	0.0055193	T	G							NA/NA/NA/	NA/NA/NA/		G	T		-2.84E-02	I	Y	1.12E-01	NA
rs72847585	2.79E-07	6.554570172		6	32569802			6	0.0290125	0.00564741	C	A							NA/NA/NA/	NA/NA/NA/		A	C		2.90E-02	I	Y	8.89E-01	NA
rs34113780	2.79E-07	6.5545328		6	32575258			7	-0.0283539	0.00551924	G	A							NA/NA/NA/	NA/NA/NA/		A	G		-2.84E-02	I	Y	1.12E-01	NA
rs2036202	2.81E-07	6.551579698		6	32596309			7	-0.0228381	0.00444667	T	C							NA/NA/NA/	NA/NA/NA/		C	T		-2.28E-02	I	Y	8.05E-01	NA
rs142066391	2.82E-07	6.550214695		2	48382610				-0.0659082	0.01283405	T	C							NA/NA/NA/	NA/NA/NA/		C	T		-6.59E-02	I	Y	9.77E-01	NA
rs66500466	2.82E-07	6.549446069		6	32590362				0.0253716	0.00494084	I	D							NA/NA/NA/	NA/NA/NA/		D	I		2.54E-02	I	Y	1.45E-01	NA
rs147599819	2.83E-07	6.548525202		6	32594815				-0.0238823	0.00465118	I	D							NA/NA/NA/	NA/NA/NA/		D	I		-2.39E-02	I	Y	7.34E-01	NA
rs4978899	2.83E-07	6.548110758		9	113032356			7	0.0296459	0.00577386	T	C							NA/NA/NA/	NA/NA/NA/		C	T		2.96E-02	I	Y	1.02E-01	NA
rs28380113	2.83E-07	6.5475787		6	32582492			5	-0.028334	0.0055186	T	C							NA/NA/NA/	NA/NA/NA/		C	T		-2.83E-02	I	Y	1.12E-01	NA
rs4404800	2.84E-07	6.547425491		6	32581913			7	-0.028331	0.00551808	G	A							NA/NA/NA/	NA/NA/NA/		A	G		-2.83E-02	I	Y	1.12E-01	NA
rs4504507	2.84E-07	6.547310619		6	32582288			5	-0.0283326	0.00551845	T	C							NA/NA/NA/	NA/NA/NA/		C	T		-2.83E-02	I	Y	1.12E-01	NA
rs9271138	2.86E-07	6.543772173		6	32577025			6	0.0285474	0.0055619	T	G							NA/NA/NA/	NA/NA/NA/		G	T		2.85E-02	I	Y	2.14E-01	NA
rs28605404	2.87E-07	6.541671932		6	32569687			6	-0.028976	0.00564646	G	A							NA/NA/NA/	42200/10682/669/		A	G		-2.90E-02	I	Y	1.11E-01	NA
rs34811813	2.89E-07	6.538487967		6	32576265			3a	-0.0284387	0.00554325	T	G							NA/NA/NA/	NA/NA/NA/		G	T		-2.84E-02	I	Y	1.14E-01	NA
rs157573	2.90E-07	6.53828093		5	131614438		0.247592	2b	0.0224408	0.00437422	C	A							NA/NA/NA/	2633/21005/44792/		A	C		2.24E-02	I	Y	8.05E-01	NA
rs3104390	2.90E-07	6.537885135		6	32595031			5	-0.0226521	0.00441555	T	A							NA/NA/NA/	NA/NA/NA/		A	T		-2.27E-02	I	Y	8.01E-01	NA
rs72850021	2.91E-07	6.536762678		6	32573895			6	-0.0288522	0.00562467	G	A							NA/NA/NA/	NA/NA/NA/		A	G		-2.89E-02	I	Y	1.10E-01	NA
rs55873471	2.92E-07	6.535289933		6	32581712			7	-0.0283019	0.00551808	G	A							NA/NA/NA/	NA/NA/NA/		A	G		-2.83E-02	I	Y	1.12E-01	NA
rs17533167	2.92E-07	6.534980204		6	32590844		5.981423	4	0.0286753	0.00559103	G	C							NA/NA/NA/	NA/NA/NA/		C	G		2.87E-02	I	Y	8.89E-01	NA
rs28510673	2.92E-07	6.534652845		6	32569506			7	-0.0290713	0.00566839	T	G							NA/NA/NA/	NA/NA/NA/		G	T		-2.91E-02	I	Y	1.11E-01	NA
rs28567460	2.92E-07	6.53455766		6	32569513			7	0.0290683	0.00566785	G	C							NA/NA/NA/	NA/NA/NA/		C	G		2.91E-02	I	Y	8.89E-01	NA
rs36022997	2.93E-07	6.533233183		6	32573361			7	-0.0284655	0.00555093	C	A							NA/NA/NA/	NA/NA/NA/		A	C		-2.85E-02	I	Y	1.12E-01	NA
rs28638783	2.93E-07	6.532557653		6	32572737			7	0.0286542	0.00558805	G	A							NA/NA/NA/	NA/NA/NA/		A	G		2.87E-02	I	Y	8.88E-01	NA
rs28409699	2.95E-07	6.52980421		6	32571295			6	-0.0288699	0.00563143	T	C							NA/NA/NA/	NA/NA/NA/		C	T		-2.89E-02	I	Y	1.12E-01	NA
rs4382332	2.95E-07	6.529720376		6	32572155			3a	0.0287739	0.00561275	T	C							NA/NA/NA/	NA/NA/NA/		C	T		2.88E-02	I	Y	8.88E-01	NA
rs35752949	2.96E-07	6.528835955		6	32574329			7	-0.0284247	0.00554505	T	C							NA/NA/NA/	NA/NA/NA/		C	T		-2.84E-02	I	Y	1.12E-01	NA
rs61670843	2.96E-07	6.528277143		6	32574453			7	-0.0284224	0.00554486	T	C							NA/NA/NA/	NA/NA/NA/		C	T		-2.84E-02	I	Y	1.12E-01	NA
rs2858319	2.97E-07	6.527752719		6	32661294			6	0.0188879	0.00368496	T	C							NA/NA/NA/	NA/NA/NA/		C	T		1.89E-02	I	Y	4.18E-01	NA
rs35515288	2.97E-07	6.527147052		6	32576356			4	0.0284508	0.00555092	T	C							NA/NA/NA/	NA/NA/NA/		C	T		2.85E-02	I	Y	8.85E-01	NA
rs36202958	2.97E-07	6.526860605		6	32576368			3a	-0.02845	0.00555091	T	C							NA/NA/NA/	NA/NA/NA/		C	T		-2.85E-02	I	Y	1.15E-01	NA
rs36202959	2.98E-07	6.525294337		6	32576324			3a	-0.0284396	0.00554961	G	C							NA/NA/NA/	NA/NA/NA/		C	G		-2.84E-02	I	Y	1.15E-01	NA
rs59108952	2.99E-07	6.524386915		6	32574244			7	-0.0284221	0.00554662	T	C							NA/NA/NA/	NA/NA/NA/		C	T		-2.84E-02	I	Y	1.12E-01	NA
rs112500757	2.99E-07	6.52413277		6	32574186			6	-0.0284217	0.00554666	T	C							NA/NA/NA/	NA/NA/NA/		C	T		-2.84E-02	I	Y	1.12E-01	NA
rs67457690	3.00E-07	6.522996021		5	132167256			2b	-0.019051	0.00371828	G	C							NA/NA/NA/	NA/NA/NA/		C	G		-1.91E-02	I	Y	6.82E-01	NA
rs35421715	3.00E-07	6.522938103		6	32581456			5	-0.0282718	0.00551797	G	A							NA/NA/NA/	NA/NA/NA/		A	G		-2.83E-02	I	Y	1.12E-01	NA
rs35488182	3.00E-07	6.522901908		6	32574048			7	0.0284227	0.00554744	G	A							NA/NA/NA/	NA/NA/NA/		A	G		2.84E-02	I	Y	8.88E-01	NA
rs56838463	3.00E-07	6.522541574		6	32581225			6	-0.028269	0.0055176	C	A							NA/NA/NA/	NA/NA/NA/		A	C		-2.83E-02	I	Y	1.12E-01	NA
rs34471348	3.00E-07	6.522363688		6	32581175			6	0.0282685	0.00551759	T	C							NA/NA/NA/	NA/NA/NA/		C	T		2.83E-02	I	Y	8.88E-01	NA
rs36233208	3.02E-07	6.52045636		6	32577606			4	-0.028249	0.00551468	T	G							NA/NA/NA/	NA/NA/NA/		G	T		-2.82E-02	I	Y	1.12E-01	NA
rs35406945	3.02E-07	6.519890967		6	32577695			2a	-0.0282471	0.00551456	C	A							NA/NA/NA/	NA/NA/NA/		A	C		-2.82E-02	I	Y	1.12E-01	NA
rs56245106	3.03E-07	6.518182005		6	32577846			2a	0.0282425	0.00551447	T	C							NA/NA/NA/	NA/NA/NA/		C	T		2.82E-02	I	Y	8.88E-01	NA
rs17599077	3.05E-07	6.515748577		6	32591058		6.093127	3a	-0.0289568	0.0056551	C	A							NA/NA/NA/	NA/NA/NA/		A	C		-2.90E-02	I	Y	1.10E-01	NA
rs4636067	3.07E-07	6.513272064		6	32578621			4	-0.0282302	0.00551436	T	G							NA/NA/NA/	NA/NA/NA/		G	T		-2.82E-02	I	Y	1.12E-01	NA
rs9394100	3.07E-07	6.513028584		6	32449188			7	0.019616	0.00383179	G	A							NA/NA/NA/	NA/NA/NA/		A	G		1.96E-02	I	Y	5.41E-01	NA
rs9394101	3.07E-07	6.512421894		6	32449198			7	-0.0196151	0.00383179	G	A							NA/NA/NA/	NA/NA/NA/		A	G		-1.96E-02	I	Y	4.59E-01	NA
rs1032764	3.07E-07	6.51222974		5	132185419		0.234977	5	0.0189831	0.0037084	C	A							NA/NA/NA/	NA/NA/NA/		A	C		1.90E-02	I	Y	3.19E-01	NA
rs11242112	3.08E-07	6.511581848	C5orf56	5	131767888	intron		7	-0.0215751	0.00421499	T	C							NA/NA/NA/	NA/NA/NA/		C	T		-2.16E-02	I	Y	2.19E-01	NA
rs55703642	3.09E-07	6.509976873		6	32578198			4	0.0283449	0.00553831	T	C							NA/NA/NA/	NA/NA/NA/		C	T		2.83E-02	I	Y	8.87E-01	NA
rs113195871	3.10E-07	6.508274212		6	32580640			7	0.0283158	0.00553343	T	A							NA/NA/NA/	NA/NA/NA/		A	T		2.83E-02	I	Y	8.88E-01	NA
rs17205002	3.10E-07	6.507952383		6	32578346			5	-0.0283374	0.0055378	G	A							NA/NA/NA/	NA/NA/NA/		A	G		-2.83E-02	I	Y	1.13E-01	NA
rs2857598	3.11E-07	6.507201909		6	31563228		0.188544	6	-0.0262528	0.00513076	C	A							NA/NA/NA/	NA/NA/NA/		A	C		-2.63E-02	I	Y	8.63E-01	NA
rs9271687	3.11E-07	6.506865525		6	32592985			3a	-0.0255661	0.0049967	G	A							NA/NA/NA/	NA/NA/NA/		A	G		-2.56E-02	I	Y	8.46E-01	NA
rs72850069	3.11E-07	6.506792978		6	32580454			7	0.0283123	0.00553345	T	G							NA/NA/NA/	NA/NA/NA/		G	T		2.83E-02	I	Y	8.88E-01	NA
rs17211356	3.13E-07	6.503792933		6	32578426			6	-0.0283108	0.00553457	G	A							NA/NA/NA/	NA/NA/NA/		A	G		-2.83E-02	I	Y	1.12E-01	NA
rs113176001	3.16E-07	6.500773569		6	32571483			6	0.0320727	0.00627154	G	C							NA/NA/NA/	NA/NA/NA/		C	G		3.21E-02	I	Y	8.50E-01	NA
rs114736668	3.16E-07	6.500752932		6	32593190			7	-0.0302663	0.00591833	T	C							NA/NA/NA/	NA/NA/NA/		C	T		-3.03E-02	I	Y	1.47E-01	NA
rs111841857	3.16E-07	6.500547995		6	32571508			6	0.032072	0.00627154	G	A							NA/NA/NA/	NA/NA/NA/		A	G		3.21E-02	I	Y	8.50E-01	NA
rs112817717	3.16E-07	6.50048612		6	32571565			6	0.0320718	0.00627154	G	C							NA/NA/NA/	NA/NA/NA/		C	G		3.21E-02	I	Y	8.50E-01	NA
rs80130359	3.17E-07	6.49889553		5	131505140				0.0186284	0.00364324	I	D							NA/NA/NA/	NA/NA/NA/		D	I		1.86E-02	I	Y	6.53E-01	NA
rs5756391	3.20E-07	6.495257364		22	37298344		0.204498	5	-0.0182505	0.00357044	G	A							NA/NA/NA/	9792/32607/26789/		A	G		-1.83E-02	I	Y	6.23E-01	NA
rs60216782	3.23E-07	6.491436616		6	32574643			6	-0.031755	0.00621436	G	C							NA/NA/NA/	NA/NA/NA/		C	G		-3.18E-02	I	Y	1.35E-01	NA
rs9271222	3.24E-07	6.489610506		6	32579365			6	-0.0272766	0.00533881	T	C							NA/NA/NA/	NA/NA/NA/		C	T		-2.73E-02	I	Y	8.46E-01	NA
rs31480	3.24E-07	6.489575644		5	131396332			6	-0.021275	0.00416415	T	C							NA/NA/NA/	NA/NA/NA/		C	T		-2.13E-02	I	Y	2.23E-01	NA
rs33997707	3.26E-07	6.48698494		6	32501715			6	0.0302661	0.00592524	G	A							NA/NA/NA/	1146/11049/41383/		A	G		3.03E-02	I	Y	8.77E-01	NA
rs2021889	3.28E-07	6.483549246		6	32223022			2b	-0.0227777	0.00446057	T	C							NA/NA/NA/	NA/NA/NA/		C	T		-2.28E-02	I	Y	1.84E-01	NA
rs10036896	3.29E-07	6.483210866	C5orf56	5	131785178	intron	1.586393	7	-0.0216171	0.0042334	T	C							NA/NA/NA/	10885/6074/769/		C	T		-2.16E-02	I	Y	2.16E-01	NA
rs149488616	3.29E-07	6.483150091	CDC42SE2	5	130646965	intron			0.0214804	0.00420666	C	A							NA/NA/NA/	NA/NA/NA/		A	C		2.15E-02	I	Y	7.67E-01	NA
rs9268925	3.30E-07	6.481283437		6	32432969			6	-0.0265996	0.00521001	C	A							NA/NA/NA/	NA/NA/NA/		A	C		-2.66E-02	I	Y	8.66E-01	NA
rs3134975	3.47E-07	6.459798204		6	32652581		1.509813	6	0.0209686	0.00411463	T	C							NA/NA/NA/	30729/25475/4186/		C	T		2.10E-02	I	Y	2.57E-01	NA
rs377096020	3.49E-07	6.457549298			0				0.0178257	0.00349857	I	D							NA/NA/NA/	NA/NA/NA/		D	I		1.78E-02	I	Y	5.09E-01	NA
rs4821561	3.50E-07	6.456131777	CSF2RB	22	37311877	intron	0.020833	6	-0.0176895	0.00347226	T	C							NA/NA/NA/	NA/NA/NA/		C	T		-1.77E-02	I	Y	5.24E-01	NA
rs9276596	3.52E-07	6.453679476		6	32733943			6	-0.0178397	0.00350249	T	C							NA/NA/NA/	NA/NA/NA/		C	T		-1.78E-02	I	Y	4.88E-01	NA
rs9668139	3.55E-07	6.449873198		12	6504098		0.737486	6	-0.0199346	0.00391506	G	A							NA/NA/NA/	NA/NA/NA/		A	G		-1.99E-02	I	Y	2.69E-01	NA
rs114383657	3.58E-07	6.446525985		6	32595636			5	0.0272631	0.00535587	T	G							NA/NA/NA/	NA/NA/NA/		G	T		2.73E-02	I	Y	8.55E-01	NA
rs35960529	3.59E-07	6.445225039		9	128196474				0.0192002	0.00377233	I	D							NA/NA/NA/	NA/NA/NA/		D	I		1.92E-02	I	Y	6.98E-01	NA
rs9271683	3.67E-07	6.43546886		6	32592950			3a	-0.0228552	0.0044942	T	C							NA/NA/NA/	NA/NA/NA/		C	T		-2.29E-02	I	Y	7.98E-01	NA
rs3104373	3.69E-07	6.432900669		6	32600375			7	0.0275917	0.00542678	T	C							NA/NA/NA/	NA/NA/NA/		C	T		2.76E-02	I	Y	1.34E-01	NA
rs9269047	3.75E-07	6.425666568		6	32438783			7	-0.0270355	0.00532068	G	C							NA/NA/NA/	NA/NA/NA/		C	G		-2.70E-02	I	Y	8.59E-01	NA
rs12652469	3.82E-07	6.417646825		5	132182765			7	0.0188211	0.00370663	G	A							NA/NA/NA/	NA/NA/NA/		A	G		1.88E-02	I	Y	3.19E-01	NA
rs3094006	3.84E-07	6.416178013		6	31461558		2.029754	4	0.0198421	0.00390819	T	C							NA/NA/NA/	NA/NA/NA/		C	T		1.98E-02	I	Y	2.72E-01	NA
rs7708140	3.85E-07	6.414902651		5	131252396		0.010755	6	-0.021842	0.00430258	T	C							NA/NA/NA/	NA/NA/NA/		C	T		-2.18E-02	I	Y	2.04E-01	NA
rs72793242	3.86E-07	6.413883248		5	131242506			6	-0.0218975	0.00431389	T	A							NA/NA/NA/	NA/NA/NA/		A	T		-2.19E-02	I	Y	2.03E-01	NA
rs1557852	3.87E-07	6.412014181		5	132181800		0.021525	7	-0.0188076	0.00370576	G	A							NA/NA/NA/	7051/29999/32038/		A	G		-1.88E-02	I	Y	6.81E-01	NA
rs67785613	3.88E-07	6.411667776		6	32592672				-0.0296472	0.00584169	I	D							NA/NA/NA/	NA/NA/NA/		D	I		-2.96E-02	I	Y	1.48E-01	NA
rs66835186	3.88E-07	6.411566934		6	32577644				0.0281567	0.00554809	I	D							NA/NA/NA/	NA/NA/NA/		D	I		2.82E-02	I	Y	8.68E-01	NA
rs7719428	3.90E-07	6.408612576		5	132180919		0.108331	1f	-0.0188078	0.00370688	G	C							NA/NA/NA/	NA/NA/NA/		C	G		-1.88E-02	I	Y	6.81E-01	NA
rs140012631	3.94E-07	6.405027672		6	32579334				-0.0281086	0.00554174	T	C							NA/NA/NA/	NA/NA/NA/		C	T		-2.81E-02	I	Y	1.38E-01	NA
rs162889	3.98E-07	6.400348322		5	131624386		2.652272	7	-0.0200922	0.00396286	T	C							NA/NA/NA/	38076/26584/4535/		C	T		-2.01E-02	I	Y	2.58E-01	NA
rs1910075	4.03E-07	6.394732673		5	132180089		0.204007	6	0.0187858	0.003707	T	A							NA/NA/NA/	NA/NA/NA/		A	T		1.88E-02	I	Y	3.19E-01	NA
rs34651124	4.03E-07	6.394560268		5	130456618			7	-0.0293937	0.00580034	G	A							NA/NA/NA/	NA/NA/NA/		A	G		-2.94E-02	I	Y	8.43E-01	NA
rs72793241	4.07E-07	6.390804856		5	131240885			7	-0.0217938	0.00430203	T	C							NA/NA/NA/	NA/NA/NA/		C	T		-2.18E-02	I	Y	2.04E-01	NA
rs3129895	4.10E-07	6.38746302		6	32421227			7	-0.0253697	0.00500936	G	A							NA/NA/NA/	NA/NA/NA/		A	G		-2.54E-02	I	Y	8.58E-01	NA
rs137869538	4.11E-07	6.386539806		6	32764606				0.0204416	0.0040366	I	D							NA/NA/NA/	NA/NA/NA/		D	I		2.04E-02	I	Y	7.57E-01	NA
rs11064159	4.12E-07	6.385186067		12	6502361			7	-0.0198633	0.00392286	T	C							NA/NA/NA/	NA/NA/NA/		C	T		-1.99E-02	I	Y	2.68E-01	NA
rs41540117	4.15E-07	6.382251303	HLA-C	6	31238027	exon		6	0.0312246	0.00616821	C	A							NA/NA/NA/	NA/NA/NA/		A	C		3.12E-02	I	Y	9.05E-01	NA
rs9271731	4.16E-07	6.381026743		6	32593612			6	-0.0232185	0.00458715	G	A							NA/NA/NA/	NA/NA/NA/		A	G		-2.32E-02	I	Y	7.76E-01	NA
rs9268807	4.17E-07	6.38013377		6	32423915			6	-0.0253522	0.00500909	G	C							NA/NA/NA/	NA/NA/NA/		C	G		-2.54E-02	I	Y	8.58E-01	NA
rs2844513	4.25E-07	6.371322998		6	31388214		3.107023	6	0.0178053	0.00352066	G	A							NA/NA/NA/	11703/27622/17214/		A	G		1.78E-02	I	Y	5.50E-01	NA
rs3104391	4.26E-07	6.370925936		6	32594901			7	0.0254249	0.00502747	T	C							NA/NA/NA/	NA/NA/NA/		C	T		2.54E-02	I	Y	1.58E-01	NA
rs114508509	4.27E-07	6.37003209		6	32596324			7	0.0269589	0.0053312	T	G							NA/NA/NA/	NA/NA/NA/		G	T		2.70E-02	I	Y	8.54E-01	NA
rs9275588	4.27E-07	6.369644344		6	32680423		0.359717	7	0.01767	0.00349442	G	A							NA/NA/NA/	NA/NA/NA/		A	G		1.77E-02	I	Y	4.95E-01	NA
rs9275589	4.27E-07	6.369455176		6	32680441			6	0.0176697	0.00349441	T	G							NA/NA/NA/	NA/NA/NA/		G	T		1.77E-02	I	Y	4.95E-01	NA
rs12354	4.27E-07	6.369291501	LTBR	12	6500105	exon	0.707959	1f	-0.0194791	0.0038523	T	G							NA/NA/NA/	27530/21719/4453/		G	T		-1.95E-02	I	Y	2.83E-01	NA
rs2848711	4.28E-07	6.368360437		6	31385629			7	0.0177975	0.00352003	T	G							NA/NA/NA/	NA/NA/NA/		G	T		1.78E-02	I	Y	5.50E-01	NA
rs17202379	4.28E-07	6.368339138	HCG23	6	32361449	exon		2b	0.0335632	0.00663815	C	A							NA/NA/NA/	NA/NA/NA/		A	C		3.36E-02	I	Y	8.86E-01	NA
rs17208741	4.30E-07	6.366356852	HCG23	6	32361445	exon		2b	0.0335607	0.00663881	T	C							NA/NA/NA/	NA/NA/NA/		C	T		3.36E-02	I	Y	8.86E-01	NA
rs9276422	4.30E-07	6.366315461	HLA-DQA2	6	32710848	intron		7	0.0183213	0.00362425	T	G							NA/NA/NA/	NA/NA/NA/		G	T		1.83E-02	I	Y	4.66E-01	NA
rs9276598	4.34E-07	6.362634372		6	32733987		0.072827	7	0.0176006	0.0034828	G	A							NA/NA/NA/	3093/6297/3267/		A	G		1.76E-02	I	Y	5.04E-01	NA
rs2390353	4.40E-07	6.35685835		4	123602097			7	0.0205171	0.00406197	T	C							NA/NA/NA/	NA/NA/NA/		C	T		2.05E-02	I	Y	7.57E-01	NA
rs72847588	4.41E-07	6.355296582		6	32570216			7	0.0289256	0.00572745	G	A							NA/NA/NA/	NA/NA/NA/		A	G		2.89E-02	I	Y	8.90E-01	NA
rs72847586	4.42E-07	6.355042734		6	32570172			6	0.0289249	0.00572746	T	C							NA/NA/NA/	NA/NA/NA/		C	T		2.89E-02	I	Y	8.90E-01	NA
rs9271069	4.43E-07	6.353489429		6	32575700			4	-0.0251085	0.00497244	G	A							NA/NA/NA/	NA/NA/NA/		A	G		-2.51E-02	I	Y	8.48E-01	NA
rs11742089	4.43E-07	6.353467867		5	132178930			7	-0.0187219	0.00370765	G	A							NA/NA/NA/	NA/NA/NA/		A	G		-1.87E-02	I	Y	6.81E-01	NA
rs35073967	4.43E-07	6.353223901		19	8805266				-0.0244226	0.00483671	I	D							NA/NA/NA/	NA/NA/NA/		D	I		-2.44E-02	I	Y	8.36E-01	NA
rs2404778	4.48E-07	6.348755917		5	131172886			5	-0.0217166	0.00430248	T	C							NA/NA/NA/	NA/NA/NA/		C	T		-2.17E-02	I	Y	2.04E-01	NA
rs77218229	4.49E-07	6.3473621		6	32502312			6	-0.0330624	0.00655107	T	C							NA/NA/NA/	NA/NA/NA/		C	T		-3.31E-02	I	Y	1.34E-01	NA
rs17203570	4.49E-07	6.347297358		6	32446674			6	-0.0193108	0.00382633	T	A							NA/NA/NA/	NA/NA/NA/		A	T		-1.93E-02	I	Y	4.13E-01	NA
rs11748063	4.51E-07	6.345657861		5	132200943		0.063517	7	0.0186845	0.00370277	T	C							NA/NA/NA/	24920/22792/5521/		C	T		1.87E-02	I	Y	3.19E-01	NA
rs6886188	4.52E-07	6.345055696		5	131178252			7	0.0217783	0.0043161	T	C							NA/NA/NA/	NA/NA/NA/		C	T		2.18E-02	I	Y	7.97E-01	NA
rs3129898	4.52E-07	6.344808723		6	32422125			5	0.0252454	0.00500334	G	A							NA/NA/NA/	NA/NA/NA/		A	G		2.52E-02	I	Y	1.42E-01	NA
rs60847707	4.54E-07	6.343080962		5	131252554			7	-0.0217403	0.00430932	T	C							NA/NA/NA/	NA/NA/NA/		C	T		-2.17E-02	I	Y	2.03E-01	NA
rs4493667	4.55E-07	6.341529735		5	131247218			7	-0.0217387	0.00430957	T	G							NA/NA/NA/	NA/NA/NA/		G	T		-2.17E-02	I	Y	2.03E-01	NA
rs9348866	4.56E-07	6.340901842		6	31358955		0.605537	6	-0.0181754	0.00360338	T	A							NA/NA/NA/	NA/NA/NA/		A	T		-1.82E-02	I	Y	4.47E-01	NA
rs5750328	4.57E-07	6.34047836		22	37284219		0.1014	5	-0.0183342	0.00363499	G	A							NA/NA/NA/	NA/NA/NA/		A	G		-1.83E-02	I	Y	6.25E-01	NA
rs201742078	4.62E-07	6.335748313			0				-0.0202133	0.00400921	I	D							NA/NA/NA/	NA/NA/NA/		D	I		-2.02E-02	I	Y	2.83E-01	NA
rs2899276	4.62E-07	6.335250874	CSF2RB	22	37312173	intron	0.020702	4	0.0174783	0.00346688	T	C							NA/NA/NA/	NA/NA/NA/		C	T		1.75E-02	I	Y	4.77E-01	NA
rs2413435	4.63E-07	6.334545658	CSF2RB	22	37312264	intron	0.020962	4	-0.0174693	0.00346531	T	G							NA/NA/NA/	NA/NA/NA/		G	T		-1.75E-02	I	Y	5.23E-01	NA
rs31582	4.63E-07	6.334327095	FNIP1	5	130991635	intron		6	-0.0202062	0.0040083	C	A							NA/NA/NA/	NA/NA/NA/		A	C		-2.02E-02	I	Y	2.83E-01	NA
rs146911342	4.64E-07	6.333733871	HLA-C	6	31237779	exon			-0.0299591	0.00594327	T	C							NA/NA/NA/	NA/NA/NA/		C	T		-3.00E-02	I	Y	9.96E-02	NA
rs156029	4.65E-07	6.33239297	P4HA2	5	131532634	intron	0.087201	6	0.0181307	0.00359718	G	A							NA/NA/NA/	9266/32263/27652/		A	G		1.81E-02	I	Y	6.33E-01	NA
rs143093037	4.67E-07	6.33112694		5	131228956				0.0217179	0.00430936	I	D							NA/NA/NA/	NA/NA/NA/		D	I		2.17E-02	I	Y	7.97E-01	NA
rs4959108	4.67E-07	6.3306794		6	32591922			6	0.0250999	0.00498064	G	A							NA/NA/NA/	NA/NA/NA/		A	G		2.51E-02	I	Y	1.48E-01	NA
rs1468453	4.68E-07	6.330092063		5	130587459		0.848801	5	0.0215283	0.00427213	C	A							NA/NA/NA/	NA/NA/NA/		A	C		2.15E-02	I	Y	7.91E-01	NA
rs1050317	4.68E-07	6.32964002	HLA-C	6	31238135	exon		5	0.0189029	0.0037513	G	A							NA/NA/NA/	NA/NA/NA/		A	G		1.89E-02	I	Y	3.16E-01	NA
rs9276588	4.71E-07	6.326721912		6	32733242			6	0.0175654	0.00348675	T	A							NA/NA/NA/	NA/NA/NA/		A	T		1.76E-02	I	Y	5.03E-01	NA
rs2256184	4.72E-07	6.326011998	MICA	6	31380583	intron		7	-0.0177327	0.00352019	G	A							NA/NA/NA/	NA/NA/NA/		A	G		-1.77E-02	I	Y	4.50E-01	NA
rs6895586	4.72E-07	6.326004638		5	130588008		0.172856	5	-0.021515	0.00427103	C	A							NA/NA/NA/	33595/17730/2359/		A	C		-2.15E-02	I	Y	2.09E-01	NA
rs41284547	4.73E-07	6.325455744		6	31390139				-0.0177322	0.00352026	I	D							NA/NA/NA/	NA/NA/NA/		D	I		-1.77E-02	I	Y	4.50E-01	NA
rs10054618	4.75E-07	6.323226853		5	131195002		0.016323	7	0.0217005	0.00430889	T	C							NA/NA/NA/	2179/17485/34083/		C	T		2.17E-02	I	Y	7.97E-01	NA
rs61161997	4.76E-07	6.322772765		6	32574614			7	-0.0312053	0.0061964	C	A							NA/NA/NA/	NA/NA/NA/		A	C		-3.12E-02	I	Y	1.32E-01	NA
rs2853968	4.76E-07	6.322460569	MICA	6	31381351	intron		6	-0.0177275	0.00352024	G	A							NA/NA/NA/	NA/NA/NA/		A	G		-1.77E-02	I	Y	4.50E-01	NA
rs145025650	4.77E-07	6.321149426		5	131233225				0.0217682	0.00432314	G	A							NA/NA/NA/	NA/NA/NA/		A	G		2.18E-02	I	Y	7.98E-01	NA
rs1566427	4.79E-07	6.3195557		5	131191672		0.015393	6	-0.0216934	0.00430886	G	A							NA/NA/NA/	NA/NA/NA/		A	G		-2.17E-02	I	Y	2.03E-01	NA
rs7725041	4.82E-07	6.317278354		5	131188503		0.01676	7	-0.021689	0.00430886	C	A							NA/NA/NA/	NA/NA/NA/		A	C		-2.17E-02	I	Y	2.03E-01	NA
rs9271406	4.82E-07	6.317235074		6	32587588			7	-0.0180596	0.00358784	G	A							NA/NA/NA/	NA/NA/NA/		A	G		-1.81E-02	I	Y	4.74E-01	NA
rs13170693	4.82E-07	6.317071913		5	131187826			7	-0.0216892	0.00430898	T	C							NA/NA/NA/	NA/NA/NA/		C	T		-2.17E-02	I	Y	2.03E-01	NA
rs17209887	4.83E-07	6.316287614		6	32446051			7	-0.0187653	0.00372834	C	A							NA/NA/NA/	NA/NA/NA/		A	C		-1.88E-02	I	Y	4.27E-01	NA
rs75802552	4.84E-07	6.314788693		4	123599321				0.0204333	0.00406027	I	D							NA/NA/NA/	NA/NA/NA/		D	I		2.04E-02	I	Y	7.57E-01	NA
rs2088719	4.84E-07	6.314745661		5	131184439		0.015983	4	0.0216853	0.00430909	T	C							NA/NA/NA/	NA/NA/NA/		C	T		2.17E-02	I	Y	7.97E-01	NA
rs3129720	4.85E-07	6.314251098		6	32663631		0.630238	6	0.020323	0.00403856	T	C							NA/NA/NA/	39444/25424/4170/		C	T		2.03E-02	I	Y	2.45E-01	NA
rs1807544	4.85E-07	6.313886807	CSF2RB	22	37311219	intron		7	-0.0174683	0.00347138	T	C							NA/NA/NA/	NA/NA/NA/		C	T		-1.75E-02	I	Y	5.23E-01	NA
rs2133707	4.86E-07	6.313151104		5	131181280		0.017335	6	0.0216823	0.00430909	T	C							NA/NA/NA/	NA/NA/NA/		C	T		2.17E-02	I	Y	7.97E-01	NA
rs1807546	4.88E-07	6.31143692	CSF2RB	22	37311425	intron	0.037237	7	-0.0174581	0.00347011	C	A							NA/NA/NA/	NA/NA/NA/		A	C		-1.75E-02	I	Y	5.23E-01	NA
rs33938931	4.88E-07	6.311428024		6	32734312				0.0175133	0.00348107	I	D							NA/NA/NA/	NA/NA/NA/		D	I		1.75E-02	I	Y	5.05E-01	NA
rs5750339	4.89E-07	6.310844814	CSF2RB	22	37319589	intron		5	0.0177994	0.00353813	G	C							NA/NA/NA/	NA/NA/NA/		C	G		1.78E-02	I	Y	4.54E-01	NA
rs2858320	4.89E-07	6.310566821		6	32661293				-0.0183951	0.00365662	G	A							NA/NA/NA/	NA/NA/NA/		A	G		-1.84E-02	I	Y	5.55E-01	NA
rs1891034	4.92E-07	6.308298908	MAPKAP1	9	128232399	intron	0.016481	7	0.0190379	0.00378515	G	A							NA/NA/NA/	NA/NA/NA/		A	G		1.90E-02	I	Y	7.05E-01	NA
rs6596039	4.95E-07	6.305456221		5	131198652			6	-0.021668	0.00430916	C	A							NA/NA/NA/	NA/NA/NA/		A	C		-2.17E-02	I	Y	2.03E-01	NA
rs491624	4.95E-07	6.305092216		5	131270222			5	-0.021662	0.0043081	T	A							NA/NA/NA/	NA/NA/NA/		A	T		-2.17E-02	I	Y	2.03E-01	NA
rs804059	4.95E-07	6.305045751		5	131270136		0.010682	5	0.021662	0.00430812	T	C							NA/NA/NA/	NA/NA/NA/		C	T		2.17E-02	I	Y	7.97E-01	NA
rs35735407	4.96E-07	6.304384378		5	131268226				0.0216612	0.00430821	I	D							NA/NA/NA/	NA/NA/NA/		D	I		2.17E-02	I	Y	7.97E-01	NA
rs79494960	4.97E-07	6.303417348		5	131271582				-0.0216587	0.00430807	I	D							NA/NA/NA/	NA/NA/NA/		D	I		-2.17E-02	I	Y	2.03E-01	NA
rs1894412	4.97E-07	6.303406867		6	32734829		0.294856	7	-0.0174808	0.00347707	T	C							NA/NA/NA/	NA/NA/NA/		C	T		-1.75E-02	I	Y	4.95E-01	NA
rs72316375	4.97E-07	6.303356216		6	32734053				0.0174827	0.00347747	I	D							NA/NA/NA/	NA/NA/NA/		D	I		1.75E-02	I	Y	5.05E-01	NA
rs7381625	4.98E-07	6.303192948		6	32734169			7	-0.0174801	0.00347698	T	C							NA/NA/NA/	NA/NA/NA/		C	T		-1.75E-02	I	Y	4.95E-01	NA
rs6596040	4.98E-07	6.303177236		5	131198777			6	0.0216638	0.00430918	T	C							NA/NA/NA/	NA/NA/NA/		C	T		2.17E-02	I	Y	7.97E-01	NA
rs7382794	4.98E-07	6.302969536		6	32734030		0.072939	6	0.0174795	0.00347694	T	C							NA/NA/NA/	17091/34377/17706/		C	T		1.75E-02	I	Y	5.05E-01	NA
rs4327590	5.00E-07	6.301316725		5	131207105			7	0.0216503	0.0043072	T	A							NA/NA/NA/	NA/NA/NA/		A	T		2.17E-02	I	Y	7.97E-01	NA
rs687816	5.00E-07	6.301088195		5	131262077		0.010729	7	-0.0216552	0.00430827	T	C							NA/NA/NA/	NA/NA/NA/		C	T		-2.17E-02	I	Y	2.03E-01	NA
rs10478980	5.00E-07	6.30064191	CDC42SE2	5	130618247	intron		5	0.0217215	0.00432162	T	C							NA/NA/NA/	NA/NA/NA/		C	T		2.17E-02	I	Y	7.92E-01	NA
rs6596041	5.01E-07	6.299732527		5	131198860		0.012432	7	-0.0216574	0.00430921	G	A							NA/NA/NA/	NA/NA/NA/		A	G		-2.17E-02	I	Y	2.03E-01	NA
rs1050147	5.02E-07	6.299613901	HLA-C	6	31237802	exon		5	-0.0188109	0.00374288	G	A							NA/NA/NA/	5855/4506/0/		A	G		-1.88E-02	I	Y	6.85E-01	NA
rs3873387	5.02E-07	6.299380208		6	31275663			5	0.0207045	0.00411975	C	A							NA/NA/NA/	NA/NA/NA/		A	C		2.07E-02	I	Y	7.58E-01	NA
rs5019294	5.02E-07	6.29915702		6	32733580			7	-0.0174738	0.00347698	G	A							NA/NA/NA/	NA/NA/NA/		A	G		-1.75E-02	I	Y	4.95E-01	NA
rs6861732	5.03E-07	6.298498502		5	131156462			6	0.0216474	0.00430768	C	A							NA/NA/NA/	NA/NA/NA/		A	C		2.16E-02	I	Y	7.97E-01	NA
rs5019295	5.04E-07	6.297782354		6	32733481			7	0.0174717	0.00347698	G	A							NA/NA/NA/	NA/NA/NA/		A	G		1.75E-02	I	Y	5.05E-01	NA
rs1573649	5.04E-07	6.297166377	HLA-DQB2	6	32731258	exon	0.109399	1f	0.0174711	0.00347705	G	A							NA/NA/NA/	17098/34372/17470/		A	G		1.75E-02	I	Y	5.05E-01	NA
rs1807545	5.06E-07	6.295461709	CSF2RB	22	37311275	intron		7	-0.017437	0.00347079	C	A							NA/NA/NA/	NA/NA/NA/		A	C		-1.74E-02	I	Y	5.23E-01	NA
rs115202730	5.10E-07	6.292735641		6	32596918			6	-0.0304593	0.00606423	T	C							NA/NA/NA/	NA/NA/NA/		C	T		-3.05E-02	I	Y	1.46E-01	NA
rs145019488	5.11E-07	6.291593548	ACSL6	5	131287568	exon			0.0216464	0.0043101	I	D							NA/NA/NA/	NA/NA/NA/		D	I		2.16E-02	I	Y	7.97E-01	NA
rs3129767	5.11E-07	6.291590999		6	32594975			5	-0.0253394	0.00504544	T	G							NA/NA/NA/	NA/NA/NA/		G	T		-2.53E-02	I	Y	8.19E-01	NA
rs10052255	5.12E-07	6.291043998		5	131173106			7	0.0216392	0.00430888	T	C							NA/NA/NA/	NA/NA/NA/		C	T		2.16E-02	I	Y	7.97E-01	NA
rs6902723	5.12E-07	6.290825051		6	32731960		0.083098	1f	0.0174608	0.00347693	G	A							NA/NA/NA/	15868/33023/16981/		A	G		1.75E-02	I	Y	5.05E-01	NA
rs6903130	5.12E-07	6.290815719		6	32732210		0.081218	6	0.0174608	0.00347693	G	A							NA/NA/NA/	17083/34300/17682/		A	G		1.75E-02	I	Y	5.05E-01	NA
rs7733731	5.13E-07	6.289955447		5	131223402			6	0.0216441	0.00431028	T	A							NA/NA/NA/	NA/NA/NA/		A	T		2.16E-02	I	Y	7.97E-01	NA
rs6882899	5.13E-07	6.289575436		5	131172467			7	-0.0216357	0.00430875	G	C							NA/NA/NA/	NA/NA/NA/		C	G		-2.16E-02	I	Y	2.03E-01	NA
rs6898757	5.16E-07	6.287650031		5	131180953			7	0.0216336	0.00430906	G	A							NA/NA/NA/	NA/NA/NA/		A	G		2.16E-02	I	Y	7.97E-01	NA
rs4821565	5.18E-07	6.28552103	CSF2RB	22	37314415	intron	0.011575	6	0.0173789	0.00346224	T	C							NA/NA/NA/	NA/NA/NA/		C	T		1.74E-02	I	Y	4.77E-01	NA
rs140260076	5.19E-07	6.284833479		5	117114517				-0.0731316	0.01457023	T	C							NA/NA/NA/	NA/NA/NA/		C	T		-7.31E-02	I	Y	1.75E-02	NA
rs2395517	5.19E-07	6.284693757		6	32597792			6	-0.0277432	0.00552739	T	A							NA/NA/NA/	NA/NA/NA/		A	T		-2.77E-02	I	Y	8.09E-01	NA
rs9272400	5.21E-07	6.282874787		6	32604898			2b	0.0254904	0.00507938	G	A							NA/NA/NA/	NA/NA/NA/		A	G		2.55E-02	I	Y	3.58E-01	NA
rs3104392	5.24E-07	6.280743312		6	32594425			7	-0.0248948	0.00496166	T	C							NA/NA/NA/	NA/NA/NA/		C	T		-2.49E-02	I	Y	8.52E-01	NA
rs2413436	5.24E-07	6.280653795	CSF2RB	22	37312561	intron	0.421962	7	-0.0173672	0.00346139	G	A							NA/NA/NA/	15742/34526/18913/		A	G		-1.74E-02	I	Y	5.23E-01	NA
rs652839	5.24E-07	6.280611529		5	131281106			5	0.021576	0.00430026	G	C							NA/NA/NA/	NA/NA/NA/		C	G		2.16E-02	I	Y	7.96E-01	NA
rs9271669	5.24E-07	6.280367132		6	32592775			5	-0.022672	0.00451879	G	A							NA/NA/NA/	NA/NA/NA/		A	G		-2.27E-02	I	Y	7.83E-01	NA
rs7734536	5.26E-07	6.278746001		5	131162124		0.006298	7	0.021614	0.00430854	T	C							NA/NA/NA/	NA/NA/NA/		C	T		2.16E-02	I	Y	7.97E-01	NA
rs1604080	5.26E-07	6.278693195		5	131176644		0.021927	6	0.0216147	0.0043087	T	C							NA/NA/NA/	NA/NA/NA/		C	T		2.16E-02	I	Y	7.97E-01	NA
rs6421902	5.26E-07	6.27864452		5	131201059			6	-0.021623	0.00431036	T	C							NA/NA/NA/	NA/NA/NA/		C	T		-2.16E-02	I	Y	2.04E-01	NA
rs116359969	5.27E-07	6.278036131		6	32592110			6	-0.0257988	0.00514306	G	A							NA/NA/NA/	NA/NA/NA/		A	G		-2.58E-02	I	Y	1.48E-01	NA
rs13154286	5.28E-07	6.277496879		5	131160189			7	0.0216113	0.00430847	G	A							NA/NA/NA/	NA/NA/NA/		A	G		2.16E-02	I	Y	7.97E-01	NA
rs3135006	5.28E-07	6.27735374		6	32667119		2.993597	6	0.0202599	0.0040391	T	C							NA/NA/NA/	39478/25492/4178/		C	T		2.03E-02	I	Y	2.45E-01	NA
rs142958719	5.28E-07	6.277227093		5	131232959				0.021686	0.00432346	G	A							NA/NA/NA/	NA/NA/NA/		A	G		2.17E-02	I	Y	7.98E-01	NA
rs147394866	5.32E-07	6.274337424		5	131224804				0.0216129	0.00431	T	C							NA/NA/NA/	NA/NA/NA/		C	T		2.16E-02	I	Y	7.97E-01	NA
rs2049908	5.32E-07	6.273814163	CSF2RB	22	37311089	intron	0.099918	7	-0.0174087	0.00347177	G	A							NA/NA/NA/	NA/NA/NA/		A	G		-1.74E-02	I	Y	5.23E-01	NA
rs4579253	5.32E-07	6.273762769		5	131216944			6	-0.0216081	0.00430926	G	C							NA/NA/NA/	NA/NA/NA/		C	G		-2.16E-02	I	Y	2.03E-01	NA
rs1500115	5.33E-07	6.273514042		5	131216427		0.010447	7	0.0216077	0.00430926	T	G							NA/NA/NA/	NA/NA/NA/		G	T		2.16E-02	I	Y	7.97E-01	NA
rs3129719	5.34E-07	6.272597837		6	32661779		0.370191	6	0.0202516	0.00403914	T	G							NA/NA/NA/	NA/NA/NA/		G	T		2.03E-02	I	Y	2.45E-01	NA
rs6861174	5.35E-07	6.271612125		5	131156129			7	0.0215992	0.0043083	G	A							NA/NA/NA/	NA/NA/NA/		A	G		2.16E-02	I	Y	7.97E-01	NA
rs6874543	5.37E-07	6.27031615		5	131211011			7	0.0216013	0.00430921	G	A							NA/NA/NA/	NA/NA/NA/		A	G		2.16E-02	I	Y	7.97E-01	NA
rs490054	5.37E-07	6.270290254		5	131279420		0.010719	7	-0.0215919	0.00430734	G	C							NA/NA/NA/	NA/NA/NA/		C	G		-2.16E-02	I	Y	2.03E-01	NA
rs735563	5.38E-07	6.268833649		22	37296931		0.157346	4	0.017897	0.00357071	G	A							NA/NA/NA/	26600/31047/9767/		A	G		1.79E-02	I	Y	3.77E-01	NA
rs754128	5.39E-07	6.268283946		5	131515728			5	-0.0182809	0.00364749	G	A							NA/NA/NA/	NA/NA/NA/		A	G		-1.83E-02	I	Y	3.47E-01	NA
rs6898177	5.40E-07	6.267603827		5	131208206			7	0.0215959	0.00430917	T	A							NA/NA/NA/	NA/NA/NA/		A	T		2.16E-02	I	Y	7.97E-01	NA
rs5756405	5.41E-07	6.266932802	CSF2RB	22	37310954	intron		7	-0.0174007	0.00347227	G	A							NA/NA/NA/	NA/NA/NA/		A	G		-1.74E-02	I	Y	5.23E-01	NA
rs34365565	5.42E-07	6.265859711		5	131283541				0.021549	0.00430047	I	D							NA/NA/NA/	NA/NA/NA/		D	I		2.15E-02	I	Y	7.96E-01	NA
12:68419222:CAG_C	5.43E-07	6.265224165			0				-0.0187403	0.00374015	I	D							NA/NA/NA/	NA/NA/NA/		D	I		-1.87E-02	I	Y	5.33E-01	NA
rs6596007	5.44E-07	6.264352405		5	130588550		0.160734	4	0.0213954	0.00427039	T	C							NA/NA/NA/	3057/22803/43314/		C	T		2.14E-02	I	Y	7.91E-01	NA
rs9276340	5.45E-07	6.263563656		6	32705742			6	0.0194578	0.00388393	T	G							NA/NA/NA/	NA/NA/NA/		G	T		1.95E-02	I	Y	5.71E-01	NA
rs683749	5.49E-07	6.26045297		5	131283376		0.319565	5	-0.0215709	0.0043069	T	C							NA/NA/NA/	NA/NA/NA/		C	T		-2.16E-02	I	Y	2.03E-01	NA
rs3129860	5.50E-07	6.259353138		6	32401079		0.105998	6	-0.0245672	0.00490563	G	A							NA/NA/NA/	1537/17086/50534/		A	G		-2.46E-02	I	Y	8.55E-01	NA
rs1846650	5.50E-07	6.259271867		5	131158767			6	0.0215751	0.00430818	T	C							NA/NA/NA/	NA/NA/NA/		C	T		2.16E-02	I	Y	7.97E-01	NA
rs9271673	5.51E-07	6.258930381		6	32592833			5	-0.0224094	0.00447493	G	C							NA/NA/NA/	NA/NA/NA/		C	G		-2.24E-02	I	Y	8.04E-01	NA
rs201743541	5.62E-07	6.250578314			0				0.0215667	0.00430984	I	D							NA/NA/NA/	NA/NA/NA/		D	I		2.16E-02	I	Y	7.96E-01	NA
rs28537859	5.63E-07	6.24977943		5	131237277			7	-0.0215839	0.00431357	G	C							NA/NA/NA/	NA/NA/NA/		C	G		-2.16E-02	I	Y	2.03E-01	NA
rs924434	5.65E-07	6.248023044		5	131143369		0.006081	6	0.0215512	0.00430771	C	A							NA/NA/NA/	2844/22403/43937/		A	C		2.16E-02	I	Y	7.97E-01	NA
rs735562	5.65E-07	6.248007668		22	37296946		0.17773	4	-0.0178687	0.00357164	G	C							NA/NA/NA/	NA/NA/NA/		C	G		-1.79E-02	I	Y	6.21E-01	NA
rs140828954	5.65E-07	6.247580447	FNIP1	5	131069199	intron			-0.0215304	0.00430371	G	A							NA/NA/NA/	NA/NA/NA/		A	G		-2.15E-02	I	Y	2.05E-01	NA
rs13198578	5.72E-07	6.242887266		6	32656352		0.813737	7	-0.0272005	0.00543939	T	C							NA/NA/NA/	NA/NA/NA/		C	T		-2.72E-02	I	Y	1.29E-01	NA
rs11958749	5.73E-07	6.241907533		5	131166014			6	-0.0215251	0.00430483	T	C							NA/NA/NA/	NA/NA/NA/		C	T		-2.15E-02	I	Y	2.04E-01	NA
rs111433596	5.75E-07	6.24021208		5	131155145				-0.0215854	0.00431753	I	D							NA/NA/NA/	NA/NA/NA/		D	I		-2.16E-02	I	Y	2.07E-01	NA
rs77029856	5.77E-07	6.238505921		6	32595705			4	0.025996	0.00520055	T	C							NA/NA/NA/	NA/NA/NA/		C	T		2.60E-02	I	Y	8.45E-01	NA
rs55665660	5.79E-07	6.23707623	LOC285419	4	124786263	exon		7	-0.0434329	0.00868992	T	C							NA/NA/NA/	NA/NA/NA/		C	T		-4.34E-02	I	Y	9.58E-01	NA
rs58991576	5.80E-07	6.236662619		5	130589540			7	0.0213549	0.00427278	T	C							NA/NA/NA/	NA/NA/NA/		C	T		2.14E-02	I	Y	7.92E-01	NA
rs7710536	5.81E-07	6.23611848		5	131231535			7	0.021524	0.00430683	T	C							NA/NA/NA/	NA/NA/NA/		C	T		2.15E-02	I	Y	7.96E-01	NA
rs200274489	5.82E-07	6.234773414			0				-0.0205706	0.00411652	I	D							NA/NA/NA/	NA/NA/NA/		D	I		-2.06E-02	I	Y	4.90E-01	NA
rs35506574	5.83E-07	6.234131105		6	31320870				-0.0205695	0.00411653	I	D							NA/NA/NA/	NA/NA/NA/		D	I		-2.06E-02	I	Y	4.90E-01	NA
rs3135384	5.85E-07	6.233025313		6	32419959			7	-0.0252177	0.00504729	G	A							NA/NA/NA/	NA/NA/NA/		A	G		-2.52E-02	I	Y	8.60E-01	NA
rs77699965	5.86E-07	6.23227584		6	32595806			4	-0.0259719	0.00519859	G	A							NA/NA/NA/	NA/NA/NA/		A	G		-2.60E-02	I	Y	1.55E-01	NA
rs1158784	5.87E-07	6.231047574		6	32758761		3.628999	7	-0.0201613	0.00403597	T	A							NA/NA/NA/	NA/NA/NA/		A	T		-2.02E-02	I	Y	2.43E-01	NA
rs10073137	5.89E-07	6.229896503	FNIP1	5	131091089	intron		6	0.0215174	0.0043079	G	A							NA/NA/NA/	NA/NA/NA/		A	G		2.15E-02	I	Y	7.96E-01	NA
6:31320871:T_TGA	5.90E-07	6.229269461			0				-0.020569	0.00411822	I	D							NA/NA/NA/	NA/NA/NA/		D	I		-2.06E-02	I	Y	4.90E-01	NA
rs147165610	5.90E-07	6.229008153		5	131211232				-0.0196725	0.00393885	T	G							NA/NA/NA/	NA/NA/NA/		G	T		-1.97E-02	I	Y	3.24E-01	NA
rs111407982	5.92E-07	6.227354894		19	8814367			6	0.0241031	0.00482665	T	C							NA/NA/NA/	NA/NA/NA/		C	T		2.41E-02	I	Y	1.64E-01	NA
rs9276587	5.94E-07	6.226098051		6	32733236			6	0.0174394	0.00349264	T	A							NA/NA/NA/	NA/NA/NA/		A	T		1.74E-02	I	Y	5.04E-01	NA
rs6596042	5.95E-07	6.225557491		5	131201179			6	0.0214977	0.0043056	T	C							NA/NA/NA/	NA/NA/NA/		C	T		2.15E-02	I	Y	7.96E-01	NA
rs6877358	5.99E-07	6.222614506	FNIP1	5	131111360	intron	0.089419	7	-0.0214981	0.00430682	G	A							NA/NA/NA/	NA/NA/NA/		A	G		-2.15E-02	I	Y	2.04E-01	NA
rs9607390	6.03E-07	6.220042228	CSF2RB	22	37314533	intron	0.008281	7	-0.0172847	0.00346351	T	C							NA/NA/NA/	NA/NA/NA/		C	T		-1.73E-02	I	Y	5.23E-01	NA
rs4821566	6.04E-07	6.218903386	CSF2RB	22	37314507	intron	0.010006	7	-0.0172775	0.00346242	G	C							NA/NA/NA/	NA/NA/NA/		C	G		-1.73E-02	I	Y	5.23E-01	NA
rs67700439	6.06E-07	6.217459299	LOC285419	4	124787945	intron		5	-0.0431871	0.00865586	G	A							NA/NA/NA/	NA/NA/NA/		A	G		-4.32E-02	I	Y	9.58E-01	NA
rs112074947	6.09E-07	6.215386986		6	32595042			5	-0.032912	0.00659766	T	G							NA/NA/NA/	NA/NA/NA/		G	T		-3.29E-02	I	Y	1.02E-01	NA
rs4239882	6.12E-07	6.213227999	CSF2RB	22	37314008	intron	0.017154	6	-0.0172659	0.00346185	G	A							NA/NA/NA/	NA/NA/NA/		A	G		-1.73E-02	I	Y	5.23E-01	NA
rs3129868	6.12E-07	6.213001696		6	32404377		0.443376	6	-0.0244724	0.00490687	C	A							NA/NA/NA/	1194/13224/39317/		A	C		-2.45E-02	I	Y	8.55E-01	NA
rs4705903	6.12E-07	6.212932197		5	131206594		0.010532	7	0.0214699	0.00430489	C	A							NA/NA/NA/	NA/NA/NA/		A	C		2.15E-02	I	Y	7.96E-01	NA
rs6421901	6.13E-07	6.212386522	CDC42SE2	5	130648484	intron		5	0.0213669	0.00428444	G	A							NA/NA/NA/	NA/NA/NA/		A	G		2.14E-02	I	Y	7.91E-01	NA
rs9607391	6.14E-07	6.211752416	CSF2RB	22	37314770	intron	0.008116	7	-0.0172687	0.00346287	T	A							NA/NA/NA/	NA/NA/NA/		A	T		-1.73E-02	I	Y	5.23E-01	NA
rs36218422	6.14E-07	6.211641401	HLA-DRB1	6	32550665	intron		7	-0.0405668	0.00813488	G	A							NA/NA/NA/	9828/2314/0/		A	G		-4.06E-02	I	Y	1.11E-01	NA
rs6921945	6.17E-07	6.20978171		6	32220037		0.299419	6	-0.0221533	0.00444316	C	A							NA/NA/NA/	NA/NA/NA/		A	C		-2.22E-02	I	Y	1.86E-01	NA
rs10477730	6.17E-07	6.209491763	CDC42SE2	5	130633230	intron		7	0.0214046	0.0042931	G	A							NA/NA/NA/	NA/NA/NA/		A	G		2.14E-02	I	Y	7.92E-01	NA
rs4959090	6.19E-07	6.208594297		6	32219962		0.167986	6	0.022151	0.00444316	G	A							NA/NA/NA/	NA/NA/NA/		A	G		2.22E-02	I	Y	8.15E-01	NA
rs2848710	6.20E-07	6.207502552		6	31385526			7	-0.0177433	0.00355939	G	A							NA/NA/NA/	NA/NA/NA/		A	G		-1.77E-02	I	Y	4.13E-01	NA
rs10986762	6.20E-07	6.207326811	MAPKAP1	9	128211081	intron		7	-0.0188802	0.00378753	T	C							NA/NA/NA/	NA/NA/NA/		C	T		-1.89E-02	I	Y	2.94E-01	NA
rs4959089	6.23E-07	6.20555657		6	32219725			1f	-0.0221448	0.00444314	G	A							NA/NA/NA/	45891/20854/2385/		A	G		-2.21E-02	I	Y	1.85E-01	NA
rs11956351	6.25E-07	6.204272881		5	131137224			6	-0.0215101	0.00431627	G	A							NA/NA/NA/	NA/NA/NA/		A	G		-2.15E-02	I	Y	2.02E-01	NA
rs9607392	6.26E-07	6.20329734	CSF2RB	22	37315592	intron		6	-0.017254	0.00346253	T	C							NA/NA/NA/	NA/NA/NA/		C	T		-1.73E-02	I	Y	5.23E-01	NA
rs41264782	6.27E-07	6.202654889		6	32219326			7	0.022139	0.00444312	G	A							NA/NA/NA/	NA/NA/NA/		A	G		2.21E-02	I	Y	8.15E-01	NA
rs3763323	6.28E-07	6.202034132		6	32406843			6	-0.0244475	0.00490668	T	C							NA/NA/NA/	NA/NA/NA/		C	T		-2.44E-02	I	Y	8.55E-01	NA
rs60042615	6.29E-07	6.201196791		5	132193220			7	0.0185222	0.00371774	G	A							NA/NA/NA/	NA/NA/NA/		A	G		1.85E-02	I	Y	3.18E-01	NA
rs143567792	6.32E-07	6.1991407	ABHD2	15	89724600	intron			-0.123746	0.02484271	G	A							NA/NA/NA/	NA/NA/NA/		A	G		-1.24E-01	I	Y	9.93E-01	NA
rs141623444	6.34E-07	6.198003913		2	48418319				0.0673443	0.01352107	G	A							NA/NA/NA/	NA/NA/NA/		A	G		6.73E-02	I	Y	2.00E-02	NA
rs11242093	6.38E-07	6.195461228	FNIP1	5	131071097	intron		6	-0.0214104	0.00429965	G	C							NA/NA/NA/	NA/NA/NA/		C	G		-2.14E-02	I	Y	2.05E-01	NA
rs10052318	6.38E-07	6.19534068		5	131206890			7	0.0214553	0.00430872	G	A							NA/NA/NA/	NA/NA/NA/		A	G		2.15E-02	I	Y	7.96E-01	NA
rs9610607	6.38E-07	6.195026188	CSF2RB	22	37315759	intron		6	0.0172412	0.00346254	T	C							NA/NA/NA/	NA/NA/NA/		C	T		1.72E-02	I	Y	4.77E-01	NA
rs9607396	6.43E-07	6.191605352	CSF2RB	22	37315912	intron	0.012005	7	0.0172358	0.00346252	C	A							NA/NA/NA/	NA/NA/NA/		A	C		1.72E-02	I	Y	4.77E-01	NA
rs27663	6.45E-07	6.190152198		5	130741438		0.134634	7	0.021353	0.00429017	T	G							NA/NA/NA/	NA/NA/NA/		G	T		2.14E-02	I	Y	7.93E-01	NA
rs257390	6.48E-07	6.188473922		5	130740617		0.466818	5	-0.0213503	0.00429027	T	C							NA/NA/NA/	NA/NA/NA/		C	T		-2.14E-02	I	Y	2.07E-01	NA
rs1948704	6.48E-07	6.188315094		5	131171653			7	0.0214558	0.00431154	G	A							NA/NA/NA/	NA/NA/NA/		A	G		2.15E-02	I	Y	7.97E-01	NA
rs35122881	6.49E-07	6.18760811		6	32663677			6	-0.0264776	0.005321	T	C							NA/NA/NA/	NA/NA/NA/		C	T		-2.65E-02	I	Y	1.21E-01	NA
rs5756393	6.51E-07	6.186219589		22	37300290		1.095229	7	-0.0180238	0.00362256	C	A							NA/NA/NA/	NA/NA/NA/		A	C		-1.80E-02	I	Y	6.40E-01	NA
rs17427431	6.52E-07	6.185668484		6	32663644		0.645972	6	0.0264731	0.00532101	G	A							NA/NA/NA/	267/3741/13685/		A	G		2.65E-02	I	Y	8.79E-01	NA
rs2896961	6.57E-07	6.18238043		5	131165006		0.007116	7	0.0214234	0.00430731	T	C							NA/NA/NA/	NA/NA/NA/		C	T		2.14E-02	I	Y	7.97E-01	NA
rs13206018	6.60E-07	6.180674583		6	32663497			7	-0.0264615	0.00532107	T	C							NA/NA/NA/	NA/NA/NA/		C	T		-2.65E-02	I	Y	1.21E-01	NA
rs10223572	6.63E-07	6.178274944		6	32218299			7	0.0220927	0.00444352	T	C							NA/NA/NA/	NA/NA/NA/		C	T		2.21E-02	I	Y	8.14E-01	NA
rs12719447	6.65E-07	6.177477566	FNIP1	5	131118100	intron		6	-0.0214	0.00430451	C	A							NA/NA/NA/	NA/NA/NA/		A	C		-2.14E-02	I	Y	2.04E-01	NA
rs13195522	6.65E-07	6.176964199		6	32656253			6	0.0268937	0.0054098	C	A							NA/NA/NA/	NA/NA/NA/		A	C		2.69E-02	I	Y	8.66E-01	NA
rs9607397	6.68E-07	6.175208585	CSF2RB	22	37315988	intron	2.666344	5	-0.0172089	0.00346219	T	C							NA/NA/NA/	NA/NA/NA/		C	T		-1.72E-02	I	Y	5.23E-01	NA
rs1500114	6.69E-07	6.174764131		5	131138120		0.055793	6	-0.0214258	0.00431075	C	A							NA/NA/NA/	NA/NA/NA/		A	C		-2.14E-02	I	Y	2.03E-01	NA
rs10223580	6.70E-07	6.173733372		6	32218666			7	0.0220829	0.00444336	T	G							NA/NA/NA/	NA/NA/NA/		G	T		2.21E-02	I	Y	8.15E-01	NA
rs68067315	6.71E-07	6.173272949		6	32663340			6	0.0264444	0.00532117	G	A							NA/NA/NA/	NA/NA/NA/		A	G		2.64E-02	I	Y	8.79E-01	NA
rs27873	6.71E-07	6.173086588		5	130731151		0.10461	7	0.0212325	0.00427249	T	C							NA/NA/NA/	NA/NA/NA/		C	T		2.12E-02	I	Y	7.91E-01	NA
rs10223710	6.72E-07	6.172753536		6	32218681		0.011851	7	-0.0220808	0.00444332	G	A							NA/NA/NA/	NA/NA/NA/		A	G		-2.21E-02	I	Y	1.85E-01	NA
rs2187822	6.73E-07	6.171864279		6	32449726			6	-0.0195555	0.00393548	C	A							NA/NA/NA/	NA/NA/NA/		A	C		-1.96E-02	I	Y	4.80E-01	NA
rs9296016	6.74E-07	6.17131433		6	32219010		0.011863	6	0.0220775	0.00444324	T	A							NA/NA/NA/	NA/NA/NA/		A	T		2.21E-02	I	Y	8.15E-01	NA
rs4705902	6.75E-07	6.170859038		5	131150267			7	0.0214182	0.00431073	G	C							NA/NA/NA/	NA/NA/NA/		C	G		2.14E-02	I	Y	7.97E-01	NA
rs6865911	6.75E-07	6.170852601		5	131204659		0.010649	7	0.0214264	0.00431238	G	A							NA/NA/NA/	NA/NA/NA/		A	G		2.14E-02	I	Y	7.97E-01	NA
rs9296015	6.76E-07	6.170022468		6	32218989		0.011859	6	0.0220749	0.00444323	G	A							NA/NA/NA/	2387/20823/45928/		A	G		2.21E-02	I	Y	8.15E-01	NA
rs4705900	6.78E-07	6.168754933		5	131140241		0.194988	6	-0.0214144	0.00431078	G	A							NA/NA/NA/	NA/NA/NA/		A	G		-2.14E-02	I	Y	2.03E-01	NA
rs140496840	6.79E-07	6.167958205		5	131150815				0.0214173	0.00431168	I	D							NA/NA/NA/	NA/NA/NA/		D	I		2.14E-02	I	Y	7.97E-01	NA
rs12648663	6.80E-07	6.167302083		4	123608697			6	-0.0204643	0.00412006	G	A							NA/NA/NA/	NA/NA/NA/		A	G		-2.05E-02	I	Y	2.39E-01	NA
rs11374323	6.81E-07	6.166622091		4	123607925				-0.0204617	0.00411979	I	D							NA/NA/NA/	NA/NA/NA/		D	I		-2.05E-02	I	Y	2.39E-01	NA
rs17206252	6.83E-07	6.165767553		6	32665915			7	0.0347989	0.00700697	T	C							NA/NA/NA/	NA/NA/NA/		C	T		3.48E-02	I	Y	8.97E-01	NA
rs9327622	6.83E-07	6.165640343	FNIP1	5	131125080	intron	0.00305	6	-0.0214096	0.00431103	T	A							NA/NA/NA/	NA/NA/NA/		A	T		-2.14E-02	I	Y	2.03E-01	NA
rs17203549	6.85E-07	6.164320207		6	32446307			7	0.0204162	0.00411145	T	C							NA/NA/NA/	NA/NA/NA/		C	T		2.04E-02	I	Y	5.65E-01	NA
rs1875177	6.89E-07	6.162024783		5	131202625		0.011286	6	-0.0214079	0.00431208	T	C							NA/NA/NA/	34155/17428/2170/		C	T		-2.14E-02	I	Y	2.03E-01	NA
rs148105376	6.92E-07	6.15962726	MYO3B	2	171406950	intron			-0.154073	0.0310409	G	A							NA/NA/NA/	NA/NA/NA/		A	G		-1.54E-01	I	Y	9.94E-01	NA
rs74782272	6.93E-07	6.159084438		6	32596374			7	-0.0259359	0.00522551	G	A							NA/NA/NA/	NA/NA/NA/		A	G		-2.59E-02	I	Y	1.54E-01	NA
rs4705838	7.01E-07	6.154470362		5	131150593		0.006089	7	0.0213854	0.00431049	T	G							NA/NA/NA/	NA/NA/NA/		G	T		2.14E-02	I	Y	7.97E-01	NA
rs9271710	7.01E-07	6.154426978		6	32593421			7	0.024326	0.00490319	G	A							NA/NA/NA/	NA/NA/NA/		A	G		2.43E-02	I	Y	2.35E-01	NA
rs2524098	7.02E-07	6.153820054		6	31236316			5	-0.0185674	0.00374269	T	G							NA/NA/NA/	NA/NA/NA/		G	T		-1.86E-02	I	Y	6.87E-01	NA
rs10052319	7.02E-07	6.153716095		5	131206894			7	0.0213766	0.004309	T	A							NA/NA/NA/	NA/NA/NA/		A	T		2.14E-02	I	Y	7.96E-01	NA
rs3129865	7.04E-07	6.152568633		6	32404048			5	0.0243418	0.00490722	G	C							NA/NA/NA/	NA/NA/NA/		C	G		2.43E-02	I	Y	1.45E-01	NA
rs3117116	7.06E-07	6.151502982	BTNL2	6	32367017	intron	0.558285	6	0.0243508	0.0049095	G	A							NA/NA/NA/	NA/NA/NA/		A	G		2.44E-02	I	Y	1.46E-01	NA
rs422291	7.13E-07	6.14695311	ACSL6	5	131320942	intron		4	-0.0217676	0.0043905	T	A							NA/NA/NA/	NA/NA/NA/		A	T		-2.18E-02	I	Y	1.96E-01	NA
rs9717078	7.14E-07	6.146556722		5	131170891			6	-0.0214207	0.00432067	G	A							NA/NA/NA/	NA/NA/NA/		A	G		-2.14E-02	I	Y	2.05E-01	NA
rs10478989	7.19E-07	6.143190782	FNIP1	5	131116055	intron	0.027888	6	0.0213692	0.00431161	G	A							NA/NA/NA/	NA/NA/NA/		A	G		2.14E-02	I	Y	7.97E-01	NA
rs32109	7.20E-07	6.142495629	FNIP1	5	131041590	intron		7	0.0213995	0.00431798	T	C							NA/NA/NA/	NA/NA/NA/		C	T		2.14E-02	I	Y	7.98E-01	NA
rs2844622	7.23E-07	6.141102043		6	31240060		1.750026	1f	-0.0186273	0.00375909	G	A							NA/NA/NA/	1194/4479/5503/		A	G		-1.86E-02	I	Y	6.95E-01	NA
rs10986759	7.24E-07	6.140411423	MAPKAP1	9	128205977	intron		6	-0.018777	0.00378953	T	C							NA/NA/NA/	NA/NA/NA/		C	T		-1.88E-02	I	Y	2.95E-01	NA
rs60957619	7.24E-07	6.140357421		6	32218784				0.0220837	0.00445691	I	D							NA/NA/NA/	NA/NA/NA/		D	I		2.21E-02	I	Y	8.15E-01	NA
rs246107	7.26E-07	6.139177651	P4HA2	5	131546668	intron	0.066998	7	-0.0180287	0.00363892	G	A							NA/NA/NA/	29326/31537/8322/		A	G		-1.80E-02	I	Y	3.48E-01	NA
rs3134979	7.29E-07	6.137525139		6	32650178			6	-0.0207125	0.00418125	T	A							NA/NA/NA/	NA/NA/NA/		A	T		-2.07E-02	I	Y	7.59E-01	NA
rs9272018	7.37E-07	6.132641541		6	32598460			6	0.027384	0.00553044	T	C							NA/NA/NA/	NA/NA/NA/		C	T		2.74E-02	I	Y	1.90E-01	NA
rs201125844	7.37E-07	6.132446487			0				0.0179409	0.00362341	I	D							NA/NA/NA/	NA/NA/NA/		D	I		1.79E-02	I	Y	4.84E-01	NA
rs34810547	7.39E-07	6.131600105		6	32590184			5	-0.0301619	0.00609204	T	C							NA/NA/NA/	NA/NA/NA/		C	T		-3.02E-02	I	Y	1.39E-01	NA
rs7725924	7.39E-07	6.131208079	FNIP1	5	131118165	intron		6	0.0213442	0.00431123	G	C							NA/NA/NA/	NA/NA/NA/		C	G		2.13E-02	I	Y	7.97E-01	NA
rs35142753	7.40E-07	6.130989592		6	32590183			5	-0.0301604	0.00609207	T	G							NA/NA/NA/	NA/NA/NA/		G	T		-3.02E-02	I	Y	1.39E-01	NA
rs2431304	7.44E-07	6.128543242	CDC42SE2	5	130726142	intron		6	-0.0212777	0.00429883	T	C							NA/NA/NA/	NA/NA/NA/		C	T		-2.13E-02	I	Y	2.06E-01	NA
rs4705835	7.45E-07	6.128049556	FNIP1	5	131116899	intron		7	-0.0213386	0.00431132	T	C							NA/NA/NA/	NA/NA/NA/		C	T		-2.13E-02	I	Y	2.03E-01	NA
rs30736	7.46E-07	6.127488276	CDC42SE2	5	130724240	intron	0.078365	6	-0.0212481	0.00429326	G	A							NA/NA/NA/	NA/NA/NA/		A	G		-2.12E-02	I	Y	2.07E-01	NA
rs798416	7.47E-07	6.126720097	CDC42SE2	5	130693100	intron	0.000257	5	0.0212196	0.0042878	T	C							NA/NA/NA/	NA/NA/NA/		C	T		2.12E-02	I	Y	7.93E-01	NA
rs10076733	7.50E-07	6.124908627	C5orf56	5	131760731	intron	0.167285	4	-0.0210357	0.00425134	T	G							NA/NA/NA/	NA/NA/NA/		G	T		-2.10E-02	I	Y	2.13E-01	NA
rs2549018	7.53E-07	6.123307698	CDC42SE2	5	130698949	intron	0.000261	6	-0.0212135	0.0042879	T	C							NA/NA/NA/	NA/NA/NA/		C	T		-2.12E-02	I	Y	2.08E-01	NA
rs35617130	7.55E-07	6.121932268		6	32448583				-0.0211746	0.00428054	I	D							NA/NA/NA/	NA/NA/NA/		D	I		-2.12E-02	I	Y	4.77E-01	NA
rs4640926	7.58E-07	6.120396115		6	32446993			7	0.028428	0.00574768	T	C							NA/NA/NA/	NA/NA/NA/		C	T		2.84E-02	I	Y	1.33E-01	NA
rs147277736	7.58E-07	6.120081634	CDC42SE2	5	130726599	intron			0.0212355	0.0042936	I	D							NA/NA/NA/	NA/NA/NA/		D	I		2.12E-02	I	Y	7.93E-01	NA
rs12425441	7.59E-07	6.119827465		12	6506390			6	0.0195144	0.00394571	G	A							NA/NA/NA/	NA/NA/NA/		A	G		1.95E-02	I	Y	7.33E-01	NA
rs798411	7.63E-07	6.117370174	CDC42SE2	5	130684464	intron		7	-0.0211979	0.00428706	G	A							NA/NA/NA/	NA/NA/NA/		A	G		-2.12E-02	I	Y	2.08E-01	NA
rs1088581	7.64E-07	6.116660005	CDC42SE2	5	130682622	intron		7	0.0212125	0.00429028	G	C							NA/NA/NA/	NA/NA/NA/		C	G		2.12E-02	I	Y	7.93E-01	NA
rs758324	7.66E-07	6.115764427	FNIP1	5	131109545	intron	0.003085	5	0.0213162	0.00431161	T	G							NA/NA/NA/	NA/NA/NA/		G	T		2.13E-02	I	Y	7.97E-01	NA
rs72844253	7.67E-07	6.115302038	HLA-DRB1	6	32556263	intron		3a	0.0357535	0.00723211	T	G							NA/NA/NA/	135/2557/9964/		G	T		3.58E-02	I	Y	8.84E-01	NA
rs4301834	7.68E-07	6.114570927		12	6500843		0.721419	6	-0.0195721	0.00395926	G	A							NA/NA/NA/	NA/NA/NA/		A	G		-1.96E-02	I	Y	2.64E-01	NA
rs1050716	7.68E-07	6.114558488	HLA-C	6	31238230	exon		5	0.0185242	0.00374729	G	C							NA/NA/NA/	NA/NA/NA/		C	G		1.85E-02	I	Y	3.17E-01	NA
rs9607393	7.68E-07	6.114395688	CSF2RB	22	37315700	intron		7	-0.0173072	0.00350114	G	A							NA/NA/NA/	NA/NA/NA/		A	G		-1.73E-02	I	Y	5.16E-01	NA
rs113399372	7.72E-07	6.11253124		6	32501254			6	-0.0322685	0.00652879	G	A							NA/NA/NA/	NA/NA/NA/		A	G		-3.23E-02	I	Y	1.28E-01	NA
rs3135388	7.72E-07	6.112150425		6	32413051		0.761945	1f	-0.0248444	0.0050269	G	A							NA/NA/NA/	1408/16274/51516/		A	G		-2.48E-02	I	Y	8.62E-01	NA
rs4821569	7.73E-07	6.111912094	CSF2RB	22	37316873	intron		5	-0.0171332	0.00346673	G	A							NA/NA/NA/	NA/NA/NA/		A	G		-1.71E-02	I	Y	5.21E-01	NA
rs9607395	7.75E-07	6.110720713	CSF2RB	22	37315742	intron		7	-0.0173014	0.00350114	T	C							NA/NA/NA/	NA/NA/NA/		C	T		-1.73E-02	I	Y	5.16E-01	NA
rs4821560	7.78E-07	6.109081253	CSF2RB	22	37311806	intron	0.025455	7	0.0171464	0.0034703	T	G							NA/NA/NA/	NA/NA/NA/		G	T		1.71E-02	I	Y	4.80E-01	NA
rs3129889	7.80E-07	6.107985025		6	32413545		0.838425	1f	0.0248348	0.00502685	G	A							NA/NA/NA/	51467/16257/1407/		A	G		2.48E-02	I	Y	1.38E-01	NA
rs3135391	7.82E-07	6.106641104	HLA-DRA	6	32410987	exon	0.890438	1f	-0.0248334	0.00502719	G	A							NA/NA/NA/	1415/16199/51463/		A	G		-2.48E-02	I	Y	8.62E-01	NA
rs798410	7.84E-07	6.105824109	CDC42SE2	5	130684761	intron		7	-0.0211747	0.00428685	G	A							NA/NA/NA/	NA/NA/NA/		A	G		-2.12E-02	I	Y	2.08E-01	NA
rs34330594	7.85E-07	6.104878138		5	130151602			7	-0.0202098	0.00409186	C	A							NA/NA/NA/	NA/NA/NA/		A	C		-2.02E-02	I	Y	2.69E-01	NA
rs40396	7.87E-07	6.104031338	CDC42SE2	5	130708044	intron		7	-0.0211753	0.00428767	G	C							NA/NA/NA/	NA/NA/NA/		C	G		-2.12E-02	I	Y	2.07E-01	NA
rs798412	7.87E-07	6.103914915	CDC42SE2	5	130698474	intron	0.000261	6	0.0211788	0.00428844	C	A							NA/NA/NA/	NA/NA/NA/		A	C		2.12E-02	I	Y	7.93E-01	NA
rs6596010	7.89E-07	6.102840989	CDC42SE2	5	130625411	intron		7	-0.0211583	0.0042847	G	A							NA/NA/NA/	NA/NA/NA/		A	G		-2.12E-02	I	Y	2.09E-01	NA
rs9276338	7.92E-07	6.101505736		6	32705644			7	-0.0182397	0.00369411	G	C							NA/NA/NA/	NA/NA/NA/		C	G		-1.82E-02	I	Y	5.04E-01	NA
rs193531	7.94E-07	6.100050432	CDC42SE2	5	130674706	intron	0.000257	5	-0.0211755	0.00428927	T	C							NA/NA/NA/	NA/NA/NA/		C	T		-2.12E-02	I	Y	2.07E-01	NA
rs1016068	7.95E-07	6.099780393	FNIP1	5	131100246	intron		7	-0.0212886	0.00431229	T	C							NA/NA/NA/	NA/NA/NA/		C	T		-2.13E-02	I	Y	2.03E-01	NA
rs6875504	7.96E-07	6.098886199	FNIP1	5	131123742	intron	0.00307	5	0.0215219	0.00435989	C	A							NA/NA/NA/	NA/NA/NA/		A	C		2.15E-02	I	Y	8.01E-01	NA
rs9264606	7.97E-07	6.098519883	HLA-C	6	31237592	intron	0.760269	5	-0.0184914	0.0037461	C	A							NA/NA/NA/	NA/NA/NA/		A	C		-1.85E-02	I	Y	6.86E-01	NA
rs12370235	7.97E-07	6.098411464		12	68324786		0.037755	7	0.0246107	0.00498584	G	C							NA/NA/NA/	NA/NA/NA/		C	G		2.46E-02	I	Y	1.40E-01	NA
rs59505601	8.01E-07	6.096247676	CDC42SE2	5	130691399	intron			0.0211641	0.00428844	I	D							NA/NA/NA/	NA/NA/NA/		D	I		2.12E-02	I	Y	7.92E-01	NA
rs798415	8.02E-07	6.095570112	CDC42SE2	5	130693723	intron	0.000257	4	0.0211615	0.00428819	T	G							NA/NA/NA/	NA/NA/NA/		G	T		2.12E-02	I	Y	7.93E-01	NA
rs2191001	8.05E-07	6.094122663	FNIP1	5	131096677	intron	0.003082	6	0.0212815	0.00431306	G	C							NA/NA/NA/	NA/NA/NA/		C	G		2.13E-02	I	Y	7.97E-01	NA
rs72670602	8.05E-07	6.094011023	LOC285419	4	124779924	intron		6	-0.0430924	0.00873352	T	A							NA/NA/NA/	NA/NA/NA/		A	T		-4.31E-02	I	Y	9.59E-01	NA
rs1124044	8.07E-07	6.092869839	FNIP1	5	131094576	intron	0.003086	5	-0.0212758	0.00431241	G	A							NA/NA/NA/	NA/NA/NA/		A	G		-2.13E-02	I	Y	2.03E-01	NA
rs17772583	8.08E-07	6.092768737	RAD50	5	131953510	intron	0.023265	7	0.0200399	0.00406193	G	A							NA/NA/NA/	39030/24888/3914/		A	G		2.00E-02	I	Y	2.39E-01	NA
rs32110	8.09E-07	6.091837873	FNIP1	5	131045835	intron	0.010078	7	-0.0213195	0.00432168	T	C							NA/NA/NA/	NA/NA/NA/		C	T		-2.13E-02	I	Y	2.02E-01	NA
rs11176949	8.12E-07	6.090254142		12	68325450		0.03791	7	-0.0245799	0.00498329	T	G							NA/NA/NA/	NA/NA/NA/		G	T		-2.46E-02	I	Y	8.60E-01	NA
rs6596032	8.16E-07	6.088096472	FNIP1	5	131019197	intron		7	0.0212665	0.00431239	G	A							NA/NA/NA/	NA/NA/NA/		A	G		2.13E-02	I	Y	7.97E-01	NA
rs11948962	8.17E-07	6.087901817	FNIP1	5	131113830	intron		6	0.0213589	0.00433122	T	C							NA/NA/NA/	NA/NA/NA/		C	T		2.14E-02	I	Y	7.97E-01	NA
rs11176948	8.17E-07	6.087892247		12	68325328		0.03787	7	0.0245775	0.00498389	T	C							NA/NA/NA/	NA/NA/NA/		C	T		2.46E-02	I	Y	1.40E-01	NA
rs200001459	8.17E-07	6.087645602			0				0.0225817	0.00457928	I	D							NA/NA/NA/	NA/NA/NA/		D	I		2.26E-02	I	Y	8.11E-01	NA
rs17104564	8.23E-07	6.084428697		12	68323605		0.03792	5	-0.0245971	0.00498943	T	C							NA/NA/NA/	NA/NA/NA/		C	T		-2.46E-02	I	Y	8.61E-01	NA
rs2108871	8.25E-07	6.083804073	FNIP1	5	131089044	intron	0.074778	5	0.0212582	0.0043124	C	A							NA/NA/NA/	NA/NA/NA/		A	C		2.13E-02	I	Y	7.97E-01	NA
rs9265822	8.26E-07	6.083265035		6	31311203			7	-0.0197139	0.00399932	T	C							NA/NA/NA/	NA/NA/NA/		C	T		-1.97E-02	I	Y	7.00E-01	NA
rs9268653	8.26E-07	6.082849108	HLA-DRA	6	32409058	intron		5	0.0248075	0.00503284	T	C							NA/NA/NA/	NA/NA/NA/		C	T		2.48E-02	I	Y	1.39E-01	NA
rs31585	8.27E-07	6.082506569	FNIP1	5	130999082	intron	0.020594	6	0.0212596	0.0043132	G	A							NA/NA/NA/	NA/NA/NA/		A	G		2.13E-02	I	Y	7.97E-01	NA
rs32113	8.30E-07	6.080704292	FNIP1	5	131049585	intron	0.080795	7	-0.021217	0.00430525	T	G							NA/NA/NA/	NA/NA/NA/		G	T		-2.12E-02	I	Y	2.04E-01	NA
rs5756407	8.32E-07	6.079729498	CSF2RB	22	37316259	intron	0.041159	5	0.0170589	0.00346182	T	C							NA/NA/NA/	NA/NA/NA/		C	T		1.71E-02	I	Y	4.80E-01	NA
rs245801	8.34E-07	6.079088664	CDC42SE2	5	130666955	intron	0.000257	6	0.021135	0.00428925	T	C							NA/NA/NA/	NA/NA/NA/		C	T		2.11E-02	I	Y	7.93E-01	NA
rs35577193	8.34E-07	6.078625705	CDC42SE2	5	130703934	intron			0.0211429	0.00429104	I	D							NA/NA/NA/	NA/NA/NA/		D	I		2.11E-02	I	Y	7.93E-01	NA
rs9265824	8.35E-07	6.078329128		6	31311213			7	0.0197065	0.00399962	T	A							NA/NA/NA/	NA/NA/NA/		A	T		1.97E-02	I	Y	3.00E-01	NA
rs75781536	8.35E-07	6.078225114		12	68331478			7	0.024492	0.00497094	T	C							NA/NA/NA/	NA/NA/NA/		C	T		2.45E-02	I	Y	1.40E-01	NA
rs10054733	8.37E-07	6.07752471	FNIP1	5	130989426	intron	0.013924	7	0.0212491	0.00431302	T	C							NA/NA/NA/	NA/NA/NA/		C	T		2.12E-02	I	Y	7.97E-01	NA
rs2061952	8.38E-07	6.076769974		6	32785714		1.352415	6	0.0207316	0.00420828	T	C							NA/NA/NA/	NA/NA/NA/		C	T		2.07E-02	I	Y	7.84E-01	NA
rs248652	8.40E-07	6.075632313	CDC42SE2	5	130654837	intron		7	-0.0211155	0.00428664	T	A							NA/NA/NA/	NA/NA/NA/		A	T		-2.11E-02	I	Y	2.07E-01	NA
rs26005	8.42E-07	6.074844737	FNIP1	5	130988029	intron	0.013917	6	0.0212109	0.00430632	G	A							NA/NA/NA/	NA/NA/NA/		A	G		2.12E-02	I	Y	7.97E-01	NA
rs2188958	8.42E-07	6.074521341		5	129556946		0.139936	7	-0.0170515	0.00346198	T	C							NA/NA/NA/	19677/34108/15193/		C	T		-1.71E-02	I	Y	4.66E-01	NA
rs2647006	8.43E-07	6.074099276		6	32660582			6	-0.0182884	0.00371325	C	A							NA/NA/NA/	NA/NA/NA/		A	C		-1.83E-02	I	Y	5.71E-01	NA
rs6872972	8.49E-07	6.07128162	CDC42SE2	5	130621533	intron	0.001346	5	0.0210875	0.00428267	T	C							NA/NA/NA/	2982/22610/43602/		C	T		2.11E-02	I	Y	7.93E-01	NA
rs1398559	8.53E-07	6.069220035		4	123593320			5	-0.0199745	0.00405739	G	A							NA/NA/NA/	NA/NA/NA/		A	G		-2.00E-02	I	Y	2.44E-01	NA
rs76264710	8.56E-07	6.067278717		6	32569305			7	-0.0221822	0.00450663	G	A							NA/NA/NA/	NA/NA/NA/		A	G		-2.22E-02	I	Y	6.69E-01	NA
rs2302627	8.57E-07	6.066984213		12	68322827			5	0.0245666	0.00499121	G	A							NA/NA/NA/	NA/NA/NA/		A	G		2.46E-02	I	Y	1.39E-01	NA
rs1131096	8.61E-07	6.06504477	HLA-C	6	31238259	exon		5	-0.0184077	0.00374056	T	G							NA/NA/NA/	NA/NA/NA/		G	T		-1.84E-02	I	Y	6.87E-01	NA
rs1050344	8.65E-07	6.062920636	HLA-C	6	31238234	exon		5	0.0184214	0.00374408	G	A							NA/NA/NA/	NA/NA/NA/		A	G		1.84E-02	I	Y	3.16E-01	NA
rs41556617	8.65E-07	6.062831791	HLA-C	6	31237786	exon		5	-0.0184483	0.00374957	T	A							NA/NA/NA/	988/5440/4790/		A	T		-1.84E-02	I	Y	6.74E-01	NA
rs4996522	8.66E-07	6.062231934	RAPGEF6	5	130761470	exon	0.049609	7	0.0210163	0.00427175	G	A							NA/NA/NA/	2342/17814/33591/		A	G		2.10E-02	I	Y	7.91E-01	NA
rs13164236	8.67E-07	6.061878227	FNIP1	5	131079808	intron		7	0.021216	0.00431247	T	C							NA/NA/NA/	NA/NA/NA/		C	T		2.12E-02	I	Y	7.97E-01	NA
rs11242080	8.70E-07	6.060544648	RAPGEF6	5	130835661	intron		7	0.0212641	0.00432278	G	A							NA/NA/NA/	NA/NA/NA/		A	G		2.13E-02	I	Y	7.80E-01	NA
rs9264647	8.70E-07	6.060353473	HLA-C	6	31238613	intron	0.351837	5	-0.0184071	0.00374204	G	A							NA/NA/NA/	1276/5476/5910/		A	G		-1.84E-02	I	Y	6.88E-01	NA
rs9275950	8.72E-07	6.059664343		6	32693129			6	-0.017474	0.00355258	T	C							NA/NA/NA/	NA/NA/NA/		C	T		-1.75E-02	I	Y	5.45E-01	NA
rs4705894	8.72E-07	6.059499951	FNIP1	5	131079288	intron	0.003673	7	-0.0212111	0.00431243	T	C							NA/NA/NA/	NA/NA/NA/		C	T		-2.12E-02	I	Y	2.03E-01	NA
rs67817769	8.74E-07	6.058241676		6	32450270				0.0187316	0.00380874	I	D							NA/NA/NA/	NA/NA/NA/		D	I		1.87E-02	I	Y	5.91E-01	NA
rs9264643	8.77E-07	6.057074198	HLA-C	6	31238492	intron		4	0.0184007	0.00374188	C	A							NA/NA/NA/	NA/NA/NA/		A	C		1.84E-02	I	Y	3.12E-01	NA
rs9607398	8.77E-07	6.056989512	CSF2RB	22	37316041	intron		5	-0.0170209	0.00346131	T	C							NA/NA/NA/	NA/NA/NA/		C	T		-1.70E-02	I	Y	5.20E-01	NA
rs27351	8.77E-07	6.056810785	FNIP1	5	131008885	intron	0.059333	7	0.0212081	0.00431288	T	C							NA/NA/NA/	NA/NA/NA/		C	T		2.12E-02	I	Y	7.97E-01	NA
rs2021774	8.78E-07	6.056311134	RAPGEF6	5	130920831	intron	0.004282	7	-0.0207451	0.00421892	G	A							NA/NA/NA/	NA/NA/NA/		A	G		-2.07E-02	I	Y	2.17E-01	NA
rs28720007	8.79E-07	6.056132685	FNIP1	5	131077709	intron		7	0.0212045	0.00431242	T	C							NA/NA/NA/	NA/NA/NA/		C	T		2.12E-02	I	Y	7.97E-01	NA
rs9276337	8.79E-07	6.055820947		6	32705623			6	-0.0185118	0.0037649	T	C							NA/NA/NA/	NA/NA/NA/		C	T		-1.85E-02	I	Y	4.90E-01	NA
rs2075942	8.80E-07	6.055764156	CSF2RB	22	37318779	intron	5.856391	5	0.0172687	0.00351209	T	C							NA/NA/NA/	NA/NA/NA/		C	T		1.73E-02	I	Y	4.73E-01	NA
rs3117139	8.80E-07	6.055705398	BTNL2	6	32364667	intron		6	-0.0246997	0.00502343	G	A							NA/NA/NA/	NA/NA/NA/		A	G		-2.47E-02	I	Y	8.61E-01	NA
rs6890695	8.80E-07	6.055659484	RAPGEF6	5	130888424	intron		6	0.0207118	0.00421239	G	C							NA/NA/NA/	NA/NA/NA/		C	G		2.07E-02	I	Y	7.83E-01	NA
rs5750338	8.81E-07	6.05478261	CSF2RB	22	37316125	intron		7	0.0170169	0.0034612	G	A							NA/NA/NA/	NA/NA/NA/		A	G		1.70E-02	I	Y	4.80E-01	NA
rs11747680	8.83E-07	6.053826382		5	130205965			5	0.0175953	0.00357916	C	A							NA/NA/NA/	NA/NA/NA/		A	C		1.76E-02	I	Y	6.00E-01	NA
rs1130838	8.84E-07	6.053777225	HLA-C	6	31237124	exon		4	0.0183882	0.00374047	T	C							NA/NA/NA/	5893/5242/1265/		C	T		1.84E-02	I	Y	3.13E-01	NA
rs6864413	8.85E-07	6.052876669	CDC42SE2	5	130637868	intron		7	0.0211241	0.00429734	T	G							NA/NA/NA/	NA/NA/NA/		G	T		2.11E-02	I	Y	7.94E-01	NA
rs2158101	8.86E-07	6.052356534	C5orf56	5	131769273	intron	0.1186	6	0.0208066	0.00423296	G	A							NA/NA/NA/	NA/NA/NA/		A	G		2.08E-02	I	Y	7.85E-01	NA
rs2108869	8.87E-07	6.052311952	FNIP1	5	131086880	intron	0.003766	7	0.0212265	0.0043184	G	A							NA/NA/NA/	NA/NA/NA/		A	G		2.12E-02	I	Y	7.98E-01	NA
rs6852559	8.90E-07	6.050541683		4	123591521			5	0.0199437	0.00405808	G	A							NA/NA/NA/	NA/NA/NA/		A	G		1.99E-02	I	Y	7.56E-01	NA
rs31590	8.93E-07	6.049221497	FNIP1	5	131005181	intron	0.019772	6	0.021195	0.00431322	G	A							NA/NA/NA/	NA/NA/NA/		A	G		2.12E-02	I	Y	7.97E-01	NA
rs6873582	8.93E-07	6.049201068	RAPGEF6	5	130892741	intron		7	0.0211542	0.00430492	G	A							NA/NA/NA/	NA/NA/NA/		A	G		2.12E-02	I	Y	7.96E-01	NA
rs2524092	8.94E-07	6.048607591		6	31240216			4	-0.0183342	0.00373126	C	A							NA/NA/NA/	NA/NA/NA/		A	C		-1.83E-02	I	Y	6.86E-01	NA
rs2551036	8.96E-07	6.047842274	CDC42SE2	5	130648994	intron		7	-0.021065	0.00428731	G	A							NA/NA/NA/	NA/NA/NA/		A	G		-2.11E-02	I	Y	2.07E-01	NA
rs9327608	8.96E-07	6.047455035	CDC42SE2	5	130650134	intron		7	-0.0210651	0.00428747	G	A							NA/NA/NA/	NA/NA/NA/		A	G		-2.11E-02	I	Y	2.07E-01	NA
rs3819287	9.00E-07	6.045578984	HLA-C	6	31237563	intron		5	-0.0184	0.00374568	T	C							NA/NA/NA/	NA/NA/NA/		C	T		-1.84E-02	I	Y	6.86E-01	NA
rs35774088	9.01E-07	6.045494098	MAPKAP1	9	128249617	intron			0.0185249	0.00377113	I	D							NA/NA/NA/	NA/NA/NA/		D	I		1.85E-02	I	Y	7.00E-01	NA
rs35216590	9.01E-07	6.04517448		6	32593246			7	-0.0253388	0.0051584	G	C							NA/NA/NA/	NA/NA/NA/		C	G		-2.53E-02	I	Y	1.52E-01	NA
rs35324266	9.01E-07	6.04512051		6	32593244			7	-0.0253381	0.00515829	T	C							NA/NA/NA/	NA/NA/NA/		C	T		-2.53E-02	I	Y	1.52E-01	NA
rs31583	9.01E-07	6.045098828	FNIP1	5	130992432	intron		5	-0.0211874	0.0043133	T	C							NA/NA/NA/	NA/NA/NA/		C	T		-2.12E-02	I	Y	2.02E-01	NA
rs40989	9.01E-07	6.045098346	FNIP1	5	130992284	intron	0.014001	7	-0.0211874	0.0043133	T	G							NA/NA/NA/	NA/NA/NA/		G	T		-2.12E-02	I	Y	2.02E-01	NA
rs9264636	9.01E-07	6.045036678	HLA-C	6	31238297	intron	0.754075	4	-0.0183762	0.00374101	T	C							NA/NA/NA/	NA/NA/NA/		C	T		-1.84E-02	I	Y	6.88E-01	NA
rs31584	9.02E-07	6.044819463	FNIP1	5	130993124	intron	0.014296	6	0.0211869	0.00431331	G	A							NA/NA/NA/	NA/NA/NA/		A	G		2.12E-02	I	Y	7.98E-01	NA
rs9327620	9.03E-07	6.044154528	FNIP1	5	130996451	intron	0.022817	6	0.0211857	0.00431333	G	A							NA/NA/NA/	NA/NA/NA/		A	G		2.12E-02	I	Y	7.98E-01	NA
rs35365097	9.04E-07	6.043887782		6	32666008				0.0339376	0.00690971	I	D							NA/NA/NA/	NA/NA/NA/		D	I		3.39E-02	I	Y	8.97E-01	NA
rs11748737	9.04E-07	6.043830609		5	132201070			6	0.0182094	0.00370748	T	C							NA/NA/NA/	NA/NA/NA/		C	T		1.82E-02	I	Y	3.18E-01	NA
rs251014	9.05E-07	6.043522293	FNIP1	5	131029463	intron	0.037403	5	0.0211824	0.00431291	G	A							NA/NA/NA/	NA/NA/NA/		A	G		2.12E-02	I	Y	7.97E-01	NA
rs71903153	9.09E-07	6.041645909	RAPGEF6	5	130895359	intron			-0.0212233	0.00432197	I	D							NA/NA/NA/	NA/NA/NA/		D	I		-2.12E-02	I	Y	2.07E-01	NA
rs9271732	9.09E-07	6.041450928		6	32593627			7	0.0215689	0.00439245	G	A							NA/NA/NA/	NA/NA/NA/		A	G		2.16E-02	I	Y	2.49E-01	NA
rs9264640	9.11E-07	6.040580793	HLA-C	6	31238372	intron		3a	-0.0183735	0.003742	G	C							NA/NA/NA/	NA/NA/NA/		C	G		-1.84E-02	I	Y	6.88E-01	NA
rs9276597	9.14E-07	6.03918069		6	32733944			6	-0.0172062	0.00350472	G	A							NA/NA/NA/	NA/NA/NA/		A	G		-1.72E-02	I	Y	4.95E-01	NA
rs66620546	9.16E-07	6.038085088	HLA-C	6	31237463	intron		3a	-0.018353	0.00373869	G	C							NA/NA/NA/	NA/NA/NA/		C	G		-1.84E-02	I	Y	6.88E-01	NA
rs200311738	9.16E-07	6.037891224			0				0.0181779	0.00370308	I	D							NA/NA/NA/	NA/NA/NA/		D	I		1.82E-02	I	Y	6.34E-01	NA
rs3135352	9.17E-07	6.037846207		6	32392906			6	0.0246873	0.00502917	C	A							NA/NA/NA/	40069/12470/1077/		A	C		2.47E-02	I	Y	1.38E-01	NA
rs41076	9.17E-07	6.037633506	FNIP1	5	131051015	intron		7	-0.0211679	0.00431228	T	C							NA/NA/NA/	NA/NA/NA/		C	T		-2.12E-02	I	Y	2.03E-01	NA
rs41316768	9.17E-07	6.037526011		6	32219396				-0.0219995	0.00448175	I	D							NA/NA/NA/	NA/NA/NA/		D	I		-2.20E-02	I	Y	1.81E-01	NA
rs9264586	9.18E-07	6.036927932		6	31236522				-0.0184092	0.00375054	G	A							NA/NA/NA/	NA/NA/NA/		A	G		-1.84E-02	I	Y	6.72E-01	NA
rs9264587	9.19E-07	6.036720406		6	31236524			5	-0.0184079	0.00375035	G	A							NA/NA/NA/	NA/NA/NA/		A	G		-1.84E-02	I	Y	6.73E-01	NA
rs2161414	9.20E-07	6.036176298	FNIP1	5	131063073	intron	0.003654	7	0.0211681	0.00431291	T	C							NA/NA/NA/	NA/NA/NA/		C	T		2.12E-02	I	Y	7.97E-01	NA
rs35708511	9.21E-07	6.035651257	HLA-C	6	31237162	exon		4	-0.0183538	0.00373969	G	C							NA/NA/NA/	NA/NA/NA/		C	G		-1.84E-02	I	Y	6.88E-01	NA
rs6864145	9.22E-07	6.035080235	CDC42SE2	5	130637861	intron		7	0.0210891	0.00429725	T	C							NA/NA/NA/	NA/NA/NA/		C	T		2.11E-02	I	Y	7.94E-01	NA
rs9264609	9.25E-07	6.033914612	HLA-C	6	31237664	intron		5	-0.0183511	0.00373974	T	C							NA/NA/NA/	NA/NA/NA/		C	T		-1.84E-02	I	Y	6.88E-01	NA
rs9264608	9.25E-07	6.033865779	HLA-C	6	31237660	intron	0.757191	5	-0.018351	0.00373973	G	A							NA/NA/NA/	NA/NA/NA/		A	G		-1.84E-02	I	Y	6.88E-01	NA
rs1573646	9.25E-07	6.03373809		6	32731624			5	0.0170959	0.003484	T	G							NA/NA/NA/	4523/8645/4476/		G	T		1.71E-02	I	Y	4.99E-01	NA
rs56010430	9.25E-07	6.033668628	HLA-C	6	31237405	intron	1.106037	4	-0.0183504	0.00373969	T	C							NA/NA/NA/	1128/5400/5857/		C	T		-1.84E-02	I	Y	6.88E-01	NA
rs66459704	9.25E-07	6.033650794	HLA-C	6	31237437	intron	0.941503	4	0.0183504	0.00373969	T	C							NA/NA/NA/	NA/NA/NA/		C	T		1.84E-02	I	Y	3.12E-01	NA
rs66772001	9.27E-07	6.03300554	HLA-C	6	31237333	intron		4	0.0183493	0.00373969	T	A							NA/NA/NA/	NA/NA/NA/		A	T		1.83E-02	I	Y	3.12E-01	NA
rs9264594	9.28E-07	6.032655647	HLA-C	6	31237048	intron	1.294647	3a	-0.0183486	0.00373967	G	A							NA/NA/NA/	NA/NA/NA/		A	G		-1.83E-02	I	Y	6.88E-01	NA
rs68094471	9.28E-07	6.032614447	HLA-C	6	31237323	intron		3a	-0.0183486	0.00373968	G	A							NA/NA/NA/	NA/NA/NA/		A	G		-1.83E-02	I	Y	6.88E-01	NA
rs521977	9.28E-07	6.032605083	SLC44A4	6	31836827	intron		6	0.0192183	0.00391694	T	G							NA/NA/NA/	NA/NA/NA/		G	T		1.92E-02	I	Y	2.78E-01	NA
rs4821567	9.29E-07	6.032174127	CSF2RB	22	37316388	intron	0.030618	5	0.0169796	0.00346081	T	G							NA/NA/NA/	1113/2018/980/		G	T		1.70E-02	I	Y	4.80E-01	NA
rs35225274	9.29E-07	6.031990363	LSAMP	3	115828954	intron		6	0.0773196	0.01575962	G	C							NA/NA/NA/	NA/NA/NA/		C	G		7.73E-02	I	Y	9.83E-01	NA
rs9279199	9.29E-07	6.031787986	MICA	6	31377909	intron			0.0184555	0.00376174	I	D							NA/NA/NA/	NA/NA/NA/		D	I		1.85E-02	I	Y	6.30E-01	NA
rs28655019	9.30E-07	6.031575895	C5orf56	5	131770881	intron		2a	0.0207655	0.00423268	C	A							NA/NA/NA/	NA/NA/NA/		A	C		2.08E-02	I	Y	7.84E-01	NA
rs183744149	9.32E-07	6.030794762		6	32592679				0.024287	0.00495083	T	A							NA/NA/NA/	NA/NA/NA/		A	T		2.43E-02	I	Y	8.45E-01	NA
rs2859056	9.32E-07	6.030759332		6	32694420		2.010631	6	-0.0172137	0.00350897	T	A							NA/NA/NA/	NA/NA/NA/		A	T		-1.72E-02	I	Y	5.46E-01	NA
rs2517524	9.33E-07	6.030340914	HCG22	6	31025713	intron	0.021865	1f	0.0171807	0.00350237	C	A							NA/NA/NA/	NA/NA/NA/		A	C		1.72E-02	I	Y	4.93E-01	NA
rs78858081	9.34E-07	6.029690324		6	32697690			7	0.0171943	0.00350536	T	G							NA/NA/NA/	NA/NA/NA/		G	T		1.72E-02	I	Y	4.50E-01	NA
rs36226623	9.35E-07	6.029041636		6	31240307				0.0183013	0.00373127	I	D							NA/NA/NA/	NA/NA/NA/		D	I		1.83E-02	I	Y	3.13E-01	NA
rs4821568	9.36E-07	6.028768233	CSF2RB	22	37316476	intron	0.030602	6	0.0169732	0.00346057	T	C							NA/NA/NA/	18730/34540/15915/		C	T		1.70E-02	I	Y	4.80E-01	NA
rs34306777	9.36E-07	6.028726935	FNIP1	5	131017356	intron			0.0211549	0.00431317	I	D							NA/NA/NA/	NA/NA/NA/		D	I		2.12E-02	I	Y	7.97E-01	NA
rs32115	9.36E-07	6.028584977	FNIP1	5	131051328	intron	0.009501	6	0.0211526	0.00431276	G	A							NA/NA/NA/	NA/NA/NA/		A	G		2.12E-02	I	Y	7.97E-01	NA
rs26009	9.37E-07	6.028326694	FNIP1	5	131011998	intron		7	0.0211538	0.00431312	G	A							NA/NA/NA/	NA/NA/NA/		A	G		2.12E-02	I	Y	7.97E-01	NA
rs1160981	9.38E-07	6.027614315	CDC42SE2	5	130665013	intron			0.021021	0.00428631	I	D							NA/NA/NA/	NA/NA/NA/		D	I		2.10E-02	I	Y	7.91E-01	NA
rs202016099	9.40E-07	6.027092584			0				0.0212219	0.00432749	I	D							NA/NA/NA/	NA/NA/NA/		D	I		2.12E-02	I	Y	7.83E-01	NA
rs30159	9.40E-07	6.026877229	ACSL6	5	131306535	intron		6	0.0201666	0.00411239	T	C							NA/NA/NA/	NA/NA/NA/		C	T		2.02E-02	I	Y	7.68E-01	NA
rs4820261	9.40E-07	6.026840269	CSF2RB	22	37316949	intron	0.030601	5	0.0169842	0.00346344	G	A							NA/NA/NA/	NA/NA/NA/		A	G		1.70E-02	I	Y	4.80E-01	NA
rs4566915	9.42E-07	6.025955091		6	32571891			4	0.0305293	0.00622604	G	A							NA/NA/NA/	NA/NA/NA/		A	G		3.05E-02	I	Y	8.58E-01	NA
rs12525893	9.47E-07	6.023777072		6	32220577		0.29722	1f	-0.0219667	0.00448075	T	C							NA/NA/NA/	NA/NA/NA/		C	T		-2.20E-02	I	Y	1.82E-01	NA
rs59383773	9.49E-07	6.022905892	AFF4	5	132244469	intron			-0.0191524	0.003907	I	D							NA/NA/NA/	NA/NA/NA/		D	I		-1.92E-02	I	Y	5.18E-01	NA
rs26007	9.49E-07	6.022556262	FNIP1	5	131006356	intron		6	-0.0211673	0.00431816	T	A							NA/NA/NA/	NA/NA/NA/		A	T		-2.12E-02	I	Y	2.02E-01	NA
rs112420503	9.52E-07	6.02156291		6	31320097			3a	0.0305029	0.00622321	C	A							NA/NA/NA/	NA/NA/NA/		A	C		3.05E-02	I	Y	9.08E-01	NA
rs40401	9.52E-07	6.02121299	IL3	5	131396478	exon	1.108012	1f	-0.020174	0.00411604	T	C							NA/NA/NA/	41130/24407/3660/		C	T		-2.02E-02	I	Y	2.30E-01	NA
rs9271701	9.52E-07	6.021168301		6	32593199			7	0.0252207	0.00514571	T	C							NA/NA/NA/	NA/NA/NA/		C	T		2.52E-02	I	Y	2.19E-01	NA
rs5871417	9.54E-07	6.020618273	CDC42SE2	5	130634313	intron			-0.0210617	0.00429738	I	D							NA/NA/NA/	NA/NA/NA/		D	I		-2.11E-02	I	Y	2.06E-01	NA
rs36094672	9.56E-07	6.019554828	LSAMP	3	115826248	intron		7	-0.0772238	0.01575814	T	C							NA/NA/NA/	NA/NA/NA/		C	T		-7.72E-02	I	Y	1.70E-02	NA
rs80061995	9.57E-07	6.019163855		6	32502362			7	-0.0316038	0.00644923	C	A							NA/NA/NA/	NA/NA/NA/		A	C		-3.16E-02	I	Y	1.35E-01	NA
rs4821570	9.58E-07	6.018414226	CSF2RB	22	37317177	intron		5	-0.0169793	0.00346514	G	C							NA/NA/NA/	NA/NA/NA/		C	G		-1.70E-02	I	Y	5.20E-01	NA
rs7410682	9.59E-07	6.018070909	CSF2RB	22	37317258	intron		7	-0.0169809	0.00346557	G	A							NA/NA/NA/	NA/NA/NA/		A	G		-1.70E-02	I	Y	5.20E-01	NA
rs11739194	9.59E-07	6.018060496		5	132201230		0.396701	7	-0.0181671	0.00370765	T	C							NA/NA/NA/	NA/NA/NA/		C	T		-1.82E-02	I	Y	6.82E-01	NA
rs11420612	9.60E-07	6.017869936	MAPKAP1	9	128265228	intron			0.0184762	0.00377081	I	D							NA/NA/NA/	NA/NA/NA/		D	I		1.85E-02	I	Y	7.01E-01	NA
rs9271664	9.61E-07	6.017370622		6	32592656			7	0.0253677	0.00517751	T	C							NA/NA/NA/	NA/NA/NA/		C	T		2.54E-02	I	Y	2.24E-01	NA
rs9268635	9.61E-07	6.017173135		6	32406579			6	0.0246398	0.00502905	T	C							NA/NA/NA/	NA/NA/NA/		C	T		2.46E-02	I	Y	1.38E-01	NA
rs4820262	9.62E-07	6.016984319	CSF2RB	22	37317109	intron	0.03057	4	0.0169749	0.00346469	T	C							NA/NA/NA/	NA/NA/NA/		C	T		1.70E-02	I	Y	4.80E-01	NA
rs4277907	9.62E-07	6.016819059		5	131227713			6	0.0216821	0.00442552	G	C							NA/NA/NA/	NA/NA/NA/		C	G		2.17E-02	I	Y	8.08E-01	NA
rs11741543	9.68E-07	6.014166369	C5orf56	5	131771315	intron	0.117857	7	-0.0207336	0.00423296	T	G							NA/NA/NA/	NA/NA/NA/		G	T		-2.07E-02	I	Y	2.16E-01	NA
rs2085423	9.70E-07	6.013225132		7	50325815			7	0.0199411	0.00407152	G	A							NA/NA/NA/	NA/NA/NA/		A	G		1.99E-02	I	Y	7.52E-01	NA
rs9264674	9.78E-07	6.009746858	HLA-C	6	31239868	exon	4.943118	4	0.0182655	0.00373061	G	C							NA/NA/NA/	NA/NA/NA/		C	G		1.83E-02	I	Y	3.14E-01	NA
rs156058	9.82E-07	6.008068105		5	131478896		0.065398	4	-0.0177419	0.00362423	T	C							NA/NA/NA/	NA/NA/NA/		C	T		-1.77E-02	I	Y	3.54E-01	NA
rs9276331	9.83E-07	6.007444715		6	32705495			6	-0.0172687	0.00352776	T	C							NA/NA/NA/	NA/NA/NA/		C	T		-1.73E-02	I	Y	5.46E-01	NA
rs6596029	9.88E-07	6.005127464	RAPGEF6	5	130899079	intron	0.002533	6	-0.0210893	0.0043092	T	C							NA/NA/NA/	NA/NA/NA/		C	T		-2.11E-02	I	Y	2.03E-01	NA
rs2524097	9.90E-07	6.004273569		6	31236339			5	0.0183203	0.0037437	T	C							NA/NA/NA/	NA/NA/NA/		C	T		1.83E-02	I	Y	3.13E-01	NA
rs980725	9.92E-07	6.003533861	RAPGEF6	5	130871611	intron		7	0.0210881	0.00430957	T	A							NA/NA/NA/	NA/NA/NA/		A	T		2.11E-02	I	Y	7.97E-01	NA
rs28429183	9.95E-07	6.002277757		6	32217171			5	-0.0219299	0.00448214	T	C							NA/NA/NA/	NA/NA/NA/		C	T		-2.19E-02	I	Y	1.81E-01	NA
rs12529483	1.00E-06	5.998439347		6	32216236			6	-0.0219293	0.0044836	C	A							NA/NA/NA/	NA/NA/NA/		A	C		-2.19E-02	I	Y	1.81E-01	NA
rs9327619	1.01E-06	5.996410233	RAPGEF6	5	130921781	intron		6	0.0206634	0.00422558	G	A							NA/NA/NA/	NA/NA/NA/		A	G		2.07E-02	I	Y	7.83E-01	NA
rs11611765	1.01E-06	5.994051997		12	68422707			5	-0.0249584	0.00510499	G	A							NA/NA/NA/	NA/NA/NA/		A	G		-2.50E-02	I	Y	8.56E-01	NA
rs2524091	1.01E-06	5.994047713		6	31240292				-0.0182346	0.00372971	T	C							NA/NA/NA/	NA/NA/NA/		C	T		-1.82E-02	I	Y	6.87E-01	NA
rs184375406	1.01E-06	5.99386783		6	31035647				0.07972	0.01630615	G	A							NA/NA/NA/	NA/NA/NA/		A	G		7.97E-02	I	Y	9.74E-01	NA
rs34399565	1.01E-06	5.993602423		6	32705729				0.0179006	0.00366154	I	D							NA/NA/NA/	NA/NA/NA/		D	I		1.79E-02	I	Y	4.89E-01	NA
rs74927567	1.02E-06	5.99120827		6	32597064			7	0.0180667	0.00369635	G	A							NA/NA/NA/	NA/NA/NA/		A	G		1.81E-02	I	Y	4.27E-01	NA
rs1050180	1.02E-06	5.990676607	HLA-C	6	31237833	exon		5	0.0182807	0.00374032	T	C							NA/NA/NA/	NA/NA/NA/		C	T		1.83E-02	I	Y	3.12E-01	NA
rs35675538	1.02E-06	5.990561853		6	32593127			5	-0.024452	0.00500303	T	C							NA/NA/NA/	NA/NA/NA/		C	T		-2.45E-02	I	Y	1.54E-01	NA
rs4706024	1.02E-06	5.989861237	RAPGEF6	5	130904163	intron	0.002476	7	-0.0205877	0.00421264	G	A							NA/NA/NA/	NA/NA/NA/		A	G		-2.06E-02	I	Y	2.16E-01	NA
rs11583732	1.03E-06	5.989119393		1	160625851			6	-0.017914	0.00366582	G	A							NA/NA/NA/	NA/NA/NA/		A	G		-1.79E-02	I	Y	3.36E-01	NA
rs6883034	1.03E-06	5.988484534	RAPGEF6	5	130920415	intron		6	-0.0211349	0.00432518	T	C							NA/NA/NA/	NA/NA/NA/		C	T		-2.11E-02	I	Y	2.04E-01	NA
rs1131112	1.03E-06	5.98832385	HLA-B	6	31324184	exon		4	-0.0357769	0.0073217	G	C							NA/NA/NA/	NA/NA/NA/		C	G		-3.58E-02	I	Y	1.03E-01	NA
rs10041744	1.03E-06	5.986463408	RAPGEF6	5	130860852	intron	0.004455	6	0.0210481	0.00430822	T	C							NA/NA/NA/	NA/NA/NA/		C	T		2.10E-02	I	Y	7.97E-01	NA
rs17208671	1.03E-06	5.985987976	HCG23	6	32360849	intron		5	-0.0209144	0.00428105	T	G							NA/NA/NA/	NA/NA/NA/		G	T		-2.09E-02	I	Y	2.06E-01	NA
rs3135350	1.03E-06	5.985773571		6	32392981			6	-0.0246174	0.00503912	T	C							NA/NA/NA/	NA/NA/NA/		C	T		-2.46E-02	I	Y	8.63E-01	NA
rs201802161	1.03E-06	5.985685317			0				0.0252377	0.00516611	I	D							NA/NA/NA/	NA/NA/NA/		D	I		2.52E-02	I	Y	2.22E-01	NA
rs116673414	1.04E-06	5.983029304		6	32593097			5	0.0244129	0.00499854	T	G							NA/NA/NA/	NA/NA/NA/		G	T		2.44E-02	I	Y	8.46E-01	NA
rs1894374	1.04E-06	5.982657753		6	32214435			6	0.0219023	0.00448465	C	A							NA/NA/NA/	NA/NA/NA/		A	C		2.19E-02	I	Y	8.18E-01	NA
rs10223576	1.04E-06	5.982269843		6	32218414			6	0.021886	0.00448146	T	C							NA/NA/NA/	NA/NA/NA/		C	T		2.19E-02	I	Y	8.19E-01	NA
rs13196525	1.05E-06	5.980115543		6	31358975			6	0.018467	0.00378214	C	A							NA/NA/NA/	NA/NA/NA/		A	C		1.85E-02	I	Y	6.30E-01	NA
rs9271702	1.05E-06	5.979688449		6	32593220			7	0.0249246	0.00510487	T	G							NA/NA/NA/	NA/NA/NA/		G	T		2.49E-02	I	Y	1.99E-01	NA
rs10218843	1.05E-06	5.978657691		1	160626061			5	-0.0178889	0.00366423	G	A							NA/NA/NA/	NA/NA/NA/		A	G		-1.79E-02	I	Y	3.36E-01	NA
rs6875058	1.05E-06	5.978021416	RAPGEF6	5	130882702	intron		6	0.0210399	0.00430992	G	C							NA/NA/NA/	NA/NA/NA/		C	G		2.10E-02	I	Y	7.97E-01	NA
rs17203563	1.05E-06	5.977229442		6	32446459			7	0.0184832	0.00378646	G	A							NA/NA/NA/	NA/NA/NA/		A	G		1.85E-02	I	Y	5.85E-01	NA
rs9885286	1.06E-06	5.973891841	RAPGEF6	5	130883270	intron		5	0.02103	0.00430954	T	C							NA/NA/NA/	NA/NA/NA/		C	T		2.10E-02	I	Y	7.97E-01	NA
rs112067076	1.06E-06	5.972984907		5	129970236			7	0.0252006	0.00516463	T	C							NA/NA/NA/	NA/NA/NA/		C	T		2.52E-02	I	Y	1.63E-01	NA
rs9541009	1.07E-06	5.972250943	PCDH9	13	67696672	intron		6	-0.0463086	0.00949118	T	C							NA/NA/NA/	NA/NA/NA/		C	T		-4.63E-02	I	Y	3.95E-02	NA
rs3058502	1.07E-06	5.969533865	RAPGEF6	5	130891120	intron			0.0212141	0.00434904	I	D							NA/NA/NA/	NA/NA/NA/		D	I		2.12E-02	I	Y	8.00E-01	NA
rs70993902	1.07E-06	5.968724875		6	32594850				-0.0222212	0.00455585	I	D							NA/NA/NA/	NA/NA/NA/		D	I		-2.22E-02	I	Y	7.70E-01	NA
rs3129718	1.08E-06	5.968434006		6	32659838		2.403206	4	0.0266212	0.0054581	T	C							NA/NA/NA/	13327/4058/328/		C	T		2.66E-02	I	Y	1.29E-01	NA
rs2621355	1.08E-06	5.968284608		6	32771341			5	0.019974	0.0040953	G	A							NA/NA/NA/	NA/NA/NA/		A	G		2.00E-02	I	Y	7.67E-01	NA
rs5756408	1.08E-06	5.967905287	CSF2RB	22	37317848	intron	0.030624	5	0.0170728	0.00350058	T	C							NA/NA/NA/	NA/NA/NA/		C	T		1.71E-02	I	Y	4.75E-01	NA
rs4437064	1.08E-06	5.967667371	CSF2RB	22	37319947	intron		5	-0.0171659	0.00351975	G	C							NA/NA/NA/	NA/NA/NA/		C	G		-1.72E-02	I	Y	5.28E-01	NA
rs3776004	1.08E-06	5.967586752	RAPGEF6	5	130879431	intron	0.031577	7	-0.0210214	0.00431031	G	C							NA/NA/NA/	NA/NA/NA/		C	G		-2.10E-02	I	Y	2.03E-01	NA
rs2524093	1.08E-06	5.966391307		6	31240180			4	-0.0181944	0.00373108	C	A							NA/NA/NA/	NA/NA/NA/		A	C		-1.82E-02	I	Y	6.86E-01	NA
rs6596027	1.08E-06	5.965796823	RAPGEF6	5	130879547	intron	0.031435	7	0.0210157	0.00430986	G	A							NA/NA/NA/	NA/NA/NA/		A	G		2.10E-02	I	Y	7.97E-01	NA
rs1050556	1.08E-06	5.965676418	HLA-B	6	31324585	exon			-0.0185244	0.00379899	T	C							NA/NA/NA/	NA/NA/NA/		C	T		-1.85E-02	I	Y	4.90E-01	NA
rs4380799	1.08E-06	5.965515931		6	32571864			4	0.0303816	0.00623075	T	G							NA/NA/NA/	NA/NA/NA/		G	T		3.04E-02	I	Y	8.58E-01	NA
rs963594	1.09E-06	5.963734499		7	50329399		1.028715	7	0.019842	0.00406994	T	C							NA/NA/NA/	4168/24533/38654/		C	T		1.98E-02	I	Y	7.60E-01	NA
rs6884741	1.09E-06	5.963419007	RAPGEF6	5	130894613	intron	0.027299	6	0.0210098	0.00430961	G	A							NA/NA/NA/	NA/NA/NA/		A	G		2.10E-02	I	Y	7.97E-01	NA
rs290897	1.09E-06	5.962645226		10	8932980			6	-0.049258	0.01010472	T	C							NA/NA/NA/	NA/NA/NA/		C	T		-4.93E-02	I	Y	9.69E-01	NA
rs3795579	1.09E-06	5.961972281	SOX13	1	204069838	intron	0.464203	7	0.0175917	0.00360896	T	G							NA/NA/NA/	29401/31197/8598/		G	T		1.76E-02	I	Y	3.50E-01	NA
rs3776007	1.09E-06	5.960815979	RAPGEF6	5	130875085	intron	0.785273	1d	0.0210062	0.00430991	G	C							NA/NA/NA/	NA/NA/NA/		C	G		2.10E-02	I	Y	7.97E-01	NA
rs6864173	1.09E-06	5.960740589	RAPGEF6	5	130871822	intron		7	-0.021006	0.0043099	T	C							NA/NA/NA/	NA/NA/NA/		C	T		-2.10E-02	I	Y	2.03E-01	NA
rs7725220	1.09E-06	5.960625544	RAPGEF6	5	130877001	intron		5	0.0210058	0.00430991	G	C							NA/NA/NA/	NA/NA/NA/		C	G		2.10E-02	I	Y	7.97E-01	NA
rs7685420	1.10E-06	5.960526393		4	123602704			7	-0.0232895	0.00477852	T	C							NA/NA/NA/	NA/NA/NA/		C	T		-2.33E-02	I	Y	1.57E-01	NA
rs7767581	1.10E-06	5.959908197	HLA-C	6	31239855	exon	4.808033	4	-0.0181811	0.0037306	G	C							NA/NA/NA/	NA/NA/NA/		C	G		-1.82E-02	I	Y	6.86E-01	NA
rs3129971	1.10E-06	5.959654832		6	32393235			7	0.0245147	0.00503031	G	C							NA/NA/NA/	NA/NA/NA/		C	G		2.45E-02	I	Y	1.38E-01	NA
rs200767599	1.10E-06	5.958899575			0				0.021003	0.00431004	I	D							NA/NA/NA/	NA/NA/NA/		D	I		2.10E-02	I	Y	7.97E-01	NA
rs11242081	1.10E-06	5.957180438	RAPGEF6	5	130908135	intron	0.002583	7	-0.020997	0.0043095	T	C							NA/NA/NA/	NA/NA/NA/		C	T		-2.10E-02	I	Y	2.03E-01	NA
rs2859071	1.11E-06	5.95577		6	32703366		2.413785	6	0.0169767	0.00348482	T	C							NA/NA/NA/	16235/26451/10555/		C	T		1.70E-02	I	Y	4.52E-01	NA
rs72672804	1.11E-06	5.954884437	LOC285419	4	124786190	exon		6	-0.0444615	0.00912739	G	A							NA/NA/NA/	NA/NA/NA/		A	G		-4.45E-02	I	Y	9.62E-01	NA
rs28753034	1.11E-06	5.954876608		6	31307678			7	-0.0182681	0.00375021	G	C							NA/NA/NA/	NA/NA/NA/		C	G		-1.83E-02	I	Y	4.60E-01	NA
rs30160	1.11E-06	5.954723975	ACSL6	5	131306262	intron		6	0.0198269	0.00407028	G	C							NA/NA/NA/	NA/NA/NA/		C	G		1.98E-02	I	Y	7.60E-01	NA
rs11705504	1.11E-06	5.953906929	CSF2RB	22	37317493	intron		4	0.016912	0.00347214	G	A							NA/NA/NA/	NA/NA/NA/		A	G		1.69E-02	I	Y	4.81E-01	NA
rs74867190	1.11E-06	5.952806936			0				0.0427268	0.00877296	G	A							NA/NA/NA/	NA/NA/NA/		A	G		4.27E-02	I	Y	9.02E-01	NA
rs9264652	1.11E-06	5.952729028	HLA-C	6	31238762	intron		4	0.0182931	0.0037561	T	C							NA/NA/NA/	5321/4487/3/		C	T		1.83E-02	I	Y	3.12E-01	NA
rs6882481	1.12E-06	5.952086819	CDC42SE2	5	130619227	intron		7	-0.0208385	0.00427901	T	C							NA/NA/NA/	NA/NA/NA/		C	T		-2.08E-02	I	Y	2.08E-01	NA
rs11242079	1.12E-06	5.951892398	RAPGEF6	5	130835654	intron		7	0.0210421	0.00432087	G	C							NA/NA/NA/	NA/NA/NA/		C	G		2.10E-02	I	Y	7.80E-01	NA
rs1131285	1.12E-06	5.951733037	HLA-B	6	31323953	exon		4	-0.0196162	0.00402814	G	C							NA/NA/NA/	NA/NA/NA/		C	G		-1.96E-02	I	Y	6.33E-01	NA
rs4706025	1.12E-06	5.951717493	RAPGEF6	5	130913788	intron	0.607752	7	-0.0205139	0.00421249	T	A							NA/NA/NA/	NA/NA/NA/		A	T		-2.05E-02	I	Y	2.16E-01	NA
rs9276604	1.13E-06	5.948284225		6	32735120			7	-0.0169651	0.00348486	T	C							NA/NA/NA/	NA/NA/NA/		C	T		-1.70E-02	I	Y	5.01E-01	NA
rs40991	1.13E-06	5.947621604	FNIP1	5	131000654	intron	0.019183	7	-0.0210744	0.00432925	C	A							NA/NA/NA/	NA/NA/NA/		A	C		-2.11E-02	I	Y	2.02E-01	NA
rs6696411	1.13E-06	5.947286825		1	160620732			7	-0.017906	0.00367848	C	A							NA/NA/NA/	NA/NA/NA/		A	C		-1.79E-02	I	Y	3.34E-01	NA
rs3776005	1.13E-06	5.946142064	RAPGEF6	5	130879003	intron	0.032462	6	-0.0209379	0.00430181	T	C							NA/NA/NA/	NA/NA/NA/		C	T		-2.09E-02	I	Y	2.05E-01	NA
rs2736192	1.13E-06	5.945635951	NCR3	6	31559353	intron		7	-0.0248962	0.0051153	G	A							NA/NA/NA/	NA/NA/NA/		A	G		-2.49E-02	I	Y	8.64E-01	NA
rs114773933	1.14E-06	5.943857738		6	31148349			5	-0.0401286	0.00824638	G	A							NA/NA/NA/	NA/NA/NA/		A	G		-4.01E-02	I	Y	4.86E-02	NA
rs145568330	1.14E-06	5.943769972		6	32592747				0.0238609	0.00490344	I	D							NA/NA/NA/	NA/NA/NA/		D	I		2.39E-02	I	Y	8.43E-01	NA
rs41315758	1.14E-06	5.942661071		6	32591840				0.0205661	0.00422676	I	D							NA/NA/NA/	NA/NA/NA/		D	I		2.06E-02	I	Y	5.86E-01	NA
rs3775998	1.14E-06	5.942394747	FNIP1	5	130979332	exon	0.013838	7	0.0210089	0.0043179	G	A							NA/NA/NA/	NA/NA/NA/		A	G		2.10E-02	I	Y	7.98E-01	NA
rs9279825	1.14E-06	5.942383337		6	32591843				0.0205701	0.0042277	I	D							NA/NA/NA/	NA/NA/NA/		D	I		2.06E-02	I	Y	5.85E-01	NA
rs11618113	1.15E-06	5.940569125		13	111222002			7	-0.0284901	0.00585648	T	C							NA/NA/NA/	NA/NA/NA/		C	T		-2.85E-02	I	Y	1.21E-01	NA
rs3134970	1.15E-06	5.937564685		6	32654202			7	0.0200501	0.00412271	T	C							NA/NA/NA/	NA/NA/NA/		C	T		2.01E-02	I	Y	2.48E-01	NA
rs2858882	1.16E-06	5.936801793		6	32702277			6	0.0169579	0.00348713	C	A							NA/NA/NA/	NA/NA/NA/		A	C		1.70E-02	I	Y	4.52E-01	NA
rs5796234	1.16E-06	5.934655607		12	6500796				-0.0174759	0.00359438	I	D							NA/NA/NA/	NA/NA/NA/		D	I		-1.75E-02	I	Y	3.97E-01	NA
rs6879005	1.16E-06	5.934483772	CDC42SE2	5	130615445	intron		7	0.0208208	0.00428241	T	C							NA/NA/NA/	NA/NA/NA/		C	T		2.08E-02	I	Y	7.93E-01	NA
rs2215190	1.16E-06	5.933938833	RAPGEF6	5	130921666	intron		7	0.0205335	0.00422353	T	C							NA/NA/NA/	NA/NA/NA/		C	T		2.05E-02	I	Y	7.84E-01	NA
rs7664318	1.16E-06	5.933897803		4	123599124		0.261889	7	-0.023141	0.00475988	G	A							NA/NA/NA/	49159/18296/1717/		A	G		-2.31E-02	I	Y	1.58E-01	NA
rs2075943	1.16E-06	5.933849319	CSF2RB	22	37319009	intron	5.850505	5	0.0170305	0.00350304	G	A							NA/NA/NA/	NA/NA/NA/		A	G		1.70E-02	I	Y	4.51E-01	NA
rs34531599	1.17E-06	5.93238615		6	32663978			7	-0.0270038	0.00555522	T	C							NA/NA/NA/	NA/NA/NA/		C	T		-2.70E-02	I	Y	1.13E-01	NA
rs9264637	1.17E-06	5.931465358	HLA-C	6	31238308	intron		3a	0.0181812	0.00374057	G	C							NA/NA/NA/	NA/NA/NA/		C	G		1.82E-02	I	Y	3.14E-01	NA
rs139620728	1.17E-06	5.931454231		5	131228670				0.0215023	0.00442384	T	C							NA/NA/NA/	NA/NA/NA/		C	T		2.15E-02	I	Y	8.08E-01	NA
rs2071475	1.17E-06	5.930139584	HLA-DOB	6	32782387	intron	1.244399	1f	0.0204284	0.00420341	G	A							NA/NA/NA/	2521/18246/32961/		A	G		2.04E-02	I	Y	7.84E-01	NA
rs34392107	1.18E-06	5.929241987		6	32663954			6	0.0271147	0.00557968	G	A							NA/NA/NA/	NA/NA/NA/		A	G		2.71E-02	I	Y	8.88E-01	NA
rs11255968	1.18E-06	5.929039084		10	8936162		1.363366	7	0.0491133	0.01010677	T	C							NA/NA/NA/	NA/NA/NA/		C	T		4.91E-02	I	Y	3.07E-02	NA
rs149073437	1.18E-06	5.928725694	LYZL4	3	42449251	intron			0.456188	0.09387367	T	C							NA/NA/NA/	NA/NA/NA/		C	T		4.56E-01	I	Y	9.96E-01	NA
rs9271642	1.18E-06	5.927849402		6	32592219			7	-0.0173876	0.0035785	G	A							NA/NA/NA/	NA/NA/NA/		A	G		-1.74E-02	I	Y	5.74E-01	NA
rs112549619	1.18E-06	5.927603033	RAPGEF6	5	130877671	intron			0.0209439	0.0043105	I	D							NA/NA/NA/	NA/NA/NA/		D	I		2.09E-02	I	Y	7.97E-01	NA
rs9264671	1.18E-06	5.926780367	HLA-C	6	31239752	intron		4	-0.0181712	0.00374015	T	C							NA/NA/NA/	NA/NA/NA/		C	T		-1.82E-02	I	Y	6.67E-01	NA
rs35239297	1.18E-06	5.92662629		6	32663960			7	0.027108	0.00557968	G	A							NA/NA/NA/	NA/NA/NA/		A	G		2.71E-02	I	Y	8.88E-01	NA
rs244736	1.19E-06	5.9252969	RAPGEF6	5	130816178	intron		5	-0.0209089	0.00430425	T	C							NA/NA/NA/	NA/NA/NA/		C	T		-2.09E-02	I	Y	2.04E-01	NA
rs10058174	1.19E-06	5.925132383	CDC42SE2	5	130614602	intron		7	0.0208034	0.0042826	T	C							NA/NA/NA/	NA/NA/NA/		C	T		2.08E-02	I	Y	7.93E-01	NA
rs57135834	1.19E-06	5.92496062		5	130380957			5	-0.0196811	0.00405162	T	C							NA/NA/NA/	NA/NA/NA/		C	T		-1.97E-02	I	Y	2.51E-01	NA
rs9271700	1.19E-06	5.924496835		6	32593198			7	0.025006	0.00514803	G	C							NA/NA/NA/	NA/NA/NA/		C	G		2.50E-02	I	Y	2.18E-01	NA
rs40400	1.19E-06	5.924372756	RAPGEF6	5	130831365	intron	0.001314	7	-0.0204413	0.00420835	T	C							NA/NA/NA/	NA/NA/NA/		C	T		-2.04E-02	I	Y	2.17E-01	NA
rs9271363	1.20E-06	5.922577584		6	32586732			7	0.0223667	0.00460552	G	C							NA/NA/NA/	NA/NA/NA/		C	G		2.24E-02	I	Y	1.74E-01	NA
rs6899071	1.20E-06	5.921503307	RAPGEF6	5	130914888	intron		7	-0.0209268	0.00430947	G	C							NA/NA/NA/	NA/NA/NA/		C	G		-2.09E-02	I	Y	2.03E-01	NA
rs34677551	1.20E-06	5.921256888		6	32663936			6	-0.0268931	0.00553824	C	A							NA/NA/NA/	NA/NA/NA/		A	C		-2.69E-02	I	Y	1.13E-01	NA
rs74762609	1.20E-06	5.920532937		6	31327624			5	0.023805	0.00490261	G	A							NA/NA/NA/	NA/NA/NA/		A	G		2.38E-02	I	Y	8.46E-01	NA
rs6835638	1.20E-06	5.920330447		4	123601412		0.341197	7	-0.0231298	0.00476365	T	C							NA/NA/NA/	NA/NA/NA/		C	T		-2.31E-02	I	Y	1.58E-01	NA
rs2395192	1.21E-06	5.917879142		6	32447644			7	-0.0197185	0.00406201	T	C							NA/NA/NA/	NA/NA/NA/		C	T		-1.97E-02	I	Y	4.86E-01	NA
rs55786530	1.21E-06	5.917272061		6	32567278			7	-0.0302248	0.00622668	T	A							NA/NA/NA/	NA/NA/NA/		A	T		-3.02E-02	I	Y	1.23E-01	NA
rs10774430	1.21E-06	5.916142779		12	6504773		0.569435	1f	-0.0191157	0.00393849	T	G							NA/NA/NA/	NA/NA/NA/		G	T		-1.91E-02	I	Y	2.65E-01	NA
rs111413910	1.21E-06	5.915427297	RAPGEF6	5	130848061	intron			0.0209073	0.00430791	I	D							NA/NA/NA/	NA/NA/NA/		D	I		2.09E-02	I	Y	7.95E-01	NA
rs11614985	1.22E-06	5.914288535		12	68338701		0.324066	7	0.0241256	0.00497156	T	G							NA/NA/NA/	NA/NA/NA/		G	T		2.41E-02	I	Y	1.40E-01	NA
rs480407	1.22E-06	5.913746976		2	161652289			6	-0.0177077	0.00364921	G	A							NA/NA/NA/	NA/NA/NA/		A	G		-1.77E-02	I	Y	6.58E-01	NA
rs1050451	1.23E-06	5.911761111	HLA-C	6	31239802	exon		2b	-0.0182506	0.00376179	G	C							NA/NA/NA/	NA/NA/NA/		C	G		-1.83E-02	I	Y	6.72E-01	NA
rs2859074	1.23E-06	5.910695548		6	32702800		22.8739	7	-0.016909	0.00348561	T	G							NA/NA/NA/	NA/NA/NA/		G	T		-1.69E-02	I	Y	5.48E-01	NA
rs2859089	1.23E-06	5.909241262		6	32701126			6	0.0169039	0.00348505	T	C							NA/NA/NA/	NA/NA/NA/		C	T		1.69E-02	I	Y	4.52E-01	NA
rs11233492	1.23E-06	5.909079193		11	82864095			6	1.24004	0.25564571	T	A							NA/NA/NA/	NA/NA/NA/		A	T		1.24E+00	I	Y	1.00E+00	NA
rs11705450	1.24E-06	5.906039284	CSF2RB	22	37317529	intron		4	-0.0168324	0.00347135	G	A							NA/NA/NA/	NA/NA/NA/		A	G		-1.68E-02	I	Y	5.20E-01	NA
rs270906	1.24E-06	5.905843438		2	161647271		0.0098	7	0.017683	0.00364683	T	A							NA/NA/NA/	NA/NA/NA/		A	T		1.77E-02	I	Y	3.42E-01	NA
rs115243766	1.24E-06	5.905071409		6	32596635			6	-0.0279702	0.00576882	C	A							NA/NA/NA/	NA/NA/NA/		A	C		-2.80E-02	I	Y	1.41E-01	NA
rs67152216	1.25E-06	5.90445756		6	32702712				0.0168979	0.00348538	I	D							NA/NA/NA/	NA/NA/NA/		D	I		1.69E-02	I	Y	4.52E-01	NA
rs34709043	1.25E-06	5.904081309		6	32676486			7	-0.0266363	0.00549421	C	A							NA/NA/NA/	NA/NA/NA/		A	C		-2.66E-02	I	Y	1.15E-01	NA
rs11176954	1.25E-06	5.903149055		12	68338194		0.32548	5	-0.0241011	0.00497173	T	C							NA/NA/NA/	NA/NA/NA/		C	T		-2.41E-02	I	Y	8.60E-01	NA
rs13211921	1.25E-06	5.902968402		6	32442836			6	0.0184146	0.00379874	T	G							NA/NA/NA/	NA/NA/NA/		G	T		1.84E-02	I	Y	5.92E-01	NA
rs79439645	1.25E-06	5.90269062		12	68346411			7	0.024095	0.00497069	T	C							NA/NA/NA/	NA/NA/NA/		C	T		2.41E-02	I	Y	1.40E-01	NA
rs112891288	1.25E-06	5.901626278		6	32593368			7	0.0279775	0.00577217	G	A							NA/NA/NA/	NA/NA/NA/		A	G		2.80E-02	I	Y	8.44E-01	NA
rs10222232	1.26E-06	5.900713095	CSF2RB	22	37317970	intron	0.030991	5	-0.0168327	0.00347316	G	A							NA/NA/NA/	NA/NA/NA/		A	G		-1.68E-02	I	Y	5.20E-01	NA
rs11176959	1.26E-06	5.899794932		12	68339799		0.326176	7	0.024077	0.00496834	T	C							NA/NA/NA/	NA/NA/NA/		C	T		2.41E-02	I	Y	1.40E-01	NA
rs10222238	1.26E-06	5.899267694	CSF2RB	22	37318014	intron	0.031197	5	-0.0168324	0.00347357	T	G							NA/NA/NA/	NA/NA/NA/		G	T		-1.68E-02	I	Y	5.20E-01	NA
rs9271573	1.26E-06	5.898968177		6	32590501			4	-0.0170309	0.00351463	C	A							NA/NA/NA/	NA/NA/NA/		A	C		-1.70E-02	I	Y	5.77E-01	NA
rs2859113	1.26E-06	5.898820216		6	32697785		0.066564	6	-0.0168979	0.00348724	G	C							NA/NA/NA/	NA/NA/NA/		C	G		-1.69E-02	I	Y	5.48E-01	NA
rs6902711	1.26E-06	5.898507255		6	32731892		0.084701	5	-0.0168674	0.00348104	C	A							NA/NA/NA/	NA/NA/NA/		A	C		-1.69E-02	I	Y	5.02E-01	NA
rs35096731	1.27E-06	5.897586877	RAPGEF6	5	130892943	intron			0.0208876	0.00431108	I	D							NA/NA/NA/	NA/NA/NA/		D	I		2.09E-02	I	Y	7.96E-01	NA
rs991290	1.27E-06	5.897113711		4	123592856		0.058355	5	0.0231412	0.00477644	G	C							NA/NA/NA/	NA/NA/NA/		C	G		2.31E-02	I	Y	8.43E-01	NA
rs2075940	1.27E-06	5.897093151	CSF2RB	22	37318446	intron		4	0.0168388	0.00347559	G	A							NA/NA/NA/	NA/NA/NA/		A	G		1.68E-02	I	Y	4.80E-01	NA
rs7382828	1.27E-06	5.897076017		6	32734523			7	0.016859	0.00347978	G	A							NA/NA/NA/	NA/NA/NA/		A	G		1.69E-02	I	Y	4.98E-01	NA
rs2763981	1.27E-06	5.896798553	SLC44A4	6	31840021	intron		6	0.0187094	0.00386181	T	A							NA/NA/NA/	NA/NA/NA/		A	T		1.87E-02	I	Y	2.87E-01	NA
rs9276595	1.27E-06	5.89649389		6	32733931		0.072827	6	0.0168577	0.00347969	G	A							NA/NA/NA/	13716/26650/13362/		A	G		1.69E-02	I	Y	4.98E-01	NA
rs2395264	1.27E-06	5.896333086		6	32735295		1.351731	6	-0.0168593	0.00348007	T	C							NA/NA/NA/	NA/NA/NA/		C	T		-1.69E-02	I	Y	5.02E-01	NA
rs5019293	1.27E-06	5.894769216		6	32733684			7	-0.016855	0.00347971	T	C							NA/NA/NA/	NA/NA/NA/		C	T		-1.69E-02	I	Y	5.02E-01	NA
rs34286957	1.28E-06	5.893951964		6	32591775			5	-0.0236787	0.00488883	G	A							NA/NA/NA/	NA/NA/NA/		A	G		-2.37E-02	I	Y	1.55E-01	NA
rs184950	1.28E-06	5.89352692	RAPGEF6	5	130852847	intron	0.004437	7	-0.0203988	0.00421182	G	A							NA/NA/NA/	NA/NA/NA/		A	G		-2.04E-02	I	Y	2.16E-01	NA
rs200865886	1.28E-06	5.893221146			0				-0.0222025	0.00458437	I	D							NA/NA/NA/	NA/NA/NA/		D	I		-2.22E-02	I	Y	7.60E-01	NA
rs5019296	1.28E-06	5.891688727		6	32733446			6	0.0168502	0.00347972	T	C							NA/NA/NA/	13178/26306/12912/		C	T		1.69E-02	I	Y	4.98E-01	NA
rs2075941	1.29E-06	5.891025904	CSF2RB	22	37318515	intron	5.855728	2b	0.016843	0.00347846	T	C							NA/NA/NA/	NA/NA/NA/		C	T		1.68E-02	I	Y	4.81E-01	NA
rs9276589	1.29E-06	5.890998871		6	32733259			7	-0.016849	0.00347971	G	A							NA/NA/NA/	NA/NA/NA/		A	G		-1.68E-02	I	Y	5.02E-01	NA
rs10477736	1.29E-06	5.890512573	RAPGEF6	5	130922125	intron		6	-0.0209249	0.00432167	T	C							NA/NA/NA/	NA/NA/NA/		C	T		-2.09E-02	I	Y	2.02E-01	NA
rs28895252	1.29E-06	5.889531505		6	32444709			7	-0.02033	0.00419919	G	A							NA/NA/NA/	NA/NA/NA/		A	G		-2.03E-02	I	Y	4.44E-01	NA
rs9276586	1.29E-06	5.889157866		6	32732937		0.072827	6	0.0168461	0.0034797	G	A							NA/NA/NA/	13711/26576/13365/		A	G		1.68E-02	I	Y	4.98E-01	NA
rs9275724	1.29E-06	5.889056938		6	32688529			7	0.0200159	0.00413451	T	G							NA/NA/NA/	NA/NA/NA/		G	T		2.00E-02	I	Y	2.47E-01	NA
rs7719126	1.30E-06	5.887730232	CDC42SE2	5	130613749	intron		7	-0.0207324	0.00428303	T	C							NA/NA/NA/	NA/NA/NA/		C	T		-2.07E-02	I	Y	2.07E-01	NA
rs31254	1.30E-06	5.887726878	RAPGEF6	5	130829404	intron		6	0.0203909	0.00421249	T	C							NA/NA/NA/	NA/NA/NA/		C	T		2.04E-02	I	Y	7.84E-01	NA
rs1567970	1.30E-06	5.886952887	DLG2	11	84005844	intron	0.508336	7	0.0250111	0.00516734	G	A							NA/NA/NA/	1161/15881/52156/		A	G		2.50E-02	I	Y	8.70E-01	NA
rs1978029	1.30E-06	5.886778845		6	32731710		0.087652	1f	-0.0168453	0.00348033	G	A							NA/NA/NA/	16557/32962/16892/		A	G		-1.68E-02	I	Y	5.02E-01	NA
rs115675626	1.30E-06	5.884579222		6	32669833			7	0.0276731	0.00571861	G	A							NA/NA/NA/	NA/NA/NA/		A	G		2.77E-02	I	Y	8.91E-01	NA
rs1573647	1.30E-06	5.884572563		6	32731615			5	-0.0168419	0.00348035	T	C							NA/NA/NA/	NA/NA/NA/		C	T		-1.68E-02	I	Y	5.02E-01	NA
rs9685849	1.30E-06	5.884539271		4	123588318		0.058663	4	-0.0231227	0.00477828	G	C							NA/NA/NA/	NA/NA/NA/		C	G		-2.31E-02	I	Y	1.57E-01	NA
rs28993545	1.31E-06	5.884279681		6	32688236				0.0175983	0.00363677	I	D							NA/NA/NA/	NA/NA/NA/		D	I		1.76E-02	I	Y	4.79E-01	NA
rs10075660	1.31E-06	5.883229592		5	131240843			6	0.0206201	0.00426165	C	A							NA/NA/NA/	NA/NA/NA/		A	C		2.06E-02	I	Y	7.91E-01	NA
rs1422871	1.31E-06	5.88262263	RAPGEF6	5	130942481	intron	0.007082	7	-0.0208726	0.00431408	G	A							NA/NA/NA/	NA/NA/NA/		A	G		-2.09E-02	I	Y	2.04E-01	NA
rs6664175	1.31E-06	5.881682355		1	160630880			7	-0.0177086	0.00366045	T	A							NA/NA/NA/	NA/NA/NA/		A	T		-1.77E-02	I	Y	3.36E-01	NA
rs12528622	1.32E-06	5.88040763		6	32658259			4	0.0257311	0.00531938	G	A							NA/NA/NA/	NA/NA/NA/		A	G		2.57E-02	I	Y	8.79E-01	NA
rs58016983	1.32E-06	5.879653146		5	131235275			7	0.0214612	0.00443699	T	C							NA/NA/NA/	NA/NA/NA/		C	T		2.15E-02	I	Y	8.09E-01	NA
rs56081930	1.32E-06	5.879551111		5	131235274			7	0.021461	0.004437	T	G							NA/NA/NA/	NA/NA/NA/		G	T		2.15E-02	I	Y	8.09E-01	NA
rs11265461	1.32E-06	5.878857252		1	160630143		0.351582	6	0.0176921	0.00365803	T	C							NA/NA/NA/	8052/30432/30106/		C	T		1.77E-02	I	Y	6.64E-01	NA
rs6720006	1.33E-06	5.877443375		2	161655867			6	-0.017659	0.00365168	T	A							NA/NA/NA/	NA/NA/NA/		A	T		-1.77E-02	I	Y	6.58E-01	NA
rs201283770	1.33E-06	5.877299294			0				-0.0226265	0.00467895	I	D							NA/NA/NA/	NA/NA/NA/		D	I		-2.26E-02	I	Y	1.84E-01	NA
rs2075727	1.33E-06	5.876847711	CSF2RB	22	37310217	intron		3a	-0.0168403	0.00348257	T	C							NA/NA/NA/	NA/NA/NA/		C	T		-1.68E-02	I	Y	5.50E-01	NA
rs10947341	1.33E-06	5.876109176		6	32720632			4	0.0170641	0.00352911	T	C							NA/NA/NA/	NA/NA/NA/		C	T		1.71E-02	I	Y	5.79E-01	NA
rs1573648	1.34E-06	5.87430408		6	32731439			3a	0.0168328	0.00348185	G	A							NA/NA/NA/	NA/NA/NA/		A	G		1.68E-02	I	Y	4.98E-01	NA
rs4705847	1.34E-06	5.874063533		5	130202851		0.667612	6	-0.0172859	0.00357565	C	A							NA/NA/NA/	NA/NA/NA/		A	C		-1.73E-02	I	Y	3.96E-01	NA
rs113147629	1.34E-06	5.873738681		6	32566947			6	-0.0297083	0.00614548	T	C							NA/NA/NA/	NA/NA/NA/		C	T		-2.97E-02	I	Y	1.13E-01	NA
rs2523609	1.34E-06	5.871552264	HLA-C	6	31237255	intron		4	0.0174792	0.0036165	G	A							NA/NA/NA/	NA/NA/NA/		A	G		1.75E-02	I	Y	3.56E-01	NA
rs13162064	1.34E-06	5.871513493	FNIP1	5	131061439	intron		7	-0.0198459	0.00410619	G	A							NA/NA/NA/	NA/NA/NA/		A	G		-1.98E-02	I	Y	2.57E-01	NA
rs7755224	1.34E-06	5.871300319		6	32652317		2.329773	6	-0.0266176	0.0055074	G	A							NA/NA/NA/	3187/858/63/		A	G		-2.66E-02	I	Y	1.29E-01	NA
rs34135512	1.35E-06	5.870680769		6	32591876			5	0.0282088	0.00583695	G	A							NA/NA/NA/	NA/NA/NA/		A	G		2.82E-02	I	Y	8.57E-01	NA
rs1295683	1.35E-06	5.869846421		5	131998876		0.760916	3a	0.0283508	0.00586683	G	A							NA/NA/NA/	41/795/3087/		A	G		2.84E-02	I	Y	8.96E-01	NA
rs9272024	1.36E-06	5.864889621		6	32598559			6	-0.0267431	0.00553671	G	A							NA/NA/NA/	NA/NA/NA/		A	G		-2.67E-02	I	Y	8.07E-01	NA
rs10492201	1.37E-06	5.863625104		12	68385866		4.740113	6	-0.0243007	0.00503168	G	A							NA/NA/NA/	1325/16288/51505/		A	G		-2.43E-02	I	Y	8.63E-01	NA
rs2857709	1.37E-06	5.863552141		6	31532814			1f	-0.0242823	0.00502791	G	A							NA/NA/NA/	1047/12772/39932/		A	G		-2.43E-02	I	Y	8.61E-01	NA
rs17212588	1.37E-06	5.863460162		6	32665820			6	0.0345218	0.00714815	G	A							NA/NA/NA/	NA/NA/NA/		A	G		3.45E-02	I	Y	9.01E-01	NA
rs2012508	1.38E-06	5.861236405		7	50330309			6	-0.0196614	0.004072	G	C							NA/NA/NA/	NA/NA/NA/		C	G		-1.97E-02	I	Y	2.39E-01	NA
rs9610606	1.38E-06	5.860694057	CSF2RB	22	37315667	intron		7	0.0169474	0.00351008	G	A							NA/NA/NA/	NA/NA/NA/		A	G		1.69E-02	I	Y	4.86E-01	NA
rs4706028	1.38E-06	5.860265703	RAPGEF6	5	130946227	intron	0.138061	3a	-0.0208122	0.00431074	T	C							NA/NA/NA/	NA/NA/NA/		C	T		-2.08E-02	I	Y	2.04E-01	NA
rs9264622	1.39E-06	5.857404074	HLA-C	6	31237876	intron		5	-0.0180721	0.0037442	G	A							NA/NA/NA/	0/5/10575/		A	G		-1.81E-02	I	Y	6.77E-01	NA
rs7018948	1.39E-06	5.856644771	MAPKAP1	9	128233506	intron	0.010296	5	0.0180216	0.003734	G	A							NA/NA/NA/	5033/22574/26034/		A	G		1.80E-02	I	Y	6.91E-01	NA
rs9281300	1.39E-06	5.856348285	HLA-C	6	31239170	intron			-0.0197662	0.00409559	I	D							NA/NA/NA/	NA/NA/NA/		D	I		-1.98E-02	I	Y	5.45E-01	NA
rs991061	1.39E-06	5.855674922		4	123596074		0.063609	6	0.0229868	0.00476323	G	A							NA/NA/NA/	NA/NA/NA/		A	G		2.30E-02	I	Y	8.42E-01	NA
rs413185	1.39E-06	5.855572138	ACSL6	5	131315225	intron	0.302751	5	0.0196926	0.00408065	G	A							NA/NA/NA/	NA/NA/NA/		A	G		1.97E-02	I	Y	7.62E-01	NA
rs6882552	1.40E-06	5.853713786	RAPGEF6	5	130841493	intron	0.006503	6	0.0207933	0.00430951	G	A							NA/NA/NA/	NA/NA/NA/		A	G		2.08E-02	I	Y	7.97E-01	NA
rs6596026	1.40E-06	5.853698281	RAPGEF6	5	130840023	intron		6	-0.0207935	0.00430954	T	C							NA/NA/NA/	NA/NA/NA/		C	T		-2.08E-02	I	Y	2.03E-01	NA
rs12719444	1.41E-06	5.850953407	CDC42SE2	5	130607378	intron		7	0.0206599	0.00428298	T	C							NA/NA/NA/	NA/NA/NA/		C	T		2.07E-02	I	Y	7.93E-01	NA
rs31253	1.42E-06	5.849111604	RAPGEF6	5	130833011	intron	0.001786	7	0.0203175	0.00421274	C	A							NA/NA/NA/	NA/NA/NA/		A	C		2.03E-02	I	Y	7.84E-01	NA
rs57743817	1.42E-06	5.848173722	RAPGEF6	5	130836593	intron			0.0207833	0.0043097	I	D							NA/NA/NA/	NA/NA/NA/		D	I		2.08E-02	I	Y	7.97E-01	NA
rs31587	1.42E-06	5.847849306	FNIP1	5	131000711	intron		6	0.0208707	0.00432796	T	A							NA/NA/NA/	NA/NA/NA/		A	T		2.09E-02	I	Y	7.98E-01	NA
6:32419278:T_TAA	1.42E-06	5.847717772			0				-0.018294	0.00379368	I	D							NA/NA/NA/	NA/NA/NA/		D	I		-1.83E-02	I	Y	6.46E-01	NA
rs144977704	1.42E-06	5.84649916		5	132193172				0.019096	0.00396044	I	D							NA/NA/NA/	NA/NA/NA/		D	I		1.91E-02	I	Y	2.86E-01	NA
rs39600	1.42E-06	5.846429019	RAPGEF6	5	130828649	intron		6	0.0203129	0.00421286	T	A							NA/NA/NA/	NA/NA/NA/		A	T		2.03E-02	I	Y	7.84E-01	NA
rs31257	1.42E-06	5.8463284	RAPGEF6	5	130828715	intron		6	0.0203127	0.00421286	G	C							NA/NA/NA/	NA/NA/NA/		C	G		2.03E-02	I	Y	7.84E-01	NA
rs31258	1.43E-06	5.84556994	RAPGEF6	5	130824536	intron	0.000993	2b	-0.0203113	0.00421287	G	A							NA/NA/NA/	NA/NA/NA/		A	G		-2.03E-02	I	Y	2.16E-01	NA
rs9264443	1.43E-06	5.84480065		6	31231105			7	0.0211529	0.00438775	T	C							NA/NA/NA/	NA/NA/NA/		C	T		2.12E-02	I	Y	2.54E-01	NA
rs7727928	1.43E-06	5.844770271	RAPGEF6	5	130835248	intron		6	0.0203065	0.00421219	T	G							NA/NA/NA/	NA/NA/NA/		G	T		2.03E-02	I	Y	7.84E-01	NA
rs142399032	1.43E-06	5.844663963		5	132193174				0.0190925	0.00396041	I	D							NA/NA/NA/	NA/NA/NA/		D	I		1.91E-02	I	Y	2.86E-01	NA
rs7720339	1.43E-06	5.843608362	RAPGEF6	5	130837134	intron	0.002019	7	-0.0207739	0.00430963	T	C							NA/NA/NA/	NA/NA/NA/		C	T		-2.08E-02	I	Y	2.03E-01	NA
rs28595756	1.43E-06	5.843553832		6	32589772			7	0.0228842	0.00474744	T	C							NA/NA/NA/	NA/NA/NA/		C	T		2.29E-02	I	Y	8.41E-01	NA
rs9271874	1.44E-06	5.841761179		6	32595424			7	0.0245014	0.0050838	T	C							NA/NA/NA/	NA/NA/NA/		C	T		2.45E-02	I	Y	1.93E-01	NA
rs56228197	1.44E-06	5.840291474	RAPGEF6	5	130805475	intron		7	-0.0207586	0.00430782	T	C							NA/NA/NA/	NA/NA/NA/		C	T		-2.08E-02	I	Y	2.04E-01	NA
rs10067982	1.44E-06	5.840255396	RAPGEF6	5	130835940	intron	0.001896	7	0.0207672	0.00430962	G	C							NA/NA/NA/	NA/NA/NA/		C	G		2.08E-02	I	Y	7.97E-01	NA
rs13163091	1.45E-06	5.837755309	RAPGEF6	5	130836041	intron	0.002019	6	0.0207595	0.00430905	T	C							NA/NA/NA/	NA/NA/NA/		C	T		2.08E-02	I	Y	7.97E-01	NA
rs115755234	1.46E-06	5.836254391		6	32696913			6	-0.0168422	0.00349644	G	A							NA/NA/NA/	NA/NA/NA/		A	G		-1.68E-02	I	Y	5.45E-01	NA
rs112123216	1.46E-06	5.835239812		6	32591953			7	0.0233431	0.00484649	T	C							NA/NA/NA/	NA/NA/NA/		C	T		2.33E-02	I	Y	8.43E-01	NA
rs6890784	1.46E-06	5.835221982	RAPGEF6	5	130939540	intron		6	-0.0208117	0.00432092	T	C							NA/NA/NA/	NA/NA/NA/		C	T		-2.08E-02	I	Y	2.02E-01	NA
rs2008560	1.47E-06	5.833809747	HLA-DQB2	6	32729734	intron		7	-0.0168056	0.00348964	G	C							NA/NA/NA/	NA/NA/NA/		C	G		-1.68E-02	I	Y	5.10E-01	NA
rs9269037	1.47E-06	5.833741625		6	32437958			6	0.0206881	0.00429585	T	C							NA/NA/NA/	NA/NA/NA/		C	T		2.07E-02	I	Y	5.10E-01	NA
rs42264	1.47E-06	5.831549661	RAPGEF6	5	130810028	intron		6	-0.0207336	0.00430621	T	G							NA/NA/NA/	NA/NA/NA/		G	T		-2.07E-02	I	Y	2.03E-01	NA
rs399714	1.47E-06	5.831502516	ACSL6	5	131318788	intron	0.309658	7	-0.0196687	0.00408506	T	C							NA/NA/NA/	NA/NA/NA/		C	T		-1.97E-02	I	Y	2.38E-01	NA
rs72847174	1.47E-06	5.83141708		6	32668026			6	-0.0329501	0.00684355	T	C							NA/NA/NA/	NA/NA/NA/		C	T		-3.30E-02	I	Y	1.04E-01	NA
rs244739	1.48E-06	5.828323266	RAPGEF6	5	130806874	intron		6	-0.0207541	0.00431181	C	A							NA/NA/NA/	NA/NA/NA/		A	C		-2.08E-02	I	Y	2.03E-01	NA
rs1794275	1.49E-06	5.827510911		6	32671248		0.777575	5	0.0222281	0.00461839	G	A							NA/NA/NA/	1575/15625/30956/		A	G		2.22E-02	I	Y	8.31E-01	NA
rs244733	1.49E-06	5.827370802	RAPGEF6	5	130822778	intron		7	-0.020742	0.00430968	T	C							NA/NA/NA/	NA/NA/NA/		C	T		-2.07E-02	I	Y	2.03E-01	NA
rs12187094	1.50E-06	5.824670872		5	130272586		0.012976	7	0.0170873	0.00355124	G	A							NA/NA/NA/	10637/32775/25381/		A	G		1.71E-02	I	Y	6.06E-01	NA
rs36160077	1.50E-06	5.823813207		6	32666483			7	-0.0259835	0.00540057	T	C							NA/NA/NA/	NA/NA/NA/		C	T		-2.60E-02	I	Y	1.17E-01	NA
rs247002	1.50E-06	5.823694542	ACSL6	5	131345232	intron		5	0.0169531	0.00352368	G	A							NA/NA/NA/	NA/NA/NA/		A	G		1.70E-02	I	Y	5.72E-01	NA
rs10239000	1.51E-06	5.821305004		7	50332196		2.943258	4	0.0196117	0.00407719	G	A							NA/NA/NA/	2992/19516/31238/		A	G		1.96E-02	I	Y	7.61E-01	NA
rs17206224	1.51E-06	5.820787275		6	32665753			7	-0.0259667	0.00539864	T	C							NA/NA/NA/	NA/NA/NA/		C	T		-2.60E-02	I	Y	1.17E-01	NA
rs17212574	1.51E-06	5.82073841		6	32665750			7	-0.0259666	0.00539864	T	C							NA/NA/NA/	NA/NA/NA/		C	T		-2.60E-02	I	Y	1.17E-01	NA
rs3776027	1.52E-06	5.81946412	RAPGEF6	5	130802970	intron	0.111319	6	0.0202715	0.00421511	T	C							NA/NA/NA/	NA/NA/NA/		C	T		2.03E-02	I	Y	7.84E-01	NA
rs17203542	1.52E-06	5.819306528		6	32446278			6	-0.018965	0.00394351	G	A							NA/NA/NA/	NA/NA/NA/		A	G		-1.90E-02	I	Y	4.69E-01	NA
rs116442786	1.52E-06	5.81928934		6	31321336			5	0.0320922	0.00667313	G	A							NA/NA/NA/	NA/NA/NA/		A	G		3.21E-02	I	Y	9.16E-01	NA
rs31240	1.52E-06	5.818736811	RAPGEF6	5	130811146	intron		5	-0.0202613	0.00421328	T	A							NA/NA/NA/	NA/NA/NA/		A	T		-2.03E-02	I	Y	2.16E-01	NA
rs72112772	1.52E-06	5.818044996		6	32666527				0.0259765	0.0054021	I	D							NA/NA/NA/	NA/NA/NA/		D	I		2.60E-02	I	Y	8.84E-01	NA
rs143614176	1.52E-06	5.817805119		5	131228421				0.0212591	0.00442117	G	C							NA/NA/NA/	NA/NA/NA/		C	G		2.13E-02	I	Y	8.07E-01	NA
rs2608890	1.53E-06	5.815996036		19	5854235			5	-0.0214751	0.00446686	C	A							NA/NA/NA/	NA/NA/NA/		A	C		-2.15E-02	I	Y	3.38E-01	NA
rs34342308	1.53E-06	5.815771496		6	32590665			2b	-0.0227746	0.00473727	G	A							NA/NA/NA/	NA/NA/NA/		A	G		-2.28E-02	I	Y	1.59E-01	NA
rs34629405	1.53E-06	5.815603876		6	32590696			3a	-0.0227742	0.00473726	T	C							NA/NA/NA/	NA/NA/NA/		C	T		-2.28E-02	I	Y	1.59E-01	NA
rs17533090	1.53E-06	5.815416447		6	32590722		5.156059	4	-0.0227738	0.00473725	T	G							NA/NA/NA/	48946/18541/1696/		G	T		-2.28E-02	I	Y	1.59E-01	NA
rs9270938	1.53E-06	5.815336955		6	32572763			7	0.0265219	0.00551694	G	C							NA/NA/NA/	NA/NA/NA/		C	G		2.65E-02	I	Y	1.72E-01	NA
rs78043146	1.53E-06	5.815229098		6	32665826			7	0.0260159	0.00541176	T	G							NA/NA/NA/	NA/NA/NA/		G	T		2.60E-02	I	Y	8.84E-01	NA
rs9270936	1.54E-06	5.812256549		6	32572755			7	-0.0265241	0.00551901	T	A							NA/NA/NA/	NA/NA/NA/		A	T		-2.65E-02	I	Y	8.28E-01	NA
rs2364484	1.54E-06	5.811935342		12	6511996		1.312894	1f	-0.0188655	0.00392558	C	A							NA/NA/NA/	35403/24480/4879/		A	C		-1.89E-02	I	Y	2.68E-01	NA
rs193458	1.54E-06	5.811347078	RAPGEF6	5	130816284	intron		7	-0.0206781	0.00430299	G	C							NA/NA/NA/	NA/NA/NA/		C	G		-2.07E-02	I	Y	2.04E-01	NA
rs10986772	1.55E-06	5.810265517	MAPKAP1	9	128234347	intron		7	-0.0179313	0.0037318	T	C							NA/NA/NA/	NA/NA/NA/		C	T		-1.79E-02	I	Y	3.10E-01	NA
rs147390193	1.55E-06	5.809253818	FNIP1	5	131069064	intron			-0.0196748	0.00409504	T	C							NA/NA/NA/	NA/NA/NA/		C	T		-1.97E-02	I	Y	2.53E-01	NA
rs12654593	1.56E-06	5.807518968		5	130756867		0.048911	7	-0.0207511	0.00431978	T	C							NA/NA/NA/	NA/NA/NA/		C	T		-2.08E-02	I	Y	2.02E-01	NA
rs59808242	1.56E-06	5.806227228		5	130754894			6	0.0207494	0.00431995	G	A							NA/NA/NA/	NA/NA/NA/		A	G		2.07E-02	I	Y	7.98E-01	NA
rs34185260	1.56E-06	5.806216109		6	32591388			5	-0.0233509	0.0048616	G	A							NA/NA/NA/	NA/NA/NA/		A	G		-2.34E-02	I	Y	1.55E-01	NA
rs145304444	1.56E-06	5.805785466		6	31042894				0.0182738	0.00380471	I	D							NA/NA/NA/	NA/NA/NA/		D	I		1.83E-02	I	Y	6.90E-01	NA
rs4833840	1.56E-06	5.805643864		4	123584237		0.257129	6	-0.0229325	0.00477474	G	C							NA/NA/NA/	NA/NA/NA/		C	G		-2.29E-02	I	Y	1.58E-01	NA
rs111848638	1.56E-06	5.805638312		6	32666630			7	-0.0261687	0.00544855	T	A							NA/NA/NA/	NA/NA/NA/		A	T		-2.62E-02	I	Y	1.15E-01	NA
rs113984677	1.56E-06	5.805596674		6	32666636			6	0.0261685	0.00544854	G	A							NA/NA/NA/	NA/NA/NA/		A	G		2.62E-02	I	Y	8.85E-01	NA
rs7300170	1.56E-06	5.805530061		12	6519837		1.52654	6	0.0195496	0.00407043	G	A							NA/NA/NA/	NA/NA/NA/		A	G		1.95E-02	I	Y	7.17E-01	NA
rs17212581	1.57E-06	5.804496095		6	32665819			6	0.0343585	0.00715449	T	C							NA/NA/NA/	NA/NA/NA/		C	T		3.44E-02	I	Y	9.00E-01	NA
rs36231348	1.57E-06	5.804025666		6	32592083			7	0.0234583	0.00488497	G	A							NA/NA/NA/	NA/NA/NA/		A	G		2.35E-02	I	Y	8.43E-01	NA
rs35399661	1.57E-06	5.803751945		6	32590990			2b	0.0227677	0.0047413	T	C							NA/NA/NA/	1292/14343/37850/		C	T		2.28E-02	I	Y	8.41E-01	NA
rs247003	1.57E-06	5.802760805	ACSL6	5	131344392	intron		5	-0.0169152	0.00352287	G	A							NA/NA/NA/	NA/NA/NA/		A	G		-1.69E-02	I	Y	4.28E-01	NA
rs35678932	1.58E-06	5.802041644		6	32666863			6	-0.0259136	0.0053973	T	G							NA/NA/NA/	NA/NA/NA/		G	T		-2.59E-02	I	Y	1.17E-01	NA
rs80296299	1.58E-06	5.80147762		6	31321623			4	-0.023755	0.00494797	T	C							NA/NA/NA/	NA/NA/NA/		C	T		-2.38E-02	I	Y	1.52E-01	NA
rs34593937	1.58E-06	5.800864903		6	32666271			7	0.025911	0.00539736	T	C							NA/NA/NA/	NA/NA/NA/		C	T		2.59E-02	I	Y	8.83E-01	NA
rs34389498	1.58E-06	5.800856666		6	32666348			7	0.0259109	0.00539736	T	C							NA/NA/NA/	NA/NA/NA/		C	T		2.59E-02	I	Y	8.83E-01	NA
rs35836258	1.58E-06	5.800834701		6	32666296			7	0.0259109	0.00539736	G	A							NA/NA/NA/	NA/NA/NA/		A	G		2.59E-02	I	Y	8.83E-01	NA
rs36186647	1.58E-06	5.800809992		6	32666431			7	-0.0259108	0.00539735	T	C							NA/NA/NA/	NA/NA/NA/		C	T		-2.59E-02	I	Y	1.17E-01	NA
rs34475663	1.58E-06	5.800439531		6	32666563			7	0.0259151	0.00539844	T	A							NA/NA/NA/	NA/NA/NA/		A	T		2.59E-02	I	Y	8.83E-01	NA
rs34214702	1.58E-06	5.800157095		6	32666081			6	0.0271391	0.00565357	C	A							NA/NA/NA/	NA/NA/NA/		A	C		2.71E-02	I	Y	8.89E-01	NA
rs36062941	1.59E-06	5.799967993		6	32666051			6	-0.0259121	0.00539807	T	C							NA/NA/NA/	NA/NA/NA/		C	T		-2.59E-02	I	Y	1.17E-01	NA
rs156027	1.59E-06	5.798788651	P4HA2	5	131538263	intron	0.068125	5	-0.0173828	0.00362163	T	C							NA/NA/NA/	NA/NA/NA/		C	T		-1.74E-02	I	Y	3.55E-01	NA
rs17212553	1.60E-06	5.796105366		6	32665687			7	-0.0258749	0.00539231	T	G							NA/NA/NA/	NA/NA/NA/		G	T		-2.59E-02	I	Y	1.18E-01	NA
rs1050341	1.61E-06	5.794030068	HLA-B	6	31323337	exon		4	0.0231846	0.00483262	T	C							NA/NA/NA/	NA/NA/NA/		C	T		2.32E-02	I	Y	8.37E-01	NA
rs141860664	1.61E-06	5.793719357		6	32663402				0.0259062	0.00540007	I	D							NA/NA/NA/	NA/NA/NA/		D	I		2.59E-02	I	Y	8.83E-01	NA
rs34232333	1.61E-06	5.792602634		6	32593291			6	-0.0301214	0.00627936	T	A							NA/NA/NA/	NA/NA/NA/		A	T		-3.01E-02	I	Y	1.43E-01	NA
rs34411532	1.61E-06	5.792446414		6	32592294			7	0.0233357	0.00486485	G	A							NA/NA/NA/	NA/NA/NA/		A	G		2.33E-02	I	Y	8.42E-01	NA
rs111944102	1.61E-06	5.792158362		6	32677818			7	0.0258839	0.00539623	T	A							NA/NA/NA/	NA/NA/NA/		A	T		2.59E-02	I	Y	8.83E-01	NA
rs35121814	1.61E-06	5.792134142		6	32593292			6	-0.0301204	0.00627946	T	C							NA/NA/NA/	NA/NA/NA/		C	T		-3.01E-02	I	Y	1.43E-01	NA
rs34947241	1.61E-06	5.791924293		6	32592239			6	0.0233335	0.00486463	T	C							NA/NA/NA/	NA/NA/NA/		C	T		2.33E-02	I	Y	8.42E-01	NA
rs35169534	1.62E-06	5.790195552		6	32663791			6	-0.0258859	0.00539767	G	A							NA/NA/NA/	NA/NA/NA/		A	G		-2.59E-02	I	Y	1.17E-01	NA
rs35473146	1.62E-06	5.78995986		6	32663713			7	-0.0258853	0.00539767	G	A							NA/NA/NA/	NA/NA/NA/		A	G		-2.59E-02	I	Y	1.17E-01	NA
rs34682574	1.62E-06	5.789502234		6	32591370			7	-0.0232557	0.00484954	G	C							NA/NA/NA/	NA/NA/NA/		C	G		-2.33E-02	I	Y	1.56E-01	NA
rs9271148	1.62E-06	5.789323061		6	32577442			5	0.0261539	0.00545399	T	A							NA/NA/NA/	NA/NA/NA/		A	T		2.62E-02	I	Y	1.70E-01	NA
rs11747902	1.63E-06	5.787471488	C5orf56	5	131783715	intron		7	0.0202808	0.00423001	G	A							NA/NA/NA/	NA/NA/NA/		A	G		2.03E-02	I	Y	7.84E-01	NA
rs12521320	1.63E-06	5.787333071		5	130755920		0.028036	7	-0.0207097	0.00431954	G	A							NA/NA/NA/	NA/NA/NA/		A	G		-2.07E-02	I	Y	2.02E-01	NA
rs9268199	1.63E-06	5.787104247	C6orf10	6	32278635	intron	0.003699	6	0.0212739	0.00443732	G	A							NA/NA/NA/	35431/15519/1942/		A	G		2.13E-02	I	Y	1.85E-01	NA
rs3104383	1.63E-06	5.787053709		6	32598784			7	0.0266883	0.00556666	G	C							NA/NA/NA/	NA/NA/NA/		C	G		2.67E-02	I	Y	1.91E-01	NA
rs79870097	1.63E-06	5.786915425		6	32661995			7	0.0260701	0.0054378	T	C							NA/NA/NA/	NA/NA/NA/		C	T		2.61E-02	I	Y	8.84E-01	NA
rs145517423	1.64E-06	5.786306967		5	130755329				0.0207082	0.00431964	I	D							NA/NA/NA/	NA/NA/NA/		D	I		2.07E-02	I	Y	7.98E-01	NA
rs17212469	1.64E-06	5.786195464		6	32665153		2.606143	6	-0.0258791	0.00539834	T	G							NA/NA/NA/	NA/NA/NA/		G	T		-2.59E-02	I	Y	1.17E-01	NA
rs17212483	1.64E-06	5.785903569		6	32665250			6	-0.0258894	0.00540063	T	C							NA/NA/NA/	NA/NA/NA/		C	T		-2.59E-02	I	Y	1.17E-01	NA
rs17212462	1.64E-06	5.785877043		6	32665125			6	-0.0258783	0.00539834	T	C							NA/NA/NA/	NA/NA/NA/		C	T		-2.59E-02	I	Y	1.17E-01	NA
rs35161582	1.64E-06	5.78565959		6	32663393				-0.0260742	0.00543932	I	D							NA/NA/NA/	NA/NA/NA/		D	I		-2.61E-02	I	Y	1.16E-01	NA
rs17206119	1.64E-06	5.785500546		6	32665104			5	0.0258774	0.00539834	T	A							NA/NA/NA/	NA/NA/NA/		A	T		2.59E-02	I	Y	8.83E-01	NA
rs35740559	1.64E-06	5.785021118		6	32666132			6	-0.0307628	0.00641779	T	C							NA/NA/NA/	NA/NA/NA/		C	T		-3.08E-02	I	Y	9.62E-02	NA
rs7737355	1.64E-06	5.784994646	CDC42SE2	5	130604811	intron	0.072308	5	-0.0205275	0.00428249	T	A							NA/NA/NA/	NA/NA/NA/		A	T		-2.05E-02	I	Y	2.07E-01	NA
rs11748488	1.64E-06	5.784915238		5	129583833			7	0.0168493	0.00351517	T	C							NA/NA/NA/	NA/NA/NA/		C	T		1.68E-02	I	Y	5.40E-01	NA
rs10484561	1.64E-06	5.784894065		6	32665420		3.145738	6	0.0258724	0.00539761	T	G							NA/NA/NA/	890/14258/53847/		G	T		2.59E-02	I	Y	8.83E-01	NA
rs34605008	1.64E-06	5.784859662		6	32666135			6	0.0307623	0.00641778	T	C							NA/NA/NA/	NA/NA/NA/		C	T		3.08E-02	I	Y	9.04E-01	NA
rs17212504	1.64E-06	5.784666523		6	32665369			7	-0.0258719	0.00539762	G	A							NA/NA/NA/	NA/NA/NA/		A	G		-2.59E-02	I	Y	1.17E-01	NA
rs40819	1.64E-06	5.784283145	ACSL6	5	131305384	intron	0.062984	6	-0.0195591	0.00408074	T	G							NA/NA/NA/	NA/NA/NA/		G	T		-1.96E-02	I	Y	2.39E-01	NA
rs2621370	1.65E-06	5.782982185		6	32768222			6	-0.0197725	0.00412579	T	G							NA/NA/NA/	NA/NA/NA/		G	T		-1.98E-02	I	Y	2.31E-01	NA
rs17499411	1.65E-06	5.781299106		6	32665002		1.128451	3b	-0.0258638	0.00539768	G	C							NA/NA/NA/	NA/NA/NA/		C	G		-2.59E-02	I	Y	1.17E-01	NA
rs72847158	1.66E-06	5.779429086		6	32664708			7	0.0258591	0.00539768	T	C							NA/NA/NA/	NA/NA/NA/		C	T		2.59E-02	I	Y	8.83E-01	NA
rs2523882	1.66E-06	5.779120809		6	31042217		0.004685	6	-0.0182193	0.00380311	T	C							NA/NA/NA/	31841/27764/6627/		C	T		-1.82E-02	I	Y	3.09E-01	NA
rs35900855	1.67E-06	5.778364107		6	32664038			6	-0.0258564	0.00539768	G	A							NA/NA/NA/	NA/NA/NA/		A	G		-2.59E-02	I	Y	1.17E-01	NA
rs67887332	1.67E-06	5.778301542		6	32664399			7	0.0258563	0.00539768	G	A							NA/NA/NA/	NA/NA/NA/		A	G		2.59E-02	I	Y	8.83E-01	NA
rs28525441	1.67E-06	5.778220743	LOC285419	4	124797910	intron		4	-0.0411433	0.00858901	T	C							NA/NA/NA/	NA/NA/NA/		C	T		-4.11E-02	I	Y	9.57E-01	NA
rs6923022	1.67E-06	5.778218137		6	32664289			5	-0.0258561	0.00539768	T	G							NA/NA/NA/	NA/NA/NA/		G	T		-2.59E-02	I	Y	1.17E-01	NA
rs66490218	1.67E-06	5.778012298		6	32668105			7	0.0258649	0.00539963	G	A							NA/NA/NA/	NA/NA/NA/		A	G		2.59E-02	I	Y	8.83E-01	NA
rs34724059	1.67E-06	5.777515041		6	32705152				-0.0167769	0.00350256	I	D							NA/NA/NA/	NA/NA/NA/		D	I		-1.68E-02	I	Y	5.53E-01	NA
rs9275729	1.68E-06	5.775925558		6	32688728			7	-0.019472	0.00406586	T	C							NA/NA/NA/	NA/NA/NA/		C	T		-1.95E-02	I	Y	7.55E-01	NA
rs57948366	1.68E-06	5.774398702	ACSL6	5	131317162	intron			0.019548	0.00408232	I	D							NA/NA/NA/	NA/NA/NA/		D	I		1.95E-02	I	Y	7.62E-01	NA
rs11609077	1.68E-06	5.773972658		12	68388684		0.092346	7	-0.0241193	0.00503717	C	A							NA/NA/NA/	NA/NA/NA/		A	C		-2.41E-02	I	Y	8.63E-01	NA
rs79685911	1.69E-06	5.773204255		6	32679053			7	0.0258319	0.00539524	T	A							NA/NA/NA/	NA/NA/NA/		A	T		2.58E-02	I	Y	8.83E-01	NA
rs72847183	1.69E-06	5.773139854		6	32669113			6	0.0258399	0.00539694	T	C							NA/NA/NA/	NA/NA/NA/		C	T		2.58E-02	I	Y	8.83E-01	NA
rs9275730	1.69E-06	5.772331782		6	32688730			7	-0.0194667	0.00406615	C	A							NA/NA/NA/	NA/NA/NA/		A	C		-1.95E-02	I	Y	7.55E-01	NA
rs114361720	1.69E-06	5.772198107		6	32664635			7	0.0258428	0.00539805	G	C							NA/NA/NA/	NA/NA/NA/		C	G		2.58E-02	I	Y	8.83E-01	NA
rs115255544	1.69E-06	5.771979687		6	32664628			7	-0.0258423	0.00539805	G	A							NA/NA/NA/	NA/NA/NA/		A	G		-2.58E-02	I	Y	1.17E-01	NA
rs75684586	1.69E-06	5.771889781		5	129885348			7	0.0247041	0.00516035	G	A							NA/NA/NA/	NA/NA/NA/		A	G		2.47E-02	I	Y	1.61E-01	NA
rs34694997	1.69E-06	5.771594508		6	32591416			3b	0.0230187	0.00480843	T	C							NA/NA/NA/	NA/NA/NA/		C	T		2.30E-02	I	Y	8.43E-01	NA
rs27421	1.70E-06	5.770732944		5	130743771		0.008884	6	-0.0206841	0.0043211	T	C							NA/NA/NA/	NA/NA/NA/		C	T		-2.07E-02	I	Y	2.02E-01	NA
rs35627435	1.70E-06	5.769142523		6	32591227			5	-0.0229707	0.00479954	G	C							NA/NA/NA/	NA/NA/NA/		C	G		-2.30E-02	I	Y	1.57E-01	NA
rs6876350	1.70E-06	5.768984311	CDC42SE2	5	130604109	intron		6	0.0204949	0.00428231	T	G							NA/NA/NA/	NA/NA/NA/		G	T		2.05E-02	I	Y	7.93E-01	NA
rs17427445	1.70E-06	5.768601778		6	32663764		0.651806	7	0.0258378	0.00539887	G	A							NA/NA/NA/	NA/NA/NA/		A	G		2.58E-02	I	Y	8.83E-01	NA
rs35472821	1.70E-06	5.7682909		6	32674529			7	0.0258406	0.00539962	G	C							NA/NA/NA/	NA/NA/NA/		C	G		2.58E-02	I	Y	8.83E-01	NA
rs35472814	1.71E-06	5.768013336		6	32659897			2b	0.0258312	0.0053978	T	C							NA/NA/NA/	NA/NA/NA/		C	T		2.58E-02	I	Y	8.83E-01	NA
rs112396255	1.71E-06	5.767870804		6	32591469			5	-0.0230744	0.00482179	G	A							NA/NA/NA/	NA/NA/NA/		A	G		-2.31E-02	I	Y	1.57E-01	NA
rs35332745	1.71E-06	5.767835178		6	32674225			6	0.0258404	0.00539981	T	C							NA/NA/NA/	NA/NA/NA/		C	T		2.58E-02	I	Y	8.83E-01	NA
rs10947332	1.71E-06	5.767364682		6	32677440		0.077305	6	0.0258156	0.00539488	G	A							NA/NA/NA/	693/11083/41936/		A	G		2.58E-02	I	Y	8.83E-01	NA
rs9275683	1.71E-06	5.767285892		6	32687329			6	0.0167138	0.00349284	G	A							NA/NA/NA/	NA/NA/NA/		A	G		1.67E-02	I	Y	4.45E-01	NA
rs150650855	1.71E-06	5.767021668		6	32591215				-0.0229629	0.00479888	I	D							NA/NA/NA/	NA/NA/NA/		D	I		-2.30E-02	I	Y	1.57E-01	NA
rs17206378	1.72E-06	5.765318242		6	32675161			6	-0.0258306	0.00539908	T	G							NA/NA/NA/	NA/NA/NA/		G	T		-2.58E-02	I	Y	1.17E-01	NA
rs17212525	1.72E-06	5.764534682		6	32665539			6	0.0259513	0.00542473	T	C							NA/NA/NA/	NA/NA/NA/		C	T		2.60E-02	I	Y	8.84E-01	NA
rs1468303	1.72E-06	5.764335226	RAPGEF6	5	130804400	intron		7	0.0206274	0.00431193	T	C							NA/NA/NA/	NA/NA/NA/		C	T		2.06E-02	I	Y	7.97E-01	NA
rs13157634	1.72E-06	5.764105587		5	130178748			6	-0.0171152	0.00357782	T	A							NA/NA/NA/	NA/NA/NA/		A	T		-1.71E-02	I	Y	3.96E-01	NA
rs114300451	1.72E-06	5.76374245		6	31234537			5	0.0289451	0.00605099	G	A							NA/NA/NA/	NA/NA/NA/		A	G		2.89E-02	I	Y	9.05E-01	NA
rs79018835	1.73E-06	5.762363281	RAPGEF6	5	130798461	intron		5	0.0206055	0.00430817	C	A							NA/NA/NA/	NA/NA/NA/		A	C		2.06E-02	I	Y	7.96E-01	NA
rs12125543	1.73E-06	5.761662791	SOX13	1	204058737	intron		4	0.0174007	0.00363837	G	C							NA/NA/NA/	NA/NA/NA/		C	G		1.74E-02	I	Y	3.46E-01	NA
rs200383850	1.74E-06	5.760560368			0				-0.0179447	0.00375251	I	D							NA/NA/NA/	NA/NA/NA/		D	I		-1.79E-02	I	Y	6.75E-01	NA
rs114948848	1.74E-06	5.76042026		6	32664797			6	-0.0273395	0.00571717	G	A							NA/NA/NA/	NA/NA/NA/		A	G		-2.73E-02	I	Y	1.09E-01	NA
rs116303320	1.74E-06	5.760257691		6	32664791			7	-0.0273391	0.00571718	T	C							NA/NA/NA/	NA/NA/NA/		C	T		-2.73E-02	I	Y	1.09E-01	NA
rs34388057	1.74E-06	5.75952314		6	32675951			7	-0.0258142	0.00539868	T	A							NA/NA/NA/	NA/NA/NA/		A	T		-2.58E-02	I	Y	1.17E-01	NA
rs115074443	1.74E-06	5.759338449		6	32664795			6	-0.0273401	0.00571792	T	C							NA/NA/NA/	NA/NA/NA/		C	T		-2.73E-02	I	Y	1.09E-01	NA
rs2158428	1.75E-06	5.757637494		5	130751481		0.016084	7	0.0206519	0.00431985	T	A							NA/NA/NA/	NA/NA/NA/		A	T		2.07E-02	I	Y	7.98E-01	NA
rs27708	1.75E-06	5.757560449		5	130743541		0.008895	7	-0.0206701	0.00432368	T	C							NA/NA/NA/	NA/NA/NA/		C	T		-2.07E-02	I	Y	2.02E-01	NA
rs6936204	1.75E-06	5.75746851		6	32217092		8.95878	1f	0.0177067	0.00370384	T	C							NA/NA/NA/	31127/30122/7950/		C	T		1.77E-02	I	Y	3.32E-01	NA
rs28753010	1.75E-06	5.756287458		6	31307031			7	-0.0184322	0.00385605	T	G							NA/NA/NA/	NA/NA/NA/		G	T		-1.84E-02	I	Y	4.46E-01	NA
rs12517604	1.76E-06	5.755584323		5	130748500			6	0.0206288	0.00431588	T	C							NA/NA/NA/	NA/NA/NA/		C	T		2.06E-02	I	Y	7.97E-01	NA
rs34492195	1.76E-06	5.755552164		6	32670833			6	0.0258448	0.00540716	G	A							NA/NA/NA/	NA/NA/NA/		A	G		2.58E-02	I	Y	8.84E-01	NA
rs555927	1.76E-06	5.754206119		5	131457754			6	0.0177271	0.00370929	G	C							NA/NA/NA/	NA/NA/NA/		C	G		1.77E-02	I	Y	6.37E-01	NA
rs75556352	1.76E-06	5.753942339		6	32696835			6	-0.0167263	0.00349997	G	A							NA/NA/NA/	NA/NA/NA/		A	G		-1.67E-02	I	Y	5.45E-01	NA
rs66795753	1.77E-06	5.752198522		6	32667381			7	0.0265714	0.00556099	G	C							NA/NA/NA/	NA/NA/NA/		C	G		2.66E-02	I	Y	8.87E-01	NA
rs309389	1.77E-06	5.751913881		4	123610706			7	-0.0231889	0.00485322	G	C							NA/NA/NA/	NA/NA/NA/		C	G		-2.32E-02	I	Y	1.56E-01	NA
rs3115574	1.78E-06	5.749784994		6	32217413			5	0.0176949	0.00370414	T	C							NA/NA/NA/	NA/NA/NA/		C	T		1.77E-02	I	Y	3.32E-01	NA
rs493829	1.78E-06	5.7495556	ACSL6	5	131297043	intron	0.036509	6	0.0192357	0.00402676	T	C							NA/NA/NA/	NA/NA/NA/		C	T		1.92E-02	I	Y	7.53E-01	NA
rs12122496	1.78E-06	5.749084989	SOX13	1	204058696	intron	1.800227	4	-0.0173799	0.00363845	G	A							NA/NA/NA/	NA/NA/NA/		A	G		-1.74E-02	I	Y	6.54E-01	NA
rs13412757	1.78E-06	5.748580807	LINC00299	2	8458080	intron		6	-0.0176881	0.00370315	G	A							NA/NA/NA/	NA/NA/NA/		A	G		-1.77E-02	I	Y	6.69E-01	NA
rs17427564	1.78E-06	5.748500484		6	32667067		3.57615	6	0.0257809	0.00539748	T	C							NA/NA/NA/	NA/NA/NA/		C	T		2.58E-02	I	Y	8.83E-01	NA
rs140251311	1.79E-06	5.746337365	RAD50	5	131955575	intron			-0.0242006	0.00506769	T	G							NA/NA/NA/	NA/NA/NA/		G	T		-2.42E-02	I	Y	8.18E-01	NA
rs36188641	1.79E-06	5.746017817		6	32666471			7	-0.0259333	0.0054307	G	A							NA/NA/NA/	NA/NA/NA/		A	G		-2.59E-02	I	Y	1.16E-01	NA
rs76753180	1.80E-06	5.744360912	RAPGEF6	5	130763701	intron		5	-0.0206778	0.00433084	T	A							NA/NA/NA/	NA/NA/NA/		A	T		-2.07E-02	I	Y	2.01E-01	NA
rs247005	1.81E-06	5.742074355	ACSL6	5	131342098	intron		7	-0.0168112	0.00352178	T	C							NA/NA/NA/	NA/NA/NA/		C	T		-1.68E-02	I	Y	4.28E-01	NA
rs35998847	1.81E-06	5.741590219		6	32666997			6	0.0257635	0.00539746	G	A							NA/NA/NA/	705/11100/41927/		A	G		2.58E-02	I	Y	8.83E-01	NA
rs6859469	1.82E-06	5.740836329	RAPGEF6	5	130962546	intron		6	0.020563	0.00430826	T	C							NA/NA/NA/	NA/NA/NA/		C	T		2.06E-02	I	Y	7.97E-01	NA
rs9276316	1.82E-06	5.740236545		6	32704943			7	-0.0166847	0.0034959	G	A							NA/NA/NA/	NA/NA/NA/		A	G		-1.67E-02	I	Y	5.54E-01	NA
rs12659474	1.82E-06	5.739442093	RAPGEF6	5	130801304	intron		7	0.0205808	0.00431257	T	C							NA/NA/NA/	NA/NA/NA/		C	T		2.06E-02	I	Y	7.97E-01	NA
rs9276317	1.82E-06	5.738989452		6	32704977			6	-0.0166827	0.00349591	T	C							NA/NA/NA/	NA/NA/NA/		C	T		-1.67E-02	I	Y	5.54E-01	NA
rs6818422	1.83E-06	5.738639575		4	123580882			6	-0.0227211	0.00476143	G	A							NA/NA/NA/	NA/NA/NA/		A	G		-2.27E-02	I	Y	1.58E-01	NA
rs9275345	1.83E-06	5.73829711		6	32667556			7	-0.0316383	0.00663035	T	C							NA/NA/NA/	NA/NA/NA/		C	T		-3.16E-02	I	Y	9.90E-02	NA
rs9276326	1.83E-06	5.737008159		6	32705295			7	0.0166765	0.00349529	T	A							NA/NA/NA/	NA/NA/NA/		A	T		1.67E-02	I	Y	4.46E-01	NA
rs35282906	1.83E-06	5.736873076		6	32657201			5	0.0257587	0.00539893	T	A							NA/NA/NA/	NA/NA/NA/		A	T		2.58E-02	I	Y	8.83E-01	NA
rs56184986	1.84E-06	5.736124958	NTM	11	131758170	intron		7	0.0318671	0.00667971	T	C							NA/NA/NA/	NA/NA/NA/		C	T		3.19E-02	I	Y	7.99E-02	NA
rs9266043	1.85E-06	5.733370892		6	31318630			5	-0.0179845	0.00377077	G	A							NA/NA/NA/	NA/NA/NA/		A	G		-1.80E-02	I	Y	6.94E-01	NA
rs17206210	1.85E-06	5.732842357		6	32665636			6	-0.0261907	0.00549161	T	C							NA/NA/NA/	NA/NA/NA/		C	T		-2.62E-02	I	Y	1.16E-01	NA
rs17206203	1.85E-06	5.732774282		6	32665633			6	-0.0261905	0.00549162	G	A							NA/NA/NA/	NA/NA/NA/		A	G		-2.62E-02	I	Y	1.16E-01	NA
rs17206196	1.85E-06	5.732760198		6	32665629			6	-0.0261905	0.00549162	T	G							NA/NA/NA/	NA/NA/NA/		G	T		-2.62E-02	I	Y	1.16E-01	NA
rs6534357	1.86E-06	5.731562448		4	123589353		0.05841	5	0.0227289	0.00476636	T	A							NA/NA/NA/	NA/NA/NA/		A	T		2.27E-02	I	Y	8.42E-01	NA
rs28619895	1.86E-06	5.731482871		4	123605075			7	0.0230174	0.0048269	G	A							NA/NA/NA/	NA/NA/NA/		A	G		2.30E-02	I	Y	8.45E-01	NA
rs925550	1.86E-06	5.731178742		4	123588526		0.05857	7	0.0227307	0.00476692	C	A							NA/NA/NA/	NA/NA/NA/		A	C		2.27E-02	I	Y	8.42E-01	NA
rs35725597	1.86E-06	5.730673889		6	32659112			7	-0.025734	0.005397	T	C							NA/NA/NA/	NA/NA/NA/		C	T		-2.57E-02	I	Y	1.17E-01	NA
rs66554074	1.86E-06	5.730066974	CSF2RB	22	37317029	intron			0.0165667	0.00347461	I	D							NA/NA/NA/	NA/NA/NA/		D	I		1.66E-02	I	Y	4.84E-01	NA
rs3135004	1.87E-06	5.728618478		6	32586420			7	-0.0225525	0.00473072	G	A							NA/NA/NA/	NA/NA/NA/		A	G		-2.26E-02	I	Y	8.16E-01	NA
rs140107817	1.87E-06	5.727332394	RAPGEF6	5	130798566	intron			0.0205577	0.00431281	I	D							NA/NA/NA/	NA/NA/NA/		D	I		2.06E-02	I	Y	7.97E-01	NA
rs3134994	1.87E-06	5.727098338		6	32637680			6	0.0206572	0.00433379	T	C							NA/NA/NA/	NA/NA/NA/		C	T		2.07E-02	I	Y	2.39E-01	NA
rs9276321	1.88E-06	5.726505649		6	32705023		0.431445	7	0.0166585	0.00349508	G	A							NA/NA/NA/	NA/NA/NA/		A	G		1.67E-02	I	Y	4.46E-01	NA
rs11242078	1.90E-06	5.720410615	RAPGEF6	5	130792035	intron	0.00125	7	-0.0205409	0.00431221	C	A							NA/NA/NA/	NA/NA/NA/		A	C		-2.05E-02	I	Y	2.03E-01	NA
rs111665670	1.91E-06	5.719833813		6	32567065			7	0.0295572	0.00620537	G	A							NA/NA/NA/	NA/NA/NA/		A	G		2.96E-02	I	Y	8.89E-01	NA
rs247000	1.91E-06	5.719608316	ACSL6	5	131346641	intron		5	-0.0168041	0.003528	T	C							NA/NA/NA/	NA/NA/NA/		C	T		-1.68E-02	I	Y	4.27E-01	NA
rs4706030	1.91E-06	5.719041674	RAPGEF6	5	130957486	intron		7	0.0205225	0.00430892	G	A							NA/NA/NA/	NA/NA/NA/		A	G		2.05E-02	I	Y	7.97E-01	NA
rs75002265	1.91E-06	5.718843865		6	32592931			4	-0.0237549	0.00498768	T	C							NA/NA/NA/	NA/NA/NA/		C	T		-2.38E-02	I	Y	1.54E-01	NA
rs247006	1.91E-06	5.718793859	ACSL6	5	131341377	intron		6	0.0167711	0.00352135	G	C							NA/NA/NA/	NA/NA/NA/		C	G		1.68E-02	I	Y	5.72E-01	NA
rs13174006	1.91E-06	5.717960509	RAPGEF6	5	130963473	intron		5	0.0205172	0.00430825	G	A							NA/NA/NA/	NA/NA/NA/		A	G		2.05E-02	I	Y	7.97E-01	NA
rs2857106	1.92E-06	5.717606762		6	32787570		0.745466	4	0.021254	0.00446312	T	C							NA/NA/NA/	2363/20796/46043/		C	T		2.13E-02	I	Y	8.15E-01	NA
rs28459060	1.92E-06	5.715986841	LOC285419	4	124752902	intron		5	0.0421091	0.00884387	G	A							NA/NA/NA/	NA/NA/NA/		A	G		4.21E-02	I	Y	4.06E-02	NA
rs3897530	1.92E-06	5.715747533	HLA-B	6	31323468	intron		2b	-0.0229999	0.00483062	T	G							NA/NA/NA/	NA/NA/NA/		G	T		-2.30E-02	I	Y	1.61E-01	NA
rs143972724	1.93E-06	5.715499333		6	32662993				0.0258124	0.00542146	I	D							NA/NA/NA/	NA/NA/NA/		D	I		2.58E-02	I	Y	8.84E-01	NA
rs739952	1.93E-06	5.71527833	RAPGEF6	5	130796568	intron	0.00125	6	-0.0205339	0.00431289	T	A							NA/NA/NA/	NA/NA/NA/		A	T		-2.05E-02	I	Y	2.03E-01	NA
rs7731071	1.93E-06	5.715246767		5	130973483		0.013838	4	0.0205186	0.00430969	G	A							NA/NA/NA/	NA/NA/NA/		A	G		2.05E-02	I	Y	7.97E-01	NA
rs10784665	1.93E-06	5.71483666		12	68400549			5	0.0239845	0.00503787	G	A							NA/NA/NA/	NA/NA/NA/		A	G		2.40E-02	I	Y	1.37E-01	NA
rs111246202	1.94E-06	5.712883832		6	32592968			4	0.0237554	0.0049907	G	A							NA/NA/NA/	NA/NA/NA/		A	G		2.38E-02	I	Y	8.46E-01	NA
rs58895212	1.94E-06	5.712084115	RAPGEF6	5	130797057	intron		5	0.0205243	0.00431222	C	A							NA/NA/NA/	NA/NA/NA/		A	C		2.05E-02	I	Y	7.97E-01	NA
rs74615740	1.94E-06	5.711381937		6	31321559			3a	0.0222934	0.00468424	C	A							NA/NA/NA/	NA/NA/NA/		A	C		2.23E-02	I	Y	8.25E-01	NA
rs75256987	1.95E-06	5.710982159		6	31321563			3a	-0.0222918	0.00468409	C	A							NA/NA/NA/	NA/NA/NA/		A	C		-2.23E-02	I	Y	1.75E-01	NA
rs113386354	1.95E-06	5.710634048	RAPGEF6	5	130797055	intron			-0.0205214	0.00431223	I	D							NA/NA/NA/	NA/NA/NA/		D	I		-2.05E-02	I	Y	2.03E-01	NA
rs17212546	1.95E-06	5.709035436		6	32665615			6	-0.0261024	0.00548582	T	C							NA/NA/NA/	NA/NA/NA/		C	T		-2.61E-02	I	Y	1.16E-01	NA
rs72672823	1.96E-06	5.706792183	LOC285419	4	124838444	intron		6	0.0399339	0.00839457	T	A							NA/NA/NA/	NA/NA/NA/		A	T		3.99E-02	I	Y	4.47E-02	NA
rs35343577	1.97E-06	5.706445205		6	32592843			5	-0.0236872	0.0049795	T	G							NA/NA/NA/	NA/NA/NA/		G	T		-2.37E-02	I	Y	1.54E-01	NA
rs11399617	1.98E-06	5.704327363	FNIP1	5	131128550	intron			0.0193807	0.00407504	I	D							NA/NA/NA/	NA/NA/NA/		D	I		1.94E-02	I	Y	7.50E-01	NA
rs13014133	1.98E-06	5.704054844		2	161751552		0.164702	7	-0.017475	0.00367443	T	C							NA/NA/NA/	5959/23837/23852/		C	T		-1.75E-02	I	Y	6.67E-01	NA
[truncated: 8,001 more rows]
