# Supplementary material for: GWAS of self-reported mosquito bite size, itch intensity and attractiveness to mosquitoes implicates immune-related predisposition loci
Source: Hum Mol Genet. 2017 Feb 11;26(7):1391–406. doi: 10.1093/hmg/ddx036 (PMC5390679; doi:10.1093/hmg/ddx036)
Supplement: Supplementary Data [file ddx036_Supp.zip › Itch intensity_bite size adjusted, females only.csv]

Probe ID	p-value	-log 10 p-value	RS Gene	Chromosome	Position	Exon/Intron	Recombination Rate	Regulome Score	Beta	Standard Error	Effect Allele	Other Allele	DIRECTION_OF_EFFECT	HWE_CONTROLS	ODDS_RATIO	HWE_CASES	HWE_TOTAL_STUDIES	MAF	GENOTYPE_COUNTS_CASES	GENOTYPE_COUNTS_CONTROLS	TOTAL_NUMBER_GENOTYPED	ALLELE1	ALLELE2	GOOD_CLUSTERING	EFFECT	GENOTYPED_IMPUTED	RSQ	dose.b.0	dose.b.1	HETISQ	HETPVAL	CI95LOW	CI95HIGH	IMPUTATION_COUNTS_CONTROLS	IMPUTATION_COUNTS_CASES	EAF
rs201452941	7.31E-12	11.13624901			0				-0.0399317	0.00582686	I	D							NA/NA/NA/	NA/NA/NA/		D	I		-3.99E-02	I	Y	5.22E-01	NA
rs111626885	7.32E-12	11.13571681		6	32656067				-0.0399302	0.00582679	I	D							NA/NA/NA/	NA/NA/NA/		D	I		-3.99E-02	I	Y	5.22E-01	NA
rs9282181	7.34E-12	11.13449095		6	32656067				-0.0399273	0.00582672	I	D							NA/NA/NA/	NA/NA/NA/		D	I		-3.99E-02	I	Y	5.22E-01	NA
rs2248116	8.61E-12	11.0649106	C5orf56	5	131804347	intron	0.039534	7	0.031564	0.00462198	C	A							NA/NA/NA/	NA/NA/NA/		A	C		3.16E-02	I	Y	4.13E-01	NA
rs11741255	8.96E-12	11.04767939	C5orf56	5	131811182	intron	7.382394	5	-0.0317105	0.0046473	G	A							NA/NA/NA/	NA/NA/NA/		A	G		-3.17E-02	I	Y	5.89E-01	NA
rs2522057	1.18E-11	10.92947083	C5orf56	5	131801947	intron	0.425485	1f	0.0311436	0.00459061	G	C							NA/NA/NA/	NA/NA/NA/		C	G		3.11E-02	I	Y	4.14E-01	NA
rs72797306	1.19E-11	10.92358532	C5orf56	5	131800750	intron		4	-0.0311257	0.0045893	G	C							NA/NA/NA/	NA/NA/NA/		C	G		-3.11E-02	I	Y	5.86E-01	NA
rs2706336	1.25E-11	10.90350015	C5orf56	5	131799961	intron	0.010028	4	0.0310911	0.00458873	T	C							NA/NA/NA/	NA/NA/NA/		C	T		3.11E-02	I	Y	4.14E-01	NA
rs2522052	1.36E-11	10.86707784	C5orf56	5	131798487	intron	0.071296	7	-0.0310232	0.00458692	T	C							NA/NA/NA/	NA/NA/NA/		C	T		-3.10E-02	I	Y	5.85E-01	NA
rs1548306	1.39E-11	10.85654176		6	32427179			6	-0.0332253	0.00491508	T	A							NA/NA/NA/	3594/6248/8472/		A	T		-3.32E-02	I	Y	6.86E-01	NA
rs2706396	1.42E-11	10.84865467	C5orf56	5	131796809	intron		4	-0.030991	0.00458633	C	A							NA/NA/NA/	NA/NA/NA/		A	C		-3.10E-02	I	Y	5.85E-01	NA
rs1612904	1.45E-11	10.83905152		6	32669018		1.143975	6	0.0320348	0.00474306	C	A							NA/NA/NA/	17826/19256/5540/		A	C		3.20E-02	I	Y	3.57E-01	NA
rs72797303	1.48E-11	10.82996723	C5orf56	5	131796163	intron		3a	-0.0311119	0.00460848	T	C							NA/NA/NA/	NA/NA/NA/		C	T		-3.11E-02	I	Y	5.88E-01	NA
rs9275596	1.53E-11	10.8158937		6	32681631		17.351218	6	-0.0319951	0.00474263	T	C							NA/NA/NA/	5539/19866/17994/		C	T		-3.20E-02	I	Y	6.43E-01	NA
rs3129721	1.70E-11	10.77041542		6	32676251			6	0.0319303	0.00474373	C	A							NA/NA/NA/	NA/NA/NA/		A	C		3.19E-02	I	Y	3.57E-01	NA
rs6866614	1.86E-11	10.73097767	C5orf56	5	131787137	intron	1.31749	5	-0.0309627	0.00460904	G	A							NA/NA/NA/	NA/NA/NA/		A	G		-3.10E-02	I	Y	5.84E-01	NA
rs1547422	1.90E-11	10.7208854		6	32427099			6	-0.0330144	0.00491693	G	C							NA/NA/NA/	NA/NA/NA/		C	G		-3.30E-02	I	Y	6.81E-01	NA
rs4705950	2.13E-11	10.6718835	C5orf56	5	131793286	intron	0.197496	4	0.0307305	0.00458805	T	C							NA/NA/NA/	NA/NA/NA/		C	T		3.07E-02	I	Y	4.15E-01	NA
rs146604341	2.19E-11	10.66008966	C5orf56	5	131786450	intron			0.0307243	0.00458984	I	D							NA/NA/NA/	NA/NA/NA/		D	I		3.07E-02	I	Y	4.15E-01	NA
rs11951091	2.37E-11	10.62495306	C5orf56	5	131786595	intron	4.99378	5	-0.0306565	0.00458784	G	A							NA/NA/NA/	NA/NA/NA/		A	G		-3.07E-02	I	Y	5.85E-01	NA
rs12515180	2.58E-11	10.58873562	C5orf56	5	131785684	intron	1.582005	6	0.0305915	0.00458651	T	C							NA/NA/NA/	NA/NA/NA/		C	T		3.06E-02	I	Y	4.15E-01	NA
rs2188962	2.59E-11	10.58710621	C5orf56	5	131770805	intron	0.117813	2a	0.0305335	0.0045782	T	C							NA/NA/NA/	14705/21209/7523/		C	T		3.05E-02	I	Y	4.18E-01	NA
rs12521868	2.72E-11	10.56470841	C5orf56	5	131784393	intron	2.056066	6	0.0305403	0.00458443	T	G							NA/NA/NA/	14826/21188/7425/		G	T		3.05E-02	I	Y	4.15E-01	NA
rs1794524	2.86E-11	10.54350339		6	32675902		0.075661	7	0.0316652	0.00475841	T	G							NA/NA/NA/	NA/NA/NA/		G	T		3.17E-02	I	Y	3.59E-01	NA
rs9268832	2.90E-11	10.53737743		6	32427789			1f	0.0307722	0.00462567	T	C							NA/NA/NA/	16239/20447/6727/		C	T		3.08E-02	I	Y	3.91E-01	NA
rs147386065	3.02E-11	10.52005346	C5orf56	5	131766763	intron			-0.0304521	0.0045816	I	D							NA/NA/NA/	NA/NA/NA/		D	I		-3.05E-02	I	Y	5.81E-01	NA
rs1050152	3.10E-11	10.50814545	SLC22A4	5	131676320	exon		6	0.0304006	0.00457662	T	C							NA/NA/NA/	14498/21285/7656/		C	T		3.04E-02	I	Y	4.21E-01	NA
rs17622378	3.25E-11	10.48806854	C5orf56	5	131778452	intron	0.317435	6	0.0304385	0.00458705	G	A							NA/NA/NA/	NA/NA/NA/		A	G		3.04E-02	I	Y	4.16E-01	NA
rs56399423	3.41E-11	10.46672122	SLC22A4	5	131672657	intron		7	-0.030341	0.00457736	T	C							NA/NA/NA/	NA/NA/NA/		C	T		-3.03E-02	I	Y	5.79E-01	NA
rs2706403	4.10E-11	10.38681487	C5orf56	5	131799012	intron		7	-0.0304404	0.00461131	G	A							NA/NA/NA/	NA/NA/NA/		A	G		-3.04E-02	I	Y	5.73E-01	NA
rs10900809	4.17E-11	10.3795256	IRF1	5	131826322	exon		4	-0.0308908	0.0046813	G	A							NA/NA/NA/	NA/NA/NA/		A	G		-3.09E-02	I	Y	6.30E-01	NA
rs11242115	4.37E-11	10.3594033	IRF1	5	131826413	exon		4	-0.0308576	0.00468115	G	C							NA/NA/NA/	5849/20410/16851/		C	G		-3.09E-02	I	Y	6.30E-01	NA
rs35260072	4.57E-11	10.33971049	SLC22A4	5	131630852	intron		4	0.0303883	0.00461468	C	A							NA/NA/NA/	NA/NA/NA/		A	C		3.04E-02	I	Y	4.20E-01	NA
rs736801	5.24E-11	10.2806107		5	131833599		0.629066	2b	0.0308005	0.0046917	T	C							NA/NA/NA/	NA/NA/NA/		C	T		3.08E-02	I	Y	3.71E-01	NA
rs17622656	5.78E-11	10.238445	IRF1	5	131820997	intron	0.001929	1f	-0.0306698	0.00468214	G	A							NA/NA/NA/	4490/15637/13252/		A	G		-3.07E-02	I	Y	6.30E-01	NA
rs17516457	6.74E-11	10.17113074		5	131590387		0.052014	4	-0.0301274	0.00461568	T	C							NA/NA/NA/	NA/NA/NA/		C	T		-3.01E-02	I	Y	5.95E-01	NA
rs111547866	1.27E-10	9.896131311		5	131564501			5	0.0293193	0.00455866	T	C							NA/NA/NA/	NA/NA/NA/		C	T		2.93E-02	I	Y	4.48E-01	NA
rs112688207	1.35E-10	9.870306886		5	131564636			7	0.0292736	0.00455796	T	C							NA/NA/NA/	NA/NA/NA/		C	T		2.93E-02	I	Y	4.48E-01	NA
rs9275109	1.41E-10	9.850522236		6	32649676			6	-0.0311044	0.00484827	T	G							NA/NA/NA/	NA/NA/NA/		G	T		-3.11E-02	I	Y	6.42E-01	NA
rs35388762	1.56E-10	9.808244471		5	131565961				-0.0291689	0.00455713	I	D							NA/NA/NA/	NA/NA/NA/		D	I		-2.92E-02	I	Y	5.52E-01	NA
rs199834894	1.60E-10	9.796116229			0				-0.0291612	0.00455897	I	D							NA/NA/NA/	NA/NA/NA/		D	I		-2.92E-02	I	Y	5.52E-01	NA
rs113823725	1.70E-10	9.770732944	P4HA2	5	131563501	exon		4	0.0290687	0.00455087	G	C							NA/NA/NA/	NA/NA/NA/		C	G		2.91E-02	I	Y	4.50E-01	NA
rs72793280	1.82E-10	9.740076584	P4HA2	5	131562900	exon		5	0.0290269	0.00455203	T	C							NA/NA/NA/	NA/NA/NA/		C	T		2.90E-02	I	Y	4.50E-01	NA
rs72793283	2.27E-10	9.644121484		5	131566941			6	-0.0287609	0.00453447	G	A							NA/NA/NA/	NA/NA/NA/		A	G		-2.88E-02	I	Y	5.49E-01	NA
rs11955347	2.31E-10	9.635599111		5	131567924		0.069426	6	-0.0287311	0.00453192	G	A							NA/NA/NA/	6780/16486/10107/		A	G		-2.87E-02	I	Y	5.49E-01	NA
rs4705926	2.63E-10	9.580627555	P4HA2	5	131561758	intron		5	0.0287662	0.0045515	T	C							NA/NA/NA/	NA/NA/NA/		C	T		2.88E-02	I	Y	4.53E-01	NA
rs7744304	2.69E-10	9.57046896		6	32425487			6	-0.0306011	0.0048446	T	G							NA/NA/NA/	NA/NA/NA/		G	T		-3.06E-02	I	Y	6.77E-01	NA
rs3104376	2.79E-10	9.553902631		6	32600003			7	0.0361827	0.00573361	T	C							NA/NA/NA/	NA/NA/NA/		C	T		3.62E-02	I	Y	2.15E-01	NA
rs4594848	2.88E-10	9.541205078		5	131586598		0.612783	1f	-0.0285784	0.00453186	C	A							NA/NA/NA/	7143/17306/10578/		A	C		-2.86E-02	I	Y	5.48E-01	NA
rs72793278	3.14E-10	9.502643183	P4HA2	5	131561372	intron		4	-0.0286766	0.00455739	C	A							NA/NA/NA/	NA/NA/NA/		A	C		-2.87E-02	I	Y	5.47E-01	NA
rs7701414	3.26E-10	9.486289769		5	131585958		0.120394	1f	0.0284888	0.00453175	G	A							NA/NA/NA/	NA/NA/NA/		A	G		2.85E-02	I	Y	4.52E-01	NA
rs3104394	3.36E-10	9.474011143		6	32667520			7	0.0420247	0.00668961	G	A							NA/NA/NA/	NA/NA/NA/		A	G		4.20E-02	I	Y	1.45E-01	NA
rs4705928	3.48E-10	9.458913985		5	131578637			7	0.0284427	0.00453149	T	C							NA/NA/NA/	NA/NA/NA/		C	T		2.84E-02	I	Y	4.52E-01	NA
rs3135002	3.55E-10	9.450338435		6	32668439			4	-0.0351303	0.0055997	C	A							NA/NA/NA/	NA/NA/NA/		A	C		-3.51E-02	I	Y	7.92E-01	NA
rs3844312	3.60E-10	9.443459909		5	131582356		0.0188	5	0.0284207	0.00453199	T	C							NA/NA/NA/	6558/1991/2217/		C	T		2.84E-02	I	Y	4.52E-01	NA
rs9268812	3.66E-10	9.437014008		6	32424568			6	-0.0303364	0.00483925	G	A							NA/NA/NA/	NA/NA/NA/		A	G		-3.03E-02	I	Y	6.77E-01	NA
rs9271376	3.67E-10	9.43535642		6	32587113			7	0.0326674	0.00521158	G	A							NA/NA/NA/	NA/NA/NA/		A	G		3.27E-02	I	Y	2.63E-01	NA
rs7763262	3.69E-10	9.433098408		6	32424882			6	0.0303263	0.00483873	T	C							NA/NA/NA/	15407/14394/3576/		C	T		3.03E-02	I	Y	3.23E-01	NA
rs10058655	3.75E-10	9.426064867		5	131570896		0.56864	5	0.0284073	0.00453437	T	A							NA/NA/NA/	NA/NA/NA/		A	T		2.84E-02	I	Y	4.51E-01	NA
rs10075801	3.86E-10	9.413098902	SLC22A4	5	131677642	intron		6	0.0283374	0.00452656	G	A							NA/NA/NA/	NA/NA/NA/		A	G		2.83E-02	I	Y	4.64E-01	NA
rs3129726	4.22E-10	9.374606255		6	32678206			7	0.0331544	0.00530777	G	A							NA/NA/NA/	NA/NA/NA/		A	G		3.32E-02	I	Y	2.41E-01	NA
rs11949055	4.31E-10	9.365030271		5	131576737			7	-0.0282924	0.0045319	T	C							NA/NA/NA/	NA/NA/NA/		C	T		-2.83E-02	I	Y	5.48E-01	NA
rs6863213	4.55E-10	9.342436492		5	131575932			6	0.0282551	0.00453184	T	C							NA/NA/NA/	NA/NA/NA/		C	T		2.83E-02	I	Y	4.52E-01	NA
rs3129771	4.56E-10	9.340711462		6	32597202			6	0.0393911	0.00631857	G	C							NA/NA/NA/	NA/NA/NA/		C	G		3.94E-02	I	Y	1.98E-01	NA
rs7769693	4.65E-10	9.332284682		6	32426458			5	0.0288203	0.0046252	T	G							NA/NA/NA/	NA/NA/NA/		G	T		2.88E-02	I	Y	4.01E-01	NA
rs6937545	4.68E-10	9.32960384		6	32418031			6	-0.0301195	0.00483446	C	A							NA/NA/NA/	3575/14378/15400/		A	C		-3.01E-02	I	Y	6.76E-01	NA
rs6937696	4.68E-10	9.329362716		6	32418018			7	-0.0301191	0.00483446	T	C							NA/NA/NA/	NA/NA/NA/		C	T		-3.01E-02	I	Y	6.76E-01	NA
rs9268766	4.69E-10	9.328909579		6	32418710		0.061548	6	0.0301212	0.00483493	C	A							NA/NA/NA/	NA/NA/NA/		A	C		3.01E-02	I	Y	3.24E-01	NA
rs72548053	4.70E-10	9.32797145		6	32418354				-0.0301184	0.00483474	I	D							NA/NA/NA/	NA/NA/NA/		D	I		-3.01E-02	I	Y	6.76E-01	NA
rs9271124	4.73E-10	9.32546677		6	32576846			6	-0.0394016	0.00632583	T	C							NA/NA/NA/	NA/NA/NA/		C	T		-3.94E-02	I	Y	8.01E-01	NA
rs9281828	4.86E-10	9.313742787		6	32418355				-0.0300969	0.00483527	I	D							NA/NA/NA/	NA/NA/NA/		D	I		-3.01E-02	I	Y	6.76E-01	NA
rs3134966	4.88E-10	9.311766217		6	32674298			7	0.0331109	0.00532012	T	C							NA/NA/NA/	NA/NA/NA/		C	T		3.31E-02	I	Y	2.43E-01	NA
rs9272328	5.09E-10	9.293259181		6	32604196			7	0.0401162	0.00645262	T	C							NA/NA/NA/	NA/NA/NA/		C	T		4.01E-02	I	Y	1.74E-01	NA
rs10058074	5.09E-10	9.293219083	LOC553103	5	131686146	intron	0.306398	6	-0.0281361	0.00452566	G	A							NA/NA/NA/	7149/16544/9640/		A	G		-2.81E-02	I	Y	5.36E-01	NA
rs7743415	5.18E-10	9.285313226		6	32425135		0.379454	6	-0.0286929	0.00461734	T	C							NA/NA/NA/	NA/NA/NA/		C	T		-2.87E-02	I	Y	6.00E-01	NA
rs10060615	5.40E-10	9.2679015	SLC22A5	5	131708877	intron		7	-0.0280919	0.00452521	T	C							NA/NA/NA/	NA/NA/NA/		C	T		-2.81E-02	I	Y	5.35E-01	NA
rs9272336	5.50E-10	9.259417061		6	32604264			7	-0.0400414	0.00645331	T	G							NA/NA/NA/	NA/NA/NA/		G	T		-4.00E-02	I	Y	8.27E-01	NA
rs112537099	5.51E-10	9.258797172		5	131591725			5	0.0281245	0.00453287	G	C							NA/NA/NA/	NA/NA/NA/		C	G		2.81E-02	I	Y	4.53E-01	NA
rs9268815	5.69E-10	9.244669496		6	32424677			7	-0.028616	0.00461591	T	A							NA/NA/NA/	NA/NA/NA/		A	T		-2.86E-02	I	Y	6.00E-01	NA
rs55722650	5.91E-10	9.228648469	PDLIM4	5	131607300	intron		4	0.0285034	0.00460205	T	C							NA/NA/NA/	NA/NA/NA/		C	T		2.85E-02	I	Y	4.09E-01	NA
rs4705849	6.04E-10	9.21905295	P4HA2	5	131559199	intron		5	-0.0285622	0.00461414	T	A							NA/NA/NA/	NA/NA/NA/		A	T		-2.86E-02	I	Y	5.46E-01	NA
rs7720230	6.04E-10	9.218643929		5	131592405			1f	-0.0280569	0.00453262	T	G							NA/NA/NA/	6834/16499/10036/		G	T		-2.81E-02	I	Y	5.47E-01	NA
rs9268686	6.40E-10	9.193776599		6	32415522			7	-0.028456	0.00460382	T	C							NA/NA/NA/	NA/NA/NA/		C	T		-2.85E-02	I	Y	6.00E-01	NA
rs2089855	6.68E-10	9.175257346		5	131573529		1.03807	1f	0.0279741	0.00453079	G	A							NA/NA/NA/	13090/21470/8865/		A	G		2.80E-02	I	Y	4.51E-01	NA
rs1634794	6.90E-10	9.161248479		6	31276314			5	-0.0287016	0.00465247	T	G							NA/NA/NA/	NA/NA/NA/		G	T		-2.87E-02	I	Y	4.48E-01	NA
rs3134995	7.01E-10	9.15420083		6	32672089		0.671192	7	0.0328996	0.00533517	T	C							NA/NA/NA/	NA/NA/NA/		C	T		3.29E-02	I	Y	2.39E-01	NA
rs4478449	7.03E-10	9.15314662		6	32571801			3a	-0.0395317	0.00641107	G	A							NA/NA/NA/	NA/NA/NA/		A	G		-3.95E-02	I	Y	8.21E-01	NA
rs4705938	7.15E-10	9.145963122	LOC553103	5	131694077	intron	0.00298	1f	-0.0278665	0.00452118	T	C							NA/NA/NA/	NA/NA/NA/		C	T		-2.79E-02	I	Y	5.33E-01	NA
rs9271125	7.23E-10	9.140827465		6	32576865			6	0.0390573	0.00633875	G	A							NA/NA/NA/	NA/NA/NA/		A	G		3.91E-02	I	Y	2.02E-01	NA
rs9271085	7.25E-10	9.139781815		6	32576152			4	0.0378876	0.00614931	T	C							NA/NA/NA/	NA/NA/NA/		C	T		3.79E-02	I	Y	1.70E-01	NA
rs9271126	7.25E-10	9.139533222		6	32576873			6	-0.0390411	0.00633662	T	G							NA/NA/NA/	NA/NA/NA/		G	T		-3.90E-02	I	Y	7.98E-01	NA
rs9268670	7.64E-10	9.116702048		6	32414287			6	0.0283028	0.00459995	T	C							NA/NA/NA/	NA/NA/NA/		C	T		2.83E-02	I	Y	4.00E-01	NA
rs11390203	7.70E-10	9.113462464		6	32672463				0.0326926	0.00531442	I	D							NA/NA/NA/	NA/NA/NA/		D	I		3.27E-02	I	Y	2.40E-01	NA
rs11950562	7.80E-10	9.108138197	SLC22A4	5	131652529	intron	0.028908	6	0.0278501	0.00452866	C	A							NA/NA/NA/	NA/NA/NA/		A	C		2.79E-02	I	Y	4.68E-01	NA
rs7754768	7.93E-10	9.100927303		6	32420179			6	-0.0283418	0.0046106	T	C							NA/NA/NA/	5400/15807/12135/		C	T		-2.83E-02	I	Y	6.00E-01	NA
rs9282195	8.04E-10	9.094565193		6	32668054				-0.0327977	0.00533749	I	D							NA/NA/NA/	NA/NA/NA/		D	I		-3.28E-02	I	Y	7.61E-01	NA
rs3135001	8.11E-10	9.090793365		6	32670136			7	0.0326396	0.00531297	T	C							NA/NA/NA/	NA/NA/NA/		C	T		3.26E-02	I	Y	2.40E-01	NA
rs200274489	8.17E-10	9.088041683			0				-0.0330119	0.00537425	I	D							NA/NA/NA/	NA/NA/NA/		D	I		-3.30E-02	I	Y	4.93E-01	NA
rs35506574	8.17E-10	9.087806118		6	31320870				-0.0330115	0.00537426	I	D							NA/NA/NA/	NA/NA/NA/		D	I		-3.30E-02	I	Y	4.93E-01	NA
6:31320871:T_TGA	8.21E-10	9.085509282			0				-0.0330198	0.00537635	I	D							NA/NA/NA/	NA/NA/NA/		D	I		-3.30E-02	I	Y	4.93E-01	NA
rs9268765	8.23E-10	9.084796512		6	32418579			6	-0.0283111	0.00461003	C	A							NA/NA/NA/	NA/NA/NA/		A	C		-2.83E-02	I	Y	6.00E-01	NA
rs2647040	8.24E-10	9.084185066		6	32667280		2.217332	6	-0.0286765	0.0046697	G	A							NA/NA/NA/	6147/19861/15796/		A	G		-2.87E-02	I	Y	6.16E-01	NA
rs7775108	8.25E-10	9.083570267		6	32420238			7	0.0283212	0.00461202	T	C							NA/NA/NA/	NA/NA/NA/		C	T		2.83E-02	I	Y	4.00E-01	NA
rs9268796	8.48E-10	9.071569836		6	32421329			7	0.0284669	0.00463906	T	G							NA/NA/NA/	NA/NA/NA/		G	T		2.85E-02	I	Y	4.04E-01	NA
rs9264960	8.55E-10	9.068189853		6	31276396			5	-0.0287536	0.00468672	T	C							NA/NA/NA/	NA/NA/NA/		C	T		-2.88E-02	I	Y	4.42E-01	NA
rs9264961	8.57E-10	9.066980666		6	31276397			5	0.0287521	0.00468681	G	A							NA/NA/NA/	NA/NA/NA/		A	G		2.88E-02	I	Y	5.58E-01	NA
rs12521097	8.93E-10	9.049129575		5	131575338		0.772525	7	-0.0277348	0.00452582	G	A							NA/NA/NA/	7200/16623/9530/		A	G		-2.77E-02	I	Y	5.34E-01	NA
rs3129781	9.00E-10	9.045584772		6	32648500			7	-0.0443849	0.00724435	T	G							NA/NA/NA/	NA/NA/NA/		G	T		-4.44E-02	I	Y	8.64E-01	NA
rs2858310	9.19E-10	9.0367067		6	32668323		7.37625	1f	0.0285953	0.00466971	G	A							NA/NA/NA/	NA/NA/NA/		A	G		2.86E-02	I	Y	3.84E-01	NA
rs2647046	9.20E-10	9.036339175		6	32668336		7.327948	1b	-0.0285947	0.00466971	C	A							NA/NA/NA/	NA/NA/NA/		A	C		-2.86E-02	I	Y	6.16E-01	NA
rs72795121	9.31E-10	9.031020932	SLC22A4	5	131638324	intron		5	-0.0278074	0.00454259	T	A							NA/NA/NA/	NA/NA/NA/		A	T		-2.78E-02	I	Y	5.37E-01	NA
rs2858309	9.38E-10	9.027653192		6	32668713			5	-0.0285791	0.0046696	G	C							NA/NA/NA/	NA/NA/NA/		C	G		-2.86E-02	I	Y	6.16E-01	NA
rs9270917	9.55E-10	9.019892956		6	32572294			4	-0.0389013	0.00635912	T	G							NA/NA/NA/	NA/NA/NA/		G	T		-3.89E-02	I	Y	8.25E-01	NA
rs17622208	9.57E-10	9.018995495	SLC22A5	5	131717050	intron	0.140814	6	-0.0276418	0.0045188	G	A							NA/NA/NA/	9555/21636/12248/		A	G		-2.76E-02	I	Y	5.31E-01	NA
rs9268671	1.01E-09	8.996668741		6	32414290			6	-0.0297065	0.00486286	G	A							NA/NA/NA/	NA/NA/NA/		A	G		-2.97E-02	I	Y	6.87E-01	NA
rs2856717	1.09E-09	8.962940217		6	32670308		0.998637	6	-0.0284701	0.00466996	G	A							NA/NA/NA/	6383/20541/16509/		A	G		-2.85E-02	I	Y	6.16E-01	NA
rs2858305	1.09E-09	8.962872431		6	32670464		0.960533	6	-0.02847	0.00466995	T	G							NA/NA/NA/	6381/20514/16498/		G	T		-2.85E-02	I	Y	6.16E-01	NA
rs2647051	1.09E-09	8.961852932		6	32670897		0.98084	6	0.0284698	0.00467021	T	C							NA/NA/NA/	NA/NA/NA/		C	T		2.85E-02	I	Y	3.84E-01	NA
rs9271082	1.11E-09	8.955260385		6	32576086			5	0.0376196	0.00617361	T	C							NA/NA/NA/	NA/NA/NA/		C	T		3.76E-02	I	Y	1.72E-01	NA
rs3135190	1.12E-09	8.949674389		6	32667946			6	0.0323925	0.00531761	T	G							NA/NA/NA/	NA/NA/NA/		G	T		3.24E-02	I	Y	2.41E-01	NA
rs3134968	1.16E-09	8.934644399		6	32674059			7	-0.0341594	0.00561277	G	A							NA/NA/NA/	NA/NA/NA/		A	G		-3.42E-02	I	Y	7.85E-01	NA
rs9268781	1.17E-09	8.93288821		6	32420497			7	0.0298679	0.00490815	T	C							NA/NA/NA/	NA/NA/NA/		C	T		2.99E-02	I	Y	3.45E-01	NA
rs2856699	1.18E-09	8.92918664		6	32671765			7	-0.0284127	0.00467006	G	A							NA/NA/NA/	NA/NA/NA/		A	G		-2.84E-02	I	Y	6.16E-01	NA
rs9275521	1.18E-09	8.928773609		6	32674952		3.57128	6	0.0284143	0.00467045	T	C							NA/NA/NA/	NA/NA/NA/		C	T		2.84E-02	I	Y	3.84E-01	NA
rs9264962	1.19E-09	8.923701885		6	31276435			5	0.0322444	0.00530163	G	C							NA/NA/NA/	NA/NA/NA/		C	G		3.22E-02	I	Y	2.53E-01	NA
rs9276421	1.21E-09	8.918397088	HLA-DQA2	6	32710829	intron		7	-0.0295557	0.00486112	G	A							NA/NA/NA/	NA/NA/NA/		A	G		-2.96E-02	I	Y	4.93E-01	NA
rs2856723	1.21E-09	8.916217974		6	32667762			6	-0.0284435	0.00467882	G	A							NA/NA/NA/	NA/NA/NA/		A	G		-2.84E-02	I	Y	6.15E-01	NA
rs8084	1.30E-09	8.885178924	HLA-DRA	6	32411035	exon	0.874393	1f	-0.027778	0.00457799	C	A							NA/NA/NA/	5987/15995/11369/		A	C		-2.78E-02	I	Y	5.80E-01	NA
rs9268659	1.31E-09	8.883814138	HLA-DRA	6	32410941	intron	0.913994	1f	0.0277758	0.00457801	T	C							NA/NA/NA/	NA/NA/NA/		C	T		2.78E-02	I	Y	4.20E-01	NA
rs9271956	1.31E-09	8.882639202		6	32597313			6	0.0379151	0.00624961	T	C							NA/NA/NA/	NA/NA/NA/		C	T		3.79E-02	I	Y	1.69E-01	NA
rs4947345	1.33E-09	8.877492505		6	32678260			7	0.0283293	0.00467103	T	A							NA/NA/NA/	NA/NA/NA/		A	T		2.83E-02	I	Y	3.84E-01	NA
rs7755283	1.42E-09	8.849077854		6	32420512			7	-0.0297079	0.00490686	T	C							NA/NA/NA/	NA/NA/NA/		C	T		-2.97E-02	I	Y	6.57E-01	NA
rs9275573	1.49E-09	8.826044924		6	32679146		2.189009	7	-0.0280156	0.0046339	G	C							NA/NA/NA/	NA/NA/NA/		C	G		-2.80E-02	I	Y	5.85E-01	NA
rs9270880	1.60E-09	8.796754916		6	32571659			6	-0.0391757	0.0064915	T	G							NA/NA/NA/	NA/NA/NA/		G	T		-3.92E-02	I	Y	8.12E-01	NA
rs2002779	1.70E-09	8.768387707		6	32601684			7	0.037967	0.00630226	T	G							NA/NA/NA/	NA/NA/NA/		G	T		3.80E-02	I	Y	1.67E-01	NA
rs11242109	1.73E-09	8.762313029	SLC22A4	5	131677047	intron		7	0.0272001	0.00451672	T	G							NA/NA/NA/	NA/NA/NA/		G	T		2.72E-02	I	Y	4.73E-01	NA
rs1005599	1.75E-09	8.757264822		6	31276447			5	0.0321856	0.00534626	G	C							NA/NA/NA/	NA/NA/NA/		C	G		3.22E-02	I	Y	2.47E-01	NA
rs9272410	1.76E-09	8.75384377		6	32604969			2b	-0.0401403	0.00666901	G	A							NA/NA/NA/	NA/NA/NA/		A	G		-4.01E-02	I	Y	8.30E-01	NA
rs2856722	1.78E-09	8.750205051		6	32667958			7	-0.0281784	0.00468268	G	A							NA/NA/NA/	NA/NA/NA/		A	G		-2.82E-02	I	Y	6.14E-01	NA
rs11242103	1.79E-09	8.746354317		5	131404093		0.980128	7	0.0280182	0.00465717	G	C							NA/NA/NA/	NA/NA/NA/		C	G		2.80E-02	I	Y	3.86E-01	NA
rs2631367	1.80E-09	8.745050923	SLC22A5	5	131705458	exon		4	-0.0271646	0.00451566	G	C							NA/NA/NA/	9579/21621/11478/		C	G		-2.72E-02	I	Y	5.27E-01	NA
rs9271025	1.83E-09	8.737499076		6	32574990			7	0.0371774	0.00618301	T	C							NA/NA/NA/	NA/NA/NA/		C	T		3.72E-02	I	Y	1.77E-01	NA
rs4577793	1.85E-09	8.733570728		6	32422722			7	0.0281955	0.00469037	T	C							NA/NA/NA/	NA/NA/NA/		C	T		2.82E-02	I	Y	4.16E-01	NA
rs3104380	1.89E-09	8.724048619		6	32599042			6	-0.0378363	0.00629785	T	G							NA/NA/NA/	NA/NA/NA/		G	T		-3.78E-02	I	Y	8.32E-01	NA
rs2247179	1.90E-09	8.721461314		6	31266952			6	0.0317821	0.00529098	T	A							NA/NA/NA/	NA/NA/NA/		A	T		3.18E-02	I	Y	2.65E-01	NA
rs66868675	1.94E-09	8.711965515		6	32660808				-0.033591	0.00559543	I	D							NA/NA/NA/	NA/NA/NA/		D	I		-3.36E-02	I	Y	7.86E-01	NA
rs1634791	2.02E-09	8.694633581		6	31276777			5	-0.028679	0.00478238	G	A							NA/NA/NA/	NA/NA/NA/		A	G		-2.87E-02	I	Y	6.11E-01	NA
rs1005598	2.02E-09	8.694597034		6	31276760			5	0.0286784	0.00478228	T	C							NA/NA/NA/	NA/NA/NA/		C	T		2.87E-02	I	Y	3.89E-01	NA
rs7774434	2.08E-09	8.681719572		6	32657578		1.631712	1f	0.0276714	0.00461807	T	C							NA/NA/NA/	6497/20216/16530/		C	T		2.77E-02	I	Y	6.16E-01	NA
rs9268783	2.17E-09	8.663098191		6	32420715			7	0.0277635	0.00463886	T	C							NA/NA/NA/	NA/NA/NA/		C	T		2.78E-02	I	Y	4.07E-01	NA
rs3104379	2.23E-09	8.651839277		6	32599114			6	-0.037584	0.00628414	T	G							NA/NA/NA/	NA/NA/NA/		G	T		-3.76E-02	I	Y	8.38E-01	NA
rs3135461	2.24E-09	8.650376729		6	32680122			6	0.0323965	0.00541727	G	A							NA/NA/NA/	4363/2097/1521/		A	G		3.24E-02	I	Y	2.28E-01	NA
rs9282209	2.25E-09	8.648493577		6	32679750				-0.028213	0.00471828	I	D							NA/NA/NA/	NA/NA/NA/		D	I		-2.82E-02	I	Y	5.54E-01	NA
rs9272458	2.29E-09	8.640739532	HLA-DQA1	6	32605558	intron		7	0.0404458	0.00676735	G	A							NA/NA/NA/	NA/NA/NA/		A	G		4.04E-02	I	Y	1.66E-01	NA
rs2858318	2.32E-09	8.634221958		6	32661302			6	0.0279157	0.00467275	T	G							NA/NA/NA/	NA/NA/NA/		G	T		2.79E-02	I	Y	3.90E-01	NA
rs3104370	2.43E-09	8.614388365		6	32602341			7	0.0374261	0.0062725	G	A							NA/NA/NA/	NA/NA/NA/		A	G		3.74E-02	I	Y	1.63E-01	NA
rs2006164	2.45E-09	8.611577284	HLA-DQB2	6	32728989	intron		5	0.0295023	0.00494537	G	A							NA/NA/NA/	NA/NA/NA/		A	G		2.95E-02	I	Y	5.40E-01	NA
rs3104386	2.54E-09	8.595837051		6	32596937			7	-0.0371398	0.00623181	T	G							NA/NA/NA/	NA/NA/NA/		G	T		-3.71E-02	I	Y	8.34E-01	NA
rs9276189	2.56E-09	8.591358159		6	32699325		1.410429	1f	-0.0417816	0.00701264	G	A							NA/NA/NA/	NA/NA/NA/		A	G		-4.18E-02	I	Y	8.80E-01	NA
rs9270815	2.66E-09	8.57592566		6	32569859			7	-0.0389556	0.00654473	G	A							NA/NA/NA/	NA/NA/NA/		A	G		-3.90E-02	I	Y	8.42E-01	NA
rs4367411	2.67E-09	8.573988383		6	32571929			3a	-0.038249	0.00642681	T	C							NA/NA/NA/	NA/NA/NA/		C	T		-3.82E-02	I	Y	8.30E-01	NA
rs3134969	2.69E-09	8.570401122		6	32674027			7	-0.0339533	0.00570632	G	C							NA/NA/NA/	NA/NA/NA/		C	G		-3.40E-02	I	Y	7.86E-01	NA
rs3763327	2.69E-09	8.569673346		6	32413830		1.065985	6	0.0276513	0.00464738	G	C							NA/NA/NA/	NA/NA/NA/		C	G		2.77E-02	I	Y	3.84E-01	NA
rs9270928	2.70E-09	8.568821253		6	32572461			4	-0.0374078	0.00628752	T	G							NA/NA/NA/	NA/NA/NA/		G	T		-3.74E-02	I	Y	8.38E-01	NA
rs200838	2.71E-09	8.566998659	SLC22A5	5	131710399	intron		7	-0.0268599	0.00451514	C	A							NA/NA/NA/	NA/NA/NA/		A	C		-2.69E-02	I	Y	5.26E-01	NA
rs2856668	2.72E-09	8.56569942		6	32663606			7	0.0277079	0.00465808	G	C							NA/NA/NA/	NA/NA/NA/		C	G		2.77E-02	I	Y	3.87E-01	NA
rs2647001	2.72E-09	8.565614752		6	32665086			5	-0.0277287	0.0046616	T	C							NA/NA/NA/	NA/NA/NA/		C	T		-2.77E-02	I	Y	6.13E-01	NA
rs3104391	2.73E-09	8.563609925		6	32594901			7	0.0389252	0.00654473	T	C							NA/NA/NA/	NA/NA/NA/		C	T		3.89E-02	I	Y	1.58E-01	NA
rs9270994	2.77E-09	8.557404226		6	32574250			7	0.0363824	0.0061196	T	C							NA/NA/NA/	NA/NA/NA/		C	T		3.64E-02	I	Y	1.60E-01	NA
rs9270986	2.77E-09	8.557380715		6	32574060		1.290982	6	-0.0363818	0.00611951	C	A							NA/NA/NA/	1202/11545/30657/		A	C		-3.64E-02	I	Y	8.40E-01	NA
rs1634789	2.77E-09	8.556838751		6	31277087			2b	0.0283481	0.00476839	G	A							NA/NA/NA/	4102/3705/1961/		A	G		2.83E-02	I	Y	3.91E-01	NA
rs9270997	2.78E-09	8.556081762		6	32574374			7	0.0363867	0.00612084	G	A							NA/NA/NA/	NA/NA/NA/		A	G		3.64E-02	I	Y	1.60E-01	NA
rs2647016	2.81E-09	8.55161527		6	32663925		0.648454	6	0.0276835	0.00465813	C	A							NA/NA/NA/	NA/NA/NA/		A	C		2.77E-02	I	Y	3.87E-01	NA
rs9271062	2.81E-09	8.551511655		6	32575575			3a	0.0364688	0.00613642	T	A							NA/NA/NA/	NA/NA/NA/		A	T		3.65E-02	I	Y	1.61E-01	NA
rs9271055	2.81E-09	8.550978506		6	32575369			1d	-0.0363966	0.00612449	T	G							NA/NA/NA/	903/8844/23610/		G	T		-3.64E-02	I	Y	8.40E-01	NA
rs11739135	2.82E-09	8.550452181		5	131733397		0.076606	1f	-0.0273485	0.0046021	G	C							NA/NA/NA/	7038/20967/15433/		C	G		-2.73E-02	I	Y	5.97E-01	NA
rs2856670	2.82E-09	8.550052847		6	32662904			7	0.0277048	0.00466218	G	C							NA/NA/NA/	NA/NA/NA/		C	G		2.77E-02	I	Y	3.87E-01	NA
rs9271056	2.83E-09	8.548170598		6	32575378			4	0.0363908	0.00612461	T	C							NA/NA/NA/	NA/NA/NA/		C	T		3.64E-02	I	Y	1.61E-01	NA
rs9271061	2.85E-09	8.544632777		6	32575544			4	-0.0364369	0.00613374	T	A							NA/NA/NA/	NA/NA/NA/		A	T		-3.64E-02	I	Y	8.40E-01	NA
rs2631360	2.85E-09	8.544409099	SLC22A5	5	131707429	intron		1f	0.0268223	0.00451529	G	A							NA/NA/NA/	NA/NA/NA/		A	G		2.68E-02	I	Y	4.74E-01	NA
rs2646998	2.92E-09	8.535248226		6	32665367		2.940207	7	0.027662	0.00465937	T	G							NA/NA/NA/	NA/NA/NA/		G	T		2.77E-02	I	Y	3.87E-01	NA
rs9276434	2.94E-09	8.531212689	HLA-DQA2	6	32712666	intron		5	-0.0415594	0.00700203	T	C							NA/NA/NA/	NA/NA/NA/		C	T		-4.16E-02	I	Y	8.79E-01	NA
rs12517950	2.94E-09	8.531118255		5	131731326			6	0.0273171	0.00460248	G	A							NA/NA/NA/	NA/NA/NA/		A	G		2.73E-02	I	Y	4.03E-01	NA
rs2858328	2.97E-09	8.527269872		6	32658911			6	-0.0279731	0.00471416	T	C							NA/NA/NA/	NA/NA/NA/		C	T		-2.80E-02	I	Y	6.03E-01	NA
rs9271080	2.99E-09	8.52429831		6	32576076			5	-0.0366863	0.00618372	T	C							NA/NA/NA/	NA/NA/NA/		C	T		-3.67E-02	I	Y	8.31E-01	NA
rs2647012	3.00E-09	8.523235013		6	32664458		0.642486	6	0.0276338	0.00465818	T	C							NA/NA/NA/	4040/5151/1625/		C	T		2.76E-02	I	Y	3.87E-01	NA
rs9268668	3.00E-09	8.523158231		6	32413889			7	0.0277586	0.00467924	C	A							NA/NA/NA/	NA/NA/NA/		A	C		2.78E-02	I	Y	3.72E-01	NA
rs2647013	3.00E-09	8.523155334		6	32664284		0.642865	5	-0.0276337	0.00465818	G	C							NA/NA/NA/	NA/NA/NA/		C	G		-2.76E-02	I	Y	6.13E-01	NA
rs2647022	3.00E-09	8.523068429		6	32663004			6	-0.0276523	0.00466134	G	A							NA/NA/NA/	NA/NA/NA/		A	G		-2.77E-02	I	Y	6.13E-01	NA
rs2647003	3.03E-09	8.518976101		6	32664880		0.670259	1f	0.0276266	0.00465822	T	G							NA/NA/NA/	12596/15796/4977/		G	T		2.76E-02	I	Y	3.87E-01	NA
rs2856666	3.03E-09	8.518973232		6	32665285			7	-0.0276306	0.00465891	T	G							NA/NA/NA/	NA/NA/NA/		G	T		-2.76E-02	I	Y	6.13E-01	NA
rs2856725	3.06E-09	8.514822492		6	32666738		3.896841	6	-0.0276289	0.00465985	T	C							NA/NA/NA/	6480/20586/16351/		C	T		-2.76E-02	I	Y	6.13E-01	NA
rs2858324	3.09E-09	8.510628003		6	32660375		0.336791	6	-0.0276216	0.00465987	G	A							NA/NA/NA/	6459/20562/16344/		A	G		-2.76E-02	I	Y	6.13E-01	NA
rs2856727	3.11E-09	8.507446334		6	32666397			7	-0.0276161	0.00465988	T	C							NA/NA/NA/	NA/NA/NA/		C	T		-2.76E-02	I	Y	6.13E-01	NA
rs9271155	3.13E-09	8.504100602		6	32577586			2b	0.0365945	0.00617621	G	A							NA/NA/NA/	NA/NA/NA/		A	G		3.66E-02	I	Y	1.63E-01	NA
rs11746555	3.18E-09	8.497794181	SLC22A5	5	131727033	intron	0.272559	7	-0.0272673	0.00460387	G	A							NA/NA/NA/	5385/16094/11898/		A	G		-2.73E-02	I	Y	5.97E-01	NA
rs9271093	3.18E-09	8.497273893		6	32576341			3a	0.0363758	0.00614198	G	A							NA/NA/NA/	NA/NA/NA/		A	G		3.64E-02	I	Y	1.61E-01	NA
rs35403253	3.27E-09	8.485100439	FNIP1	5	131080960	intron		6	0.028721	0.00485326	T	C							NA/NA/NA/	NA/NA/NA/		C	T		2.87E-02	I	Y	3.66E-01	NA
rs3134975	3.28E-09	8.483659011		6	32652581		1.509813	6	0.0318339	0.00537976	T	C							NA/NA/NA/	19417/15959/2535/		C	T		3.18E-02	I	Y	2.55E-01	NA
rs9271256	3.31E-09	8.480136582		6	32580411			7	-0.0363302	0.00614101	G	A							NA/NA/NA/	NA/NA/NA/		A	G		-3.63E-02	I	Y	8.40E-01	NA
rs1966001	3.31E-09	8.480044754		6	32581782			7	-0.0363903	0.00615119	T	C							NA/NA/NA/	NA/NA/NA/		C	T		-3.64E-02	I	Y	8.40E-01	NA
rs2395515	3.33E-09	8.477381041		6	32580637			7	-0.036325	0.00614121	T	C							NA/NA/NA/	NA/NA/NA/		C	T		-3.63E-02	I	Y	8.40E-01	NA
rs9271161	3.33E-09	8.47727285		6	32577713			2a	0.0363026	0.00613747	T	C							NA/NA/NA/	NA/NA/NA/		C	T		3.63E-02	I	Y	1.60E-01	NA
rs9271191	3.34E-09	8.476045538		6	32578449			7	0.0363015	0.00613777	T	C							NA/NA/NA/	NA/NA/NA/		C	T		3.63E-02	I	Y	1.60E-01	NA
rs9271203	3.35E-09	8.474540543		6	32578885			4	0.0363	0.0061381	T	C							NA/NA/NA/	NA/NA/NA/		C	T		3.63E-02	I	Y	1.60E-01	NA
rs3129749	3.36E-09	8.474210401		6	32581333			5	0.0363227	0.00614208	G	A							NA/NA/NA/	NA/NA/NA/		A	G		3.63E-02	I	Y	1.60E-01	NA
rs3129750	3.36E-09	8.473783532		6	32581515			5	0.036322	0.00614212	G	A							NA/NA/NA/	NA/NA/NA/		A	G		3.63E-02	I	Y	1.60E-01	NA
rs9275565	3.36E-09	8.473744746		6	32677938		0.08008	7	0.0273489	0.00462476	T	C							NA/NA/NA/	NA/NA/NA/		C	T		2.73E-02	I	Y	4.11E-01	NA
rs9271152	3.41E-09	8.467652087		6	32577531			4	0.0363815	0.00615461	T	G							NA/NA/NA/	NA/NA/NA/		G	T		3.64E-02	I	Y	1.60E-01	NA
rs9271222	3.45E-09	8.462261477		6	32579365			6	-0.0409633	0.0069321	T	C							NA/NA/NA/	NA/NA/NA/		C	T		-4.10E-02	I	Y	8.46E-01	NA
rs9271466	3.45E-09	8.461609774		6	32588606			6	-0.0365976	0.00619357	G	C							NA/NA/NA/	NA/NA/NA/		C	G		-3.66E-02	I	Y	8.35E-01	NA
rs11748193	3.47E-09	8.459590432	SLC22A5	5	131725329	intron	0.238026	1f	-0.0272079	0.00460511	T	A							NA/NA/NA/	NA/NA/NA/		A	T		-2.72E-02	I	Y	5.97E-01	NA
rs7735891	3.50E-09	8.455846346	PDLIM4	5	131597005	intron		4	0.026774	0.00453275	T	C							NA/NA/NA/	NA/NA/NA/		C	T		2.68E-02	I	Y	4.56E-01	NA
rs9275516	3.58E-09	8.446141236		6	32674643		4.734562	6	-0.0272968	0.00462416	G	A							NA/NA/NA/	NA/NA/NA/		A	G		-2.73E-02	I	Y	5.90E-01	NA
rs1469149	3.59E-09	8.445193564		5	131408842			5	0.0272999	0.00462496	C	A							NA/NA/NA/	10787/15609/5224/		A	C		2.73E-02	I	Y	3.97E-01	NA
rs9275577	3.59E-09	8.444379636		6	32679345			6	-0.0275484	0.00466729	T	A							NA/NA/NA/	NA/NA/NA/		A	T		-2.75E-02	I	Y	5.68E-01	NA
rs9275517	3.60E-09	8.443605825		6	32674649		4.21182	7	-0.0272901	0.00462377	G	A							NA/NA/NA/	NA/NA/NA/		A	G		-2.73E-02	I	Y	5.90E-01	NA
rs2227139	3.61E-09	8.442136847		6	32413459		0.801608	1f	0.0274187	0.00464599	G	A							NA/NA/NA/	16585/20260/6487/		A	G		2.74E-02	I	Y	3.84E-01	NA
rs9275524	3.64E-09	8.438307233		6	32675109		0.394122	6	0.0272667	0.00462138	T	C							NA/NA/NA/	NA/NA/NA/		C	T		2.73E-02	I	Y	4.10E-01	NA
rs9275514	3.66E-09	8.436178495		6	32674566			6	0.0275319	0.00466697	T	A							NA/NA/NA/	NA/NA/NA/		A	T		2.75E-02	I	Y	4.17E-01	NA
rs9275515	3.66E-09	8.436037423		6	32674573			6	0.0275316	0.00466696	T	C							NA/NA/NA/	NA/NA/NA/		C	T		2.75E-02	I	Y	4.17E-01	NA
rs9271525	3.69E-09	8.433551901		6	32589842			6	0.0363809	0.00616802	G	A							NA/NA/NA/	NA/NA/NA/		A	G		3.64E-02	I	Y	1.61E-01	NA
rs2213584	3.75E-09	8.426268789		6	32413259			4	-0.0273912	0.00464609	G	A							NA/NA/NA/	4968/15651/12763/		A	G		-2.74E-02	I	Y	6.16E-01	NA
rs9275557	3.80E-09	8.420423314		6	32677199			7	-0.0272762	0.00462832	T	C							NA/NA/NA/	NA/NA/NA/		C	T		-2.73E-02	I	Y	5.89E-01	NA
rs9275556	3.80E-09	8.420366147		6	32677190			6	-0.0272761	0.00462832	T	C							NA/NA/NA/	NA/NA/NA/		C	T		-2.73E-02	I	Y	5.89E-01	NA
rs622871	3.80E-09	8.419942199	C2	6	31878495	intron		5	-0.0303318	0.00514696	G	A							NA/NA/NA/	NA/NA/NA/		A	G		-3.03E-02	I	Y	7.30E-01	NA
rs9275513	3.84E-09	8.415786413		6	32674564			7	-0.0275053	0.00466861	T	A							NA/NA/NA/	NA/NA/NA/		A	T		-2.75E-02	I	Y	5.83E-01	NA
rs4935354	3.85E-09	8.414658859	HLA-DRA	6	32412398	intron	0.711911	1f	-0.0273865	0.00464877	T	C							NA/NA/NA/	NA/NA/NA/		C	T		-2.74E-02	I	Y	6.16E-01	NA
rs9268779	3.86E-09	8.412907812		6	32420397			5	0.0287398	0.00487904	T	C							NA/NA/NA/	NA/NA/NA/		C	T		2.87E-02	I	Y	3.42E-01	NA
rs2213585	3.87E-09	8.412175707		6	32413150		0.754287	1d	0.0273636	0.00464563	G	A							NA/NA/NA/	12763/15647/4967/		A	G		2.74E-02	I	Y	3.84E-01	NA
rs4476871	3.88E-09	8.411075381		6	32678867			6	0.0272187	0.00462136	G	A							NA/NA/NA/	NA/NA/NA/		A	G		2.72E-02	I	Y	4.10E-01	NA
rs9380318	3.92E-09	8.406259934		6	32677669		0.076658	6	-0.0272109	0.00462148	T	C							NA/NA/NA/	NA/NA/NA/		C	T		-2.72E-02	I	Y	5.90E-01	NA
rs4273729	3.93E-09	8.406148168		6	32678597		0.074392	6	-0.0272082	0.00462104	G	C							NA/NA/NA/	NA/NA/NA/		C	G		-2.72E-02	I	Y	5.90E-01	NA
rs9275572	3.93E-09	8.405671549		6	32678999		0.082449	6	-0.0272064	0.00462089	G	A							NA/NA/NA/	7117/20924/15079/		A	G		-2.72E-02	I	Y	5.90E-01	NA
rs3998157	3.94E-09	8.404866577		6	32678477		0.074427	6	0.0272052	0.00462092	C	A							NA/NA/NA/	NA/NA/NA/		A	C		2.72E-02	I	Y	4.10E-01	NA
rs2213586	4.01E-09	8.396735428		6	32413094			1f	-0.0273361	0.0046456	G	A							NA/NA/NA/	6480/20349/16216/		A	G		-2.73E-02	I	Y	6.16E-01	NA
rs9275538	4.05E-09	8.392078763		6	32676017			6	0.0271999	0.00462385	T	C							NA/NA/NA/	NA/NA/NA/		C	T		2.72E-02	I	Y	4.11E-01	NA
rs9270980	4.07E-09	8.390538994		6	32573909			7	0.0361153	0.00614004	C	A							NA/NA/NA/	NA/NA/NA/		A	C		3.61E-02	I	Y	1.63E-01	NA
rs7192	4.09E-09	8.388743092	HLA-DRA	6	32411646	exon	0.765496	1f	0.0273306	0.00464706	T	G							NA/NA/NA/	16583/20344/6480/		G	T		2.73E-02	I	Y	3.84E-01	NA
rs9271147	4.11E-09	8.386523943		6	32577385			4	0.0384173	0.00653311	T	C							NA/NA/NA/	NA/NA/NA/		C	T		3.84E-02	I	Y	1.49E-01	NA
rs6918587	4.20E-09	8.377124157		6	32722611			7	-0.0268912	0.00457582	G	A							NA/NA/NA/	NA/NA/NA/		A	G		-2.69E-02	I	Y	5.62E-01	NA
rs6918592	4.20E-09	8.376603902		6	32722614			7	-0.0268903	0.00457581	G	A							NA/NA/NA/	NA/NA/NA/		A	G		-2.69E-02	I	Y	5.62E-01	NA
rs9268791	4.22E-09	8.374548638		6	32421073			6	0.0279527	0.00475722	T	C							NA/NA/NA/	NA/NA/NA/		C	T		2.80E-02	I	Y	3.68E-01	NA
rs13357280	4.23E-09	8.373893784	PDLIM4	5	131600187	intron		5	0.0266274	0.00453188	G	A							NA/NA/NA/	NA/NA/NA/		A	G		2.66E-02	I	Y	4.56E-01	NA
rs7195	4.26E-09	8.370229658	HLA-DRA	6	32412539	exon		1f	-0.0272966	0.00464688	G	A							NA/NA/NA/	NA/NA/NA/		A	G		-2.73E-02	I	Y	6.16E-01	NA
rs74678949	4.26E-09	8.370186878		6	32577197				0.0364314	0.00620196	I	D							NA/NA/NA/	NA/NA/NA/		D	I		3.64E-02	I	Y	1.68E-01	NA
rs149952891	4.27E-09	8.370030054	FNIP1	5	131062407	intron			-0.0288493	0.00491125	T	C							NA/NA/NA/	NA/NA/NA/		C	T		-2.88E-02	I	Y	6.39E-01	NA
rs7194	4.29E-09	8.367777635	HLA-DRA	6	32412480	exon	0.697721	1f	0.0272927	0.00464695	G	A							NA/NA/NA/	15952/19614/6233/		A	G		2.73E-02	I	Y	3.84E-01	NA
rs9276430	4.31E-09	8.365839245	HLA-DQA2	6	32712182	intron	0.047486	6	0.0267789	0.00456004	T	C							NA/NA/NA/	NA/NA/NA/		C	T		2.68E-02	I	Y	4.36E-01	NA
rs9271374	4.33E-09	8.363968704		6	32587041			7	0.033236	0.00566028	G	A							NA/NA/NA/	NA/NA/NA/		A	G		3.32E-02	I	Y	2.03E-01	NA
rs9275540	4.34E-09	8.362403211		6	32676139			7	0.0271935	0.00463167	T	A							NA/NA/NA/	NA/NA/NA/		A	T		2.72E-02	I	Y	4.12E-01	NA
rs9275212	4.36E-09	8.360850319		6	32658327			3a	-0.027355	0.00465966	T	G							NA/NA/NA/	NA/NA/NA/		G	T		-2.74E-02	I	Y	6.14E-01	NA
rs9271116	4.36E-09	8.360577265		6	32576764			6	0.0365911	0.00623305	T	G							NA/NA/NA/	NA/NA/NA/		G	T		3.66E-02	I	Y	1.73E-01	NA
rs3129720	4.37E-09	8.359065622		6	32663631		0.630238	6	0.0310235	0.00528516	T	C							NA/NA/NA/	24890/15923/2530/		C	T		3.10E-02	I	Y	2.43E-01	NA
rs9275567	4.42E-09	8.354170157		6	32678131			7	-0.0271174	0.0046212	G	A							NA/NA/NA/	NA/NA/NA/		A	G		-2.71E-02	I	Y	5.90E-01	NA
rs3213483	4.44E-09	8.352181975	HLA-DQB2	6	32726577	intron	0.292557	7	-0.0268366	0.00457393	T	G							NA/NA/NA/	NA/NA/NA/		G	T		-2.68E-02	I	Y	5.64E-01	NA
rs9275535	4.45E-09	8.351697573		6	32675789			7	0.0271375	0.00462536	G	A							NA/NA/NA/	NA/NA/NA/		A	G		2.71E-02	I	Y	4.11E-01	NA
rs9275536	4.46E-09	8.350408146		6	32675829			7	-0.0271351	0.00462534	G	A							NA/NA/NA/	NA/NA/NA/		A	G		-2.71E-02	I	Y	5.89E-01	NA
rs9275570	4.55E-09	8.341932292		6	32678199		0.074427	7	0.0271032	0.00462246	G	A							NA/NA/NA/	NA/NA/NA/		A	G		2.71E-02	I	Y	4.10E-01	NA
rs6932517	4.55E-09	8.341913205		6	32678182			6	-0.0271032	0.00462246	G	C							NA/NA/NA/	5877/16836/12098/		C	G		-2.71E-02	I	Y	5.90E-01	NA
rs3129767	4.57E-09	8.339897578		6	32594975			5	-0.0384955	0.00656629	T	G							NA/NA/NA/	NA/NA/NA/		G	T		-3.85E-02	I	Y	8.19E-01	NA
rs3134976	4.60E-09	8.337359255		6	32652305			6	-0.0318025	0.00542554	C	A							NA/NA/NA/	NA/NA/NA/		A	C		-3.18E-02	I	Y	7.56E-01	NA
rs3129719	4.64E-09	8.333795686		6	32661779		0.370191	6	0.0309766	0.00528586	T	G							NA/NA/NA/	NA/NA/NA/		G	T		3.10E-02	I	Y	2.42E-01	NA
rs9276414	4.64E-09	8.333126493	HLA-DQA2	6	32710594	intron		7	-0.0267872	0.00457119	G	C							NA/NA/NA/	NA/NA/NA/		C	G		-2.68E-02	I	Y	5.69E-01	NA
rs6457589	4.76E-09	8.322009104		6	32419961			7	0.0273025	0.0046625	T	G							NA/NA/NA/	NA/NA/NA/		G	T		2.73E-02	I	Y	4.11E-01	NA
rs9276411	4.92E-09	8.308074621	HLA-DQA2	6	32710475	intron		5	0.0269301	0.00460311	T	C							NA/NA/NA/	NA/NA/NA/		C	T		2.69E-02	I	Y	4.31E-01	NA
rs3135006	5.07E-09	8.294911528		6	32667119		2.993597	6	0.0308967	0.00528567	T	C							NA/NA/NA/	24905/15964/2533/		C	T		3.09E-02	I	Y	2.42E-01	NA
rs9276424	5.09E-09	8.293547654	HLA-DQA2	6	32710935	intron		7	-0.0267075	0.0045694	T	C							NA/NA/NA/	NA/NA/NA/		C	T		-2.67E-02	I	Y	5.69E-01	NA
rs10479000	5.12E-09	8.29101429	PDLIM4	5	131607402	intron		5	-0.0264851	0.00453212	T	C							NA/NA/NA/	NA/NA/NA/		C	T		-2.65E-02	I	Y	5.44E-01	NA
rs9276412	5.15E-09	8.288092431	HLA-DQA2	6	32710552	intron		7	0.0267612	0.00458024	G	A							NA/NA/NA/	NA/NA/NA/		A	G		2.68E-02	I	Y	4.33E-01	NA
rs9276413	5.16E-09	8.287673615	HLA-DQA2	6	32710556	intron		7	-0.0267605	0.00458023	T	C							NA/NA/NA/	NA/NA/NA/		C	T		-2.68E-02	I	Y	5.67E-01	NA
rs2856687	5.30E-09	8.275837226		6	32654822			7	0.0274428	0.00470067	T	C							NA/NA/NA/	NA/NA/NA/		C	T		2.74E-02	I	Y	3.92E-01	NA
rs4499342	5.37E-09	8.270322624		19	8786913			6	0.0368316	0.00631117	T	C							NA/NA/NA/	NA/NA/NA/		C	T		3.68E-02	I	Y	1.54E-01	NA
rs6918401	5.44E-09	8.264672619		6	32722625		0.004507	7	0.0266025	0.00456009	T	C							NA/NA/NA/	NA/NA/NA/		C	T		2.66E-02	I	Y	4.34E-01	NA
rs5875313	5.56E-09	8.254764331	HLA-B	6	31323776	intron			-0.0288305	0.00494523	I	D							NA/NA/NA/	NA/NA/NA/		D	I		-2.88E-02	I	Y	6.76E-01	NA
rs9271687	5.58E-09	8.253664773		6	32592985			3a	-0.0379278	0.00650614	G	A							NA/NA/NA/	NA/NA/NA/		A	G		-3.79E-02	I	Y	8.46E-01	NA
rs9270101	5.58E-09	8.253560421	HLA-DRB1	6	32554607	intron		7	0.0508091	0.00871582	T	C							NA/NA/NA/	NA/NA/NA/		C	T		5.08E-02	I	Y	1.56E-01	NA
rs7754020	5.60E-09	8.251743732		6	32722019			7	0.0266803	0.00457733	T	A							NA/NA/NA/	NA/NA/NA/		A	T		2.67E-02	I	Y	4.32E-01	NA
rs3135004	5.64E-09	8.24864775		6	32586420			7	-0.0359235	0.00616437	G	A							NA/NA/NA/	NA/NA/NA/		A	G		-3.59E-02	I	Y	8.16E-01	NA
rs9275569	5.71E-09	8.243137296		6	32678136			7	-0.0270733	0.00464739	T	C							NA/NA/NA/	NA/NA/NA/		C	T		-2.71E-02	I	Y	5.92E-01	NA
rs68068643	5.75E-09	8.240230958		6	32721409				0.026775	0.00459707	I	D							NA/NA/NA/	NA/NA/NA/		D	I		2.68E-02	I	Y	4.39E-01	NA
rs3104373	5.84E-09	8.233373776		6	32600375			7	0.0410269	0.00704721	T	C							NA/NA/NA/	NA/NA/NA/		C	T		4.10E-02	I	Y	1.34E-01	NA
rs4248169	5.85E-09	8.23261925	HLA-DQB2	6	32728554	intron		6	0.0265467	0.00456016	C	A							NA/NA/NA/	10833/16174/6324/		A	C		2.65E-02	I	Y	4.34E-01	NA
rs141702193	5.89E-09	8.229552291		6	32723359				-0.0265375	0.00455951	I	D							NA/NA/NA/	NA/NA/NA/		D	I		-2.65E-02	I	Y	5.66E-01	NA
rs3213489	5.90E-09	8.229505877	HLA-DQB2	6	32724305	intron		7	0.0267072	0.00458868	T	C							NA/NA/NA/	NA/NA/NA/		C	T		2.67E-02	I	Y	4.45E-01	NA
rs9275518	5.90E-09	8.229094993		6	32674700			7	0.0269316	0.00462735	G	A							NA/NA/NA/	NA/NA/NA/		A	G		2.69E-02	I	Y	4.10E-01	NA
rs9269902	5.90E-09	8.228879398	HLA-DRB1	6	32551197	intron		6	-0.0508894	0.00874384	T	C							NA/NA/NA/	2204/867/3230/		C	T		-5.09E-02	I	Y	8.23E-01	NA
rs2213569	5.91E-09	8.228242803		6	32721574		0.004707	6	-0.0265416	0.0045606	T	C							NA/NA/NA/	NA/NA/NA/		C	T		-2.65E-02	I	Y	5.66E-01	NA
rs9268851	5.94E-09	8.226528789		6	32429582			7	-0.0384094	0.00660057	G	A							NA/NA/NA/	NA/NA/NA/		A	G		-3.84E-02	I	Y	8.63E-01	NA
rs2395256	6.00E-09	8.221527491	HLA-DQB2	6	32728588	intron		6	-0.0265276	0.00456023	T	C							NA/NA/NA/	6319/16212/10834/		C	T		-2.65E-02	I	Y	5.66E-01	NA
rs9268803	6.03E-09	8.219745352		6	32423237			7	-0.0284688	0.00489451	G	A							NA/NA/NA/	NA/NA/NA/		A	G		-2.85E-02	I	Y	6.56E-01	NA
rs9263475	6.07E-09	8.216969458		6	31050348			6	-0.0308596	0.00530653	G	A							NA/NA/NA/	NA/NA/NA/		A	G		-3.09E-02	I	Y	2.50E-01	NA
rs9266257	6.16E-09	8.210613918		6	31325886			4	0.0292933	0.00503931	G	C							NA/NA/NA/	NA/NA/NA/		C	G		2.93E-02	I	Y	2.82E-01	NA
rs2395261	6.20E-09	8.207487846	HLA-DQB2	6	32729335	intron		6	0.0265059	0.00456073	T	C							NA/NA/NA/	NA/NA/NA/		C	T		2.65E-02	I	Y	4.34E-01	NA
rs2967678	6.25E-09	8.204078987		19	8790198			7	0.0366324	0.00630458	T	C							NA/NA/NA/	NA/NA/NA/		C	T		3.66E-02	I	Y	1.54E-01	NA
rs34694311	6.27E-09	8.202837755		6	32729381				0.0264977	0.00456074	I	D							NA/NA/NA/	NA/NA/NA/		D	I		2.65E-02	I	Y	4.34E-01	NA
rs9268927	6.27E-09	8.202589103		6	32433085		3.092825	6	-0.0385148	0.00662922	T	A							NA/NA/NA/	NA/NA/NA/		A	T		-3.85E-02	I	Y	8.63E-01	NA
rs2395257	6.29E-09	8.201343831	HLA-DQB2	6	32728636	intron		7	0.0267105	0.00459781	C	A							NA/NA/NA/	NA/NA/NA/		A	C		2.67E-02	I	Y	4.40E-01	NA
rs9276558	6.30E-09	8.200776657	HLA-DQB2	6	32724061	exon	0.0772	1f	-0.0264867	0.00455947	G	A							NA/NA/NA/	6245/15485/10614/		A	G		-2.65E-02	I	Y	5.66E-01	NA
rs9276535	6.35E-09	8.197558107		6	32721351			6	0.0264944	0.00456177	G	A							NA/NA/NA/	NA/NA/NA/		A	G		2.65E-02	I	Y	4.34E-01	NA
rs9276416	6.36E-09	8.196714314	HLA-DQA2	6	32710704	intron		6	-0.0290646	0.00500458	G	A							NA/NA/NA/	NA/NA/NA/		A	G		-2.91E-02	I	Y	4.58E-01	NA
rs9269901	6.37E-09	8.195748088	HLA-DRB1	6	32551192	intron		6	-0.0508102	0.00874943	T	C							NA/NA/NA/	1714/3943/0/		C	T		-5.08E-02	I	Y	8.23E-01	NA
rs114412914	6.38E-09	8.195339999		19	8788184			7	-0.0365063	0.00628653	G	A							NA/NA/NA/	NA/NA/NA/		A	G		-3.65E-02	I	Y	8.45E-01	NA
rs9276534	6.39E-09	8.194505938		6	32721195		0.006592	6	-0.0264899	0.00456191	T	C							NA/NA/NA/	NA/NA/NA/		C	T		-2.65E-02	I	Y	5.66E-01	NA
rs2301271	6.39E-09	8.194364593	HLA-DQB2	6	32725193	intron	0.29045	6	-0.0265733	0.00457633	G	A							NA/NA/NA/	8027/21072/14325/		A	G		-2.66E-02	I	Y	5.72E-01	NA
rs4305772	6.40E-09	8.194003962	HLA-DQB2	6	32725826	intron	0.296245	5	-0.0265745	0.00457664	G	A							NA/NA/NA/	NA/NA/NA/		A	G		-2.66E-02	I	Y	5.72E-01	NA
rs2395258	6.40E-09	8.193870244	HLA-DQB2	6	32728642	intron		7	0.0266461	0.00458901	T	C							NA/NA/NA/	NA/NA/NA/		C	T		2.66E-02	I	Y	4.41E-01	NA
rs9276532	6.42E-09	8.192408152		6	32721130			7	0.0264864	0.00456195	T	C							NA/NA/NA/	NA/NA/NA/		C	T		2.65E-02	I	Y	4.34E-01	NA
rs9266262	6.51E-09	8.186554458		6	31325932			5	0.0307094	0.00529137	G	A							NA/NA/NA/	18966/19245/3711/		A	G		3.07E-02	I	Y	2.43E-01	NA
rs7769620	6.54E-09	8.18411092		6	32721371			7	-0.0264725	0.00456207	T	C							NA/NA/NA/	NA/NA/NA/		C	T		-2.65E-02	I	Y	5.66E-01	NA
rs3213484	6.55E-09	8.183469046	HLA-DQB2	6	32725062	exon	0.265442	7	0.0264589	0.00455993	T	A							NA/NA/NA/	NA/NA/NA/		A	T		2.65E-02	I	Y	4.34E-01	NA
rs9276581	6.57E-09	8.182404224	HLA-DQB2	6	32727267	intron	0.256531	7	-0.0268472	0.00462718	G	C							NA/NA/NA/	NA/NA/NA/		C	G		-2.68E-02	I	Y	5.54E-01	NA
rs9266245	6.58E-09	8.182052725		6	31325702			4	-0.030702	0.00529167	G	A							NA/NA/NA/	1084/9481/23730/		A	G		-3.07E-02	I	Y	7.57E-01	NA
rs9266244	6.58E-09	8.181882363		6	31325692			4	0.0307016	0.00529167	G	A							NA/NA/NA/	19312/12131/1357/		A	G		3.07E-02	I	Y	2.43E-01	NA
rs112357081	6.64E-09	8.177523315		6	32419276				-0.0285148	0.00491619	I	D							NA/NA/NA/	NA/NA/NA/		D	I		-2.85E-02	I	Y	6.54E-01	NA
rs3213485	6.66E-09	8.176515337	HLA-DQB2	6	32724719	intron	1.704676	7	0.0264454	0.0045597	T	C							NA/NA/NA/	2667/4769/285/		C	T		2.64E-02	I	Y	4.34E-01	NA
rs3104392	6.67E-09	8.175748519		6	32594425			7	-0.0374637	0.00645982	T	C							NA/NA/NA/	NA/NA/NA/		C	T		-3.75E-02	I	Y	8.52E-01	NA
rs1131275	6.71E-09	8.17305877	HLA-B	6	31323960	exon		4	0.0294802	0.00508413	G	C							NA/NA/NA/	NA/NA/NA/		C	G		2.95E-02	I	Y	3.66E-01	NA
rs9270035	6.72E-09	8.172580321	HLA-DRB1	6	32553446	intron		6	0.0510642	0.00880675	G	A							NA/NA/NA/	5782/1703/4/		A	G		5.11E-02	I	Y	1.70E-01	NA
rs2006165	6.78E-09	8.168478953	HLA-DQB2	6	32728787	intron	1.20127	1f	0.0264344	0.00456025	G	A							NA/NA/NA/	10812/15813/6421/		A	G		2.64E-02	I	Y	4.34E-01	NA
rs762815	6.79E-09	8.168136622	HLA-DQB2	6	32729642	exon		6	0.0265528	0.00458078	G	C							NA/NA/NA/	NA/NA/NA/		C	G		2.66E-02	I	Y	4.27E-01	NA
rs3213487	6.85E-09	8.164070474	HLA-DQB2	6	32724317	intron		7	-0.0264343	0.00456157	T	C							NA/NA/NA/	NA/NA/NA/		C	T		-2.64E-02	I	Y	5.66E-01	NA
rs202087577	6.87E-09	8.162767096			0				-0.0284686	0.00491305	I	D							NA/NA/NA/	NA/NA/NA/		D	I		-2.85E-02	I	Y	6.55E-01	NA
rs2051549	6.89E-09	8.16181986	HLA-DQB2	6	32730086	intron	2.066598	6	0.0265262	0.00457812	G	A							NA/NA/NA/	14343/20992/7712/		A	G		2.65E-02	I	Y	4.27E-01	NA
rs3213486	6.90E-09	8.161009315	HLA-DQB2	6	32724324	intron		7	0.026424	0.00456074	T	C							NA/NA/NA/	NA/NA/NA/		C	T		2.64E-02	I	Y	4.34E-01	NA
rs9269840	6.91E-09	8.160800468	HLA-DRB1	6	32550150	intron		6	-0.0506486	0.00874193	G	A							NA/NA/NA/	NA/NA/NA/		A	G		-5.06E-02	I	Y	8.32E-01	NA
rs9268790	6.96E-09	8.157622945		6	32421010			7	-0.0274757	0.00474333	G	A							NA/NA/NA/	NA/NA/NA/		A	G		-2.75E-02	I	Y	5.72E-01	NA
rs7453920	7.01E-09	8.154569542	HLA-DQB2	6	32730012	intron	0.154256	6	-0.026514	0.00457823	G	A							NA/NA/NA/	8005/21075/12503/		A	G		-2.65E-02	I	Y	5.73E-01	NA
rs3134979	7.02E-09	8.153742083		6	32650178			6	-0.0316801	0.00547057	T	A							NA/NA/NA/	NA/NA/NA/		A	T		-3.17E-02	I	Y	7.61E-01	NA
rs2523582	7.05E-09	8.152002508		6	31328092			6	-0.0306363	0.00529094	G	A							NA/NA/NA/	NA/NA/NA/		A	G		-3.06E-02	I	Y	7.57E-01	NA
rs9276583	7.07E-09	8.150304863	HLA-DQB2	6	32729880	intron		7	0.0265063	0.00457821	G	A							NA/NA/NA/	NA/NA/NA/		A	G		2.65E-02	I	Y	4.27E-01	NA
rs7753017	7.11E-09	8.148360129	HLA-DQB2	6	32727325	intron	0.231863	6	-0.026765	0.0046235	G	A							NA/NA/NA/	NA/NA/NA/		A	G		-2.68E-02	I	Y	5.54E-01	NA
rs4947346	7.12E-09	8.147535256	HLA-DQB2	6	32728376	intron		7	0.0263979	0.00456034	G	C							NA/NA/NA/	NA/NA/NA/		C	G		2.64E-02	I	Y	4.34E-01	NA
rs9276525	7.14E-09	8.146541507		6	32720539			4	-0.0264181	0.00456413	C	A							NA/NA/NA/	NA/NA/NA/		A	C		-2.64E-02	I	Y	5.66E-01	NA
rs2213567	7.14E-09	8.146307871	HLA-DQA2	6	32711655	intron	0.337022	6	0.0263406	0.00455081	G	C							NA/NA/NA/	NA/NA/NA/		C	G		2.63E-02	I	Y	4.38E-01	NA
rs7768538	7.14E-09	8.146039101	HLA-DQB2	6	32729821	intron	0.13586	6	0.0264986	0.00457818	C	A							NA/NA/NA/	NA/NA/NA/		A	C		2.65E-02	I	Y	4.27E-01	NA
rs2523578	7.15E-09	8.145916325		6	31328542			6	0.0306234	0.00529087	G	A							NA/NA/NA/	24705/15778/2609/		A	G		3.06E-02	I	Y	2.43E-01	NA
rs9276524	7.15E-09	8.145495382		6	32720531		0.007954	4	0.0264163	0.00456414	G	A							NA/NA/NA/	NA/NA/NA/		A	G		2.64E-02	I	Y	4.34E-01	NA
rs7753557	7.17E-09	8.144595945	HLA-DQB2	6	32727680	intron		4	-0.0263926	0.00456031	T	A							NA/NA/NA/	NA/NA/NA/		A	T		-2.64E-02	I	Y	5.66E-01	NA
rs9276523	7.17E-09	8.144342764		6	32720514			2a	0.0264143	0.00456414	T	A							NA/NA/NA/	NA/NA/NA/		A	T		2.64E-02	I	Y	4.34E-01	NA
rs9276522	7.19E-09	8.143044055		6	32720462		0.007163	4	-0.026412	0.00456414	T	C							NA/NA/NA/	NA/NA/NA/		C	T		-2.64E-02	I	Y	5.66E-01	NA
rs152815	7.21E-09	8.142095456	FNIP1	5	131026218	intron		7	-0.0279321	0.00482713	G	A							NA/NA/NA/	NA/NA/NA/		A	G		-2.79E-02	I	Y	6.28E-01	NA
rs1023448	7.34E-09	8.134562582	HLA-DQB2	6	32728191	intron	0.232753	7	-0.0263753	0.00456038	T	C							NA/NA/NA/	NA/NA/NA/		C	T		-2.64E-02	I	Y	5.66E-01	NA
rs9269841	7.34E-09	8.134421109	HLA-DRB1	6	32550164	intron		6	-0.0508994	0.00880072	G	A							NA/NA/NA/	NA/NA/NA/		A	G		-5.09E-02	I	Y	8.37E-01	NA
rs3129718	7.34E-09	8.13404013		6	32659838		2.403206	4	0.0410896	0.00710479	T	C							NA/NA/NA/	7753/2333/172/		C	T		4.11E-02	I	Y	1.29E-01	NA
rs4705927	7.37E-09	8.132489497		5	131578608			7	0.0263049	0.00454885	G	C							NA/NA/NA/	NA/NA/NA/		C	G		2.63E-02	I	Y	5.47E-01	NA
rs1023449	7.38E-09	8.131925984	HLA-DQB2	6	32727905	intron	0.231732	6	-0.0263705	0.00456036	C	A							NA/NA/NA/	6320/16218/10830/		A	C		-2.64E-02	I	Y	5.66E-01	NA
rs7750963	7.39E-09	8.131395526		6	31271567			7	-0.030496	0.00527398	G	A							NA/NA/NA/	NA/NA/NA/		A	G		-3.05E-02	I	Y	7.52E-01	NA
rs9271366	7.49E-09	8.125643444		6	32586854		0.339033	6	0.0370153	0.00640391	G	A							NA/NA/NA/	31788/10691/943/		A	G		3.70E-02	I	Y	1.45E-01	NA
rs2071551	7.52E-09	8.123931185	HLA-DQB2	6	32729459	exon	0.157083	6	-0.0264575	0.00457786	T	C							NA/NA/NA/	6130/16030/10446/		C	T		-2.65E-02	I	Y	5.73E-01	NA
rs9276515	7.59E-09	8.119896717		6	32720177			6	0.026383	0.0045662	G	A							NA/NA/NA/	NA/NA/NA/		A	G		2.64E-02	I	Y	4.34E-01	NA
rs3135005	7.64E-09	8.116790693		6	32586019		0.334548	6	-0.0371105	0.0064242	G	A							NA/NA/NA/	215/1782/6029/		A	G		-3.71E-02	I	Y	8.55E-01	NA
rs9276579	7.65E-09	8.116068421	HLA-DQB2	6	32727004	intron	0.315411	7	-0.0287782	0.00498203	G	A							NA/NA/NA/	NA/NA/NA/		A	G		-2.88E-02	I	Y	6.19E-01	NA
rs9276514	7.70E-09	8.113261177		6	32720151		0.006592	7	0.02637	0.00456599	T	C							NA/NA/NA/	NA/NA/NA/		C	T		2.64E-02	I	Y	4.34E-01	NA
rs2918302	7.71E-09	8.113001954		19	8785744			7	-0.0362041	0.00626888	G	A							NA/NA/NA/	NA/NA/NA/		A	G		-3.62E-02	I	Y	8.44E-01	NA
rs9268978	7.73E-09	8.111831743		6	32434978		0.231019	7	-0.0387881	0.00671683	G	A							NA/NA/NA/	NA/NA/NA/		A	G		-3.88E-02	I	Y	8.62E-01	NA
rs3129762	7.77E-09	8.109679043		6	32585755			5	0.037148	0.00643375	T	A							NA/NA/NA/	NA/NA/NA/		A	T		3.71E-02	I	Y	1.46E-01	NA
rs145304444	7.81E-09	8.107469651		6	31042894				0.0286121	0.00495614	I	D							NA/NA/NA/	NA/NA/NA/		D	I		2.86E-02	I	Y	6.94E-01	NA
rs9276490	7.83E-09	8.106321444		6	32718681		0.005738	6	-0.0263247	0.00456027	G	A							NA/NA/NA/	NA/NA/NA/		A	G		-2.63E-02	I	Y	5.67E-01	NA
rs3852206	7.84E-09	8.105721607		5	131415436		0.206005	5	-0.0267361	0.00463172	G	A							NA/NA/NA/	NA/NA/NA/		A	G		-2.67E-02	I	Y	6.08E-01	NA
rs2227128	7.88E-09	8.103221436	HLA-DQA2	6	32711400	intron	0.314432	6	0.026414	0.00457669	T	C							NA/NA/NA/	NA/NA/NA/		C	T		2.64E-02	I	Y	4.27E-01	NA
rs9270096	7.89E-09	8.102761749	HLA-DRB1	6	32554487	intron		6	0.0501598	0.0086913	T	G							NA/NA/NA/	NA/NA/NA/		G	T		5.02E-02	I	Y	1.60E-01	NA
rs9271423	7.90E-09	8.102245937		6	32587897			7	-0.0371803	0.00644256	T	G							NA/NA/NA/	NA/NA/NA/		G	T		-3.72E-02	I	Y	8.56E-01	NA
rs2524129	7.92E-09	8.101172837		6	31265135			7	-0.0304073	0.00526933	G	C							NA/NA/NA/	NA/NA/NA/		C	G		-3.04E-02	I	Y	7.53E-01	NA
rs2395252	7.92E-09	8.101158583	HLA-DQA2	6	32711322	intron	0.49607	7	-0.0264104	0.00457671	G	C							NA/NA/NA/	NA/NA/NA/		C	G		-2.64E-02	I	Y	5.73E-01	NA
rs2213571	7.93E-09	8.100717503		6	32719937		0.024953	7	-0.0263152	0.00456035	G	C							NA/NA/NA/	NA/NA/NA/		C	G		-2.63E-02	I	Y	5.67E-01	NA
rs9276481	7.96E-09	8.098890562		6	32717918			7	0.0263117	0.0045603	T	A							NA/NA/NA/	NA/NA/NA/		A	T		2.63E-02	I	Y	4.34E-01	NA
rs199632811	8.00E-09	8.096989279			0				0.0277301	0.00480675	I	D							NA/NA/NA/	NA/NA/NA/		D	I		2.77E-02	I	Y	6.62E-01	NA
rs2213572	8.00E-09	8.096834561		6	32719804		0.197935	6	-0.0263074	0.00456018	G	A							NA/NA/NA/	6306/16200/10843/		A	G		-2.63E-02	I	Y	5.67E-01	NA
rs9271413	8.03E-09	8.095504091		6	32587768			7	0.0370027	0.0064147	G	A							NA/NA/NA/	NA/NA/NA/		A	G		3.70E-02	I	Y	1.45E-01	NA
rs9276428	8.03E-09	8.095201173	HLA-DQA2	6	32712085	intron	0.056792	7	-0.0264009	0.0045769	T	G							NA/NA/NA/	NA/NA/NA/		G	T		-2.64E-02	I	Y	5.73E-01	NA
rs9271421	8.04E-09	8.094995202		6	32587859			7	0.0397422	0.00688985	T	C							NA/NA/NA/	NA/NA/NA/		C	T		3.97E-02	I	Y	1.35E-01	NA
rs9276429	8.04E-09	8.09461325	HLA-DQA2	6	32712104	intron	0.050253	6	0.0263999	0.00457691	G	A							NA/NA/NA/	NA/NA/NA/		A	G		2.64E-02	I	Y	4.27E-01	NA
rs9271353	8.05E-09	8.094454518		6	32584014			6	0.0370301	0.0064199	T	C							NA/NA/NA/	NA/NA/NA/		C	T		3.70E-02	I	Y	1.45E-01	NA
rs9276519	8.07E-09	8.093311093		6	32720410		0.006661	4	-0.0263479	0.00456828	T	C							NA/NA/NA/	NA/NA/NA/		C	T		-2.63E-02	I	Y	5.65E-01	NA
rs9276440	8.07E-09	8.093271793		6	32714783		0.006612	6	-0.0262985	0.00455973	T	A							NA/NA/NA/	NA/NA/NA/		A	T		-2.63E-02	I	Y	5.66E-01	NA
rs9276441	8.07E-09	8.093002706		6	32714894		0.005719	7	0.0262981	0.00455974	G	C							NA/NA/NA/	NA/NA/NA/		C	G		2.63E-02	I	Y	4.34E-01	NA
rs9276431	8.07E-09	8.092938688	HLA-DQA2	6	32712247	intron	0.046015	6	0.026397	0.00457691	T	C							NA/NA/NA/	2718/4127/1568/		C	T		2.64E-02	I	Y	4.27E-01	NA
rs9271481	8.08E-09	8.092854242		6	32588877			7	-0.0371984	0.00644978	G	A							NA/NA/NA/	NA/NA/NA/		A	G		-3.72E-02	I	Y	8.53E-01	NA
rs3134970	8.08E-09	8.092589714		6	32654202			7	0.0310994	0.00539239	T	C							NA/NA/NA/	NA/NA/NA/		C	T		3.11E-02	I	Y	2.46E-01	NA
rs9276432	8.10E-09	8.09167747	HLA-DQA2	6	32712384	intron	0.045696	6	0.0263947	0.00457691	T	C							NA/NA/NA/	NA/NA/NA/		C	T		2.64E-02	I	Y	4.27E-01	NA
rs3129757	8.10E-09	8.091525168		6	32584609		0.343759	5	-0.0370283	0.00642086	C	A							NA/NA/NA/	NA/NA/NA/		A	C		-3.70E-02	I	Y	8.55E-01	NA
rs9276447	8.10E-09	8.091406153		6	32715569		0.005663	7	-0.026296	0.00455988	T	G							NA/NA/NA/	NA/NA/NA/		G	T		-2.63E-02	I	Y	5.66E-01	NA
rs2524139	8.11E-09	8.090950765		6	31264133			6	0.0303551	0.0052639	G	C							NA/NA/NA/	NA/NA/NA/		C	G		3.04E-02	I	Y	2.48E-01	NA
rs2523882	8.12E-09	8.090468574		6	31042217		0.004685	6	-0.0285696	0.00495444	T	C							NA/NA/NA/	20250/17400/4064/		C	T		-2.86E-02	I	Y	3.06E-01	NA
rs9276454	8.12E-09	8.090290497		6	32715846		0.005663	5	-0.0262955	0.00456012	G	A							NA/NA/NA/	NA/NA/NA/		A	G		-2.63E-02	I	Y	5.66E-01	NA
rs9276466	8.19E-09	8.086981316		6	32716452		0.005677	7	0.02629	0.00456018	T	G							NA/NA/NA/	NA/NA/NA/		G	T		2.63E-02	I	Y	4.34E-01	NA
rs2227136	8.19E-09	8.08662172		6	32716810			6	-0.0262893	0.00456019	G	A							NA/NA/NA/	NA/NA/NA/		A	G		-2.63E-02	I	Y	5.66E-01	NA
rs2227135	8.19E-09	8.086464291		6	32716813			6	-0.0262891	0.00456019	G	A							NA/NA/NA/	NA/NA/NA/		A	G		-2.63E-02	I	Y	5.66E-01	NA
rs7748018	8.21E-09	8.085708686		6	32717333			6	-0.0262879	0.00456022	T	C							NA/NA/NA/	NA/NA/NA/		C	T		-2.63E-02	I	Y	5.66E-01	NA
rs2524060	8.23E-09	8.084738443		6	31267422		1.297706	5	-0.030367	0.00526817	C	A							NA/NA/NA/	NA/NA/NA/		A	C		-3.04E-02	I	Y	7.53E-01	NA
rs6457374	8.30E-09	8.081133874		6	31272261		6.157339	6	-0.0303883	0.00527315	T	C							NA/NA/NA/	2718/15671/24681/		C	T		-3.04E-02	I	Y	7.53E-01	NA
rs9271354	8.34E-09	8.078625184		6	32584066			7	-0.0369814	0.00641831	T	C							NA/NA/NA/	NA/NA/NA/		C	T		-3.70E-02	I	Y	8.55E-01	NA
rs9271351	8.35E-09	8.078079017		6	32583860			4	-0.0369807	0.00641842	G	C							NA/NA/NA/	NA/NA/NA/		C	G		-3.70E-02	I	Y	8.55E-01	NA
rs2395263	8.39E-09	8.076121587	HLA-DQB2	6	32729412	intron		7	0.0263453	0.00457313	C	A							NA/NA/NA/	NA/NA/NA/		A	C		2.63E-02	I	Y	4.37E-01	NA
rs2213568	8.42E-09	8.074497624	HLA-DQA2	6	32711576	intron	0.309753	6	-0.026266	0.00455986	C	A							NA/NA/NA/	7930/20359/13510/		A	C		-2.63E-02	I	Y	5.66E-01	NA
rs2157327	8.52E-09	8.069547662		6	32719491		0.006	7	-0.0262692	0.00456195	T	G							NA/NA/NA/	NA/NA/NA/		G	T		-2.63E-02	I	Y	5.66E-01	NA
rs9276433	8.64E-09	8.063301822	HLA-DQA2	6	32712411	intron		7	-0.0262462	0.00455988	C	A							NA/NA/NA/	NA/NA/NA/		A	C		-2.62E-02	I	Y	5.66E-01	NA
rs743564	8.64E-09	8.063243543	CSF2	5	131410879	intron	4.005791	5	-0.0266939	0.00463767	T	C							NA/NA/NA/	NA/NA/NA/		C	T		-2.67E-02	I	Y	6.08E-01	NA
rs9271347	8.72E-09	8.059604058		6	32583543			6	-0.0369545	0.00642189	G	A							NA/NA/NA/	NA/NA/NA/		A	G		-3.70E-02	I	Y	8.54E-01	NA
rs2247056	8.75E-09	8.058076332		6	31265490		7.621488	6	0.0303168	0.00526894	T	C							NA/NA/NA/	24623/16034/2706/		C	T		3.03E-02	I	Y	2.47E-01	NA
rs9275724	8.84E-09	8.053425914		6	32688529			7	0.03089	0.00537025	T	G							NA/NA/NA/	NA/NA/NA/		G	T		3.09E-02	I	Y	2.49E-01	NA
rs3997873	8.85E-09	8.05298607		6	32580723			7	-0.0369811	0.00642939	T	G							NA/NA/NA/	NA/NA/NA/		G	T		-3.70E-02	I	Y	8.55E-01	NA
rs9271065	8.96E-09	8.047489431		6	32575619			4	-0.0397017	0.00690495	G	C							NA/NA/NA/	NA/NA/NA/		C	G		-3.97E-02	I	Y	8.65E-01	NA
rs9270041	9.18E-09	8.037221663	HLA-DRB1	6	32553531	intron		7	-0.050841	0.00884842	G	C							NA/NA/NA/	NA/NA/NA/		C	G		-5.08E-02	I	Y	8.37E-01	NA
rs66500466	9.21E-09	8.03568756		6	32590362				0.0369756	0.00643596	I	D							NA/NA/NA/	NA/NA/NA/		D	I		3.70E-02	I	Y	1.45E-01	NA
rs4959108	9.27E-09	8.032804095		6	32591922			6	0.037261	0.00648691	G	A							NA/NA/NA/	NA/NA/NA/		A	G		3.73E-02	I	Y	1.48E-01	NA
rs2524054	9.28E-09	8.032260658		6	31252396		0.246252	6	-0.030228	0.00526272	C	A							NA/NA/NA/	NA/NA/NA/		A	C		-3.02E-02	I	Y	7.52E-01	NA
rs2853928	9.30E-09	8.031739392		6	31257511		1.002985	6	-0.0302186	0.00526126	C	A							NA/NA/NA/	NA/NA/NA/		A	C		-3.02E-02	I	Y	7.52E-01	NA
rs6871350	9.38E-09	8.027993055		5	131580220		0.018894	6	-0.0261218	0.00454913	T	C							NA/NA/NA/	NA/NA/NA/		C	T		-2.61E-02	I	Y	4.45E-01	NA
rs3104369	9.44E-09	8.02525027		6	32602482		2.378252	1f	0.0304884	0.00531057	T	C							NA/NA/NA/	18828/12455/2074/		C	T		3.05E-02	I	Y	2.48E-01	NA
rs9270105	9.44E-09	8.025135212	HLA-DRB1	6	32554760	intron		5	-0.050023	0.0087132	G	A							NA/NA/NA/	NA/NA/NA/		A	G		-5.00E-02	I	Y	8.46E-01	NA
rs9276482	9.56E-09	8.019395853		6	32718162		0.005679	7	-0.0262766	0.00457877	T	C							NA/NA/NA/	NA/NA/NA/		C	T		-2.63E-02	I	Y	5.73E-01	NA
rs9271620	9.65E-09	8.015681558		6	32591777			5	-0.0263725	0.00459665	T	G							NA/NA/NA/	NA/NA/NA/		G	T		-2.64E-02	I	Y	4.78E-01	NA
rs9282282	9.65E-09	8.015383137		6	32720428				-0.0262098	0.00456838	I	D							NA/NA/NA/	NA/NA/NA/		D	I		-2.62E-02	I	Y	5.66E-01	NA
rs35261767	9.69E-09	8.013715665		6	31270103				0.0302249	0.00526881	I	D							NA/NA/NA/	NA/NA/NA/		D	I		3.02E-02	I	Y	2.48E-01	NA
rs9276444	9.75E-09	8.010987367		6	32715371			6	-0.0262601	0.00457851	G	C							NA/NA/NA/	NA/NA/NA/		C	G		-2.63E-02	I	Y	5.73E-01	NA
rs28472559	9.85E-09	8.006397138		5	131581611			6	-0.026083	0.00454906	G	A							NA/NA/NA/	NA/NA/NA/		A	G		-2.61E-02	I	Y	4.45E-01	NA
rs2171247	9.90E-09	8.004446408		5	131580234			7	0.0260796	0.00454907	T	G							NA/NA/NA/	NA/NA/NA/		G	T		2.61E-02	I	Y	5.55E-01	NA
rs4705929	9.99E-09	8.000562776		5	131584178			6	0.0260725	0.00454904	T	G							NA/NA/NA/	NA/NA/NA/		G	T		2.61E-02	I	Y	5.55E-01	NA
rs2918299	1.00E-08	7.999748182		19	8787273		0.663709	5	0.0357789	0.00624292	T	C							NA/NA/NA/	NA/NA/NA/		C	T		3.58E-02	I	Y	1.57E-01	NA
rs3129860	1.01E-08	7.997393385		6	32401079		0.105998	6	-0.0366333	0.00639302	G	A							NA/NA/NA/	954/10710/31746/		A	G		-3.66E-02	I	Y	8.55E-01	NA
rs6149247	1.01E-08	7.994622126		5	131582372				-0.0260625	0.00454913	I	D							NA/NA/NA/	NA/NA/NA/		D	I		-2.61E-02	I	Y	4.45E-01	NA
rs6890009	1.02E-08	7.992559494		5	131580033		0.019139	6	-0.0260582	0.00454903	C	A							NA/NA/NA/	NA/NA/NA/		A	C		-2.61E-02	I	Y	4.45E-01	NA
rs112300250	1.02E-08	7.99111465		5	131583292			6	-0.026054	0.00454873	G	A							NA/NA/NA/	NA/NA/NA/		A	G		-2.61E-02	I	Y	4.45E-01	NA
rs2967684	1.03E-08	7.98673291		19	8786624		1.290487	6	-0.035616	0.00622001	G	A							NA/NA/NA/	NA/NA/NA/		A	G		-3.56E-02	I	Y	8.43E-01	NA
rs9269795	1.03E-08	7.985500462	HLA-DRB1	6	32549259	intron		4	0.0515034	0.00899532	G	A							NA/NA/NA/	NA/NA/NA/		A	G		5.15E-02	I	Y	1.53E-01	NA
rs4330455	1.04E-08	7.983840304		5	131586349		0.327889	5	-0.0260365	0.00454793	T	C							NA/NA/NA/	NA/NA/NA/		C	T		-2.60E-02	I	Y	4.45E-01	NA
rs721121	1.04E-08	7.9819406		5	131406433		0.996729	4	-0.0261567	0.00456953	T	G							NA/NA/NA/	NA/NA/NA/		G	T		-2.62E-02	I	Y	5.74E-01	NA
rs2918301	1.06E-08	7.973070617		19	8786918			7	0.0355754	0.00621872	T	C							NA/NA/NA/	NA/NA/NA/		C	T		3.56E-02	I	Y	1.57E-01	NA
rs3129868	1.07E-08	7.969282917		6	32404377		0.443376	6	-0.0365708	0.00639439	C	A							NA/NA/NA/	731/8188/24446/		A	C		-3.66E-02	I	Y	8.55E-01	NA
rs2967685	1.08E-08	7.967187904		19	8786966			6	0.0355586	0.00621829	T	C							NA/NA/NA/	NA/NA/NA/		C	T		3.56E-02	I	Y	1.57E-01	NA
rs9270089	1.08E-08	7.965849008	HLA-DRB1	6	32554351	intron		6	0.0502662	0.00879103	T	C							NA/NA/NA/	NA/NA/NA/		C	T		5.03E-02	I	Y	1.55E-01	NA
rs9269896	1.08E-08	7.965062875	HLA-DRB1	6	32551098	intron		6	-0.047788	0.00835808	G	C							NA/NA/NA/	NA/NA/NA/		C	G		-4.78E-02	I	Y	7.86E-01	NA
rs35149731	1.08E-08	7.964702371		5	131247790			7	-0.0271366	0.00474631	G	A							NA/NA/NA/	NA/NA/NA/		A	G		-2.71E-02	I	Y	6.28E-01	NA
rs34195497	1.10E-08	7.960161709	HLA-DRB6	6	32526670	intron		2b	0.0437645	0.00765694	G	A							NA/NA/NA/	5887/1888/229/		A	G		4.38E-02	I	Y	1.64E-01	NA
rs9268787	1.10E-08	7.959484686		6	32420864			7	-0.0277651	0.00485796	G	A							NA/NA/NA/	NA/NA/NA/		A	G		-2.78E-02	I	Y	5.49E-01	NA
rs11670067	1.10E-08	7.956964057		19	8787643		0.662407	7	-0.035514	0.00621485	G	A							NA/NA/NA/	NA/NA/NA/		A	G		-3.55E-02	I	Y	8.43E-01	NA
rs59225647	1.10E-08	7.956763509		19	8787942			6	0.0355736	0.00622536	G	A							NA/NA/NA/	NA/NA/NA/		A	G		3.56E-02	I	Y	1.57E-01	NA
rs61154119	1.11E-08	7.955781768		19	8787750			6	-0.0355103	0.00621471	T	G							NA/NA/NA/	NA/NA/NA/		G	T		-3.55E-02	I	Y	8.43E-01	NA
rs3129865	1.11E-08	7.9551507		6	32404048			5	0.036538	0.00639484	G	C							NA/NA/NA/	NA/NA/NA/		C	G		3.65E-02	I	Y	1.45E-01	NA
rs9268786	1.11E-08	7.95317719		6	32420855			6	0.0277479	0.00485707	T	C							NA/NA/NA/	NA/NA/NA/		C	T		2.77E-02	I	Y	4.51E-01	NA
rs9271874	1.12E-08	7.950863415		6	32595424			7	0.0377945	0.00661669	T	C							NA/NA/NA/	NA/NA/NA/		C	T		3.78E-02	I	Y	1.92E-01	NA
rs140189131	1.13E-08	7.946138227		19	8788302				0.0354727	0.00621223	G	A							NA/NA/NA/	NA/NA/NA/		A	G		3.55E-02	I	Y	1.58E-01	NA
rs2069616	1.14E-08	7.943064673		5	131408077		0.993611	5	0.0260336	0.00456016	G	A							NA/NA/NA/	10931/16319/6131/		A	G		2.60E-02	I	Y	4.27E-01	NA
rs9268925	1.15E-08	7.939381473		6	32432969			6	-0.0386704	0.00677537	C	A							NA/NA/NA/	NA/NA/NA/		A	C		-3.87E-02	I	Y	8.66E-01	NA
rs3094691	1.18E-08	7.928806785		6	31274693		5.791042	6	0.025949	0.00454978	G	A							NA/NA/NA/	8532/20267/12705/		A	G		2.59E-02	I	Y	5.44E-01	NA
rs2967673	1.19E-08	7.923195771		19	8788798			6	0.0354013	0.00620952	C	A							NA/NA/NA/	NA/NA/NA/		A	C		3.54E-02	I	Y	1.58E-01	NA
rs1473281	1.21E-08	7.91760603		19	8789230		0.665535	7	0.035379	0.006208	T	C							NA/NA/NA/	NA/NA/NA/		C	T		3.54E-02	I	Y	1.58E-01	NA
rs1473280	1.21E-08	7.917412081		19	8789091		0.665746	6	-0.0353835	0.00620888	G	C							NA/NA/NA/	NA/NA/NA/		C	G		-3.54E-02	I	Y	8.42E-01	NA
rs7736284	1.22E-08	7.91414239		5	131588151		0.823954	7	-0.0259411	0.004553	T	C							NA/NA/NA/	NA/NA/NA/		C	T		-2.59E-02	I	Y	4.45E-01	NA
rs7253377	1.22E-08	7.913828879		19	8790015		0.702603	7	-0.0353593	0.00620616	T	G							NA/NA/NA/	1023/11635/30774/		G	T		-3.54E-02	I	Y	8.43E-01	NA
rs9266252	1.22E-08	7.913579657		6	31325822			4	0.0300476	0.00527395	G	A							NA/NA/NA/	NA/NA/NA/		A	G		3.00E-02	I	Y	2.46E-01	NA
rs2918309	1.22E-08	7.91273337		19	8789923			7	-0.0353571	0.00620623	T	C							NA/NA/NA/	NA/NA/NA/		C	T		-3.54E-02	I	Y	8.43E-01	NA
rs2918308	1.22E-08	7.911924185		19	8789912			7	0.0353555	0.00620631	C	A							NA/NA/NA/	NA/NA/NA/		A	C		3.54E-02	I	Y	1.57E-01	NA
rs2164983	1.23E-08	7.911413896		19	8789381			7	-0.0353605	0.00620739	C	A							NA/NA/NA/	NA/NA/NA/		A	C		-3.54E-02	I	Y	8.42E-01	NA
rs2918307	1.23E-08	7.910479922		19	8789722			6	0.0353533	0.00620654	G	A							NA/NA/NA/	NA/NA/NA/		A	G		3.54E-02	I	Y	1.58E-01	NA
rs2967677	1.23E-08	7.909886618		19	8789721			6	0.0353523	0.00620662	T	C							NA/NA/NA/	NA/NA/NA/		C	T		3.54E-02	I	Y	1.58E-01	NA
rs9271763	1.23E-08	7.90987956		6	32594061			6	-0.0272167	0.0047783	G	A							NA/NA/NA/	NA/NA/NA/		A	G		-2.72E-02	I	Y	4.78E-01	NA
rs199766767	1.23E-08	7.909562057			0				0.0353548	0.00620719	I	D							NA/NA/NA/	NA/NA/NA/		D	I		3.54E-02	I	Y	1.58E-01	NA
rs521977	1.23E-08	7.909410443	SLC44A4	6	31836827	intron		6	0.0290413	0.0050988	T	G							NA/NA/NA/	NA/NA/NA/		G	T		2.90E-02	I	Y	2.78E-01	NA
rs2967676	1.23E-08	7.909368142		19	8789666		0.695913	7	0.0353516	0.00620671	C	A							NA/NA/NA/	NA/NA/NA/		A	C		3.54E-02	I	Y	1.58E-01	NA
rs2967675	1.24E-08	7.907447774		19	8789484		0.68515	6	0.0353479	0.00620688	T	C							NA/NA/NA/	24732/9335/815/		C	T		3.53E-02	I	Y	1.58E-01	NA
rs2069614	1.24E-08	7.906588822		5	131407601		0.994257	5	-0.0259911	0.00456416	T	C							NA/NA/NA/	NA/NA/NA/		C	T		-2.60E-02	I	Y	5.73E-01	NA
rs3763323	1.24E-08	7.90484809		6	32406843			6	-0.036407	0.00639401	T	C							NA/NA/NA/	NA/NA/NA/		C	T		-3.64E-02	I	Y	8.55E-01	NA
rs9276568	1.33E-08	7.877040722	HLA-DQB2	6	32725286	intron		7	-0.0260961	0.00459197	T	A							NA/NA/NA/	NA/NA/NA/		A	T		-2.61E-02	I	Y	5.70E-01	NA
rs334902	1.33E-08	7.876429272		5	131586559		0.474469	5	0.0258439	0.00454779	G	C							NA/NA/NA/	NA/NA/NA/		C	G		2.58E-02	I	Y	5.55E-01	NA
rs9270019	1.37E-08	7.864466646	HLA-DRB1	6	32553053	intron		6	0.0511242	0.00900381	G	C							NA/NA/NA/	5897/1106/112/		C	G		5.11E-02	I	Y	1.59E-01	NA
rs9327638	1.39E-08	7.856975827	KIF3A	5	132069706	intron		6	-0.0397962	0.00701245	G	A							NA/NA/NA/	NA/NA/NA/		A	G		-3.98E-02	I	Y	7.96E-01	NA
rs9275730	1.40E-08	7.855148804		6	32688730			7	-0.0299711	0.00528185	C	A							NA/NA/NA/	NA/NA/NA/		A	C		-3.00E-02	I	Y	7.53E-01	NA
rs9275729	1.40E-08	7.854132619		6	32688728			7	-0.0299669	0.00528149	T	C							NA/NA/NA/	NA/NA/NA/		C	T		-3.00E-02	I	Y	7.53E-01	NA
rs4705931	1.41E-08	7.850279121		5	131588345		1.507052	5	-0.0258223	0.00455224	T	C							NA/NA/NA/	NA/NA/NA/		C	T		-2.58E-02	I	Y	4.46E-01	NA
rs6867282	1.42E-08	7.848991957		5	131583120			6	-0.0257981	0.00454838	G	C							NA/NA/NA/	NA/NA/NA/		C	G		-2.58E-02	I	Y	4.45E-01	NA
rs9275718	1.44E-08	7.840814937		6	32688400			7	0.0301494	0.00531858	T	G							NA/NA/NA/	NA/NA/NA/		G	T		3.01E-02	I	Y	2.55E-01	NA
rs7705189	1.44E-08	7.840225333		5	131623358		7.15258	6	0.0258569	0.00456153	G	A							NA/NA/NA/	NA/NA/NA/		A	G		2.59E-02	I	Y	4.61E-01	NA
rs9275795	1.46E-08	7.836946019		6	32690075			6	0.0302554	0.00533871	T	A							NA/NA/NA/	NA/NA/NA/		A	T		3.03E-02	I	Y	2.70E-01	NA
rs9271069	1.49E-08	7.827653986		6	32575700			4	-0.0366633	0.00647361	G	A							NA/NA/NA/	NA/NA/NA/		A	G		-3.67E-02	I	Y	8.49E-01	NA
rs162908	1.51E-08	7.821037434		5	131578955			7	-0.0257473	0.00454829	T	A							NA/NA/NA/	NA/NA/NA/		A	T		-2.57E-02	I	Y	4.45E-01	NA
rs9276090	1.51E-08	7.821000044		6	32696753			7	-0.0303646	0.00536394	G	A							NA/NA/NA/	NA/NA/NA/		A	G		-3.04E-02	I	Y	7.33E-01	NA
rs9270717	1.52E-08	7.817705209		6	32567506			7	-0.0400384	0.00707442	G	C							NA/NA/NA/	NA/NA/NA/		C	G		-4.00E-02	I	Y	8.39E-01	NA
rs3208181	1.52E-08	7.81735428	HLA-DQA2	6	32713030	exon		6	0.026329	0.00465224	T	C							NA/NA/NA/	NA/NA/NA/		C	T		2.63E-02	I	Y	4.51E-01	NA
rs4705930	1.52E-08	7.817314355		5	131587686			6	-0.0257598	0.00455168	G	C							NA/NA/NA/	NA/NA/NA/		C	G		-2.58E-02	I	Y	4.45E-01	NA
rs66482188	1.52E-08	7.816926701		6	32518312			6	-0.0358117	0.00632795	G	A							NA/NA/NA/	NA/NA/NA/		A	G		-3.58E-02	I	Y	8.15E-01	NA
rs9268199	1.52E-08	7.816849782	C6orf10	6	32278635	intron	0.003699	6	0.0327867	0.00579349	G	A							NA/NA/NA/	22070/9591/1203/		A	G		3.28E-02	I	Y	1.84E-01	NA
rs2136188	1.55E-08	7.810543376		5	131577514		0.124955	6	0.0257296	0.00454849	T	C							NA/NA/NA/	NA/NA/NA/		C	T		2.57E-02	I	Y	5.55E-01	NA
rs2524142	1.55E-08	7.808526629		6	31263522		1.738629	6	-0.0297933	0.00526762	G	C							NA/NA/NA/	NA/NA/NA/		C	G		-2.98E-02	I	Y	7.50E-01	NA
rs2136186	1.57E-08	7.805086235		5	131578265			7	-0.0257181	0.00454818	G	A							NA/NA/NA/	NA/NA/NA/		A	G		-2.57E-02	I	Y	4.45E-01	NA
rs2136187	1.57E-08	7.80347011		5	131577894		0.019593	6	-0.025715	0.00454816	T	C							NA/NA/NA/	13366/21499/8564/		C	T		-2.57E-02	I	Y	4.45E-01	NA
rs3763112	1.57E-08	7.803011827		5	131586480		0.383955	5	0.0257111	0.00454762	G	A							NA/NA/NA/	8581/21508/13350/		A	G		2.57E-02	I	Y	5.55E-01	NA
rs200781799	1.58E-08	7.800700193			0				0.0270911	0.00479247	I	D							NA/NA/NA/	NA/NA/NA/		D	I		2.71E-02	I	Y	4.44E-01	NA
rs3134994	1.59E-08	7.7993574		6	32637680			6	0.032036	0.00566778	T	C							NA/NA/NA/	NA/NA/NA/		C	T		3.20E-02	I	Y	2.37E-01	NA
rs1588263	1.63E-08	7.789069137		5	131577158			6	-0.0256923	0.00454872	T	C							NA/NA/NA/	NA/NA/NA/		C	T		-2.57E-02	I	Y	4.45E-01	NA
rs9281961	1.68E-08	7.774918265		6	32592902				-0.0264732	0.00469164	I	D							NA/NA/NA/	NA/NA/NA/		D	I		-2.65E-02	I	Y	4.77E-01	NA
rs9268653	1.68E-08	7.774757936	HLA-DRA	6	32409058	intron		5	0.0369324	0.00654532	T	C							NA/NA/NA/	NA/NA/NA/		C	T		3.69E-02	I	Y	1.39E-01	NA
rs9271406	1.68E-08	7.774122371		6	32587588			7	-0.0263516	0.00467035	G	A							NA/NA/NA/	NA/NA/NA/		A	G		-2.64E-02	I	Y	4.79E-01	NA
rs9271588	1.70E-08	7.768872067		6	32590953		5.641763	1b	0.0256561	0.00454877	T	C							NA/NA/NA/	7411/16108/8888/		C	T		2.57E-02	I	Y	5.19E-01	NA
rs3135384	1.71E-08	7.768046431		6	32419959			7	-0.0370243	0.0065647	G	A							NA/NA/NA/	NA/NA/NA/		A	G		-3.70E-02	I	Y	8.60E-01	NA
rs9271586	1.74E-08	7.760362729		6	32590899		5.829752	1f	-0.0256364	0.004548	T	G							NA/NA/NA/	NA/NA/NA/		G	T		-2.56E-02	I	Y	4.81E-01	NA
rs11952099	1.78E-08	7.749121547		5	131576772			7	0.0256198	0.00454866	G	A							NA/NA/NA/	NA/NA/NA/		A	G		2.56E-02	I	Y	5.55E-01	NA
rs3135391	1.79E-08	7.748123409	HLA-DRA	6	32410987	exon	0.890438	1f	-0.0368238	0.00653833	G	A							NA/NA/NA/	882/10207/32277/		A	G		-3.68E-02	I	Y	8.62E-01	NA
rs9276419	1.79E-08	7.747537767	HLA-DQA2	6	32710797	intron		7	0.0368585	0.00654458	T	C							NA/NA/NA/	NA/NA/NA/		C	T		3.69E-02	I	Y	6.67E-01	NA
rs9276420	1.79E-08	7.746691078	HLA-DQA2	6	32710799	intron		7	0.0368559	0.00654451	T	C							NA/NA/NA/	NA/NA/NA/		C	T		3.69E-02	I	Y	6.67E-01	NA
rs2524143	1.80E-08	7.744394663		6	31263510		1.739659	7	0.0296755	0.00527048	T	C							NA/NA/NA/	NA/NA/NA/		C	T		2.97E-02	I	Y	2.49E-01	NA
rs9275944	1.83E-08	7.737672334		6	32693079			7	-0.0299637	0.00532418	G	A							NA/NA/NA/	NA/NA/NA/		A	G		-3.00E-02	I	Y	7.50E-01	NA
rs9276422	1.84E-08	7.736025621	HLA-DQA2	6	32710848	intron		7	0.0265717	0.00472202	T	G							NA/NA/NA/	NA/NA/NA/		G	T		2.66E-02	I	Y	4.68E-01	NA
rs3135350	1.87E-08	7.728648703		6	32392981			6	-0.0368706	0.00655565	T	C							NA/NA/NA/	NA/NA/NA/		C	T		-3.69E-02	I	Y	8.62E-01	NA
rs4705916	1.91E-08	7.718741586		5	131407493		0.996655	5	-0.0256953	0.00457186	C	A							NA/NA/NA/	NA/NA/NA/		A	C		-2.57E-02	I	Y	5.80E-01	NA
rs3132479	1.92E-08	7.716911447		6	31274752			7	-0.0255809	0.0045521	G	A							NA/NA/NA/	NA/NA/NA/		A	G		-2.56E-02	I	Y	4.67E-01	NA
rs3135352	1.92E-08	7.716269213		6	32392906			6	0.0367628	0.0065422	C	A							NA/NA/NA/	24886/7762/674/		A	C		3.68E-02	I	Y	1.38E-01	NA
rs2523855	1.93E-08	7.71531215	HCG22	6	31022158	exon	6.363843	6	0.0267799	0.004766	G	C							NA/NA/NA/	NA/NA/NA/		C	G		2.68E-02	I	Y	6.52E-01	NA
rs2858319	1.93E-08	7.715244513		6	32661294			6	0.0269998	0.00480516	T	C							NA/NA/NA/	NA/NA/NA/		C	T		2.70E-02	I	Y	4.17E-01	NA
rs9275716	1.93E-08	7.714667772		6	32688302		0.493463	7	0.0296952	0.00528507	T	C							NA/NA/NA/	NA/NA/NA/		C	T		2.97E-02	I	Y	2.47E-01	NA
rs9268635	1.95E-08	7.710613974		6	32406579			6	0.0367457	0.00654179	T	C							NA/NA/NA/	NA/NA/NA/		C	T		3.67E-02	I	Y	1.38E-01	NA
rs9275739	1.97E-08	7.704868512		6	32688857			6	-0.0296679	0.00528389	T	G							NA/NA/NA/	NA/NA/NA/		G	T		-2.97E-02	I	Y	7.54E-01	NA
rs9271591	1.98E-08	7.702775851		6	32591141		9.107364	1b	0.0257512	0.00458699	G	A							NA/NA/NA/	NA/NA/NA/		A	G		2.58E-02	I	Y	5.23E-01	NA
rs9268807	2.00E-08	7.698781127		6	32423915			6	-0.0365963	0.00652067	G	C							NA/NA/NA/	NA/NA/NA/		C	G		-3.66E-02	I	Y	8.58E-01	NA
rs9276423	2.01E-08	7.69773186	HLA-DQA2	6	32710855	intron		7	0.026415	0.00470693	G	A							NA/NA/NA/	NA/NA/NA/		A	G		2.64E-02	I	Y	4.74E-01	NA
rs35358447	2.02E-08	7.694590585		19	8791581				-0.0355768	0.0063409	I	D							NA/NA/NA/	NA/NA/NA/		D	I		-3.56E-02	I	Y	8.38E-01	NA
rs9275990	2.05E-08	7.688998862		6	32694214			7	0.0298838	0.00532834	G	C							NA/NA/NA/	NA/NA/NA/		C	G		2.99E-02	I	Y	2.47E-01	NA
rs3129971	2.05E-08	7.688119047		6	32393235			7	0.0366971	0.00654357	G	C							NA/NA/NA/	NA/NA/NA/		C	G		3.67E-02	I	Y	1.38E-01	NA
rs3129895	2.05E-08	7.688093633		6	32421227			7	-0.0365708	0.00652106	G	A							NA/NA/NA/	NA/NA/NA/		A	G		-3.66E-02	I	Y	8.58E-01	NA
rs28490179	2.07E-08	7.684907522		6	32519005			6	-0.0348214	0.0062105	T	C							NA/NA/NA/	1135/8348/23130/		C	T		-3.48E-02	I	Y	8.35E-01	NA
rs4706006	2.14E-08	7.670041053		5	130461830			7	0.0281027	0.00501754	T	G							NA/NA/NA/	NA/NA/NA/		G	T		2.81E-02	I	Y	3.53E-01	NA
rs9271587	2.18E-08	7.662227361		6	32590916			4	-0.0255579	0.00456572	G	A							NA/NA/NA/	NA/NA/NA/		A	G		-2.56E-02	I	Y	4.81E-01	NA
rs9276275	2.18E-08	7.661744763		6	32702421			7	0.0298608	0.00533459	T	C							NA/NA/NA/	NA/NA/NA/		C	T		2.99E-02	I	Y	2.58E-01	NA
rs2522051	2.20E-08	7.657484548	C5orf56	5	131797578	intron	0.021674	6	0.025334	0.00452726	T	C							NA/NA/NA/	7143/16576/9648/		C	T		2.53E-02	I	Y	5.39E-01	NA
rs9275995	2.21E-08	7.656215377		6	32694364			7	-0.0297338	0.005314	G	A							NA/NA/NA/	NA/NA/NA/		A	G		-2.97E-02	I	Y	7.50E-01	NA
rs9275717	2.21E-08	7.655839674		6	32688343			6	-0.0295737	0.00528552	C	A							NA/NA/NA/	NA/NA/NA/		A	C		-2.96E-02	I	Y	7.53E-01	NA
rs9282229	2.21E-08	7.655780692		6	32688385				-0.0295736	0.00528552	I	D							NA/NA/NA/	NA/NA/NA/		D	I		-2.96E-02	I	Y	7.53E-01	NA
rs9276092	2.22E-08	7.65411287		6	32696755			7	0.0299883	0.00536028	T	C							NA/NA/NA/	NA/NA/NA/		C	T		3.00E-02	I	Y	2.68E-01	NA
rs9275736	2.22E-08	7.653459263		6	32688798			7	0.0295516	0.00528247	G	A							NA/NA/NA/	NA/NA/NA/		A	G		2.96E-02	I	Y	2.47E-01	NA
rs67966517	2.24E-08	7.649283042		6	32694350				0.0297428	0.00531824	I	D							NA/NA/NA/	NA/NA/NA/		D	I		2.97E-02	I	Y	2.52E-01	NA
rs3135388	2.27E-08	7.644184645		6	32413051		0.761945	1f	-0.0365598	0.00653956	G	A							NA/NA/NA/	878/10241/32311/		A	G		-3.66E-02	I	Y	8.62E-01	NA
rs3091338	2.27E-08	7.644096604		5	131402738		0.974177	6	0.0255987	0.00457894	T	C							NA/NA/NA/	2917/4027/1478/		C	T		2.56E-02	I	Y	4.18E-01	NA
rs4713589	2.29E-08	7.640009034		6	32659435			7	0.0270859	0.00484637	G	A							NA/NA/NA/	NA/NA/NA/		A	G		2.71E-02	I	Y	4.32E-01	NA
rs13194770	2.29E-08	7.63932708		6	32451570			7	-0.0272658	0.00487879	T	C							NA/NA/NA/	NA/NA/NA/		C	T		-2.73E-02	I	Y	4.31E-01	NA
rs7714191	2.30E-08	7.63758916	ACSL6	5	131341541	intron	0.164716	6	-0.0257389	0.00460617	G	C							NA/NA/NA/	NA/NA/NA/		C	G		-2.57E-02	I	Y	5.93E-01	NA
rs9276244	2.31E-08	7.637099266		6	32701221			7	0.0299612	0.00536196	G	A							NA/NA/NA/	NA/NA/NA/		A	G		3.00E-02	I	Y	2.74E-01	NA
rs3129889	2.34E-08	7.630344503		6	32413545		0.838425	1f	0.0365236	0.00653956	G	A							NA/NA/NA/	32293/10233/877/		A	G		3.65E-02	I	Y	1.38E-01	NA
rs2227130	2.36E-08	7.626630021		6	32697716			7	0.0294446	0.00527347	G	A							NA/NA/NA/	NA/NA/NA/		A	G		2.94E-02	I	Y	2.46E-01	NA
rs2227131	2.36E-08	7.626455419		6	32697712			7	-0.0294443	0.00527349	T	A							NA/NA/NA/	NA/NA/NA/		A	T		-2.94E-02	I	Y	7.54E-01	NA
rs9275727	2.40E-08	7.619318527		6	32688617			6	0.0294674	0.00528032	T	G							NA/NA/NA/	NA/NA/NA/		G	T		2.95E-02	I	Y	2.46E-01	NA
rs139746351	2.41E-08	7.618646619		5	130469087				-0.0278804	0.00499619	G	A							NA/NA/NA/	NA/NA/NA/		A	G		-2.79E-02	I	Y	6.44E-01	NA
rs9272400	2.42E-08	7.616732334		6	32604898			2b	0.036959	0.00662381	G	A							NA/NA/NA/	NA/NA/NA/		A	G		3.70E-02	I	Y	3.55E-01	NA
rs10074490	2.42E-08	7.615868898	ACSL6	5	131340032	intron		7	0.0256958	0.00460563	T	C							NA/NA/NA/	NA/NA/NA/		C	T		2.57E-02	I	Y	4.07E-01	NA
rs28639433	2.48E-08	7.605213971		6	32519108			6	0.0351316	0.00630166	G	C							NA/NA/NA/	NA/NA/NA/		C	G		3.51E-02	I	Y	1.62E-01	NA
rs9275954	2.50E-08	7.60273454		6	32693260			7	0.0300233	0.00538636	C	A							NA/NA/NA/	NA/NA/NA/		A	C		3.00E-02	I	Y	2.75E-01	NA
rs2647021	2.52E-08	7.597771298		6	32663151			6	0.0264111	0.00473999	T	C							NA/NA/NA/	NA/NA/NA/		C	T		2.64E-02	I	Y	4.02E-01	NA
rs9275737	2.53E-08	7.597051171		6	32688804			7	-0.0294207	0.00528039	T	C							NA/NA/NA/	NA/NA/NA/		C	T		-2.94E-02	I	Y	7.54E-01	NA
rs9271655	2.54E-08	7.595392038		6	32592567			6	0.0330961	0.00594077	G	A							NA/NA/NA/	NA/NA/NA/		A	G		3.31E-02	I	Y	2.26E-01	NA
rs201778249	2.55E-08	7.593691505			0				0.0254925	0.00457648	I	D							NA/NA/NA/	NA/NA/NA/		D	I		2.55E-02	I	Y	4.17E-01	NA
rs3129898	2.55E-08	7.593522839		6	32422125			5	0.0362771	0.00651263	G	A							NA/NA/NA/	NA/NA/NA/		A	G		3.63E-02	I	Y	1.43E-01	NA
rs28524681	2.67E-08	7.572983169		6	32518584			6	-0.0350826	0.0063075	T	A							NA/NA/NA/	NA/NA/NA/		A	T		-3.51E-02	I	Y	8.37E-01	NA
rs9275997	2.68E-08	7.571497508		6	32694415			7	-0.0294562	0.00529652	T	C							NA/NA/NA/	NA/NA/NA/		C	T		-2.95E-02	I	Y	7.53E-01	NA
rs2535305	2.71E-08	7.56659343		6	31054381		0.426269	7	-0.0254916	0.00458528	G	A							NA/NA/NA/	NA/NA/NA/		A	G		-2.55E-02	I	Y	4.40E-01	NA
rs9276036	2.71E-08	7.566266959		6	32695432			7	-0.0294579	0.00529883	T	C							NA/NA/NA/	NA/NA/NA/		C	T		-2.95E-02	I	Y	7.54E-01	NA
rs12195582	2.72E-08	7.566186979		6	32444544			7	-0.0266646	0.00479638	T	C							NA/NA/NA/	NA/NA/NA/		C	T		-2.67E-02	I	Y	4.45E-01	NA
rs9276037	2.72E-08	7.566009476		6	32695434			7	-0.0294573	0.00529882	G	A							NA/NA/NA/	NA/NA/NA/		A	G		-2.95E-02	I	Y	7.54E-01	NA
rs9276038	2.72E-08	7.565883189		6	32695437			7	0.029457	0.00529881	T	C							NA/NA/NA/	NA/NA/NA/		C	T		2.95E-02	I	Y	2.46E-01	NA
rs9276276	2.73E-08	7.564595245		6	32702422			7	0.0296594	0.00533572	G	A							NA/NA/NA/	NA/NA/NA/		A	G		2.97E-02	I	Y	2.59E-01	NA
rs10040809	2.74E-08	7.562972807	ACSL6	5	131343017	intron		6	0.0255537	0.00459766	C	A							NA/NA/NA/	NA/NA/NA/		A	C		2.56E-02	I	Y	4.12E-01	NA
rs2647006	2.76E-08	7.55979328		6	32660582			6	-0.0269079	0.00484242	C	A							NA/NA/NA/	NA/NA/NA/		A	C		-2.69E-02	I	Y	5.73E-01	NA
rs4706020	2.80E-08	7.552697745	CDC42SE2	5	130674076	intron	0.000257	6	-0.027233	0.00490343	G	A							NA/NA/NA/	4735/17198/17556/		A	G		-2.72E-02	I	Y	6.40E-01	NA
rs68122840	2.81E-08	7.551991275		6	32694395				0.0294515	0.00530316	I	D							NA/NA/NA/	NA/NA/NA/		D	I		2.95E-02	I	Y	2.48E-01	NA
6:32419278:T_TAA	2.83E-08	7.548007975			0				-0.0274256	0.0049398	I	D							NA/NA/NA/	NA/NA/NA/		D	I		-2.74E-02	I	Y	6.48E-01	NA
rs9276390	2.90E-08	7.537978054		6	32708254			6	0.0291579	0.00525564	G	A							NA/NA/NA/	NA/NA/NA/		A	G		2.92E-02	I	Y	2.92E-01	NA
rs2213570	2.92E-08	7.534062736		6	32721510		0.006592	6	-0.0294991	0.00531865	C	A							NA/NA/NA/	NA/NA/NA/		A	C		-2.95E-02	I	Y	7.62E-01	NA
rs7769788	2.93E-08	7.53362476		6	32721502			6	-0.0294988	0.00531876	T	G							NA/NA/NA/	NA/NA/NA/		G	T		-2.95E-02	I	Y	7.62E-01	NA
rs9275982	2.95E-08	7.530762835		6	32693942			6	-0.0294675	0.00531422	G	A							NA/NA/NA/	NA/NA/NA/		A	G		-2.95E-02	I	Y	7.47E-01	NA
rs6863548	2.97E-08	7.527185064		5	131575920			6	-0.0252019	0.00454615	G	A							NA/NA/NA/	NA/NA/NA/		A	G		-2.52E-02	I	Y	4.47E-01	NA
rs9276004	3.01E-08	7.521830466		6	32694564			7	-0.0293649	0.00529916	T	C							NA/NA/NA/	NA/NA/NA/		C	T		-2.94E-02	I	Y	7.44E-01	NA
rs9275946	3.04E-08	7.517343618		6	32693090			7	-0.0298493	0.00538834	T	C							NA/NA/NA/	NA/NA/NA/		C	T		-2.98E-02	I	Y	7.24E-01	NA
rs2227133	3.07E-08	7.512764025		6	32721392			7	0.0294684	0.00532136	G	A							NA/NA/NA/	NA/NA/NA/		A	G		2.95E-02	I	Y	2.38E-01	NA
rs9276250	3.08E-08	7.511219507		6	32701433			6	-0.0292908	0.00528987	G	C							NA/NA/NA/	NA/NA/NA/		C	G		-2.93E-02	I	Y	7.53E-01	NA
rs9275947	3.10E-08	7.509033554		6	32693091			7	0.0298312	0.00538833	G	A							NA/NA/NA/	NA/NA/NA/		A	G		2.98E-02	I	Y	2.76E-01	NA
rs9276003	3.10E-08	7.508785431		6	32694550			7	-0.0293319	0.00529825	G	A							NA/NA/NA/	NA/NA/NA/		A	G		-2.93E-02	I	Y	7.45E-01	NA
rs9276005	3.13E-08	7.504404327		6	32694567			7	0.0293311	0.00529979	T	C							NA/NA/NA/	NA/NA/NA/		C	T		2.93E-02	I	Y	2.56E-01	NA
rs10900804	3.15E-08	7.501814927		5	131401845			5	0.0253138	0.00457478	T	C							NA/NA/NA/	NA/NA/NA/		C	T		2.53E-02	I	Y	4.19E-01	NA
rs9275824	3.19E-08	7.496060947		6	32690664			5	-0.029524	0.0053379	G	A							NA/NA/NA/	NA/NA/NA/		A	G		-2.95E-02	I	Y	7.41E-01	NA
rs4705908	3.19E-08	7.495693643	ACSL6	5	131347520	exon		4	-0.0254797	0.00460682	G	A							NA/NA/NA/	NA/NA/NA/		A	G		-2.55E-02	I	Y	5.92E-01	NA
rs9275825	3.20E-08	7.494696689		6	32690671			5	-0.029521	0.00533788	T	C							NA/NA/NA/	NA/NA/NA/		C	T		-2.95E-02	I	Y	7.41E-01	NA
rs4410767	3.27E-08	7.485516002		6	32448129			6	0.0279581	0.00505867	T	C							NA/NA/NA/	NA/NA/NA/		C	T		2.80E-02	I	Y	5.92E-01	NA
rs17132288	3.35E-08	7.474957786	ACSL6	5	131336105	intron	0.168023	1f	0.0253296	0.00458663	T	C							NA/NA/NA/	NA/NA/NA/		C	T		2.53E-02	I	Y	4.11E-01	NA
rs17209873	3.37E-08	7.472911694		6	32446010			6	0.0266619	0.00482858	T	C							NA/NA/NA/	NA/NA/NA/		C	T		2.67E-02	I	Y	5.53E-01	NA
rs9276073	3.41E-08	7.467700531		6	32696418			6	-0.0292367	0.00529693	T	C							NA/NA/NA/	NA/NA/NA/		C	T		-2.92E-02	I	Y	7.56E-01	NA
rs1030271	3.43E-08	7.464180739	CDC42SE2	5	130632655	intron	0.250346	7	0.0269992	0.00489282	G	C							NA/NA/NA/	NA/NA/NA/		C	G		2.70E-02	I	Y	3.62E-01	NA
rs9276081	3.45E-08	7.462156988		6	32696630			7	-0.0294376	0.00533551	T	C							NA/NA/NA/	NA/NA/NA/		C	T		-2.94E-02	I	Y	7.36E-01	NA
rs12055445	3.49E-08	7.456669642		6	32626739			5	-0.0270919	0.00491233	G	A							NA/NA/NA/	NA/NA/NA/		A	G		-2.71E-02	I	Y	5.11E-01	NA
rs9281300	3.51E-08	7.454749803	HLA-C	6	31239170	intron			-0.029473	0.00534471	I	D							NA/NA/NA/	NA/NA/NA/		D	I		-2.95E-02	I	Y	5.47E-01	NA
rs9275714	3.55E-08	7.449299685		6	32688273			7	-0.0294601	0.00534464	G	A							NA/NA/NA/	NA/NA/NA/		A	G		-2.95E-02	I	Y	7.59E-01	NA
rs66837262	3.59E-08	7.444979351		6	32693990				0.0295344	0.00535982	I	D							NA/NA/NA/	NA/NA/NA/		D	I		2.95E-02	I	Y	2.65E-01	NA
rs9275876	3.67E-08	7.435648825		6	32691641			7	0.0293092	0.0053226	T	G							NA/NA/NA/	NA/NA/NA/		G	T		2.93E-02	I	Y	2.46E-01	NA
rs7450522	3.71E-08	7.430961013		6	32708118			7	0.0294458	0.00534925	T	C							NA/NA/NA/	NA/NA/NA/		C	T		2.94E-02	I	Y	2.43E-01	NA
rs9276214	3.71E-08	7.430462237		6	32700032			7	-0.0290312	0.00527413	T	A							NA/NA/NA/	NA/NA/NA/		A	T		-2.90E-02	I	Y	7.57E-01	NA
rs9276215	3.71E-08	7.430416603		6	32700041			7	0.0290311	0.00527413	T	G							NA/NA/NA/	NA/NA/NA/		G	T		2.90E-02	I	Y	2.43E-01	NA
rs9276216	3.71E-08	7.430287917		6	32700069			7	0.0290308	0.00527412	T	A							NA/NA/NA/	NA/NA/NA/		A	T		2.90E-02	I	Y	2.43E-01	NA
rs9276281	3.73E-08	7.428872557		6	32702546			6	0.0290453	0.0052773	G	A							NA/NA/NA/	NA/NA/NA/		A	G		2.90E-02	I	Y	2.42E-01	NA
rs9275794	3.75E-08	7.425852936		6	32690059			7	0.0293459	0.00533312	G	A							NA/NA/NA/	NA/NA/NA/		A	G		2.93E-02	I	Y	2.67E-01	NA
rs11743851	3.76E-08	7.424858359	CDC42SE2	5	130613600	intron	0.005511	5	-0.026912	0.00489115	T	C							NA/NA/NA/	NA/NA/NA/		C	T		-2.69E-02	I	Y	6.37E-01	NA
rs9276200	3.77E-08	7.423101452		6	32699661			7	0.0290665	0.00528341	T	C							NA/NA/NA/	NA/NA/NA/		C	T		2.91E-02	I	Y	2.44E-01	NA
rs9276093	3.81E-08	7.418920028		6	32696770			7	0.029346	0.00533587	G	A							NA/NA/NA/	NA/NA/NA/		A	G		2.93E-02	I	Y	2.67E-01	NA
rs9275862	3.82E-08	7.418178864		6	32691411			7	0.0294103	0.00534785	G	A							NA/NA/NA/	NA/NA/NA/		A	G		2.94E-02	I	Y	2.52E-01	NA
rs12207473	3.84E-08	7.415737771		6	32444330			7	-0.0262824	0.00477993	C	A							NA/NA/NA/	NA/NA/NA/		A	C		-2.63E-02	I	Y	4.38E-01	NA
rs199830048	3.85E-08	7.414838303			0				0.0274066	0.00498473	I	D							NA/NA/NA/	NA/NA/NA/		D	I		2.74E-02	I	Y	3.71E-01	NA
rs9275958	3.85E-08	7.414773966		6	32693347			6	-0.0291886	0.00530888	G	A							NA/NA/NA/	NA/NA/NA/		A	G		-2.92E-02	I	Y	7.57E-01	NA
rs9276006	3.87E-08	7.412746014		6	32694582			7	0.0290902	0.00529176	G	C							NA/NA/NA/	NA/NA/NA/		C	G		2.91E-02	I	Y	2.54E-01	NA
rs9276280	3.89E-08	7.409811547		6	32702527		0.247436	7	-0.0290124	0.00527877	T	C							NA/NA/NA/	NA/NA/NA/		C	T		-2.90E-02	I	Y	7.57E-01	NA
rs9394098	3.90E-08	7.408884172		6	32449138			7	-0.0264074	0.00480509	T	C							NA/NA/NA/	NA/NA/NA/		C	T		-2.64E-02	I	Y	4.36E-01	NA
rs9276077	3.92E-08	7.406246653		6	32696564			6	0.029329	0.00533777	T	A							NA/NA/NA/	NA/NA/NA/		A	T		2.93E-02	I	Y	2.54E-01	NA
rs5027459	3.95E-08	7.403587656		6	32719028		0.00577	6	0.0292527	0.00532493	G	A							NA/NA/NA/	10762/6123/1687/		A	G		2.93E-02	I	Y	2.37E-01	NA
rs11739935	3.95E-08	7.402898536		5	131380658			7	0.0265169	0.00482717	T	C							NA/NA/NA/	NA/NA/NA/		C	T		2.65E-02	I	Y	3.26E-01	NA
rs3117139	3.96E-08	7.402808493	BTNL2	6	32364667	intron		6	-0.0358979	0.00653495	G	A							NA/NA/NA/	NA/NA/NA/		A	G		-3.59E-02	I	Y	8.61E-01	NA
rs9282244	4.01E-08	7.397189328		6	32691488				-0.0294435	0.00536221	I	D							NA/NA/NA/	NA/NA/NA/		D	I		-2.94E-02	I	Y	7.12E-01	NA
rs1060270	4.02E-08	7.395808519	HLA-DRB1	6	32546603	exon		5	-0.0469374	0.008549	G	A							NA/NA/NA/	NA/NA/NA/		A	G		-4.69E-02	I	Y	8.29E-01	NA
rs67565791	4.03E-08	7.395033469		6	31061013			3a	-0.0373001	0.00679412	T	C							NA/NA/NA/	NA/NA/NA/		C	T		-3.73E-02	I	Y	1.30E-01	NA
rs3864277	4.10E-08	7.387137765		5	131420249		0.154638	6	-0.0250536	0.00456613	G	A							NA/NA/NA/	6223/17052/11753/		A	G		-2.51E-02	I	Y	5.78E-01	NA
rs9276023	4.12E-08	7.384946803		6	32695256			7	-0.0291638	0.00531608	G	A							NA/NA/NA/	NA/NA/NA/		A	G		-2.92E-02	I	Y	7.58E-01	NA
rs9276024	4.12E-08	7.384888852		6	32695264		1.493354	6	0.0291636	0.00531608	T	C							NA/NA/NA/	NA/NA/NA/		C	T		2.92E-02	I	Y	2.42E-01	NA
rs3117116	4.13E-08	7.384068877	BTNL2	6	32367017	intron	0.558285	6	0.0350917	0.00639707	G	A							NA/NA/NA/	NA/NA/NA/		A	G		3.51E-02	I	Y	1.45E-01	NA
rs2069803	4.14E-08	7.383348073		5	131400433			2b	-0.0250888	0.00457383	T	C							NA/NA/NA/	7069/19789/14127/		C	T		-2.51E-02	I	Y	5.84E-01	NA
rs17203514	4.14E-08	7.383079392		6	32446071			7	-0.026253	0.00478615	G	C							NA/NA/NA/	NA/NA/NA/		C	G		-2.63E-02	I	Y	4.38E-01	NA
rs9271658	4.15E-08	7.382282721		6	32592588			6	0.0325007	0.00592553	T	C							NA/NA/NA/	NA/NA/NA/		C	T		3.25E-02	I	Y	2.20E-01	NA
rs28895258	4.15E-08	7.382045051		6	32445117			7	-0.0264139	0.00481584	T	C							NA/NA/NA/	NA/NA/NA/		C	T		-2.64E-02	I	Y	4.33E-01	NA
rs28895257	4.15E-08	7.381627612		6	32445114			7	-0.0264129	0.00481581	G	A							NA/NA/NA/	NA/NA/NA/		A	G		-2.64E-02	I	Y	4.33E-01	NA
rs28367690	4.17E-08	7.379555778		6	31276657			5	-0.0278548	0.00507951	G	A							NA/NA/NA/	NA/NA/NA/		A	G		-2.79E-02	I	Y	3.06E-01	NA
rs5029422	4.20E-08	7.376669029		5	131390614			5	-0.0265502	0.00484265	G	C							NA/NA/NA/	NA/NA/NA/		C	G		-2.66E-02	I	Y	6.75E-01	NA
rs2213573	4.21E-08	7.375406479		6	32716022		0.005665	7	0.029186	0.00532391	G	A							NA/NA/NA/	4355/3127/478/		A	G		2.92E-02	I	Y	2.37E-01	NA
rs9391879	4.25E-08	7.372059902		6	32443172			7	-0.0261517	0.00477159	T	C							NA/NA/NA/	NA/NA/NA/		C	T		-2.62E-02	I	Y	4.38E-01	NA
rs9276056	4.26E-08	7.37033357		6	32695828			6	0.0289974	0.0052915	T	G							NA/NA/NA/	NA/NA/NA/		G	T		2.90E-02	I	Y	2.45E-01	NA
rs9276094	4.28E-08	7.368732826		6	32696776			7	0.0292207	0.00533288	G	A							NA/NA/NA/	NA/NA/NA/		A	G		2.92E-02	I	Y	2.66E-01	NA
rs9275722	4.29E-08	7.367482984		6	32688435			6	-0.0292992	0.00534771	T	C							NA/NA/NA/	NA/NA/NA/		C	T		-2.93E-02	I	Y	7.22E-01	NA
rs9275863	4.31E-08	7.36538269		6	32691476			6	0.0294072	0.00536825	T	A							NA/NA/NA/	NA/NA/NA/		A	T		2.94E-02	I	Y	2.90E-01	NA
rs12194148	4.32E-08	7.364922589		6	32444198		0.024713	6	-0.026155	0.00477471	T	G							NA/NA/NA/	NA/NA/NA/		G	T		-2.62E-02	I	Y	4.39E-01	NA
rs9271732	4.32E-08	7.364227825		6	32593627			7	0.0313739	0.00572777	G	A							NA/NA/NA/	NA/NA/NA/		A	G		3.14E-02	I	Y	2.47E-01	NA
rs9264661	4.35E-08	7.361054724	HLA-C	6	31239141	intron		2b	-0.0295961	0.00540436	T	C							NA/NA/NA/	NA/NA/NA/		C	T		-2.96E-02	I	Y	5.26E-01	NA
rs11746729	4.36E-08	7.360545387		5	132123536			5	-0.0299324	0.00546611	G	A							NA/NA/NA/	NA/NA/NA/		A	G		-2.99E-02	I	Y	5.28E-01	NA
rs113660101	4.41E-08	7.355463927		6	32444733				0.0261766	0.00478203	I	D							NA/NA/NA/	NA/NA/NA/		D	I		2.62E-02	I	Y	5.62E-01	NA
rs9276211	4.43E-08	7.353347337		6	32699963			7	0.0289836	0.00529568	T	C							NA/NA/NA/	NA/NA/NA/		C	T		2.90E-02	I	Y	2.46E-01	NA
rs9276034	4.44E-08	7.352831296		6	32695394			6	-0.0290636	0.0053105	T	A							NA/NA/NA/	NA/NA/NA/		A	T		-2.91E-02	I	Y	7.57E-01	NA
rs9276035	4.44E-08	7.352809766		6	32695401			7	-0.0290635	0.00531049	G	C							NA/NA/NA/	NA/NA/NA/		C	G		-2.91E-02	I	Y	7.57E-01	NA
rs9276445	4.45E-08	7.352126281		6	32715414			7	-0.0291265	0.00532227	G	A							NA/NA/NA/	NA/NA/NA/		A	G		-2.91E-02	I	Y	7.63E-01	NA
rs76595077	4.46E-08	7.350575565		6	32696393			6	0.0289831	0.00529669	T	C							NA/NA/NA/	NA/NA/NA/		C	T		2.90E-02	I	Y	2.44E-01	NA
rs17203636	4.46E-08	7.350348786		6	32447014			7	0.0262432	0.00479602	G	A							NA/NA/NA/	NA/NA/NA/		A	G		2.62E-02	I	Y	5.63E-01	NA
rs7755184	4.47E-08	7.34968179		6	31034688			5	-0.029374	0.00536848	G	C							NA/NA/NA/	NA/NA/NA/		C	G		-2.94E-02	I	Y	3.04E-01	NA
rs9276068	4.48E-08	7.348611488		6	32696238				-0.0290783	0.00531486	G	A							NA/NA/NA/	NA/NA/NA/		A	G		-2.91E-02	I	Y	7.39E-01	NA
rs9276095	4.49E-08	7.34741622		6	32696816			7	0.029007	0.0053023	G	A							NA/NA/NA/	NA/NA/NA/		A	G		2.90E-02	I	Y	2.54E-01	NA
rs9269762	4.50E-08	7.347042347	HLA-DRB1	6	32548321	intron		4	-0.0485909	0.00888232	T	C							NA/NA/NA/	NA/NA/NA/		C	T		-4.86E-02	I	Y	8.39E-01	NA
rs9275967	4.52E-08	7.345335512		6	32693520			6	0.0289748	0.00529724	G	A							NA/NA/NA/	NA/NA/NA/		A	G		2.90E-02	I	Y	2.43E-01	NA
rs9275966	4.52E-08	7.345244143		6	32693493			7	-0.0289746	0.00529724	T	C							NA/NA/NA/	NA/NA/NA/		C	T		-2.90E-02	I	Y	7.57E-01	NA
rs9275895	4.54E-08	7.342665867		6	32692023			6	0.0289398	0.00529189	T	C							NA/NA/NA/	NA/NA/NA/		C	T		2.89E-02	I	Y	2.43E-01	NA
rs9275894	4.54E-08	7.342546386		6	32691999			7	-0.0289396	0.00529189	C	A							NA/NA/NA/	NA/NA/NA/		A	C		-2.89E-02	I	Y	7.57E-01	NA
rs9276278	4.55E-08	7.341773895		6	32702470		0.250411	6	-0.0288579	0.00527727	T	C							NA/NA/NA/	NA/NA/NA/		C	T		-2.89E-02	I	Y	7.57E-01	NA
rs9276181	4.57E-08	7.340206408		6	32699125		1.412563	7	0.0289526	0.0052952	G	C							NA/NA/NA/	NA/NA/NA/		C	G		2.90E-02	I	Y	2.49E-01	NA
rs74796955	4.62E-08	7.334948364		6	32691740		0.507219	6	-0.0289503	0.00529686	T	G							NA/NA/NA/	NA/NA/NA/		G	T		-2.90E-02	I	Y	7.58E-01	NA
rs1858074	4.63E-08	7.334239888		5	131371999		0.045183	6	0.0263334	0.00481831	G	A							NA/NA/NA/	20085/18306/4465/		A	G		2.63E-02	I	Y	3.25E-01	NA
rs9276245	4.64E-08	7.333359423		6	32701271			7	-0.0288276	0.00527504	G	A							NA/NA/NA/	NA/NA/NA/		A	G		-2.88E-02	I	Y	7.57E-01	NA
rs9276133	4.68E-08	7.329315434		6	32697768			7	-0.028848	0.00528037	G	A							NA/NA/NA/	NA/NA/NA/		A	G		-2.88E-02	I	Y	7.58E-01	NA
rs2227129	4.68E-08	7.329305237		6	32697739			7	-0.0288482	0.00528042	T	C							NA/NA/NA/	NA/NA/NA/		C	T		-2.88E-02	I	Y	7.58E-01	NA
rs9275968	4.70E-08	7.327998252		6	32693566		0.568618	6	0.0289403	0.00529779	T	G							NA/NA/NA/	NA/NA/NA/		G	T		2.89E-02	I	Y	2.43E-01	NA
rs9275953	4.70E-08	7.327525301		6	32693254			7	-0.0293895	0.00538022	T	C							NA/NA/NA/	NA/NA/NA/		C	T		-2.94E-02	I	Y	7.29E-01	NA
rs9275955	4.70E-08	7.327455141		6	32693265			7	0.0294616	0.00539343	T	A							NA/NA/NA/	NA/NA/NA/		A	T		2.95E-02	I	Y	2.71E-01	NA
rs2905757	4.72E-08	7.326172111	HCG22	6	31022828	intron		7	-0.0259873	0.00475787	T	C							NA/NA/NA/	NA/NA/NA/		C	T		-2.60E-02	I	Y	3.46E-01	NA
rs9275879	4.72E-08	7.325941162		6	32691721			6	-0.0289328	0.00529724	G	A							NA/NA/NA/	NA/NA/NA/		A	G		-2.89E-02	I	Y	7.58E-01	NA
rs9275746	4.73E-08	7.32503879		6	32689025			5	0.0295508	0.00541075	T	C							NA/NA/NA/	NA/NA/NA/		C	T		2.96E-02	I	Y	2.95E-01	NA
rs9275747	4.73E-08	7.325036954		6	32689026			5	0.0295508	0.00541075	T	G							NA/NA/NA/	NA/NA/NA/		G	T		2.96E-02	I	Y	2.95E-01	NA
rs9282233	4.75E-08	7.323152814		6	32689395				-0.0289002	0.00529237	I	D							NA/NA/NA/	NA/NA/NA/		D	I		-2.89E-02	I	Y	7.54E-01	NA
rs9378212	4.76E-08	7.322279926		6	32445691		0.020846	1b	-0.0261568	0.00479028	T	C							NA/NA/NA/	NA/NA/NA/		C	T		-2.62E-02	I	Y	4.40E-01	NA
rs29001568	4.80E-08	7.319160671		6	32447341			7	0.0261327	0.00478699	G	A							NA/NA/NA/	NA/NA/NA/		A	G		2.61E-02	I	Y	5.62E-01	NA
rs9276180	4.83E-08	7.316098729		6	32699116		1.438897	7	0.0288531	0.00528654	T	C							NA/NA/NA/	NA/NA/NA/		C	T		2.89E-02	I	Y	2.43E-01	NA
rs9276013	4.83E-08	7.315780509		6	32694724		0.833576	6	0.0288179	0.00528021	T	A							NA/NA/NA/	NA/NA/NA/		A	T		2.88E-02	I	Y	2.42E-01	NA
rs9276052	4.85E-08	7.314487558		6	32695783			7	-0.0291187	0.00533584	G	A							NA/NA/NA/	NA/NA/NA/		A	G		-2.91E-02	I	Y	7.59E-01	NA
rs3129849	4.85E-08	7.31414903		6	32397309			7	-0.0310215	0.00568466	G	A							NA/NA/NA/	NA/NA/NA/		A	G		-3.10E-02	I	Y	8.05E-01	NA
rs9275885	4.86E-08	7.313430757		6	32691886			5	-0.0289504	0.00530542	G	A							NA/NA/NA/	NA/NA/NA/		A	G		-2.90E-02	I	Y	7.51E-01	NA
rs9275800	4.87E-08	7.312702962		6	32690197			7	0.0290478	0.00532356	T	C							NA/NA/NA/	NA/NA/NA/		C	T		2.90E-02	I	Y	2.42E-01	NA
rs9275801	4.87E-08	7.312399703		6	32690208			7	0.0290541	0.00532484	T	C							NA/NA/NA/	NA/NA/NA/		C	T		2.91E-02	I	Y	2.42E-01	NA
rs9276025	4.88E-08	7.31183834		6	32695287			7	-0.0290041	0.00531589	G	A							NA/NA/NA/	NA/NA/NA/		A	G		-2.90E-02	I	Y	7.59E-01	NA
rs9276026	4.88E-08	7.311713691		6	32695294			7	0.0290038	0.00531589	T	C							NA/NA/NA/	NA/NA/NA/		C	T		2.90E-02	I	Y	2.41E-01	NA
rs9276053	4.88E-08	7.311380875		6	32695790			7	0.0291121	0.00533588	T	C							NA/NA/NA/	NA/NA/NA/		C	T		2.91E-02	I	Y	2.41E-01	NA
rs1049225	4.90E-08	7.309936001	HLA-DQB1	6	32627747	exon		4	-0.031796	0.00582844	G	A							NA/NA/NA/	NA/NA/NA/		A	G		-3.18E-02	I	Y	7.63E-01	NA
rs9275882	4.91E-08	7.309117568		6	32691766			5	-0.0288701	0.00529242	G	A							NA/NA/NA/	NA/NA/NA/		A	G		-2.89E-02	I	Y	7.58E-01	NA
rs9275974	4.92E-08	7.308448203		6	32693752			7	0.0289297	0.00530362	C	A							NA/NA/NA/	NA/NA/NA/		A	C		2.89E-02	I	Y	2.42E-01	NA
rs28732246	4.95E-08	7.305654578		6	32447219			5	0.0261113	0.00478791	G	A							NA/NA/NA/	NA/NA/NA/		A	G		2.61E-02	I	Y	5.62E-01	NA
rs29001652	4.95E-08	7.305632631		6	32447111			5	-0.026116	0.00478878	G	A							NA/NA/NA/	NA/NA/NA/		A	G		-2.61E-02	I	Y	4.38E-01	NA
rs9276186	4.95E-08	7.305339531		6	32699197		1.411532	6	0.0288862	0.00529687	G	A							NA/NA/NA/	NA/NA/NA/		A	G		2.89E-02	I	Y	2.49E-01	NA
rs29001620	4.95E-08	7.305248306		6	32447216			5	-0.0261105	0.00478791	T	A							NA/NA/NA/	NA/NA/NA/		A	T		-2.61E-02	I	Y	4.38E-01	NA
rs29001478	4.96E-08	7.304893239		6	32447162			5	0.0261144	0.00478876	G	A							NA/NA/NA/	NA/NA/NA/		A	G		2.61E-02	I	Y	5.62E-01	NA
rs3129852	4.97E-08	7.30364099		6	32397784			6	0.0309968	0.00568463	G	A							NA/NA/NA/	NA/NA/NA/		A	G		3.10E-02	I	Y	1.95E-01	NA
rs113525829	5.00E-08	7.30130108		6	32446425				0.0264835	0.00485775	I	D							NA/NA/NA/	NA/NA/NA/		D	I		2.65E-02	I	Y	5.69E-01	NA
rs9276050	5.00E-08	7.301235031		6	32695761			6	0.0288027	0.00528319	G	C							NA/NA/NA/	NA/NA/NA/		C	G		2.88E-02	I	Y	2.43E-01	NA
rs9275985	5.01E-08	7.300582903		6	32694044			6	-0.0288899	0.00529944	G	A							NA/NA/NA/	NA/NA/NA/		A	G		-2.89E-02	I	Y	7.53E-01	NA
rs6898270	5.02E-08	7.299444245		5	131421190		0.140651	5	0.0248839	0.00456498	T	C							NA/NA/NA/	NA/NA/NA/		C	T		2.49E-02	I	Y	4.23E-01	NA
rs7721882	5.02E-08	7.299094755		5	131418948			5	0.0248785	0.00456413	G	A							NA/NA/NA/	NA/NA/NA/		A	G		2.49E-02	I	Y	4.23E-01	NA
rs2859077	5.03E-08	7.29879307		6	32702562		0.246156	7	-0.0284683	0.00522281	G	A							NA/NA/NA/	NA/NA/NA/		A	G		-2.85E-02	I	Y	7.51E-01	NA
rs9276014	5.04E-08	7.29790738		6	32694738		0.505623	7	0.0287831	0.00528091	T	C							NA/NA/NA/	NA/NA/NA/		C	T		2.88E-02	I	Y	2.42E-01	NA
rs9276049	5.05E-08	7.297059639		6	32695740			7	0.0287924	0.00528296	G	A							NA/NA/NA/	NA/NA/NA/		A	G		2.88E-02	I	Y	2.43E-01	NA
rs9275981	5.07E-08	7.295402544		6	32693918			7	0.0289839	0.00531875	T	G							NA/NA/NA/	NA/NA/NA/		G	T		2.90E-02	I	Y	2.49E-01	NA
rs9282251	5.09E-08	7.293168753		6	32694095				-0.0288586	0.00529665	I	D							NA/NA/NA/	NA/NA/NA/		D	I		-2.89E-02	I	Y	7.52E-01	NA
rs9275793	5.09E-08	7.293149134		6	32690027		0.483844	6	0.0287794	0.00528212	G	A							NA/NA/NA/	19341/12079/1954/		A	G		2.88E-02	I	Y	2.41E-01	NA
rs2213565	5.11E-08	7.291801829	HLA-DQA2	6	32713188	intron		7	-0.0289967	0.00532255	T	C							NA/NA/NA/	1888/11906/19578/		C	T		-2.90E-02	I	Y	7.63E-01	NA
rs2394421	5.11E-08	7.291222292		6	31042924			6	0.0253999	0.00466252	G	A							NA/NA/NA/	NA/NA/NA/		A	G		2.54E-02	I	Y	6.02E-01	NA
rs148498299	5.13E-08	7.290056218		6	32697310				0.0288268	0.00529206	I	D							NA/NA/NA/	NA/NA/NA/		D	I		2.88E-02	I	Y	2.46E-01	NA
rs9276279	5.15E-08	7.288355556		6	32702498		0.248064	6	-0.0289717	0.00531935	T	C							NA/NA/NA/	NA/NA/NA/		C	T		-2.90E-02	I	Y	7.62E-01	NA
rs9275956	5.16E-08	7.287397434		6	32693272			7	0.0293806	0.00539481	T	A							NA/NA/NA/	NA/NA/NA/		A	T		2.94E-02	I	Y	2.71E-01	NA
rs3135341	5.16E-08	7.287309059		6	32398748			7	0.0309588	0.00568464	C	A							NA/NA/NA/	NA/NA/NA/		A	C		3.10E-02	I	Y	1.95E-01	NA
rs9275979	5.17E-08	7.286846439		6	32693903			7	0.0289677	0.00531921	C	A							NA/NA/NA/	NA/NA/NA/		A	C		2.90E-02	I	Y	2.50E-01	NA
rs2517486	5.17E-08	7.286151752		6	31042943			7	0.0253891	0.00466233	T	C							NA/NA/NA/	NA/NA/NA/		C	T		2.54E-02	I	Y	6.02E-01	NA
rs9275980	5.19E-08	7.284598404		6	32693908			7	-0.0289647	0.00531956	G	A							NA/NA/NA/	NA/NA/NA/		A	G		-2.90E-02	I	Y	7.50E-01	NA
rs9275901	5.20E-08	7.284010855		6	32692216			7	0.0287832	0.00528646	T	C							NA/NA/NA/	NA/NA/NA/		C	T		2.88E-02	I	Y	2.41E-01	NA
rs9275720	5.20E-08	7.284005843		6	32688432			6	0.0293346	0.00538773	T	C							NA/NA/NA/	NA/NA/NA/		C	T		2.93E-02	I	Y	3.06E-01	NA
rs9275915	5.20E-08	7.283903126		6	32692493			7	0.0287828	0.00528642	G	C							NA/NA/NA/	19340/12081/1952/		C	G		2.88E-02	I	Y	2.41E-01	NA
rs9275896	5.20E-08	7.283852194		6	32692060			6	-0.0287829	0.00528647	G	A							NA/NA/NA/	NA/NA/NA/		A	G		-2.88E-02	I	Y	7.59E-01	NA
rs9269698	5.21E-08	7.282969763	HLA-DRB1	6	32546986	intron		5	0.0464261	0.00852748	G	C							NA/NA/NA/	NA/NA/NA/		C	G		4.64E-02	I	Y	1.68E-01	NA
rs9275972	5.23E-08	7.281279143		6	32693696			6	-0.0288736	0.00530416	C	A							NA/NA/NA/	NA/NA/NA/		A	C		-2.89E-02	I	Y	7.58E-01	NA
rs9275973	5.23E-08	7.281197814		6	32693711			7	0.0288734	0.00530416	T	C							NA/NA/NA/	NA/NA/NA/		C	T		2.89E-02	I	Y	2.42E-01	NA
rs9275971	5.23E-08	7.281181218		6	32693681			6	-0.0288734	0.00530415	G	A							NA/NA/NA/	NA/NA/NA/		A	G		-2.89E-02	I	Y	7.58E-01	NA
rs9275908	5.24E-08	7.28096138		6	32692337			6	-0.0289976	0.00532707	T	A							NA/NA/NA/	NA/NA/NA/		A	T		-2.90E-02	I	Y	7.43E-01	NA
rs9394099	5.24E-08	7.280893378		6	32449160			6	-0.0263961	0.00484914	T	G							NA/NA/NA/	NA/NA/NA/		G	T		-2.64E-02	I	Y	4.32E-01	NA
rs9276028	5.25E-08	7.27984566		6	32695335			6	0.0289056	0.0053106	G	A							NA/NA/NA/	NA/NA/NA/		A	G		2.89E-02	I	Y	2.43E-01	NA
rs9275701	5.27E-08	7.27787305		6	32688060			7	0.0287484	0.00528251	T	C							NA/NA/NA/	NA/NA/NA/		C	T		2.87E-02	I	Y	2.42E-01	NA
rs9275700	5.28E-08	7.277722378		6	32688055			7	-0.0287481	0.00528251	T	G							NA/NA/NA/	NA/NA/NA/		G	T		-2.87E-02	I	Y	7.58E-01	NA
rs3135334	5.28E-08	7.277112813		6	32402686			6	-0.0309329	0.00568425	T	C							NA/NA/NA/	NA/NA/NA/		C	T		-3.09E-02	I	Y	8.05E-01	NA
rs9275693	5.29E-08	7.276255442		6	32687866			6	-0.0287169	0.00527736	C	A							NA/NA/NA/	NA/NA/NA/		A	C		-2.87E-02	I	Y	7.59E-01	NA
rs9276273	5.30E-08	7.276111891		6	32702385			7	-0.0287232	0.00527859	G	A							NA/NA/NA/	NA/NA/NA/		A	G		-2.87E-02	I	Y	7.56E-01	NA
rs9276009	5.31E-08	7.274786085		6	32694641			7	0.0287565	0.00528522	T	C							NA/NA/NA/	NA/NA/NA/		C	T		2.88E-02	I	Y	2.43E-01	NA
rs9276008	5.31E-08	7.274734576		6	32694633			7	-0.0287564	0.00528523	T	C							NA/NA/NA/	NA/NA/NA/		C	T		-2.88E-02	I	Y	7.57E-01	NA
rs9276512	5.32E-08	7.274462414		6	32720137			7	-0.0290284	0.00533533	T	A							NA/NA/NA/	NA/NA/NA/		A	T		-2.90E-02	I	Y	7.63E-01	NA
rs2853981	5.32E-08	7.27418879	MICA	6	31378768	intron	0.820422	6	-0.0250092	0.00459671	G	A							NA/NA/NA/	6016/14191/9592/		A	G		-2.50E-02	I	Y	5.58E-01	NA
rs9275949	5.33E-08	7.273648582		6	32693124			6	0.0292077	0.00536862	G	A							NA/NA/NA/	NA/NA/NA/		A	G		2.92E-02	I	Y	2.50E-01	NA
rs9276274	5.33E-08	7.27353524		6	32702391			7	-0.0287145	0.00527801	C	A							NA/NA/NA/	NA/NA/NA/		A	C		-2.87E-02	I	Y	7.56E-01	NA
rs9271737	5.34E-08	7.272475822		6	32593690			7	0.0316579	0.00581937	T	C							NA/NA/NA/	NA/NA/NA/		C	T		3.17E-02	I	Y	5.35E-01	NA
rs3129736	5.35E-08	7.271637289		6	32685953		2.586673	7	-0.0287102	0.00527797	T	C							NA/NA/NA/	499/3119/4802/		C	T		-2.87E-02	I	Y	7.59E-01	NA
rs9276017	5.36E-08	7.27056791		6	32695022		0.409107	6	0.0287277	0.00528162	T	C							NA/NA/NA/	19322/12088/1952/		C	T		2.87E-02	I	Y	2.41E-01	NA
rs9275689	5.37E-08	7.270032184		6	32687689			7	0.0287035	0.00527738	G	A							NA/NA/NA/	NA/NA/NA/		A	G		2.87E-02	I	Y	2.41E-01	NA
rs28895261	5.38E-08	7.268825583		6	32445306			7	0.0265902	0.00488927	G	A							NA/NA/NA/	NA/NA/NA/		A	G		2.66E-02	I	Y	5.75E-01	NA
rs9275688	5.39E-08	7.268526471		6	32687668			5	-0.0287002	0.00527737	T	A							NA/NA/NA/	NA/NA/NA/		A	T		-2.87E-02	I	Y	7.59E-01	NA
rs1131285	5.39E-08	7.268186491	HLA-B	6	31323953	exon		4	-0.0284139	0.00522484	G	C							NA/NA/NA/	NA/NA/NA/		C	G		-2.84E-02	I	Y	6.33E-01	NA
rs9275357	5.40E-08	7.267918401		6	32667891			6	-0.0285304	0.0052464	C	A							NA/NA/NA/	NA/NA/NA/		A	C		-2.85E-02	I	Y	2.50E-01	NA
rs9275918	5.43E-08	7.265212168		6	32692580			7	0.0289703	0.00532838	T	C							NA/NA/NA/	NA/NA/NA/		C	T		2.90E-02	I	Y	2.40E-01	NA
rs3129746	5.43E-08	7.265048234		6	32687588			5	0.0286925	0.00527735	C	A							NA/NA/NA/	NA/NA/NA/		A	C		2.87E-02	I	Y	2.41E-01	NA
rs9275767	5.44E-08	7.264545623		6	32689414			7	-0.0287603	0.00529001	G	A							NA/NA/NA/	NA/NA/NA/		A	G		-2.88E-02	I	Y	7.55E-01	NA
rs36002510	5.45E-08	7.263831463		6	31388175				0.0249956	0.0045978	I	D							NA/NA/NA/	NA/NA/NA/		D	I		2.50E-02	I	Y	4.42E-01	NA
rs9282257	5.45E-08	7.263824287		6	32701539				-0.0289974	0.00533392	I	D							NA/NA/NA/	NA/NA/NA/		D	I		-2.90E-02	I	Y	7.45E-01	NA
rs9276062	5.46E-08	7.263147927		6	32696039			6	0.02871	0.00528132	T	A							NA/NA/NA/	NA/NA/NA/		A	T		2.87E-02	I	Y	2.41E-01	NA
rs9276144	5.46E-08	7.263139966		6	32697999			7	-0.0287313	0.00528525	T	A							NA/NA/NA/	NA/NA/NA/		A	T		-2.87E-02	I	Y	7.57E-01	NA
rs9276206	5.46E-08	7.263040475		6	32699817			6	0.0287395	0.00528679	G	A							NA/NA/NA/	NA/NA/NA/		A	G		2.87E-02	I	Y	2.43E-01	NA
rs9276015	5.47E-08	7.261795184		6	32694759		0.351559	6	-0.0287078	0.00528146	G	C							NA/NA/NA/	NA/NA/NA/		C	G		-2.87E-02	I	Y	7.59E-01	NA
rs3129744	5.48E-08	7.261457259		6	32687294		0.587757	6	-0.0286854	0.00527748	T	G							NA/NA/NA/	NA/NA/NA/		G	T		-2.87E-02	I	Y	7.59E-01	NA
rs5029394	5.48E-08	7.26094532		6	32695082		0.567322	6	-0.0287057	0.0052814	G	A							NA/NA/NA/	579/3706/6003/		A	G		-2.87E-02	I	Y	7.59E-01	NA
rs3129740	5.50E-08	7.259487307		6	32686921			3a	0.0286827	0.00527776	G	A							NA/NA/NA/	NA/NA/NA/		A	G		2.87E-02	I	Y	2.41E-01	NA
rs9275999	5.51E-08	7.25890279		6	32694452			7	-0.0288121	0.0053018	T	C							NA/NA/NA/	NA/NA/NA/		C	T		-2.88E-02	I	Y	7.58E-01	NA
rs2596528	5.51E-08	7.258685276		6	31385485			6	0.0249876	0.00459812	T	C							NA/NA/NA/	NA/NA/NA/		C	T		2.50E-02	I	Y	4.42E-01	NA
rs9275705	5.51E-08	7.258656912		6	32688143			7	0.0287103	0.00528316	G	A							NA/NA/NA/	NA/NA/NA/		A	G		2.87E-02	I	Y	2.42E-01	NA
rs9275703	5.51E-08	7.258527725		6	32688123			7	-0.0287099	0.00528314	T	C							NA/NA/NA/	NA/NA/NA/		C	T		-2.87E-02	I	Y	7.58E-01	NA
rs9276059	5.52E-08	7.257860343		6	32695952			7	-0.028697	0.00528103	G	C							NA/NA/NA/	NA/NA/NA/		C	G		-2.87E-02	I	Y	7.59E-01	NA
rs9276061	5.53E-08	7.257281151		6	32695975			6	0.0286955	0.005281	T	G							NA/NA/NA/	NA/NA/NA/		G	T		2.87E-02	I	Y	2.41E-01	NA
rs9276063	5.53E-08	7.257102913		6	32696075			6	0.028695	0.00528098	G	C							NA/NA/NA/	NA/NA/NA/		C	G		2.87E-02	I	Y	2.41E-01	NA
rs2596530	5.54E-08	7.256841576		6	31387373		1.272036	6	0.0249834	0.00459799	G	A							NA/NA/NA/	13067/20075/8336/		A	G		2.50E-02	I	Y	4.42E-01	NA
rs9276071	5.54E-08	7.256515322		6	32696354			7	-0.028693	0.00528083	G	C							NA/NA/NA/	NA/NA/NA/		C	G		-2.87E-02	I	Y	7.59E-01	NA
rs9276196	5.54E-08	7.256387553		6	32699569			6	0.0288668	0.00531288	G	A							NA/NA/NA/	NA/NA/NA/		A	G		2.89E-02	I	Y	2.40E-01	NA
rs9282253	5.55E-08	7.255699192		6	32695878				-0.0286885	0.00528034	I	D							NA/NA/NA/	NA/NA/NA/		D	I		-2.87E-02	I	Y	7.58E-01	NA
rs9275798	5.55E-08	7.255322973		6	32690153			7	0.0288529	0.00531074	G	A							NA/NA/NA/	NA/NA/NA/		A	G		2.89E-02	I	Y	2.40E-01	NA
rs9268633	5.56E-08	7.255120529		6	32406473		0.273508	5	-0.0308818	0.00568429	G	A							NA/NA/NA/	NA/NA/NA/		A	G		-3.09E-02	I	Y	8.05E-01	NA
rs28895255	5.57E-08	7.254159619		6	32445079			7	-0.0260091	0.00478772	T	C							NA/NA/NA/	NA/NA/NA/		C	T		-2.60E-02	I	Y	4.37E-01	NA
rs4994855	5.57E-08	7.253995907		6	32447873			7	-0.0260244	0.00479058	G	A							NA/NA/NA/	NA/NA/NA/		A	G		-2.60E-02	I	Y	4.38E-01	NA
rs2596531	5.60E-08	7.252199133		6	31387557		1.348841	7	-0.0249755	0.00459815	T	C							NA/NA/NA/	8660/21031/13698/		C	T		-2.50E-02	I	Y	5.58E-01	NA
rs4994854	5.60E-08	7.251440655		6	32447900			7	0.0260205	0.0047908	T	C							NA/NA/NA/	NA/NA/NA/		C	T		2.60E-02	I	Y	5.62E-01	NA
rs9269047	5.61E-08	7.2510983		6	32438783			7	-0.0374292	0.0068915	G	C							NA/NA/NA/	NA/NA/NA/		C	G		-3.74E-02	I	Y	8.59E-01	NA
rs28895241	5.63E-08	7.249111475		6	32443665			5	0.0261606	0.00481744	T	C							NA/NA/NA/	NA/NA/NA/		C	T		2.62E-02	I	Y	5.65E-01	NA
rs201794780	5.64E-08	7.249043657			0				-0.0290651	0.00535235	I	D							NA/NA/NA/	NA/NA/NA/		D	I		-2.91E-02	I	Y	7.13E-01	NA
rs9276067	5.64E-08	7.248773261		6	32696238			7	-0.0289152	0.00532485	T	C							NA/NA/NA/	NA/NA/NA/		C	T		-2.89E-02	I	Y	7.37E-01	NA
rs9276207	5.64E-08	7.248347594		6	32699846			6	0.0287181	0.00528872	T	C							NA/NA/NA/	NA/NA/NA/		C	T		2.87E-02	I	Y	2.43E-01	NA
rs2853977	5.65E-08	7.248276049	MICA	6	31379304	intron	0.607127	5	-0.024956	0.00459592	T	A							NA/NA/NA/	0/5719/2604/		A	T		-2.50E-02	I	Y	5.58E-01	NA
rs9276209	5.65E-08	7.247783248		6	32699874			6	-0.0287168	0.00528871	G	A							NA/NA/NA/	NA/NA/NA/		A	G		-2.87E-02	I	Y	7.57E-01	NA
rs9276254	5.65E-08	7.247727929		6	32701492			7	0.028685	0.00528287	G	A							NA/NA/NA/	NA/NA/NA/		A	G		2.87E-02	I	Y	2.43E-01	NA
rs9275889	5.70E-08	7.244425445		6	32691919			7	-0.0287972	0.00530487	G	A							NA/NA/NA/	NA/NA/NA/		A	G		-2.88E-02	I	Y	7.51E-01	NA
rs9378264	5.70E-08	7.244405621		6	32443451			7	0.0259874	0.00478725	G	A							NA/NA/NA/	NA/NA/NA/		A	G		2.60E-02	I	Y	5.63E-01	NA
rs9275924	5.70E-08	7.244341584		6	32692735			7	-0.0291706	0.00537369	C	A							NA/NA/NA/	NA/NA/NA/		A	C		-2.92E-02	I	Y	7.34E-01	NA
rs9275891	5.71E-08	7.243345638		6	32691932			7	-0.0287539	0.00529732	T	C							NA/NA/NA/	NA/NA/NA/		C	T		-2.88E-02	I	Y	7.53E-01	NA
rs9276210	5.72E-08	7.242874351		6	32699904			6	-0.0287019	0.00528793	T	G							NA/NA/NA/	NA/NA/NA/		G	T		-2.87E-02	I	Y	7.57E-01	NA
rs7767959	5.73E-08	7.242067509		6	32698686			7	-0.0289506	0.00533408	T	A							NA/NA/NA/	NA/NA/NA/		A	T		-2.90E-02	I	Y	7.65E-01	NA
rs9276103	5.73E-08	7.241787021		6	32696930			6	0.0289886	0.0053412	G	A							NA/NA/NA/	NA/NA/NA/		A	G		2.90E-02	I	Y	2.66E-01	NA
rs11738827	5.73E-08	7.24172943	CDC42SE2	5	130717090	intron		7	0.0268862	0.00495385	T	C							NA/NA/NA/	NA/NA/NA/		C	T		2.69E-02	I	Y	3.57E-01	NA
rs9276136	5.74E-08	7.241295468		6	32697807			7	0.0286595	0.00528076	T	C							NA/NA/NA/	NA/NA/NA/		C	T		2.87E-02	I	Y	2.41E-01	NA
rs17203612	5.74E-08	7.241217507		6	32446853			7	-0.0260578	0.00480137	T	A							NA/NA/NA/	NA/NA/NA/		A	T		-2.61E-02	I	Y	4.39E-01	NA
rs9275887	5.79E-08	7.23707623		6	32691905			5	-0.0287836	0.00530532	T	C							NA/NA/NA/	NA/NA/NA/		C	T		-2.88E-02	I	Y	7.50E-01	NA
rs9276229	5.79E-08	7.237018511		6	32700741			6	0.0286387	0.00527863	T	C							NA/NA/NA/	NA/NA/NA/		C	T		2.86E-02	I	Y	2.41E-01	NA
rs9276230	5.79E-08	7.236960799		6	32700747			6	0.0286385	0.00527863	C	A							NA/NA/NA/	NA/NA/NA/		A	C		2.86E-02	I	Y	2.41E-01	NA
rs9276041	5.80E-08	7.236846148		6	32695603			7	0.0287959	0.00530767	T	C							NA/NA/NA/	NA/NA/NA/		C	T		2.88E-02	I	Y	2.43E-01	NA
rs74808006	5.82E-08	7.235108357		6	32696261			7	-0.0286538	0.00528219	G	A							NA/NA/NA/	NA/NA/NA/		A	G		-2.87E-02	I	Y	7.59E-01	NA
rs9275914	5.82E-08	7.234991956		6	32692413			6	-0.0288046	0.00531003	T	C							NA/NA/NA/	NA/NA/NA/		C	T		-2.88E-02	I	Y	7.59E-01	NA
rs9276124	5.83E-08	7.234528151		6	32697444			7	0.0286433	0.00528048	T	C							NA/NA/NA/	NA/NA/NA/		C	T		2.86E-02	I	Y	2.41E-01	NA
rs9276139	5.83E-08	7.234400729		6	32697907			7	0.0286415	0.0052802	T	C							NA/NA/NA/	NA/NA/NA/		C	T		2.86E-02	I	Y	2.41E-01	NA
rs9276137	5.83E-08	7.234356029		6	32697887			7	0.0286416	0.00528023	T	C							NA/NA/NA/	NA/NA/NA/		C	T		2.86E-02	I	Y	2.41E-01	NA
rs9275921	5.84E-08	7.233639956		6	32692617			6	0.0288846	0.00532532	T	C							NA/NA/NA/	NA/NA/NA/		C	T		2.89E-02	I	Y	2.39E-01	NA
rs9275926	5.84E-08	7.233337357		6	32692745			7	0.028884	0.00532533	C	A							NA/NA/NA/	NA/NA/NA/		A	C		2.89E-02	I	Y	2.39E-01	NA
rs9275923	5.84E-08	7.233337357		6	32692711			7	0.028884	0.00532533	C	A							NA/NA/NA/	NA/NA/NA/		A	C		2.89E-02	I	Y	2.39E-01	NA
rs9275928	5.85E-08	7.233107017		6	32692782			6	-0.0288835	0.00532533	T	C							NA/NA/NA/	NA/NA/NA/		C	T		-2.89E-02	I	Y	7.61E-01	NA
rs3134967	5.85E-08	7.232568055		6	32659315			7	-0.0294738	0.00543439	G	A							NA/NA/NA/	NA/NA/NA/		A	G		-2.95E-02	I	Y	7.06E-01	NA
rs9276012	5.86E-08	7.232140924		6	32694710			6	0.0288777	0.00532466	G	A							NA/NA/NA/	NA/NA/NA/		A	G		2.89E-02	I	Y	2.37E-01	NA
rs9276058	5.86E-08	7.23187418		6	32695904			7	-0.0286424	0.00528138	C	A							NA/NA/NA/	NA/NA/NA/		A	C		-2.86E-02	I	Y	7.59E-01	NA
rs9276085	5.87E-08	7.231535059		6	32696676			6	-0.0289212	0.00533293	T	A							NA/NA/NA/	NA/NA/NA/		A	T		-2.89E-02	I	Y	7.49E-01	NA
rs9276194	5.89E-08	7.230026298		6	32699541			7	0.0286202	0.00527802	T	C							NA/NA/NA/	NA/NA/NA/		C	T		2.86E-02	I	Y	2.41E-01	NA
rs9276195	5.89E-08	7.229891341		6	32699548			6	0.0286199	0.00527801	T	C							NA/NA/NA/	NA/NA/NA/		C	T		2.86E-02	I	Y	2.41E-01	NA
rs9276177	5.90E-08	7.229482303		6	32699062			7	0.0286206	0.00527832	T	A							NA/NA/NA/	NA/NA/NA/		A	T		2.86E-02	I	Y	2.41E-01	NA
rs9276178	5.90E-08	7.229371082		6	32699080			6	-0.0286204	0.00527832	G	A							NA/NA/NA/	NA/NA/NA/		A	G		-2.86E-02	I	Y	7.59E-01	NA
rs9276162	5.90E-08	7.229242955		6	32698457		1.787587	7	0.0286192	0.00527815	G	A							NA/NA/NA/	20247/12569/2059/		A	G		2.86E-02	I	Y	2.41E-01	NA
rs2516448	5.90E-08	7.229023607		6	31390410		0.243468	6	0.0249239	0.00459671	T	C							NA/NA/NA/	13629/20203/8330/		C	T		2.49E-02	I	Y	4.42E-01	NA
rs3763321	5.91E-08	7.228769802		6	32406704			6	0.0308207	0.00568436	T	G							NA/NA/NA/	NA/NA/NA/		G	T		3.08E-02	I	Y	1.95E-01	NA
rs2844511	5.91E-08	7.228284675		6	31389784		0.306929	6	-0.0249272	0.00459758	G	A							NA/NA/NA/	8663/21043/13698/		A	G		-2.49E-02	I	Y	5.58E-01	NA
rs9276135	5.91E-08	7.22815393		6	32697801			6	0.0286327	0.00528108	G	A							NA/NA/NA/	NA/NA/NA/		A	G		2.86E-02	I	Y	2.41E-01	NA
rs2858320	5.93E-08	7.227085212		6	32661293				-0.0258565	0.00476941	G	A							NA/NA/NA/	NA/NA/NA/		A	G		-2.59E-02	I	Y	5.57E-01	NA
rs28895242	5.93E-08	7.227041257		6	32443666			5	0.0260993	0.0048142	G	C							NA/NA/NA/	NA/NA/NA/		C	G		2.61E-02	I	Y	5.66E-01	NA
rs9276218	5.94E-08	7.226223791		6	32700295			7	0.0286114	0.00527793	T	G							NA/NA/NA/	NA/NA/NA/		G	T		2.86E-02	I	Y	2.41E-01	NA
rs9275969	5.95E-08	7.225515881		6	32693570			6	-0.028982	0.00534658	G	A							NA/NA/NA/	NA/NA/NA/		A	G		-2.90E-02	I	Y	7.62E-01	NA
rs3129742	5.95E-08	7.225253904		6	32687169			6	-0.0286975	0.0052942	T	C							NA/NA/NA/	NA/NA/NA/		C	T		-2.87E-02	I	Y	7.53E-01	NA
rs3104390	5.95E-08	7.225188252		6	32595031			5	-0.0312311	0.00576163	T	A							NA/NA/NA/	NA/NA/NA/		A	T		-3.12E-02	I	Y	8.02E-01	NA
rs9275857	5.98E-08	7.22332133		6	32691308			7	-0.0289948	0.00534983	T	C							NA/NA/NA/	NA/NA/NA/		C	T		-2.90E-02	I	Y	7.47E-01	NA
rs9266209	5.98E-08	7.223061399			0				0.02905	0.00536001	G	A							NA/NA/NA/	NA/NA/NA/		A	G		2.91E-02	I	Y	4.69E-01	NA
rs70993876	6.02E-08	7.220461948		6	32519338				-0.0364583	0.00672835	I	D							NA/NA/NA/	NA/NA/NA/		D	I		-3.65E-02	I	Y	8.54E-01	NA
rs34452456	6.04E-08	7.218957309		6	32450678			7	0.0262922	0.00485276	T	C							NA/NA/NA/	NA/NA/NA/		C	T		2.63E-02	I	Y	5.67E-01	NA
rs7751842	6.05E-08	7.218281955		6	32698960		5.087597	6	0.028602	0.00527937	C	A							NA/NA/NA/	18072/11955/1960/		A	C		2.86E-02	I	Y	2.41E-01	NA
rs9276110	6.05E-08	7.218008519		6	32697151			7	0.0286379	0.00528612	G	A							NA/NA/NA/	NA/NA/NA/		A	G		2.86E-02	I	Y	2.45E-01	NA
rs9276270	6.08E-08	7.216172858		6	32702240			7	-0.0286209	0.0052837	G	C							NA/NA/NA/	NA/NA/NA/		C	G		-2.86E-02	I	Y	7.57E-01	NA
rs9276089	6.10E-08	7.214868134		6	32696703			7	0.0289991	0.00535406	G	A							NA/NA/NA/	NA/NA/NA/		A	G		2.90E-02	I	Y	2.58E-01	NA
rs9276228	6.13E-08	7.212627385		6	32700700		0.266996	7	0.0285813	0.00527782	T	C							NA/NA/NA/	NA/NA/NA/		C	T		2.86E-02	I	Y	2.41E-01	NA
rs9276205	6.14E-08	7.211741809		6	32699751			6	-0.0288861	0.00533446	T	A							NA/NA/NA/	NA/NA/NA/		A	T		-2.89E-02	I	Y	7.62E-01	NA
rs9276324	6.14E-08	7.211538897		6	32705152			6	0.0288149	0.0053214	G	A							NA/NA/NA/	NA/NA/NA/		A	G		2.88E-02	I	Y	2.37E-01	NA
rs9275916	6.15E-08	7.21114042		6	32692509			6	-0.0287761	0.00531439	T	G							NA/NA/NA/	NA/NA/NA/		G	T		-2.88E-02	I	Y	7.60E-01	NA
rs9275917	6.15E-08	7.211060628		6	32692553			7	0.0287765	0.0053145	C	A							NA/NA/NA/	NA/NA/NA/		A	C		2.88E-02	I	Y	2.40E-01	NA
rs9276255	6.16E-08	7.210511656		6	32701716			7	0.0285839	0.00527915	T	C							NA/NA/NA/	NA/NA/NA/		C	T		2.86E-02	I	Y	2.41E-01	NA
rs9276202	6.16E-08	7.210416468		6	32699716			7	-0.0285853	0.00527945	T	C							NA/NA/NA/	NA/NA/NA/		C	T		-2.86E-02	I	Y	7.59E-01	NA
rs9280159	6.19E-08	7.208417412		6	32701796				0.0285997	0.00528291	I	D							NA/NA/NA/	NA/NA/NA/		D	I		2.86E-02	I	Y	2.42E-01	NA
rs9276141	6.19E-08	7.208070169		6	32697945			6	0.0286437	0.00529119	G	C							NA/NA/NA/	NA/NA/NA/		C	G		2.86E-02	I	Y	2.45E-01	NA
rs9276151	6.21E-08	7.207142045		6	32698276			6	0.0286887	0.00529986	T	C							NA/NA/NA/	NA/NA/NA/		C	T		2.87E-02	I	Y	2.40E-01	NA
rs9276104	6.23E-08	7.205371162		6	32696992			6	0.028588	0.00528198	G	A							NA/NA/NA/	NA/NA/NA/		A	G		2.86E-02	I	Y	2.42E-01	NA
rs9275785	6.24E-08	7.205024256		6	32689865			7	0.0287283	0.00530804	G	C							NA/NA/NA/	NA/NA/NA/		C	G		2.87E-02	I	Y	2.48E-01	NA
rs9276155	6.24E-08	7.204610839		6	32698322			7	-0.028683	0.00529984	C	A							NA/NA/NA/	NA/NA/NA/		A	C		-2.87E-02	I	Y	7.60E-01	NA
rs9276140	6.25E-08	7.203880318		6	32697943			6	-0.0286336	0.005291	T	C							NA/NA/NA/	NA/NA/NA/		C	T		-2.86E-02	I	Y	7.55E-01	NA
rs67841474	6.27E-08	7.202714451		6	31380160				0.0248773	0.00459732	I	D							NA/NA/NA/	NA/NA/NA/		D	I		2.49E-02	I	Y	4.42E-01	NA
rs9276318	6.27E-08	7.202466561		6	32704982			7	-0.0287958	0.00532156	C	A							NA/NA/NA/	NA/NA/NA/		A	C		-2.88E-02	I	Y	7.63E-01	NA
rs9276319	6.27E-08	7.202421569		6	32705002		0.445585	7	-0.0287957	0.00532155	T	C							NA/NA/NA/	NA/NA/NA/		C	T		-2.88E-02	I	Y	7.63E-01	NA
rs7747838	6.29E-08	7.201176776		6	32698589			6	-0.0286755	0.00529984	G	C							NA/NA/NA/	NA/NA/NA/		C	G		-2.87E-02	I	Y	7.60E-01	NA
rs5029393	6.29E-08	7.201125706		6	32695168		0.872258	5	0.0287205	0.00530818	G	A							NA/NA/NA/	NA/NA/NA/		A	G		2.87E-02	I	Y	2.40E-01	NA
rs9276027	6.29E-08	7.201007025		6	32695317			6	-0.0287198	0.0053081	T	C							NA/NA/NA/	NA/NA/NA/		C	T		-2.87E-02	I	Y	7.60E-01	NA
rs5875281	6.30E-08	7.200947007	HCG22	6	31024286	exon			0.0252	0.00465758	I	D							NA/NA/NA/	NA/NA/NA/		D	I		2.52E-02	I	Y	5.98E-01	NA
rs9275963	6.30E-08	7.200594656		6	32693417			7	0.0287514	0.0053141	T	G							NA/NA/NA/	NA/NA/NA/		G	T		2.88E-02	I	Y	2.45E-01	NA
rs9276040	6.30E-08	7.200548478		6	32695521			6	0.0287183	0.005308	T	C							NA/NA/NA/	NA/NA/NA/		C	T		2.87E-02	I	Y	2.40E-01	NA
rs9275786	6.31E-08	7.199847459		6	32689872			7	0.0287177	0.00530818	G	A							NA/NA/NA/	NA/NA/NA/		A	G		2.87E-02	I	Y	2.48E-01	NA
rs7452263	6.32E-08	7.199475373		6	32703237		0.839342	7	-0.0285506	0.00527743	G	A							NA/NA/NA/	NA/NA/NA/		A	G		-2.86E-02	I	Y	7.59E-01	NA
rs9276301	6.35E-08	7.197467084		6	32703186		0.814937	6	-0.0285462	0.00527743	G	A							NA/NA/NA/	NA/NA/NA/		A	G		-2.85E-02	I	Y	7.59E-01	NA
rs9276256	6.36E-08	7.196423402		6	32701760			6	0.0285468	0.00527796	T	A							NA/NA/NA/	NA/NA/NA/		A	T		2.85E-02	I	Y	2.41E-01	NA
rs9276199	6.37E-08	7.195920569		6	32699656			7	-0.028561	0.00528079	C	A							NA/NA/NA/	NA/NA/NA/		A	C		-2.86E-02	I	Y	7.58E-01	NA
rs9276159	6.38E-08	7.194851342		6	32698417			5	0.0286706	0.00530148	G	A							NA/NA/NA/	NA/NA/NA/		A	G		2.87E-02	I	Y	2.40E-01	NA
rs5018660	6.39E-08	7.194825495		6	32449293			6	-0.0260101	0.00480952	G	A							NA/NA/NA/	NA/NA/NA/		A	G		-2.60E-02	I	Y	4.34E-01	NA
rs9276160	6.39E-08	7.194310241		6	32698421		2.559184	5	0.0286693	0.00530147	T	C							NA/NA/NA/	NA/NA/NA/		C	T		2.87E-02	I	Y	2.40E-01	NA
rs9276287	6.41E-08	7.193306641		6	32702745		0.246479	6	-0.0285359	0.0052772	C	A							NA/NA/NA/	NA/NA/NA/		A	C		-2.85E-02	I	Y	7.59E-01	NA
rs2256174	6.41E-08	7.193286985	MICA	6	31380422	intron		5	-0.0248576	0.00459698	G	A							NA/NA/NA/	NA/NA/NA/		A	G		-2.49E-02	I	Y	5.58E-01	NA
rs9276288	6.41E-08	7.193183302		6	32702769		22.8739	7	0.0285356	0.0052772	G	C							NA/NA/NA/	NA/NA/NA/		C	G		2.85E-02	I	Y	2.41E-01	NA
rs9276297	6.41E-08	7.193047805		6	32702946		10.445757	7	0.0285356	0.00527726	G	C							NA/NA/NA/	NA/NA/NA/		C	G		2.85E-02	I	Y	2.41E-01	NA
rs9276291	6.42E-08	7.192683527		6	32702813		22.873959	6	0.0285345	0.0052772	T	C							NA/NA/NA/	24817/12714/2511/		C	T		2.85E-02	I	Y	2.41E-01	NA
rs9276293	6.42E-08	7.192529241		6	32702868		22.873959	6	-0.0285342	0.0052772	G	C							NA/NA/NA/	NA/NA/NA/		C	G		-2.85E-02	I	Y	7.59E-01	NA
rs9276294	6.42E-08	7.192470384		6	32702875			6	0.0285341	0.0052772	T	C							NA/NA/NA/	NA/NA/NA/		C	T		2.85E-02	I	Y	2.41E-01	NA
rs9276295	6.42E-08	7.192409505		6	32702891		22.874515	7	-0.028534	0.00527721	G	A							NA/NA/NA/	NA/NA/NA/		A	G		-2.85E-02	I	Y	7.59E-01	NA
rs9276296	6.42E-08	7.19226343		6	32702930		5.87322	7	-0.0285337	0.00527721	T	C							NA/NA/NA/	1955/12073/19337/		C	T		-2.85E-02	I	Y	7.59E-01	NA
rs9275913	6.43E-08	7.191576997		6	32692400			7	0.0287236	0.00531263	G	A							NA/NA/NA/	NA/NA/NA/		A	G		2.87E-02	I	Y	2.42E-01	NA
rs9275952	6.46E-08	7.189922135		6	32693200			6	-0.0288992	0.00534577	G	A							NA/NA/NA/	NA/NA/NA/		A	G		-2.89E-02	I	Y	7.57E-01	NA
rs9275951	6.46E-08	7.189711014		6	32693182			7	-0.0288987	0.00534577	G	A							NA/NA/NA/	NA/NA/NA/		A	G		-2.89E-02	I	Y	7.57E-01	NA
rs3104396	6.47E-08	7.189268263		6	32685652		10.286698	6	0.0285987	0.00529045	G	A							NA/NA/NA/	NA/NA/NA/		A	G		2.86E-02	I	Y	2.40E-01	NA
rs9275975	6.47E-08	7.188885		6	32693821			6	-0.0286538	0.00530081	T	C							NA/NA/NA/	NA/NA/NA/		C	T		-2.87E-02	I	Y	7.56E-01	NA
rs9276163	6.51E-08	7.186629872		6	32698461			7	0.028656	0.00530213	G	C							NA/NA/NA/	NA/NA/NA/		C	G		2.87E-02	I	Y	2.40E-01	NA
rs9394100	6.54E-08	7.184517222		6	32449188			7	0.0268468	0.00496815	G	A							NA/NA/NA/	NA/NA/NA/		A	G		2.68E-02	I	Y	5.35E-01	NA
rs9394101	6.54E-08	7.184312032		6	32449198			7	-0.0268464	0.00496817	G	A							NA/NA/NA/	NA/NA/NA/		A	G		-2.68E-02	I	Y	4.65E-01	NA
rs9275219	6.56E-08	7.183140519		6	32659077		4.388544	7	-0.0284829	0.0052715	T	C							NA/NA/NA/	NA/NA/NA/		C	T		-2.85E-02	I	Y	2.48E-01	NA
rs2256183	6.56E-08	7.182804302	MICA	6	31380529	intron	0.783043	6	-0.0248382	0.00459708	G	A							NA/NA/NA/	NA/NA/NA/		A	G		-2.48E-02	I	Y	5.58E-01	NA
rs3129717	6.57E-08	7.182723595		6	32659308			7	0.0292266	0.00540931	T	C							NA/NA/NA/	NA/NA/NA/		C	T		2.92E-02	I	Y	2.95E-01	NA
rs9275919	6.57E-08	7.18212538		6	32692587			7	0.0289664	0.0053614	T	C							NA/NA/NA/	NA/NA/NA/		C	T		2.90E-02	I	Y	2.60E-01	NA
rs9275920	6.58E-08	7.182082446		6	32692588			7	0.0289663	0.0053614	G	A							NA/NA/NA/	NA/NA/NA/		A	G		2.90E-02	I	Y	2.60E-01	NA
rs9271774	6.63E-08	7.178667957		6	32594309			7	-0.0317297	0.00587441	C	A							NA/NA/NA/	NA/NA/NA/		A	C		-3.17E-02	I	Y	7.93E-01	NA
rs7727038	6.63E-08	7.178214059		5	131590257		0.117248	4	0.0244176	0.00452082	T	C							NA/NA/NA/	NA/NA/NA/		C	T		2.44E-02	I	Y	5.43E-01	NA
rs9276060	6.64E-08	7.178094277		6	32695960			7	-0.0287632	0.00532543	T	G							NA/NA/NA/	NA/NA/NA/		G	T		-2.88E-02	I	Y	7.64E-01	NA
rs67872888	6.65E-08	7.176929605		6	32693961				0.0290784	0.00538426	I	D							NA/NA/NA/	NA/NA/NA/		D	I		2.91E-02	I	Y	2.63E-01	NA
rs9275816	6.66E-08	7.176616421		6	32690472			7	-0.0288097	0.00533464	T	C							NA/NA/NA/	NA/NA/NA/		C	T		-2.88E-02	I	Y	7.52E-01	NA
rs9276238	6.67E-08	7.175575407		6	32701064			7	0.0289325	0.00535781	T	C							NA/NA/NA/	NA/NA/NA/		C	T		2.89E-02	I	Y	2.37E-01	NA
rs9276007	6.71E-08	7.173589559		6	32694604			7	-0.0285855	0.00529434	G	A							NA/NA/NA/	NA/NA/NA/		A	G		-2.86E-02	I	Y	7.55E-01	NA
rs9276239	6.71E-08	7.173321494		6	32701083		0.258079	7	0.0289268	0.00535767	G	C							NA/NA/NA/	NA/NA/NA/		C	G		2.89E-02	I	Y	2.37E-01	NA
rs9275817	6.71E-08	7.173188171		6	32690492			7	0.0288038	0.00533494	G	C							NA/NA/NA/	NA/NA/NA/		C	G		2.88E-02	I	Y	2.48E-01	NA
rs9275900	6.72E-08	7.172523459		6	32692122			7	-0.0288097	0.00533631	T	C							NA/NA/NA/	NA/NA/NA/		C	T		-2.88E-02	I	Y	7.64E-01	NA
rs2051597	6.72E-08	7.17231869	HLA-DQA2	6	32709370	intron		4	0.028729	0.00532145	T	C							NA/NA/NA/	NA/NA/NA/		C	T		2.87E-02	I	Y	2.36E-01	NA
rs2051598	6.73E-08	7.172130155	HLA-DQA2	6	32709363	intron		3a	0.0287286	0.00532145	G	A							NA/NA/NA/	NA/NA/NA/		A	G		2.87E-02	I	Y	2.36E-01	NA
rs9276108	6.73E-08	7.172051408		6	32697109			7	-0.0285569	0.00528969	G	A							NA/NA/NA/	NA/NA/NA/		A	G		-2.86E-02	I	Y	7.54E-01	NA
rs9276284	6.74E-08	7.171203522		6	32702629			6	-0.0284945	0.00527845	T	A							NA/NA/NA/	NA/NA/NA/		A	T		-2.85E-02	I	Y	7.59E-01	NA
rs2857598	6.78E-08	7.168526964		6	31563228		0.188544	6	-0.0362414	0.00671491	C	A							NA/NA/NA/	NA/NA/NA/		A	C		-3.62E-02	I	Y	8.65E-01	NA
rs33994235	6.83E-08	7.165375232		6	31873384				0.0263596	0.00488516	I	D							NA/NA/NA/	NA/NA/NA/		D	I		2.64E-02	I	Y	3.22E-01	NA
rs7751699	6.84E-08	7.164957867		6	32698899		1.979832	6	0.0287098	0.00532089	G	A							NA/NA/NA/	NA/NA/NA/		A	G		2.87E-02	I	Y	2.36E-01	NA
rs9276087	6.88E-08	7.162691924		6	32696689			7	0.0288171	0.0053417	G	C							NA/NA/NA/	NA/NA/NA/		C	G		2.88E-02	I	Y	2.57E-01	NA
rs9276123	6.88E-08	7.162576347		6	32697426			7	0.0284962	0.00528226	G	A							NA/NA/NA/	NA/NA/NA/		A	G		2.85E-02	I	Y	2.42E-01	NA
rs4994859	6.89E-08	7.161995142		6	32447715			7	-0.0261468	0.00484697	G	A							NA/NA/NA/	NA/NA/NA/		A	G		-2.61E-02	I	Y	4.31E-01	NA
rs9276122	6.91E-08	7.160639498		6	32697382			7	0.0287179	0.00532415	T	C							NA/NA/NA/	NA/NA/NA/		C	T		2.87E-02	I	Y	2.36E-01	NA
rs9276392	6.93E-08	7.159501837		6	32708338			7	0.0287016	0.00532159	T	C							NA/NA/NA/	NA/NA/NA/		C	T		2.87E-02	I	Y	2.36E-01	NA
rs9276397	6.93E-08	7.159155229		6	32708774			6	-0.0286992	0.00532129	G	A							NA/NA/NA/	NA/NA/NA/		A	G		-2.87E-02	I	Y	7.64E-01	NA
rs147599819	6.94E-08	7.158759445		6	32594815				-0.0326684	0.00605743	I	D							NA/NA/NA/	NA/NA/NA/		D	I		-3.27E-02	I	Y	7.37E-01	NA
rs9275964	6.94E-08	7.158448456		6	32693428			6	-0.0289103	0.00536073	T	C							NA/NA/NA/	NA/NA/NA/		C	T		-2.89E-02	I	Y	7.61E-01	NA
rs9276328	6.95E-08	7.158194574		6	32705419			6	0.0286889	0.00531978	T	C							NA/NA/NA/	NA/NA/NA/		C	T		2.87E-02	I	Y	2.36E-01	NA
rs9276396	6.95E-08	7.158145191		6	32708736			6	0.0286969	0.00532128	T	C							NA/NA/NA/	NA/NA/NA/		C	T		2.87E-02	I	Y	2.36E-01	NA
rs9276395	6.98E-08	7.156180666		6	32708504		0.533422	5	-0.0286924	0.00532125	G	C							NA/NA/NA/	NA/NA/NA/		C	G		-2.87E-02	I	Y	7.64E-01	NA
rs9276394	6.98E-08	7.155877736		6	32708467		0.388812	5	0.0286917	0.00532124	T	A							NA/NA/NA/	NA/NA/NA/		A	T		2.87E-02	I	Y	2.36E-01	NA
rs9276076	6.98E-08	7.155837942		6	32696550			7	-0.0285511	0.00529519	G	A							NA/NA/NA/	NA/NA/NA/		A	G		-2.86E-02	I	Y	7.56E-01	NA
rs1964995	7.00E-08	7.15481511		6	32449411			6	0.025725	0.00477139	T	C							NA/NA/NA/	6471/16294/10600/		C	T		2.57E-02	I	Y	5.63E-01	NA
rs7727544	7.01E-08	7.15451437		5	131590534		0.037509	1f	0.0243657	0.0045194	T	C							NA/NA/NA/	7011/16471/9836/		C	T		2.44E-02	I	Y	5.43E-01	NA
rs6457640	7.04E-08	7.152220113		6	32703591		0.606325	7	-0.0286737	0.00531939	T	C							NA/NA/NA/	NA/NA/NA/		C	T		-2.87E-02	I	Y	7.64E-01	NA
rs7744593	7.04E-08	7.152164623		6	32704326		0.44986	7	-0.0286735	0.00531939	T	A							NA/NA/NA/	NA/NA/NA/		A	T		-2.87E-02	I	Y	7.64E-01	NA
rs9276312	7.05E-08	7.151932872		6	32704683			7	-0.028673	0.00531939	G	A							NA/NA/NA/	NA/NA/NA/		A	G		-2.87E-02	I	Y	7.64E-01	NA
rs202231651	7.08E-08	7.149782145			0				-0.0288854	0.00535967	I	D							NA/NA/NA/	NA/NA/NA/		D	I		-2.89E-02	I	Y	7.36E-01	NA
rs9275220	7.08E-08	7.149750876		6	32659087		3.861853	7	0.0283894	0.00526766	T	C							NA/NA/NA/	NA/NA/NA/		C	T		2.84E-02	I	Y	7.52E-01	NA
rs5018343	7.08E-08	7.149690182	HLA-DQA2	6	32710119	intron	0.577372	7	-0.028014	0.00519803	T	A							NA/NA/NA/	NA/NA/NA/		A	T		-2.80E-02	I	Y	7.48E-01	NA
rs9276302	7.13E-08	7.146652285		6	32703206			7	-0.0286625	0.0053196	G	A							NA/NA/NA/	NA/NA/NA/		A	G		-2.87E-02	I	Y	7.64E-01	NA
rs9275707	7.16E-08	7.145189498		6	32688170			7	-0.0284988	0.0052898	T	G							NA/NA/NA/	NA/NA/NA/		G	T		-2.85E-02	I	Y	7.54E-01	NA
rs9275708	7.16E-08	7.145111847		6	32688175			7	0.0284986	0.00528981	G	A							NA/NA/NA/	NA/NA/NA/		A	G		2.85E-02	I	Y	2.46E-01	NA
rs9276298	7.21E-08	7.141994868		6	32703021		0.76315	6	0.0286517	0.0053195	G	A							NA/NA/NA/	NA/NA/NA/		A	G		2.87E-02	I	Y	2.36E-01	NA
rs9275743	7.21E-08	7.141816638		6	32688925			6	-0.0284473	0.00528162	T	C							NA/NA/NA/	NA/NA/NA/		C	T		-2.84E-02	I	Y	7.57E-01	NA
rs9282238	7.27E-08	7.13867771		6	32690861				-0.0288592	0.00535938	I	D							NA/NA/NA/	NA/NA/NA/		D	I		-2.89E-02	I	Y	7.36E-01	NA
rs2763981	7.27E-08	7.138294175	SLC44A4	6	31840021	intron		6	0.0270919	0.00503133	T	A							NA/NA/NA/	NA/NA/NA/		A	T		2.71E-02	I	Y	2.87E-01	NA
rs9276107	7.29E-08	7.137030073		6	32697100			7	-0.028475	0.0052887	G	A							NA/NA/NA/	NA/NA/NA/		A	G		-2.85E-02	I	Y	7.54E-01	NA
rs142343266	7.34E-08	7.13434891		6	32585464				-0.0447713	0.00831699	I	D							NA/NA/NA/	NA/NA/NA/		D	I		-4.48E-02	I	Y	1.19E-01	NA
rs2517524	7.34E-08	7.134224662	HCG22	6	31025713	intron	0.021865	1f	0.0245355	0.004558	C	A							NA/NA/NA/	NA/NA/NA/		A	C		2.45E-02	I	Y	4.94E-01	NA
rs7773068	7.35E-08	7.133873409		6	32706234		0.228491	1f	0.0286335	0.00531944	G	A							NA/NA/NA/	19599/11888/1882/		A	G		2.86E-02	I	Y	2.36E-01	NA
rs9275833	7.37E-08	7.132389342		6	32690838			6	-0.0286619	0.00532533	T	G							NA/NA/NA/	NA/NA/NA/		G	T		-2.87E-02	I	Y	7.42E-01	NA
rs9275523	7.40E-08	7.130676736		6	32674994		2.016324	6	0.0290051	0.0053898	C	A							NA/NA/NA/	1745/11607/19992/		A	C		2.90E-02	I	Y	7.71E-01	NA
rs9275790	7.41E-08	7.130198203		6	32689931			6	0.0285865	0.00531222	G	A							NA/NA/NA/	NA/NA/NA/		A	G		2.86E-02	I	Y	2.53E-01	NA
rs9275787	7.41E-08	7.130140767		6	32689903			7	0.0286103	0.00531665	T	A							NA/NA/NA/	NA/NA/NA/		A	T		2.86E-02	I	Y	2.51E-01	NA
rs5875400	7.41E-08	7.130035294		6	32707708				-0.0286299	0.00532034	I	D							NA/NA/NA/	NA/NA/NA/		D	I		-2.86E-02	I	Y	7.64E-01	NA
rs9275835	7.42E-08	7.129548103		6	32690889			6	0.0288424	0.00536003	T	A							NA/NA/NA/	NA/NA/NA/		A	T		2.88E-02	I	Y	2.65E-01	NA
rs9280146	7.43E-08	7.129254997		6	32693999				0.0287426	0.0053416	I	D							NA/NA/NA/	NA/NA/NA/		D	I		2.87E-02	I	Y	2.60E-01	NA
rs9275784	7.43E-08	7.128842879		6	32689834			7	-0.0285694	0.00530958	G	C							NA/NA/NA/	NA/NA/NA/		C	G		-2.86E-02	I	Y	7.50E-01	NA
rs2859121	7.46E-08	7.127474879		6	32697122			7	0.0284585	0.00528953	T	C							NA/NA/NA/	NA/NA/NA/		C	T		2.85E-02	I	Y	2.46E-01	NA
rs9276146	7.47E-08	7.126845124		6	32698047			7	-0.0284176	0.0052822	G	A							NA/NA/NA/	NA/NA/NA/		A	G		-2.84E-02	I	Y	7.56E-01	NA
rs9275789	7.47E-08	7.126795691		6	32689925			7	-0.0285799	0.00531238	G	A							NA/NA/NA/	NA/NA/NA/		A	G		-2.86E-02	I	Y	7.47E-01	NA
rs9275866	7.47E-08	7.126790457		6	32691514			7	-0.0290857	0.0054064	G	A							NA/NA/NA/	NA/NA/NA/		A	G		-2.91E-02	I	Y	7.04E-01	NA
rs9275865	7.47E-08	7.126655562		6	32691512			7	0.0290855	0.00540642	G	A							NA/NA/NA/	NA/NA/NA/		A	G		2.91E-02	I	Y	2.96E-01	NA
rs75953559	7.47E-08	7.12640449	RAPGEF6	5	130941741	intron		6	0.0274113	0.00509532	G	A							NA/NA/NA/	NA/NA/NA/		A	G		2.74E-02	I	Y	3.45E-01	NA
rs76264710	7.49E-08	7.125499628		6	32569305			7	-0.0314817	0.00585232	G	A							NA/NA/NA/	NA/NA/NA/		A	G		-3.15E-02	I	Y	6.71E-01	NA
rs9276000	7.51E-08	7.124432933		6	32694519			6	-0.0286944	0.00533463	G	A							NA/NA/NA/	NA/NA/NA/		A	G		-2.87E-02	I	Y	7.36E-01	NA
rs9276240	7.52E-08	7.123893057		6	32701098		0.254983	7	0.0288234	0.00535884	T	G							NA/NA/NA/	NA/NA/NA/		G	T		2.88E-02	I	Y	2.37E-01	NA
rs28993545	7.63E-08	7.117307014		6	32688236				0.0254397	0.00473214	I	D							NA/NA/NA/	NA/NA/NA/		D	I		2.54E-02	I	Y	4.81E-01	NA
rs9266276	7.64E-08	7.117101663		6	31326272			4	-0.0269246	0.00500844	G	A							NA/NA/NA/	NA/NA/NA/		A	G		-2.69E-02	I	Y	2.93E-01	NA
rs200249568	7.68E-08	7.11479262			0				-0.0286551	0.0053313	I	D							NA/NA/NA/	NA/NA/NA/		D	I		-2.87E-02	I	Y	7.39E-01	NA
rs9275826	7.69E-08	7.114253854		6	32690713			5	-0.0286568	0.00533183	G	A							NA/NA/NA/	NA/NA/NA/		A	G		-2.87E-02	I	Y	7.48E-01	NA
rs9275827	7.69E-08	7.114156122		6	32690725			5	0.0286566	0.00533182	T	C							NA/NA/NA/	NA/NA/NA/		C	T		2.87E-02	I	Y	2.52E-01	NA
rs9275832	7.72E-08	7.112361886		6	32690818			5	-0.028602	0.00532241	T	C							NA/NA/NA/	NA/NA/NA/		C	T		-2.86E-02	I	Y	7.42E-01	NA
rs9276097	7.73E-08	7.111937944		6	32696849			7	0.0283925	0.00528361	T	C							NA/NA/NA/	NA/NA/NA/		C	T		2.84E-02	I	Y	2.42E-01	NA
rs9276267	7.74E-08	7.111262967		6	32702067			6	-0.0285601	0.00531506	T	C							NA/NA/NA/	NA/NA/NA/		C	T		-2.86E-02	I	Y	7.41E-01	NA
rs9276064	7.76E-08	7.11000622		6	32696157			7	-0.0285792	0.00531914	C	A							NA/NA/NA/	NA/NA/NA/		A	C		-2.86E-02	I	Y	7.45E-01	NA
rs9268839	7.77E-08	7.109319153		6	32428772			7	-0.0243937	0.00454037	G	A							NA/NA/NA/	NA/NA/NA/		A	G		-2.44E-02	I	Y	4.40E-01	NA
rs9275706	7.79E-08	7.108530563		6	32688163			7	0.0284247	0.00529099	T	C							NA/NA/NA/	NA/NA/NA/		C	T		2.84E-02	I	Y	2.46E-01	NA
rs9276065	7.81E-08	7.107159386		6	32696160			7	-0.0285823	0.00532089	T	C							NA/NA/NA/	NA/NA/NA/		C	T		-2.86E-02	I	Y	7.44E-01	NA
rs9275930	7.83E-08	7.106443509		6	32692842			5	0.0286209	0.00532836	T	A							NA/NA/NA/	NA/NA/NA/		A	T		2.86E-02	I	Y	2.46E-01	NA
rs9275929	7.83E-08	7.106353067		6	32692838			5	0.0286207	0.00532837	G	A							NA/NA/NA/	NA/NA/NA/		A	G		2.86E-02	I	Y	2.46E-01	NA
rs9276143	7.83E-08	7.106189431		6	32697964			7	0.0285083	0.00530751	G	A							NA/NA/NA/	NA/NA/NA/		A	G		2.85E-02	I	Y	2.53E-01	NA
rs9276142	7.83E-08	7.106111241		6	32697962			7	-0.0285082	0.00530752	T	C							NA/NA/NA/	NA/NA/NA/		C	T		-2.85E-02	I	Y	7.47E-01	NA
rs7755597	7.88E-08	7.103331613		6	32706480		0.220685	7	-0.0285663	0.00531949	T	C							NA/NA/NA/	1884/11896/19599/		C	T		-2.86E-02	I	Y	7.64E-01	NA
rs7755596	7.89E-08	7.103186185		6	32706478		0.221901	6	-0.028566	0.00531948	T	C							NA/NA/NA/	NA/NA/NA/		C	T		-2.86E-02	I	Y	7.64E-01	NA
rs7755580	7.89E-08	7.102729286		6	32706441		0.224757	7	-0.0285649	0.00531946	T	A							NA/NA/NA/	NA/NA/NA/		A	T		-2.86E-02	I	Y	7.64E-01	NA
rs66884109	7.90E-08	7.102274516		6	32518369			7	0.0361134	0.00672538	G	A							NA/NA/NA/	NA/NA/NA/		A	G		3.61E-02	I	Y	1.57E-01	NA
rs7773694	7.91E-08	7.102052529		6	32706334		0.227621	6	-0.0285632	0.00531943	G	A							NA/NA/NA/	2422/14938/25357/		A	G		-2.86E-02	I	Y	7.64E-01	NA
rs9275773	7.93E-08	7.10076296		6	32689622			7	0.0283959	0.00528881	G	A							NA/NA/NA/	NA/NA/NA/		A	G		2.84E-02	I	Y	2.41E-01	NA
rs9275748	7.99E-08	7.097410283		6	32689039			5	-0.0289102	0.00538598	G	A							NA/NA/NA/	NA/NA/NA/		A	G		-2.89E-02	I	Y	7.04E-01	NA
rs9271731	8.02E-08	7.09608672		6	32593612			6	-0.0320868	0.0059784	G	A							NA/NA/NA/	NA/NA/NA/		A	G		-3.21E-02	I	Y	7.77E-01	NA
rs9275763	8.03E-08	7.0950752		6	32689286			7	0.0283874	0.00528954	T	C							NA/NA/NA/	NA/NA/NA/		C	T		2.84E-02	I	Y	2.45E-01	NA
rs75982174	8.04E-08	7.09461649		6	32696166			7	0.0285613	0.00532214	T	C							NA/NA/NA/	NA/NA/NA/		C	T		2.86E-02	I	Y	2.56E-01	NA
rs9275772	8.09E-08	7.091916219		6	32689503		0.503553	6	0.0283702	0.00528764	T	C							NA/NA/NA/	NA/NA/NA/		C	T		2.84E-02	I	Y	2.41E-01	NA
rs9276610	8.28E-08	7.082198935		6	32742095		0.056943	7	-0.03715	0.00692923	T	A							NA/NA/NA/	NA/NA/NA/		A	T		-3.72E-02	I	Y	8.78E-01	NA
rs3104399	8.32E-08	7.08005523		6	32685911		5.958357	7	0.0286156	0.00533829	T	A							NA/NA/NA/	NA/NA/NA/		A	T		2.86E-02	I	Y	2.35E-01	NA
rs9275697	8.35E-08	7.078410797		6	32687960			6	-0.0286085	0.00533763	T	A							NA/NA/NA/	NA/NA/NA/		A	T		-2.86E-02	I	Y	7.65E-01	NA
rs9394034	8.38E-08	7.076775675		6	31041958			7	-0.0319009	0.00595268	T	C							NA/NA/NA/	NA/NA/NA/		C	T		-3.19E-02	I	Y	1.74E-01	NA
rs2535304	8.40E-08	7.07588826		6	31054687		2.583506	1d	0.0248864	0.0046441	T	C							NA/NA/NA/	5568/15913/11852/		C	T		2.49E-02	I	Y	5.96E-01	NA
rs3129768	8.47E-08	7.07195203		6	32595083		0.574095	1f	-0.0308159	0.00575236	T	G							NA/NA/NA/	1584/13292/28557/		G	T		-3.08E-02	I	Y	8.11E-01	NA
rs3129741	8.48E-08	7.071735788		6	32687102			6	0.0285951	0.0053379	G	A							NA/NA/NA/	NA/NA/NA/		A	G		2.86E-02	I	Y	2.35E-01	NA
rs7771946	8.53E-08	7.0690805		6	32698800		1.55808	7	-0.0283252	0.00528862	T	C							NA/NA/NA/	NA/NA/NA/		C	T		-2.83E-02	I	Y	7.58E-01	NA
rs2517481	8.55E-08	7.06805014		6	31043931			7	0.0246506	0.0046029	G	C							NA/NA/NA/	NA/NA/NA/		C	G		2.47E-02	I	Y	5.63E-01	NA
rs9271719	8.55E-08	7.068010012		6	32593479			7	-0.0314976	0.00588143	T	C							NA/NA/NA/	NA/NA/NA/		C	T		-3.15E-02	I	Y	7.98E-01	NA
rs9276268	8.70E-08	7.060248686		6	32702080			6	0.0284454	0.00531471	G	A							NA/NA/NA/	NA/NA/NA/		A	G		2.84E-02	I	Y	2.59E-01	NA
rs9276045	8.72E-08	7.059513399		6	32695640			7	0.028274	0.00528298	G	C							NA/NA/NA/	NA/NA/NA/		C	G		2.83E-02	I	Y	2.47E-01	NA
rs9276044	8.72E-08	7.059487997		6	32695637			7	0.028274	0.00528299	T	G							NA/NA/NA/	NA/NA/NA/		G	T		2.83E-02	I	Y	2.47E-01	NA
rs34080572	8.76E-08	7.057251548	HCG22	6	31022736	intron			-0.0248777	0.0046492	I	D							NA/NA/NA/	NA/NA/NA/		D	I		-2.49E-02	I	Y	4.04E-01	NA
rs36173887	8.81E-08	7.05489742		6	32602086			2b	-0.0442933	0.00827916	G	A							NA/NA/NA/	NA/NA/NA/		A	G		-4.43E-02	I	Y	1.02E-01	NA
rs17203626	8.88E-08	7.051822341		6	32446994			7	0.025809	0.00482527	G	A							NA/NA/NA/	NA/NA/NA/		A	G		2.58E-02	I	Y	5.67E-01	NA
rs2857594	8.99E-08	7.046443252		6	31572644			6	-0.0350998	0.00656506	G	C							NA/NA/NA/	NA/NA/NA/		C	G		-3.51E-02	I	Y	8.62E-01	NA
rs9275771	9.02E-08	7.044814167		6	32689450			7	0.0282751	0.00528925	T	C							NA/NA/NA/	NA/NA/NA/		C	T		2.83E-02	I	Y	2.41E-01	NA
rs9275778	9.18E-08	7.037028658		6	32689754			7	-0.0287205	0.00537584	T	C							NA/NA/NA/	NA/NA/NA/		C	T		-2.87E-02	I	Y	7.24E-01	NA
rs1882	9.21E-08	7.035926199	MICA	6	31382911	exon	1.087347	7	-0.0243528	0.00455868	G	A							NA/NA/NA/	NA/NA/NA/		A	G		-2.44E-02	I	Y	5.25E-01	NA
rs162907	9.21E-08	7.035775737		5	131580152		0.019079	6	-0.0253879	0.0047525	G	A							NA/NA/NA/	18752/19541/5102/		A	G		-2.54E-02	I	Y	3.42E-01	NA
rs35007143	9.28E-08	7.0323575		6	32447518			7	0.0261039	0.00488782	T	A							NA/NA/NA/	NA/NA/NA/		A	T		2.61E-02	I	Y	5.74E-01	NA
rs9275753	9.40E-08	7.026907261		6	32689122			5	-0.0283333	0.00530755	T	C							NA/NA/NA/	NA/NA/NA/		C	T		-2.83E-02	I	Y	7.53E-01	NA
rs2859102	9.41E-08	7.026587176		6	32699054		1.489374	7	0.0281043	0.00526479	G	C							NA/NA/NA/	NA/NA/NA/		C	G		2.81E-02	I	Y	2.42E-01	NA
rs2051600	9.53E-08	7.020800476	HLA-DQA2	6	32709309	intron	0.54768	4	-0.0286648	0.00537222	G	A							NA/NA/NA/	NA/NA/NA/		A	G		-2.87E-02	I	Y	7.50E-01	NA
rs9276001	9.54E-08	7.020349209		6	32694520			6	0.0285118	0.00534373	T	G							NA/NA/NA/	NA/NA/NA/		G	T		2.85E-02	I	Y	2.66E-01	NA
rs9271629	9.59E-08	7.018123883		6	32591976			6	0.0313735	0.0058811	C	A							NA/NA/NA/	NA/NA/NA/		A	C		3.14E-02	I	Y	2.00E-01	NA
rs733300	9.66E-08	7.015021974		5	131572243			6	0.0253609	0.00475518	G	A							NA/NA/NA/	NA/NA/NA/		A	G		2.54E-02	I	Y	6.57E-01	NA
rs2187822	9.66E-08	7.015010735		6	32449726			6	-0.0272221	0.00510415	C	A							NA/NA/NA/	NA/NA/NA/		A	C		-2.72E-02	I	Y	4.85E-01	NA
rs9275749	9.71E-08	7.012957028		6	32689056			5	0.0286001	0.00536339	G	A							NA/NA/NA/	NA/NA/NA/		A	G		2.86E-02	I	Y	2.86E-01	NA
rs1050366	9.75E-08	7.010782521	HLA-C	6	31238957	exon		4	-0.0301098	0.00564736	C	A							NA/NA/NA/	NA/NA/NA/		A	C		-3.01E-02	I	Y	5.86E-01	NA
rs9275855	9.76E-08	7.010359775		6	32691266			6	0.0287177	0.00538655	T	C							NA/NA/NA/	NA/NA/NA/		C	T		2.87E-02	I	Y	2.71E-01	NA
rs2853940	9.94E-08	7.002795411		6	31249732			6	0.0248841	0.00467026	T	C							NA/NA/NA/	NA/NA/NA/		C	T		2.49E-02	I	Y	6.22E-01	NA
rs9280156	1.00E-07	6.999414098		6	32699143				0.0285628	0.0053621	I	D							NA/NA/NA/	NA/NA/NA/		D	I		2.86E-02	I	Y	2.56E-01	NA
rs9275745	1.00E-07	6.999301348		6	32689020			5	-0.028679	0.00538396	G	A							NA/NA/NA/	NA/NA/NA/		A	G		-2.87E-02	I	Y	7.14E-01	NA
rs28732242	1.00E-07	6.998586503		6	32444078			6	0.0265356	0.00498183	G	A							NA/NA/NA/	NA/NA/NA/		A	G		2.65E-02	I	Y	5.34E-01	NA
rs9276185	1.01E-07	6.996078705		6	32699179		1.412128	6	-0.0283446	0.00532254	C	A							NA/NA/NA/	NA/NA/NA/		A	C		-2.83E-02	I	Y	7.41E-01	NA
rs9276184	1.01E-07	6.996074401		6	32699170			7	-0.0283446	0.00532254	T	C							NA/NA/NA/	NA/NA/NA/		C	T		-2.83E-02	I	Y	7.41E-01	NA
rs2524080	1.01E-07	6.994026295		6	31242089			7	-0.0273959	0.00514522	T	A							NA/NA/NA/	NA/NA/NA/		A	T		-2.74E-02	I	Y	7.28E-01	NA
rs9271639	1.01E-07	6.993842138		6	32592143			6	-0.0317549	0.00596396	G	A							NA/NA/NA/	NA/NA/NA/		A	G		-3.18E-02	I	Y	7.86E-01	NA
rs2858894	1.01E-07	6.99365806		6	32692299			6	0.0286693	0.00538452	T	G							NA/NA/NA/	NA/NA/NA/		G	T		2.87E-02	I	Y	2.72E-01	NA
rs200641133	1.02E-07	6.992943889			0				0.0247308	0.00464508	I	D							NA/NA/NA/	NA/NA/NA/		D	I		2.47E-02	I	Y	5.96E-01	NA
rs9276265	1.02E-07	6.991489251		6	32702021			6	-0.0281649	0.0052907	T	C							NA/NA/NA/	NA/NA/NA/		C	T		-2.82E-02	I	Y	7.55E-01	NA
rs9262629	1.02E-07	6.99105083	HCG22	6	31023186	intron		5	-0.0247369	0.00464692	C	A							NA/NA/NA/	NA/NA/NA/		A	C		-2.47E-02	I	Y	4.04E-01	NA
rs9275332	1.02E-07	6.990285718		6	32666943		4.592261	6	0.027699	0.00520367	G	A							NA/NA/NA/	NA/NA/NA/		A	G		2.77E-02	I	Y	7.47E-01	NA
rs9271513	1.02E-07	6.9899461		6	32589523			5	-0.0309644	0.00581728	G	C							NA/NA/NA/	NA/NA/NA/		C	G		-3.10E-02	I	Y	8.11E-01	NA
rs81598	1.03E-07	6.987449589		5	131587960		3.978287	6	0.0253214	0.00475806	G	C							NA/NA/NA/	NA/NA/NA/		C	G		2.53E-02	I	Y	6.58E-01	NA
rs371709	1.03E-07	6.98698572		5	131583240			7	0.025288	0.00475195	G	A							NA/NA/NA/	NA/NA/NA/		A	G		2.53E-02	I	Y	6.58E-01	NA
rs9275754	1.03E-07	6.985496262		6	32689146			5	-0.0282455	0.00530834	G	C							NA/NA/NA/	NA/NA/NA/		C	G		-2.82E-02	I	Y	7.54E-01	NA
rs2105898	1.04E-07	6.984841509		6	32590498			4	0.0309213	0.00581151	T	G							NA/NA/NA/	NA/NA/NA/		G	T		3.09E-02	I	Y	1.89E-01	NA
rs9275354	1.04E-07	6.983263251		6	32667820		5.702012	7	0.0279839	0.0052601	T	G							NA/NA/NA/	NA/NA/NA/		G	T		2.80E-02	I	Y	7.50E-01	NA
rs9275353	1.04E-07	6.982945782		6	32667815			7	0.0279832	0.0052601	T	G							NA/NA/NA/	NA/NA/NA/		G	T		2.80E-02	I	Y	7.50E-01	NA
rs9275352	1.04E-07	6.982607681		6	32667807			7	-0.0279825	0.0052601	T	C							NA/NA/NA/	NA/NA/NA/		C	T		-2.80E-02	I	Y	2.50E-01	NA
rs2517525	1.04E-07	6.982219816	HCG22	6	31025361	intron	0.02023	1f	-0.0246961	0.00464248	G	C							NA/NA/NA/	NA/NA/NA/		C	G		-2.47E-02	I	Y	4.04E-01	NA
rs9275548	1.04E-07	6.981174722		6	32676530			7	-0.0289299	0.00543881	T	C							NA/NA/NA/	NA/NA/NA/		C	T		-2.89E-02	I	Y	2.25E-01	NA
rs2853921	1.05E-07	6.980277368		6	31267061			6	-0.0246319	0.00463113	G	A							NA/NA/NA/	NA/NA/NA/		A	G		-2.46E-02	I	Y	5.98E-01	NA
rs535586	1.05E-07	6.979166555	EHMT2	6	31860337	exon	0.117666	6	0.0259574	0.00488076	T	C							NA/NA/NA/	4930/4655/1187/		C	T		2.60E-02	I	Y	3.18E-01	NA
rs9262625	1.05E-07	6.977546883	HCG22	6	31022929	intron		7	-0.0246999	0.0046449	G	A							NA/NA/NA/	NA/NA/NA/		A	G		-2.47E-02	I	Y	4.04E-01	NA
rs9275355	1.06E-07	6.976455365		6	32667829			7	0.0279581	0.00525806	T	C							NA/NA/NA/	NA/NA/NA/		C	T		2.80E-02	I	Y	7.50E-01	NA
rs5029392	1.06E-07	6.975530752		6	32695237			5	0.0283532	0.00533276	G	A							NA/NA/NA/	NA/NA/NA/		A	G		2.84E-02	I	Y	2.57E-01	NA
rs570263	1.06E-07	6.974255964		6	31847196			5	0.0259372	0.00487885	T	C							NA/NA/NA/	NA/NA/NA/		C	T		2.59E-02	I	Y	3.18E-01	NA
rs605203	1.06E-07	6.972829856		6	31847012		0.167188	1f	0.0259335	0.0048787	C	A							NA/NA/NA/	19527/17931/4305/		A	C		2.59E-02	I	Y	3.18E-01	NA
rs9262628	1.06E-07	6.972825777	HCG22	6	31023148	intron	0.034487	1f	0.0246888	0.00464455	G	A							NA/NA/NA/	1328/4033/3058/		A	G		2.47E-02	I	Y	5.96E-01	NA
rs9275779	1.06E-07	6.972825777		6	32689782		0.483972	7	-0.0283957	0.00534191	T	G							NA/NA/NA/	NA/NA/NA/		G	T		-2.84E-02	I	Y	7.27E-01	NA
rs2523852	1.06E-07	6.97265447	HCG22	6	31023868	exon	0.031944	6	0.0246868	0.00464424	G	C							NA/NA/NA/	NA/NA/NA/		C	G		2.47E-02	I	Y	5.96E-01	NA
rs199803090	1.07E-07	6.972157249			0				0.0279283	0.00525424	I	D							NA/NA/NA/	NA/NA/NA/		D	I		2.79E-02	I	Y	7.50E-01	NA
rs9280102	1.07E-07	6.97133523		6	32668551				0.0276226	0.00519708	I	D							NA/NA/NA/	NA/NA/NA/		D	I		2.76E-02	I	Y	7.46E-01	NA
rs9276334	1.07E-07	6.970470129		6	32705581			7	0.025656	0.0048274	G	A							NA/NA/NA/	NA/NA/NA/		A	G		2.57E-02	I	Y	5.00E-01	NA
rs9275765	1.07E-07	6.969938927		6	32689324		0.543065	6	-0.0281129	0.0052899	T	A							NA/NA/NA/	NA/NA/NA/		A	T		-2.81E-02	I	Y	7.58E-01	NA
rs1313996	1.07E-07	6.969501477	C2	6	31876042	intron		5	0.0259986	0.00489222	T	A							NA/NA/NA/	NA/NA/NA/		A	T		2.60E-02	I	Y	3.20E-01	NA
rs9275668	1.08E-07	6.96757466		6	32686661			6	-0.0280678	0.0052824	T	A							NA/NA/NA/	NA/NA/NA/		A	T		-2.81E-02	I	Y	7.58E-01	NA
rs9276331	1.08E-07	6.966696899		6	32705495			6	-0.0243635	0.00458556	T	C							NA/NA/NA/	NA/NA/NA/		C	T		-2.44E-02	I	Y	5.45E-01	NA
rs486416	1.08E-07	6.964734404	EHMT2	6	31856070	intron	0.117275	1f	0.0259086	0.00487713	G	A							NA/NA/NA/	19469/17995/4332/		A	G		2.59E-02	I	Y	3.18E-01	NA
rs2517523	1.09E-07	6.964314164	HCG22	6	31026434	intron		1b	-0.0246608	0.0046424	G	A							NA/NA/NA/	14963/19949/6878/		A	G		-2.47E-02	I	Y	4.04E-01	NA
rs2523846	1.09E-07	6.963666589	HCG22	6	31026589	intron	0.215141	6	0.0246598	0.00464245	T	C							NA/NA/NA/	NA/NA/NA/		C	T		2.47E-02	I	Y	5.96E-01	NA
rs9262645	1.09E-07	6.961916581		6	31027669			6	-0.0246716	0.00464531	T	G							NA/NA/NA/	NA/NA/NA/		G	T		-2.47E-02	I	Y	4.04E-01	NA
rs9275775	1.10E-07	6.960268704		6	32689687			7	0.0281209	0.00529546	T	C							NA/NA/NA/	NA/NA/NA/		C	T		2.81E-02	I	Y	2.43E-01	NA
rs9263473	1.10E-07	6.960030973		6	31050179		0.005056	6	-0.0246625	0.00464428	G	A							NA/NA/NA/	14927/19927/6874/		A	G		-2.47E-02	I	Y	4.04E-01	NA
rs2535318	1.10E-07	6.959615257		6	31051388		0.007849	1f	-0.0246615	0.00464426	T	C							NA/NA/NA/	11897/15934/5551/		C	T		-2.47E-02	I	Y	4.04E-01	NA
rs9263474	1.10E-07	6.959484686		6	31050244		0.005304	6	-0.0246614	0.00464428	C	A							NA/NA/NA/	11896/15914/5553/		A	C		-2.47E-02	I	Y	4.04E-01	NA
rs9275384	1.10E-07	6.957645038		6	32668898		1.737622	5	0.0275905	0.00519665	T	C							NA/NA/NA/	NA/NA/NA/		C	T		2.76E-02	I	Y	7.47E-01	NA
rs3925616	1.10E-07	6.957164697		6	31050611			6	-0.0246568	0.00464427	G	A							NA/NA/NA/	NA/NA/NA/		A	G		-2.47E-02	I	Y	4.04E-01	NA
rs9275371	1.10E-07	6.957015192		6	32668296		7.512836	1f	0.0275846	0.0051958	T	C							NA/NA/NA/	2760/16456/23356/		C	T		2.76E-02	I	Y	7.47E-01	NA
rs9275372	1.10E-07	6.956912928		6	32668388			2b	-0.0275844	0.0051958	T	C							NA/NA/NA/	NA/NA/NA/		C	T		-2.76E-02	I	Y	2.53E-01	NA
rs67817769	1.10E-07	6.956846076		6	32450270				0.0261926	0.00493365	I	D							NA/NA/NA/	NA/NA/NA/		D	I		2.62E-02	I	Y	5.85E-01	NA
rs4535443	1.11E-07	6.956433396		5	131572561			7	0.0252367	0.00475377	G	A							NA/NA/NA/	NA/NA/NA/		A	G		2.52E-02	I	Y	6.57E-01	NA
rs2523838	1.11E-07	6.956331269		6	31032358			7	0.0246541	0.00464406	G	A							NA/NA/NA/	NA/NA/NA/		A	G		2.47E-02	I	Y	5.96E-01	NA
rs9275744	1.11E-07	6.955597448		6	32689013			5	0.0285327	0.00537499	T	G							NA/NA/NA/	NA/NA/NA/		G	T		2.85E-02	I	Y	2.81E-01	NA
rs5020946	1.11E-07	6.955315238		6	32450089		0.326797	6	-0.028067	0.00528726	T	G							NA/NA/NA/	13456/23957/3631/		G	T		-2.81E-02	I	Y	4.31E-01	NA
rs2517497	1.11E-07	6.955272138		6	31036783		0.009273	1f	-0.0246511	0.00464389	G	A							NA/NA/NA/	11899/15932/5551/		A	G		-2.47E-02	I	Y	4.04E-01	NA
rs9257030	1.11E-07	6.955205539		6	31036816				-0.0246509	0.00464388	I	D							NA/NA/NA/	NA/NA/NA/		D	I		-2.47E-02	I	Y	4.04E-01	NA
rs9275385	1.11E-07	6.95443451		6	32668917		1.635435	5	-0.0275796	0.00519592	T	C							NA/NA/NA/	NA/NA/NA/		C	T		-2.76E-02	I	Y	2.53E-01	NA
rs9275386	1.11E-07	6.954266396		6	32668960		1.451821	6	-0.0275794	0.00519595	T	A							NA/NA/NA/	NA/NA/NA/		A	T		-2.76E-02	I	Y	2.53E-01	NA
rs9275388	1.11E-07	6.954196042		6	32669084		1.010334	6	0.0275794	0.00519597	T	C							NA/NA/NA/	2755/16219/24010/		C	T		2.76E-02	I	Y	7.47E-01	NA
rs9275390	1.11E-07	6.954196042		6	32669156		0.970626	6	0.0275794	0.00519597	T	C							NA/NA/NA/	2737/16330/23900/		C	T		2.76E-02	I	Y	7.47E-01	NA
rs9275774	1.11E-07	6.95349313		6	32689668			7	0.0281669	0.00530695	G	C							NA/NA/NA/	NA/NA/NA/		C	G		2.82E-02	I	Y	2.42E-01	NA
rs9271671	1.11E-07	6.952841999		6	32592794			5	-0.0313365	0.00590444	T	G							NA/NA/NA/	NA/NA/NA/		G	T		-3.13E-02	I	Y	7.83E-01	NA
rs9275370	1.12E-07	6.95184575		6	32668258			2b	-0.0275817	0.00519737	T	C							NA/NA/NA/	NA/NA/NA/		C	T		-2.76E-02	I	Y	2.53E-01	NA
rs9275369	1.12E-07	6.951515468		6	32668255			4	-0.027581	0.00519738	T	C							NA/NA/NA/	NA/NA/NA/		C	T		-2.76E-02	I	Y	2.53E-01	NA
rs17211657	1.12E-07	6.94981365		6	32603023			7	0.0428102	0.00806826	T	A							NA/NA/NA/	NA/NA/NA/		A	T		4.28E-02	I	Y	8.94E-01	NA
rs2517471	1.13E-07	6.948434612		6	31052098		0.056438	1f	0.0246395	0.00464421	G	C							NA/NA/NA/	11890/15921/5544/		C	G		2.46E-02	I	Y	5.96E-01	NA
rs9275391	1.13E-07	6.947525376		6	32669169		0.949379	7	-0.0276007	0.00520273	T	C							NA/NA/NA/	NA/NA/NA/		C	T		-2.76E-02	I	Y	2.53E-01	NA
rs2517513	1.13E-07	6.945685769		6	31029587			7	-0.0246446	0.0046462	T	A							NA/NA/NA/	NA/NA/NA/		A	T		-2.46E-02	I	Y	4.04E-01	NA
rs9271631	1.13E-07	6.945509515		6	32591996			6	-0.0311339	0.00586968	G	A							NA/NA/NA/	NA/NA/NA/		A	G		-3.11E-02	I	Y	8.02E-01	NA
rs2517504	1.14E-07	6.94485876		6	31032370			6	0.024628	0.00464336	T	G							NA/NA/NA/	5551/15920/11902/		G	T		2.46E-02	I	Y	5.96E-01	NA
rs2517505	1.14E-07	6.944809037		6	31031696			6	-0.0246278	0.00464335	G	A							NA/NA/NA/	NA/NA/NA/		A	G		-2.46E-02	I	Y	4.04E-01	NA
rs2844641	1.14E-07	6.94456815		6	31037794			6	0.0246315	0.00464412	T	C							NA/NA/NA/	1302/3969/3007/		C	T		2.46E-02	I	Y	5.96E-01	NA
rs2517511	1.14E-07	6.944533748		6	31029918			6	-0.0246271	0.00464332	C	A							NA/NA/NA/	11882/15904/5548/		A	C		-2.46E-02	I	Y	4.04E-01	NA
rs2517510	1.14E-07	6.944499349		6	31030122		0.016869	6	0.0246271	0.00464332	T	G							NA/NA/NA/	5552/15928/11898/		G	T		2.46E-02	I	Y	5.96E-01	NA
rs2517516	1.14E-07	6.944247175		6	31028920			6	0.0246265	0.0046433	T	C							NA/NA/NA/	6862/19693/14884/		C	T		2.46E-02	I	Y	5.96E-01	NA
rs2517493	1.14E-07	6.943144676		6	31038054			7	0.024629	0.00464418	T	C							NA/NA/NA/	884/3440/1474/		C	T		2.46E-02	I	Y	5.96E-01	NA
rs2517492	1.14E-07	6.94296945		6	31038225			6	0.0246287	0.00464419	T	C							NA/NA/NA/	NA/NA/NA/		C	T		2.46E-02	I	Y	5.96E-01	NA
rs2517480	1.14E-07	6.942364321		6	31044404			7	0.0246283	0.00464433	T	C							NA/NA/NA/	NA/NA/NA/		C	T		2.46E-02	I	Y	5.96E-01	NA
rs659445	1.14E-07	6.942330093	EHMT2	6	31864304	intron	0.145985	1f	0.0258818	0.00488073	G	A							NA/NA/NA/	5738/5151/1214/		A	G		2.59E-02	I	Y	3.19E-01	NA
rs9275555	1.14E-07	6.941448716		6	32677088		0.076066	7	-0.0285654	0.00538718	T	C							NA/NA/NA/	20028/11364/1753/		C	T		-2.86E-02	I	Y	2.27E-01	NA
rs2523893	1.15E-07	6.941156585		6	31038803			2b	0.0246253	0.00464423	C	A							NA/NA/NA/	NA/NA/NA/		A	C		2.46E-02	I	Y	5.96E-01	NA
rs9275558	1.15E-07	6.940701708		6	32677427			7	-0.0285636	0.00538715	T	G							NA/NA/NA/	NA/NA/NA/		G	T		-2.86E-02	I	Y	2.27E-01	NA
rs35540199	1.15E-07	6.94025866		6	32584306			6	-0.0514065	0.00969553	T	A							NA/NA/NA/	NA/NA/NA/		A	T		-5.14E-02	I	Y	9.50E-02	NA
rs36014219	1.15E-07	6.94016405		6	32584294			7	-0.0514051	0.00969534	T	C							NA/NA/NA/	NA/NA/NA/		C	T		-5.14E-02	I	Y	9.50E-02	NA
rs685031	1.15E-07	6.940061895	C2	6	31881731	intron		6	0.0255619	0.00482127	G	A							NA/NA/NA/	NA/NA/NA/		A	G		2.56E-02	I	Y	3.36E-01	NA
rs9276333	1.15E-07	6.939249292		6	32705564			6	-0.025596	0.00482801	T	C							NA/NA/NA/	NA/NA/NA/		C	T		-2.56E-02	I	Y	5.00E-01	NA
rs9275392	1.15E-07	6.939030339		6	32669425			7	-0.0275481	0.00519632	T	A							NA/NA/NA/	NA/NA/NA/		A	T		-2.75E-02	I	Y	2.53E-01	NA
rs9271770	1.15E-07	6.938890719		6	32594248			5	0.0310185	0.005851	G	A							NA/NA/NA/	NA/NA/NA/		A	G		3.10E-02	I	Y	1.93E-01	NA
rs9275831	1.16E-07	6.937075979		6	32690805			5	-0.0281685	0.00531417	G	A							NA/NA/NA/	NA/NA/NA/		A	G		-2.82E-02	I	Y	7.45E-01	NA
rs9275381	1.16E-07	6.935706774		6	32668819			5	-0.0275483	0.00519772	C	A							NA/NA/NA/	NA/NA/NA/		A	C		-2.75E-02	I	Y	2.53E-01	NA
rs2428520	1.16E-07	6.935650598		6	31039252			7	-0.0246148	0.00464426	G	A							NA/NA/NA/	NA/NA/NA/		A	G		-2.46E-02	I	Y	4.04E-01	NA
rs9275393	1.16E-07	6.9348462		6	32669439		0.988095	7	0.0275389	0.00519631	G	A							NA/NA/NA/	2747/16452/24135/		A	G		2.75E-02	I	Y	7.47E-01	NA
rs2523890	1.17E-07	6.933368498		6	31039532		0.005694	6	-0.0246104	0.00464427	G	A							NA/NA/NA/	NA/NA/NA/		A	G		-2.46E-02	I	Y	4.04E-01	NA
rs2523880	1.17E-07	6.933111534		6	31042769		0.005392	6	-0.0246113	0.00464454	G	C							NA/NA/NA/	NA/NA/NA/		C	G		-2.46E-02	I	Y	4.04E-01	NA
rs2535309	1.17E-07	6.932806353		6	31053516			7	0.0246075	0.00464393	G	C							NA/NA/NA/	NA/NA/NA/		C	G		2.46E-02	I	Y	5.96E-01	NA
rs9275404	1.17E-07	6.932408452		6	32669878			7	0.0275385	0.00519723	T	C							NA/NA/NA/	NA/NA/NA/		C	T		2.75E-02	I	Y	7.47E-01	NA
rs3130050	1.17E-07	6.932189204	BAG6	6	31618761	intron	0.00676	6	0.0344913	0.00650954	G	A							NA/NA/NA/	32165/10375/880/		A	G		3.45E-02	I	Y	1.40E-01	NA
rs2535308	1.17E-07	6.932170629		6	31053521			7	-0.0246063	0.00464394	G	A							NA/NA/NA/	NA/NA/NA/		A	G		-2.46E-02	I	Y	4.04E-01	NA
rs9275755	1.17E-07	6.932144625		6	32689158			5	0.0281557	0.00531383	G	A							NA/NA/NA/	NA/NA/NA/		A	G		2.82E-02	I	Y	2.49E-01	NA
rs9263466	1.17E-07	6.932007201		6	31048625			7	-0.0246088	0.00464447	G	A							NA/NA/NA/	NA/NA/NA/		A	G		-2.46E-02	I	Y	4.04E-01	NA
rs1265945	1.17E-07	6.931647134	EHMT2	6	31861815	intron		6	0.0258662	0.00488194	G	A							NA/NA/NA/	NA/NA/NA/		A	G		2.59E-02	I	Y	3.18E-01	NA
rs2535307	1.17E-07	6.931647134		6	31053741		0.287264	6	-0.0246054	0.00464396	T	C							NA/NA/NA/	NA/NA/NA/		C	T		-2.46E-02	I	Y	4.04E-01	NA
rs9275405	1.17E-07	6.930842703		6	32669883			7	-0.027535	0.00519722	G	A							NA/NA/NA/	NA/NA/NA/		A	G		-2.75E-02	I	Y	2.53E-01	NA
rs2246330	1.17E-07	6.930820482		6	31041493		0.004684	6	0.0246058	0.00464435	G	A							NA/NA/NA/	NA/NA/NA/		A	G		2.46E-02	I	Y	5.96E-01	NA
rs6921557	1.17E-07	6.9299954		6	31049022			6	0.024605	0.0046445	T	C							NA/NA/NA/	NA/NA/NA/		C	T		2.46E-02	I	Y	5.96E-01	NA
rs2523889	1.18E-07	6.929603757		6	31040298			7	-0.0246029	0.00464425	G	C							NA/NA/NA/	NA/NA/NA/		C	G		-2.46E-02	I	Y	4.04E-01	NA
rs9275561	1.18E-07	6.928441994		6	32677789		0.07697	7	-0.0285561	0.00539098	T	C							NA/NA/NA/	NA/NA/NA/		C	T		-2.86E-02	I	Y	2.27E-01	NA
rs644045	1.18E-07	6.928195289	C2	6	31883957	intron	0.304387	6	-0.0255051	0.0048151	G	A							NA/NA/NA/	3814/14583/14974/		A	G		-2.55E-02	I	Y	6.64E-01	NA
rs6941772	1.18E-07	6.9278163		6	31048916			7	-0.0246005	0.00464446	G	C							NA/NA/NA/	14944/19951/6876/		C	G		-2.46E-02	I	Y	4.04E-01	NA
rs2524157	1.18E-07	6.927812622		6	31260331			7	0.0244222	0.00461079	G	C							NA/NA/NA/	NA/NA/NA/		C	G		2.44E-02	I	Y	4.01E-01	NA
rs2249876	1.18E-07	6.927687592		6	31048387		0.004726	6	0.0246003	0.00464446	G	A							NA/NA/NA/	7129/20656/15388/		A	G		2.46E-02	I	Y	5.96E-01	NA
rs2394420	1.18E-07	6.927529518		6	31048448			6	0.0246	0.00464446	T	A							NA/NA/NA/	NA/NA/NA/		A	T		2.46E-02	I	Y	5.96E-01	NA
rs9275522	1.18E-07	6.927004242		6	32674970		2.633472	6	-0.0285541	0.00539122	T	C							NA/NA/NA/	NA/NA/NA/		C	T		-2.86E-02	I	Y	2.27E-01	NA
rs2523895	1.18E-07	6.926695985		6	31047471			1f	-0.0245985	0.0046445	C	A							NA/NA/NA/	11875/15874/5539/		A	C		-2.46E-02	I	Y	4.04E-01	NA
rs9275528	1.19E-07	6.925629781		6	32675407			7	0.0285583	0.0053926	T	C							NA/NA/NA/	NA/NA/NA/		C	T		2.86E-02	I	Y	7.73E-01	NA
rs2523888	1.19E-07	6.924880244		6	31040720		0.004672	4	0.0245934	0.0046442	T	G							NA/NA/NA/	1327/4035/3057/		G	T		2.46E-02	I	Y	5.96E-01	NA
rs9275529	1.19E-07	6.924336269		6	32675430			7	-0.0285553	0.00539259	T	C							NA/NA/NA/	NA/NA/NA/		C	T		-2.86E-02	I	Y	2.27E-01	NA
rs2523886	1.19E-07	6.923465139		6	31040764			5	-0.0245906	0.00464419	G	A							NA/NA/NA/	NA/NA/NA/		A	G		-2.46E-02	I	Y	4.04E-01	NA
rs9275406	1.19E-07	6.922744771		6	32669955		0.994907	6	-0.0275125	0.00519632	T	G							NA/NA/NA/	24174/16482/2756/		G	T		-2.75E-02	I	Y	2.53E-01	NA
rs2523885	1.20E-07	6.922159897		6	31040923			7	-0.0245879	0.00464417	G	A							NA/NA/NA/	NA/NA/NA/		A	G		-2.46E-02	I	Y	4.04E-01	NA
rs9275564	1.20E-07	6.921162707		6	32677927		0.079028	7	0.0285278	0.00538875	C	A							NA/NA/NA/	NA/NA/NA/		A	C		2.85E-02	I	Y	7.73E-01	NA
rs6940894	1.20E-07	6.921006989		6	31048497			7	-0.0246041	0.00464764	G	A							NA/NA/NA/	NA/NA/NA/		A	G		-2.46E-02	I	Y	4.03E-01	NA
rs9275571	1.20E-07	6.920576341		6	32678847			7	0.0285263	0.00538872	T	G							NA/NA/NA/	NA/NA/NA/		G	T		2.85E-02	I	Y	7.73E-01	NA
rs9276147	1.20E-07	6.91934105		6	32698098			6	0.0281486	0.00531791	T	C							NA/NA/NA/	NA/NA/NA/		C	T		2.81E-02	I	Y	2.64E-01	NA
rs9263456	1.20E-07	6.919023766		6	31043517			5	0.0245839	0.00464456	G	A							NA/NA/NA/	NA/NA/NA/		A	G		2.46E-02	I	Y	5.96E-01	NA
rs3104400	1.21E-07	6.917365403		6	32686751			3a	0.0279885	0.00528848	T	C							NA/NA/NA/	NA/NA/NA/		C	T		2.80E-02	I	Y	2.43E-01	NA
rs9276148	1.21E-07	6.91721463		6	32698099			6	0.0281431	0.00531776	G	A							NA/NA/NA/	NA/NA/NA/		A	G		2.81E-02	I	Y	2.64E-01	NA
rs3129739	1.21E-07	6.91721463		6	32686754			4	-0.0279881	0.00528846	G	A							NA/NA/NA/	NA/NA/NA/		A	G		-2.80E-02	I	Y	7.57E-01	NA
rs2249231	1.21E-07	6.916339744		6	31043232		0.357812	1f	0.0245785	0.00464454	G	A							NA/NA/NA/	6835/19354/14948/		A	G		2.46E-02	I	Y	5.96E-01	NA
rs3128759	1.21E-07	6.915548845	C2	6	31885930	intron		7	-0.0254855	0.00481623	T	C							NA/NA/NA/	NA/NA/NA/		C	T		-2.55E-02	I	Y	6.63E-01	NA
rs9276042	1.22E-07	6.915198591		6	32695626			7	0.0283358	0.00535504	T	C							NA/NA/NA/	NA/NA/NA/		C	T		2.83E-02	I	Y	2.41E-01	NA
rs9275830	1.22E-07	6.914317057		6	32690789			5	-0.0280502	0.00530143	G	A							NA/NA/NA/	NA/NA/NA/		A	G		-2.81E-02	I	Y	7.49E-01	NA
rs139295809	1.22E-07	6.913487125		5	131439628				0.0245616	0.00464239	I	D							NA/NA/NA/	NA/NA/NA/		D	I		2.46E-02	I	Y	4.60E-01	NA
rs17209887	1.22E-07	6.912239872		6	32446051			7	-0.025538	0.00482741	C	A							NA/NA/NA/	NA/NA/NA/		A	C		-2.55E-02	I	Y	4.33E-01	NA
rs35875942	1.23E-07	6.911102348		6	32447563			7	0.0259472	0.00490521	T	C							NA/NA/NA/	NA/NA/NA/		C	T		2.59E-02	I	Y	5.76E-01	NA
rs9271695	1.23E-07	6.909904265		6	32593080			5	-0.0308907	0.00584033	G	A							NA/NA/NA/	NA/NA/NA/		A	G		-3.09E-02	I	Y	8.05E-01	NA
rs9275337	1.24E-07	6.9079218		6	32667318			7	-0.0274916	0.0051985	T	G							NA/NA/NA/	NA/NA/NA/		G	T		-2.75E-02	I	Y	2.53E-01	NA
rs9275366	1.24E-07	6.907303912		6	32668171			5	-0.0274862	0.00519774	C	A							NA/NA/NA/	NA/NA/NA/		A	C		-2.75E-02	I	Y	2.54E-01	NA
rs17209866	1.24E-07	6.905626712		6	32445992			7	0.025536	0.00482958	G	A							NA/NA/NA/	NA/NA/NA/		A	G		2.55E-02	I	Y	5.69E-01	NA
rs2036202	1.24E-07	6.905532365		6	32596309			7	-0.0306906	0.00580451	T	C							NA/NA/NA/	NA/NA/NA/		C	T		-3.07E-02	I	Y	8.07E-01	NA
rs9275579	1.24E-07	6.905399615		6	32679459		0.191697	6	0.0285018	0.00539061	T	A							NA/NA/NA/	NA/NA/NA/		A	T		2.85E-02	I	Y	7.73E-01	NA
rs9275580	1.24E-07	6.905347225		6	32679462		0.19472	6	-0.0285017	0.00539061	G	A							NA/NA/NA/	NA/NA/NA/		A	G		-2.85E-02	I	Y	2.27E-01	NA
rs3843503	1.25E-07	6.904802743		5	131466629			6	-0.0244265	0.00462006	T	A							NA/NA/NA/	NA/NA/NA/		A	T		-2.44E-02	I	Y	5.71E-01	NA
rs9275534	1.25E-07	6.903705384		6	32675767			7	-0.0285248	0.0053957	T	C							NA/NA/NA/	NA/NA/NA/		C	T		-2.85E-02	I	Y	2.28E-01	NA
rs9275374	1.25E-07	6.903291546		6	32668526		4.944978	4	-0.0274722	0.00519675	T	C							NA/NA/NA/	24177/16457/2755/		C	T		-2.75E-02	I	Y	2.53E-01	NA
rs6860806	1.25E-07	6.902360984	SLC22A4	5	131640536	intron		7	0.0240531	0.00455032	G	A							NA/NA/NA/	NA/NA/NA/		A	G		2.41E-02	I	Y	5.45E-01	NA
rs885949	1.25E-07	6.902100923		6	31140220			4	0.0322227	0.00609595	T	C							NA/NA/NA/	NA/NA/NA/		C	T		3.22E-02	I	Y	8.31E-01	NA
rs9275408	1.26E-07	6.901013818		6	32670110		0.993495	7	0.0274649	0.00519632	T	C							NA/NA/NA/	679/2466/6478/		C	T		2.75E-02	I	Y	7.47E-01	NA
rs9275407	1.26E-07	6.900999987		6	32670037		0.994052	7	-0.0274649	0.00519632	T	G							NA/NA/NA/	24176/16461/2759/		G	T		-2.75E-02	I	Y	2.53E-01	NA
rs9275418	1.26E-07	6.900989615		6	32670244		0.995203	6	-0.0274649	0.00519632	G	A							NA/NA/NA/	24184/16485/2760/		A	G		-2.75E-02	I	Y	2.53E-01	NA
rs9275417	1.26E-07	6.900467832		6	32670214		0.993235	7	-0.0274637	0.00519632	C	A							NA/NA/NA/	NA/NA/NA/		A	C		-2.75E-02	I	Y	2.53E-01	NA
rs2523854	1.26E-07	6.900257223	HCG22	6	31022500	intron		7	-0.0244509	0.00462634	C	A							NA/NA/NA/	NA/NA/NA/		A	C		-2.45E-02	I	Y	4.18E-01	NA
rs9275585	1.26E-07	6.899777692		6	32680350		0.406233	7	0.0284813	0.00538916	T	C							NA/NA/NA/	NA/NA/NA/		C	T		2.85E-02	I	Y	7.73E-01	NA
rs9275586	1.26E-07	6.899212594		6	32680376			6	-0.02848	0.00538914	T	G							NA/NA/NA/	NA/NA/NA/		G	T		-2.85E-02	I	Y	2.27E-01	NA
rs9275539	1.27E-07	6.896233897		6	32676048			6	0.0284836	0.00539111	G	A							NA/NA/NA/	NA/NA/NA/		A	G		2.85E-02	I	Y	7.73E-01	NA
rs9275309	1.27E-07	6.895243245		6	32665258			7	-0.027462	0.00519817	T	G							NA/NA/NA/	NA/NA/NA/		G	T		-2.75E-02	I	Y	2.53E-01	NA
rs11950815	1.28E-07	6.894265062	RAPGEF6	5	130955487	intron		7	-0.0258884	0.00490068	G	A							NA/NA/NA/	NA/NA/NA/		A	G		-2.59E-02	I	Y	6.34E-01	NA
rs9275542	1.28E-07	6.893611896		6	32676246			6	-0.0284775	0.00539109	T	C							NA/NA/NA/	NA/NA/NA/		C	T		-2.85E-02	I	Y	2.27E-01	NA
rs9271641	1.28E-07	6.893064944		6	32592209			7	-0.0310221	0.00587306	G	A							NA/NA/NA/	NA/NA/NA/		A	G		-3.10E-02	I	Y	8.01E-01	NA
rs7764856	1.28E-07	6.893061549		6	32680640		0.102046	6	0.0253701	0.00480303	T	A							NA/NA/NA/	1140/4575/4710/		A	T		2.54E-02	I	Y	6.71E-01	NA
rs9271640	1.28E-07	6.892878255		6	32592200			7	0.0310216	0.00587306	T	C							NA/NA/NA/	NA/NA/NA/		C	T		3.10E-02	I	Y	1.99E-01	NA
rs2859120	1.29E-07	6.889312669		6	32697293			5	0.0276828	0.00524243	T	G							NA/NA/NA/	NA/NA/NA/		G	T		2.77E-02	I	Y	2.53E-01	NA
rs9275425	1.29E-07	6.88865682		6	32670874		0.987152	7	0.0274408	0.00519688	C	A							NA/NA/NA/	NA/NA/NA/		A	C		2.74E-02	I	Y	7.47E-01	NA
rs9275424	1.29E-07	6.888535848		6	32670576		3.226954	6	-0.0274358	0.00519599	G	A							NA/NA/NA/	23933/16413/2757/		A	G		-2.74E-02	I	Y	2.53E-01	NA
rs9275421	1.29E-07	6.888525769		6	32670477		0.913119	7	0.0274358	0.00519599	C	A							NA/NA/NA/	NA/NA/NA/		A	C		2.74E-02	I	Y	7.47E-01	NA
rs9275423	1.29E-07	6.888273859		6	32670564		2.217249	6	-0.0274367	0.00519626	T	G							NA/NA/NA/	NA/NA/NA/		G	T		-2.74E-02	I	Y	2.53E-01	NA
rs9275427	1.29E-07	6.888240282		6	32670915		0.859014	7	-0.0274386	0.00519664	T	C							NA/NA/NA/	1308/932/159/		C	T		-2.74E-02	I	Y	2.53E-01	NA
rs9275428	1.29E-07	6.888129496		6	32670978		0.787929	7	-0.027435	0.00519599	G	A							NA/NA/NA/	24145/16467/2662/		A	G		-2.74E-02	I	Y	2.53E-01	NA
rs9275323	1.30E-07	6.88767993		6	32666609		2.666816	7	0.027492	0.00520698	T	C							NA/NA/NA/	NA/NA/NA/		C	T		2.75E-02	I	Y	7.47E-01	NA
rs9276203	1.30E-07	6.886902675		6	32699745			6	0.0282007	0.00534154	T	C							NA/NA/NA/	NA/NA/NA/		C	T		2.82E-02	I	Y	2.66E-01	NA
rs5875393	1.30E-07	6.886748729		6	32672235				-0.0282091	0.0053432	I	D							NA/NA/NA/	NA/NA/NA/		D	I		-2.82E-02	I	Y	3.10E-01	NA
rs9275439	1.30E-07	6.884932279		6	32671521		0.780361	7	0.0274307	0.00519651	T	C							NA/NA/NA/	2734/15613/24138/		C	T		2.74E-02	I	Y	7.47E-01	NA
rs4705885	1.31E-07	6.884013595		5	130423559			7	-0.0269977	0.00511487	G	A							NA/NA/NA/	NA/NA/NA/		A	G		-2.70E-02	I	Y	6.55E-01	NA
rs201769502	1.31E-07	6.882891181			0				0.024608	0.00466253	I	D							NA/NA/NA/	NA/NA/NA/		D	I		2.46E-02	I	Y	5.98E-01	NA
rs9271381	1.32E-07	6.880988388		6	32587352			7	-0.0272425	0.00516249	G	C							NA/NA/NA/	NA/NA/NA/		C	G		-2.72E-02	I	Y	2.94E-01	NA
rs147365229	1.32E-07	6.878620739		6	31037967				-0.0246083	0.00466419	I	D							NA/NA/NA/	NA/NA/NA/		D	I		-2.46E-02	I	Y	4.02E-01	NA
rs68193196	1.33E-07	6.87511121		6	32669204				0.0274627	0.00520667	I	D							NA/NA/NA/	NA/NA/NA/		D	I		2.75E-02	I	Y	7.48E-01	NA
rs34333803	1.34E-07	6.873959554		6	31037414				-0.0246746	0.0046785	I	D							NA/NA/NA/	NA/NA/NA/		D	I		-2.47E-02	I	Y	3.92E-01	NA
rs9275544	1.35E-07	6.869036158		6	32676353			7	-0.0284326	0.00539317	G	A							NA/NA/NA/	NA/NA/NA/		A	G		-2.84E-02	I	Y	2.27E-01	NA
rs9276204	1.35E-07	6.868698994		6	32699746			6	-0.0281726	0.00534401	T	G							NA/NA/NA/	NA/NA/NA/		G	T		-2.82E-02	I	Y	7.33E-01	NA
rs9275545	1.35E-07	6.868448698		6	32676355			7	-0.0284312	0.00539317	T	C							NA/NA/NA/	NA/NA/NA/		C	T		-2.84E-02	I	Y	2.27E-01	NA
rs9271683	1.35E-07	6.868086347		6	32592950			3a	-0.0309022	0.00586206	T	C							NA/NA/NA/	NA/NA/NA/		C	T		-3.09E-02	I	Y	7.99E-01	NA
rs589428	1.36E-07	6.866620788	EHMT2	6	31848220	intron	0.154253	1f	0.0257062	0.00487696	T	G							NA/NA/NA/	15552/14301/3373/		G	T		2.57E-02	I	Y	3.18E-01	NA
rs9275441	1.37E-07	6.864864167		6	32671676		0.779557	7	0.0273829	0.00519581	C	A							NA/NA/NA/	NA/NA/NA/		A	C		2.74E-02	I	Y	7.47E-01	NA
rs9275440	1.37E-07	6.863834543		6	32671596			7	-0.0273805	0.00519578	T	C							NA/NA/NA/	NA/NA/NA/		C	T		-2.74E-02	I	Y	2.53E-01	NA
rs9275438	1.37E-07	6.861908973		6	32671508		0.778843	7	-0.027376	0.00519573	T	C							NA/NA/NA/	NA/NA/NA/		C	T		-2.74E-02	I	Y	2.53E-01	NA
rs389883	1.38E-07	6.860429435	STK19	6	31947460	intron	0.075363	1f	-0.0266281	0.00505439	T	G							NA/NA/NA/	3482/17435/22491/		G	T		-2.66E-02	I	Y	7.20E-01	NA
rs9276243	1.38E-07	6.859891239		6	32701191			7	-0.0284225	0.00539522	T	A							NA/NA/NA/	NA/NA/NA/		A	T		-2.84E-02	I	Y	7.17E-01	NA
rs9275431	1.38E-07	6.858882738		6	32671140		7.986783	7	0.0273749	0.00519678	G	A							NA/NA/NA/	NA/NA/NA/		A	G		2.74E-02	I	Y	7.46E-01	NA
rs9275320	1.38E-07	6.858638035		6	32666469			7	-0.0274111	0.00520376	C	A							NA/NA/NA/	NA/NA/NA/		A	C		-2.74E-02	I	Y	2.53E-01	NA
rs9275436	1.39E-07	6.856189202		6	32671399		0.777575	3a	-0.0273627	0.00519559	G	C							NA/NA/NA/	NA/NA/NA/		C	G		-2.74E-02	I	Y	2.53E-01	NA
rs78858081	1.39E-07	6.855730995		6	32697690			7	0.0240035	0.00455791	T	G							NA/NA/NA/	NA/NA/NA/		G	T		2.40E-02	I	Y	4.52E-01	NA
rs9275976	1.40E-07	6.854396536		6	32693847			6	0.0279566	0.00530912	G	A							NA/NA/NA/	NA/NA/NA/		A	G		2.80E-02	I	Y	2.53E-01	NA
rs9275977	1.41E-07	6.851733683		6	32693850			6	-0.0280786	0.00533344	T	A							NA/NA/NA/	NA/NA/NA/		A	T		-2.81E-02	I	Y	7.41E-01	NA
rs9275783	1.41E-07	6.850399122		6	32689812			6	-0.027957	0.0053109	T	C							NA/NA/NA/	NA/NA/NA/		C	T		-2.80E-02	I	Y	7.37E-01	NA
rs9275782	1.41E-07	6.850149925		6	32689809			6	0.0279564	0.0053109	G	A							NA/NA/NA/	NA/NA/NA/		A	G		2.80E-02	I	Y	2.63E-01	NA
rs9275433	1.44E-07	6.842866731		6	32671206			6	0.0273315	0.00519522	G	C							NA/NA/NA/	NA/NA/NA/		C	G		2.73E-02	I	Y	7.47E-01	NA
rs7701967	1.44E-07	6.84267623		5	130059750			7	-0.0266098	0.00505813	G	A							NA/NA/NA/	NA/NA/NA/		A	G		-2.66E-02	I	Y	6.74E-01	NA
rs28895251	1.44E-07	6.842337769		6	32444708			7	0.0254515	0.00483806	T	A							NA/NA/NA/	NA/NA/NA/		A	T		2.55E-02	I	Y	5.73E-01	NA
rs9275432	1.44E-07	6.840992577		6	32671185		7.983866	7	-0.027327	0.00519517	T	G							NA/NA/NA/	NA/NA/NA/		G	T		-2.73E-02	I	Y	2.53E-01	NA
rs9275756	1.45E-07	6.839330425		6	32689164			5	0.0279283	0.00531019	G	A							NA/NA/NA/	NA/NA/NA/		A	G		2.79E-02	I	Y	2.47E-01	NA
rs9275759	1.45E-07	6.838168		6	32689200			5	-0.0278967	0.00530467	C	A							NA/NA/NA/	NA/NA/NA/		A	C		-2.79E-02	I	Y	7.54E-01	NA
rs9275978	1.45E-07	6.838072268		6	32693861			7	0.0279195	0.00530905	G	A							NA/NA/NA/	NA/NA/NA/		A	G		2.79E-02	I	Y	2.53E-01	NA
rs186278057	1.46E-07	6.837056423		7	50273159				0.103471	0.0196771	T	A							NA/NA/NA/	NA/NA/NA/		A	T		1.03E-01	I	Y	1.78E-02	NA
rs3117578	1.46E-07	6.834372904	CSNK2B	6	31636031	intron	0.025133	1f	-0.0342183	0.00650873	G	A							NA/NA/NA/	663/7897/24820/		A	G		-3.42E-02	I	Y	8.60E-01	NA
rs9275797	1.47E-07	6.833951949		6	32690091			6	0.0280616	0.00533784	T	C							NA/NA/NA/	NA/NA/NA/		C	T		2.81E-02	I	Y	2.50E-01	NA
rs9271546	1.47E-07	6.833004813		6	32590154			5	0.0239444	0.00455501	T	C							NA/NA/NA/	NA/NA/NA/		C	T		2.39E-02	I	Y	4.76E-01	NA
rs35762874	1.47E-07	6.83295751	HLA-DRB1	6	32548743	intron		7	-0.0538166	0.01023772	T	C							NA/NA/NA/	NA/NA/NA/		C	T		-5.38E-02	I	Y	1.21E-01	NA
rs9275329	1.47E-07	6.832907257		6	32666831		4.488398	7	-0.027382	0.005209	T	G							NA/NA/NA/	NA/NA/NA/		G	T		-2.74E-02	I	Y	2.53E-01	NA
rs386480	1.48E-07	6.82971481	STK19	6	31946837	intron		5	-0.026569	0.00505565	G	C							NA/NA/NA/	NA/NA/NA/		C	G		-2.66E-02	I	Y	7.20E-01	NA
rs10076701	1.48E-07	6.828355441	PDLIM4	5	131596419	intron		1f	-0.0237545	0.00452059	T	C							NA/NA/NA/	NA/NA/NA/		C	T		-2.38E-02	I	Y	4.57E-01	NA
rs1812006	1.49E-07	6.827899366		6	32778656			6	-0.0361932	0.00688798	G	A							NA/NA/NA/	NA/NA/NA/		A	G		-3.62E-02	I	Y	8.75E-01	NA
rs9275856	1.49E-07	6.827493395		6	32691279			6	-0.028251	0.00537666	C	A							NA/NA/NA/	NA/NA/NA/		A	C		-2.83E-02	I	Y	7.34E-01	NA
rs200668911	1.49E-07	6.82666802			0				-0.0249611	0.00475086	I	D							NA/NA/NA/	NA/NA/NA/		D	I		-2.50E-02	I	Y	5.41E-01	NA
rs74811849	1.49E-07	6.826455368		7	50267680			2c	0.103614	0.0197213	T	C							NA/NA/NA/	NA/NA/NA/		C	T		1.04E-01	I	Y	1.78E-02	NA
rs9276335	1.50E-07	6.82496391		6	32705596			7	0.0282109	0.00537014	G	A							NA/NA/NA/	NA/NA/NA/		A	G		2.82E-02	I	Y	2.96E-01	NA
rs2736192	1.51E-07	6.822278856	NCR3	6	31559353	intron		7	-0.0351582	0.00669405	G	A							NA/NA/NA/	NA/NA/NA/		A	G		-3.52E-02	I	Y	8.66E-01	NA
rs28732244	1.52E-07	6.817990726		6	32444096			7	-0.0254085	0.0048394	T	C							NA/NA/NA/	NA/NA/NA/		C	T		-2.54E-02	I	Y	4.27E-01	NA
rs2524066	1.54E-07	6.813272449		6	31269154		3.297182	1f	0.024227	0.00461614	T	C							NA/NA/NA/	12049/16037/5290/		C	T		2.42E-02	I	Y	3.99E-01	NA
rs2853918	1.55E-07	6.810748375		6	31268620		1.292311	7	-0.0242227	0.00461626	T	C							NA/NA/NA/	NA/NA/NA/		C	T		-2.42E-02	I	Y	6.01E-01	NA
rs9264873	1.55E-07	6.810386181		6	31271700		3.222208	6	0.0242747	0.0046263	T	C							NA/NA/NA/	NA/NA/NA/		C	T		2.43E-02	I	Y	4.01E-01	NA
rs28895244	1.55E-07	6.809416204		6	32443820			4	0.0299484	0.00570795	G	A							NA/NA/NA/	NA/NA/NA/		A	G		2.99E-02	I	Y	5.00E-01	NA
rs9271669	1.56E-07	6.807658394		6	32592775			5	-0.0309359	0.0058971	G	A							NA/NA/NA/	NA/NA/NA/		A	G		-3.09E-02	I	Y	7.85E-01	NA
rs1960278	1.56E-07	6.807371226		6	31269874		3.884609	7	-0.0242154	0.00461612	G	C							NA/NA/NA/	NA/NA/NA/		C	G		-2.42E-02	I	Y	6.01E-01	NA
rs2524095	1.56E-07	6.80732106		6	31266117		7.040196	6	-0.0242157	0.00461619	C	A							NA/NA/NA/	NA/NA/NA/		A	C		-2.42E-02	I	Y	6.01E-01	NA
rs162902	1.56E-07	6.806260587		5	131590114			5	0.0248594	0.00473932	G	C							NA/NA/NA/	NA/NA/NA/		C	G		2.49E-02	I	Y	6.53E-01	NA
rs2524089	1.56E-07	6.80581046		6	31266522		1.451149	6	-0.0242126	0.00461616	T	G							NA/NA/NA/	6901/20942/15576/		G	T		-2.42E-02	I	Y	6.01E-01	NA
rs2858332	1.57E-07	6.803605479		6	32681161		0.099933	6	-0.0238839	0.00455432	T	G							NA/NA/NA/	10463/21630/11319/		G	T		-2.39E-02	I	Y	5.10E-01	NA
rs7752257	1.58E-07	6.801788431		6	32698976			6	0.0275008	0.00524479	T	G							NA/NA/NA/	NA/NA/NA/		G	T		2.75E-02	I	Y	2.51E-01	NA
rs2853922	1.59E-07	6.798952637		6	31266190			6	-0.0241998	0.00461629	G	A							NA/NA/NA/	6617/20124/15000/		A	G		-2.42E-02	I	Y	6.01E-01	NA
rs2857609	1.63E-07	6.788796668		6	31577825			6	-0.0331739	0.00633339	G	A							NA/NA/NA/	NA/NA/NA/		A	G		-3.32E-02	I	Y	8.50E-01	NA
rs4504509	1.63E-07	6.787562016		6	32399159			5	0.0297775	0.00568554	T	C							NA/NA/NA/	NA/NA/NA/		C	T		2.98E-02	I	Y	2.00E-01	NA
rs9280158	1.64E-07	6.785983158		6	32701162				0.0281762	0.00538048	I	D							NA/NA/NA/	NA/NA/NA/		D	I		2.82E-02	I	Y	2.80E-01	NA
rs9271635	1.67E-07	6.777569685		6	32592116			6	-0.031222	0.00596618	G	C							NA/NA/NA/	NA/NA/NA/		C	G		-3.12E-02	I	Y	7.82E-01	NA
rs9271636	1.67E-07	6.777502031		6	32592119			6	0.0312218	0.00596618	G	C							NA/NA/NA/	NA/NA/NA/		C	G		3.12E-02	I	Y	2.18E-01	NA
rs763024	1.67E-07	6.776353523		6	32691944		0.568383	7	0.0239166	0.00457066	G	A							NA/NA/NA/	NA/NA/NA/		A	G		2.39E-02	I	Y	4.51E-01	NA
rs9281303	1.68E-07	6.775016561		6	31244046				-0.0259377	0.00495744	I	D							NA/NA/NA/	NA/NA/NA/		D	I		-2.59E-02	I	Y	7.07E-01	NA
rs9275822	1.68E-07	6.774055252		6	32690637			7	-0.0280901	0.00536925	G	C							NA/NA/NA/	NA/NA/NA/		C	G		-2.81E-02	I	Y	7.23E-01	NA
rs9275761	1.70E-07	6.770361666		6	32689274			6	0.0277592	0.0053076	T	C							NA/NA/NA/	NA/NA/NA/		C	T		2.78E-02	I	Y	2.51E-01	NA
rs9275760	1.70E-07	6.770213244		6	32689269			6	0.0277589	0.00530761	T	A							NA/NA/NA/	NA/NA/NA/		A	T		2.78E-02	I	Y	2.51E-01	NA
rs35617130	1.71E-07	6.767369765		6	32448583				-0.0291761	0.00557976	I	D							NA/NA/NA/	NA/NA/NA/		D	I		-2.92E-02	I	Y	4.83E-01	NA
rs2853944	1.72E-07	6.763707161		6	31247758			6	0.0259204	0.00495869	T	C							NA/NA/NA/	NA/NA/NA/		C	T		2.59E-02	I	Y	2.93E-01	NA
rs7753218	1.73E-07	6.761401966		6	31200386			6	-0.0267685	0.00512191	T	C							NA/NA/NA/	NA/NA/NA/		C	T		-2.68E-02	I	Y	2.66E-01	NA
rs9275587	1.73E-07	6.761271612		6	32680379			6	0.0238056	0.00455502	T	C							NA/NA/NA/	NA/NA/NA/		C	T		2.38E-02	I	Y	4.90E-01	NA
rs2395192	1.74E-07	6.760010204		6	32447644			7	-0.0275234	0.00526693	T	C							NA/NA/NA/	NA/NA/NA/		C	T		-2.75E-02	I	Y	4.89E-01	NA
rs9275821	1.74E-07	6.758483403		6	32690634			7	-0.0280535	0.00536907	G	A							NA/NA/NA/	NA/NA/NA/		A	G		-2.81E-02	I	Y	7.23E-01	NA
rs9263979	1.75E-07	6.75691232		6	31188267		0.466361	6	-0.0280979	0.00537825	T	C							NA/NA/NA/	NA/NA/NA/		C	T		-2.81E-02	I	Y	2.28E-01	NA
rs2844612	1.76E-07	6.754400975		6	31243971		19.932129	6	-0.0258957	0.00495773	G	A							NA/NA/NA/	NA/NA/NA/		A	G		-2.59E-02	I	Y	7.07E-01	NA
rs2844611	1.76E-07	6.753846234		6	31243979		30.309682	6	0.0258945	0.00495772	T	A							NA/NA/NA/	NA/NA/NA/		A	T		2.59E-02	I	Y	2.93E-01	NA
rs2524074	1.77E-07	6.753247909		6	31244021		30.47142	6	0.0258932	0.00495772	G	A							NA/NA/NA/	21776/17839/3819/		A	G		2.59E-02	I	Y	2.93E-01	NA
rs9271634	1.77E-07	6.752070901		6	32592112			6	-0.0311376	0.00596244	G	A							NA/NA/NA/	NA/NA/NA/		A	G		-3.11E-02	I	Y	7.83E-01	NA
rs586346	1.77E-07	6.751475015	C2	6	31875712	intron		7	0.0252928	0.00484347	T	C							NA/NA/NA/	NA/NA/NA/		C	T		2.53E-02	I	Y	3.34E-01	NA
rs9268247	1.78E-07	6.748463979		6	32295419			6	-0.0339491	0.00650271	C	A							NA/NA/NA/	NA/NA/NA/		A	C		-3.39E-02	I	Y	8.61E-01	NA
rs17203542	1.79E-07	6.74753291		6	32446278			6	-0.0266785	0.00511046	G	A							NA/NA/NA/	NA/NA/NA/		A	G		-2.67E-02	I	Y	4.75E-01	NA
rs3130625	1.80E-07	6.744614111	PRRC2A	6	31597915	intron		7	-0.0344552	0.00660173	G	A							NA/NA/NA/	NA/NA/NA/		A	G		-3.45E-02	I	Y	8.63E-01	NA
rs162892	1.82E-07	6.740403732		5	131623250		6.37995	5	0.0252787	0.00484515	G	A							NA/NA/NA/	NA/NA/NA/		A	G		2.53E-02	I	Y	6.64E-01	NA
rs9271673	1.82E-07	6.739701979		6	32592833			5	-0.0304599	0.00583856	G	C							NA/NA/NA/	NA/NA/NA/		C	G		-3.05E-02	I	Y	8.06E-01	NA
rs9275847	1.83E-07	6.737900285		6	32691133			6	0.0242033	0.00463999	G	C							NA/NA/NA/	NA/NA/NA/		C	G		2.42E-02	I	Y	4.54E-01	NA
rs3131376	1.86E-07	6.730505736	LY6G5C	6	31646683	intron		7	-0.0328945	0.00630998	G	A							NA/NA/NA/	NA/NA/NA/		A	G		-3.29E-02	I	Y	8.50E-01	NA
rs9276152	1.87E-07	6.728472035		6	32698283			6	-0.0278532	0.00534383	G	C							NA/NA/NA/	NA/NA/NA/		C	G		-2.79E-02	I	Y	7.34E-01	NA
rs34724059	1.87E-07	6.728044609		6	32705152				-0.0237379	0.00455442	I	D							NA/NA/NA/	NA/NA/NA/		D	I		-2.37E-02	I	Y	5.51E-01	NA
rs9276153	1.88E-07	6.725664311		6	32698284			6	-0.0278501	0.00534445	T	C							NA/NA/NA/	NA/NA/NA/		C	T		-2.79E-02	I	Y	7.34E-01	NA
rs9276223	1.88E-07	6.725571956		6	32700488			6	0.0276695	0.00530984	T	A							NA/NA/NA/	NA/NA/NA/		A	T		2.77E-02	I	Y	2.67E-01	NA
rs9275935	1.89E-07	6.724301754		6	32692919			5	0.0276938	0.00531505	T	G							NA/NA/NA/	NA/NA/NA/		G	T		2.77E-02	I	Y	2.44E-01	NA
rs70993902	1.89E-07	6.723324548		6	32594850				-0.0309355	0.00593768	I	D							NA/NA/NA/	NA/NA/NA/		D	I		-3.09E-02	I	Y	7.72E-01	NA
rs2844604	1.90E-07	6.721905197		6	31250507			7	-0.02403	0.0046128	G	A							NA/NA/NA/	NA/NA/NA/		A	G		-2.40E-02	I	Y	5.99E-01	NA
rs2853939	1.90E-07	6.721761		6	31250642		1.27114	7	0.0240296	0.00461277	T	C							NA/NA/NA/	NA/NA/NA/		C	T		2.40E-02	I	Y	4.01E-01	NA
rs9276219	1.91E-07	6.719084886		6	32700358			6	-0.0277451	0.00532719	G	A							NA/NA/NA/	NA/NA/NA/		A	G		-2.77E-02	I	Y	7.29E-01	NA
rs2853938	1.92E-07	6.716151724		6	31251477			7	0.0240172	0.00461251	T	C							NA/NA/NA/	NA/NA/NA/		C	T		2.40E-02	I	Y	4.01E-01	NA
rs2243866	1.93E-07	6.713896229		6	31261196			3a	0.024016	0.00461313	G	A							NA/NA/NA/	NA/NA/NA/		A	G		2.40E-02	I	Y	4.01E-01	NA
rs2213140	1.93E-07	6.713660316		6	31261185			4	0.0240155	0.00461314	T	C							NA/NA/NA/	NA/NA/NA/		C	T		2.40E-02	I	Y	4.01E-01	NA
rs4640926	1.94E-07	6.712415472		6	32446993			7	0.0387602	0.00744619	T	C							NA/NA/NA/	NA/NA/NA/		C	T		3.88E-02	I	Y	1.33E-01	NA
rs2844603	1.95E-07	6.709575812		6	31250854			6	-0.0240466	0.00462066	G	A							NA/NA/NA/	2611/13527/12600/		A	G		-2.40E-02	I	Y	5.98E-01	NA
rs9280140	1.95E-07	6.708868789		6	32690618				0.0279354	0.00536822	I	D							NA/NA/NA/	NA/NA/NA/		D	I		2.79E-02	I	Y	2.77E-01	NA
rs3115669	1.96E-07	6.707398403	BAG6	6	31619024	intron	0.00676	6	0.034311	0.00659418	T	G							NA/NA/NA/	NA/NA/NA/		G	T		3.43E-02	I	Y	1.35E-01	NA
rs9276316	1.97E-07	6.706171354		6	32704943			7	-0.0236479	0.00454533	G	A							NA/NA/NA/	NA/NA/NA/		A	G		-2.36E-02	I	Y	5.53E-01	NA
rs68037221	1.97E-07	6.706025665	HLA-C	6	31237449	intron	0.772731	3a	0.0258345	0.00496566	T	C							NA/NA/NA/	NA/NA/NA/		C	T		2.58E-02	I	Y	2.93E-01	NA
rs200865886	1.97E-07	6.704826692			0				-0.0310844	0.00597534	I	D							NA/NA/NA/	NA/NA/NA/		D	I		-3.11E-02	I	Y	7.62E-01	NA
rs9276317	1.99E-07	6.702232925		6	32704977			6	-0.0236404	0.00454536	T	C							NA/NA/NA/	NA/NA/NA/		C	T		-2.36E-02	I	Y	5.53E-01	NA
rs9275802	1.99E-07	6.701974836		6	32690251			7	0.0280115	0.00538591	C	A							NA/NA/NA/	NA/NA/NA/		A	C		2.80E-02	I	Y	2.69E-01	NA
rs3115668	1.99E-07	6.700372867		6	31641485			7	0.0328133	0.00631	T	C							NA/NA/NA/	NA/NA/NA/		C	T		3.28E-02	I	Y	1.50E-01	NA
rs3214098	2.00E-07	6.699563221	P4HA2	5	131553428	intron			0.0237397	0.00456545	I	D							NA/NA/NA/	NA/NA/NA/		D	I		2.37E-02	I	Y	4.51E-01	NA
rs2736177	2.01E-07	6.696762892		6	31586094		0.015508	1f	-0.034329	0.00660344	T	C							NA/NA/NA/	628/7688/25060/		C	T		-3.43E-02	I	Y	8.65E-01	NA
rs9275950	2.03E-07	6.693182676		6	32693129			6	-0.0240162	0.00462105	T	C							NA/NA/NA/	NA/NA/NA/		C	T		-2.40E-02	I	Y	5.43E-01	NA
rs9275322	2.03E-07	6.692527496		6	32666560			7	-0.0272433	0.00524228	G	C							NA/NA/NA/	NA/NA/NA/		C	G		-2.72E-02	I	Y	2.49E-01	NA
rs9275803	2.03E-07	6.692523217		6	32690255			7	-0.0279959	0.0053871	T	C							NA/NA/NA/	NA/NA/NA/		C	T		-2.80E-02	I	Y	7.31E-01	NA
rs34979133	2.03E-07	6.692307184		6	32406245				0.0284291	0.00547055	I	D							NA/NA/NA/	NA/NA/NA/		D	I		2.84E-02	I	Y	2.16E-01	NA
rs9276220	2.04E-07	6.690991915		6	32700372			6	-0.0276589	0.00532293	T	G							NA/NA/NA/	NA/NA/NA/		G	T		-2.77E-02	I	Y	7.31E-01	NA
rs2524059	2.06E-07	6.685424993		6	31250823			6	-0.024047	0.00462993	G	C							NA/NA/NA/	NA/NA/NA/		C	G		-2.40E-02	I	Y	5.96E-01	NA
rs9275751	2.07E-07	6.683057253		6	32689072			5	-0.027648	0.00532431	G	A							NA/NA/NA/	NA/NA/NA/		A	G		-2.76E-02	I	Y	7.41E-01	NA
rs9275752	2.07E-07	6.682998643		6	32689078			5	0.0276479	0.00532431	G	A							NA/NA/NA/	NA/NA/NA/		A	G		2.76E-02	I	Y	2.59E-01	NA
rs2308604	2.08E-07	6.682302211	HLA-C	6	31238851	exon		4	0.0262187	0.00504937	T	C							NA/NA/NA/	NA/NA/NA/		C	T		2.62E-02	I	Y	2.89E-01	NA
rs9276326	2.08E-07	6.682176846		6	32705295			7	0.023598	0.0045447	T	A							NA/NA/NA/	NA/NA/NA/		A	T		2.36E-02	I	Y	4.47E-01	NA
rs3131377	2.08E-07	6.681886557	LY6G5B	6	31639420	intron		7	-0.032757	0.00630877	G	A							NA/NA/NA/	NA/NA/NA/		A	G		-3.28E-02	I	Y	8.50E-01	NA
rs78948874	2.08E-07	6.681196073		19	8796160			5	0.0336252	0.00647636	G	A							NA/NA/NA/	NA/NA/NA/		A	G		3.36E-02	I	Y	1.65E-01	NA
rs2844595	2.09E-07	6.680044929		6	31258255			7	0.0239431	0.00461198	G	C							NA/NA/NA/	NA/NA/NA/		C	G		2.39E-02	I	Y	4.01E-01	NA
rs9264671	2.09E-07	6.679997117	HLA-C	6	31239752	intron		4	-0.0253842	0.0048896	T	C							NA/NA/NA/	NA/NA/NA/		C	T		-2.54E-02	I	Y	6.70E-01	NA
rs9276321	2.09E-07	6.67966466		6	32705023		0.431445	7	0.0235912	0.00454434	G	A							NA/NA/NA/	NA/NA/NA/		A	G		2.36E-02	I	Y	4.47E-01	NA
rs2524053	2.10E-07	6.678111722		6	31252469		0.246536	6	0.0239425	0.0046126	T	G							NA/NA/NA/	NA/NA/NA/		G	T		2.39E-02	I	Y	4.01E-01	NA
rs2524040	2.10E-07	6.677650436		6	31257625		0.471615	6	0.0239382	0.00461195	T	C							NA/NA/NA/	14957/20043/6646/		C	T		2.39E-02	I	Y	4.01E-01	NA
rs2243868	2.10E-07	6.677133882		6	31261276		0.67679	1f	-0.0239366	0.00461184	G	A							NA/NA/NA/	6935/20959/15533/		A	G		-2.39E-02	I	Y	5.99E-01	NA
rs3104374	2.11E-07	6.676403489		6	32600288			7	-0.0376799	0.00726006	G	C							NA/NA/NA/	NA/NA/NA/		C	G		-3.77E-02	I	Y	8.09E-01	NA
rs28732243	2.11E-07	6.675845176		6	32444088			7	-0.0260781	0.00502495	G	C							NA/NA/NA/	NA/NA/NA/		C	G		-2.61E-02	I	Y	4.70E-01	NA
rs3134943	2.11E-07	6.674825174	RNF5	6	32147761	intron	0.571721	6	0.0338184	0.00651699	T	C							NA/NA/NA/	32137/10375/905/		C	T		3.38E-02	I	Y	1.39E-01	NA
rs9276311	2.12E-07	6.672917058		6	32704659		0.447425	7	0.0235615	0.00454115	T	C							NA/NA/NA/	NA/NA/NA/		C	T		2.36E-02	I	Y	4.47E-01	NA
rs2524156	2.13E-07	6.672218218		6	31260397		0.522817	6	-0.0239276	0.00461197	G	A							NA/NA/NA/	5302/16016/11999/		A	G		-2.39E-02	I	Y	5.99E-01	NA
rs9275860	2.13E-07	6.671926345		6	32691405			6	0.0278702	0.00537203	T	C							NA/NA/NA/	NA/NA/NA/		C	T		2.79E-02	I	Y	2.74E-01	NA
rs2524163	2.14E-07	6.669580138		6	31259579		0.451749	6	-0.0239223	0.00461197	T	C							NA/NA/NA/	6649/20191/14945/		C	T		-2.39E-02	I	Y	5.99E-01	NA
rs9276154	2.14E-07	6.669460421		6	32698285			6	-0.0279186	0.00538245	G	A							NA/NA/NA/	NA/NA/NA/		A	G		-2.79E-02	I	Y	7.39E-01	NA
rs2524159	2.14E-07	6.669247447		6	31259930		0.399855	7	-0.0239258	0.00461277	G	A							NA/NA/NA/	NA/NA/NA/		A	G		-2.39E-02	I	Y	5.99E-01	NA
rs2524161	2.14E-07	6.66877927		6	31259798		0.406636	6	-0.0239248	0.00461276	G	C							NA/NA/NA/	NA/NA/NA/		C	G		-2.39E-02	I	Y	5.99E-01	NA
rs9275710	2.15E-07	6.666996315		6	32688220			7	0.0237908	0.00458759	T	G							NA/NA/NA/	NA/NA/NA/		G	T		2.38E-02	I	Y	4.56E-01	NA
rs2857600	2.15E-07	6.666756317		6	31582287			1b	0.0343804	0.00662973	T	C							NA/NA/NA/	NA/NA/NA/		C	T		3.44E-02	I	Y	1.34E-01	NA
rs9281557	2.16E-07	6.665994849		6	31666286				-0.0341653	0.00658865	I	D							NA/NA/NA/	NA/NA/NA/		D	I		-3.42E-02	I	Y	8.61E-01	NA
rs3130068	2.16E-07	6.665485934	PRRC2A	6	31590354	intron		4	0.0327262	0.0063114	G	A							NA/NA/NA/	NA/NA/NA/		A	G		3.27E-02	I	Y	1.50E-01	NA
rs2858321	2.18E-07	6.662167506		6	32661166			7	-0.024244	0.00467684	T	C							NA/NA/NA/	NA/NA/NA/		C	T		-2.42E-02	I	Y	5.31E-01	NA
rs9276408	2.18E-07	6.660836859	HLA-DQA2	6	32710370	intron	1.953975	5	0.0279259	0.00538771	T	G							NA/NA/NA/	NA/NA/NA/		G	T		2.79E-02	I	Y	3.24E-01	NA
rs4947344	2.19E-07	6.658646604		6	32677846		0.077988	7	0.0258568	0.00498943	T	C							NA/NA/NA/	16598/13843/2798/		C	T		2.59E-02	I	Y	2.94E-01	NA
rs146559788	2.20E-07	6.65797824		6	32431542				-0.0322092	0.00621556	I	D							NA/NA/NA/	NA/NA/NA/		D	I		-3.22E-02	I	Y	7.48E-01	NA
rs57298920	2.22E-07	6.654059997		6	31605976				0.0339916	0.00656164	I	D							NA/NA/NA/	NA/NA/NA/		D	I		3.40E-02	I	Y	1.37E-01	NA
rs6596070	2.22E-07	6.65302928	P4HA2	5	131556174	intron		5	-0.0236939	0.00457419	T	C							NA/NA/NA/	NA/NA/NA/		C	T		-2.37E-02	I	Y	5.48E-01	NA
rs4551060	2.24E-07	6.650137977	SLC22A4	5	131674724	intron		7	-0.0341776	0.0065997	G	A							NA/NA/NA/	NA/NA/NA/		A	G		-3.42E-02	I	Y	8.06E-01	NA
rs9276338	2.24E-07	6.649387637		6	32705644			7	-0.0249039	0.00480924	G	C							NA/NA/NA/	NA/NA/NA/		C	G		-2.49E-02	I	Y	5.02E-01	NA
rs9275591	2.25E-07	6.648698545		6	32680562			7	-0.0281745	0.00544114	T	C							NA/NA/NA/	NA/NA/NA/		C	T		-2.82E-02	I	Y	2.22E-01	NA
rs9276337	2.25E-07	6.647346769		6	32705623			6	-0.0253883	0.00490361	T	C							NA/NA/NA/	NA/NA/NA/		C	T		-2.54E-02	I	Y	4.88E-01	NA
rs201952949	2.27E-07	6.644035369			0				0.0238323	0.00460435	I	D							NA/NA/NA/	NA/NA/NA/		D	I		2.38E-02	I	Y	4.57E-01	NA
rs13211921	2.29E-07	6.640589538		6	32442836			6	0.0254564	0.00491952	T	G							NA/NA/NA/	NA/NA/NA/		G	T		2.55E-02	I	Y	5.87E-01	NA
rs34399565	2.29E-07	6.640174		6	32705729				0.0246623	0.00476623	I	D							NA/NA/NA/	NA/NA/NA/		D	I		2.47E-02	I	Y	4.91E-01	NA
rs9275991	2.30E-07	6.638077719		6	32694242			6	0.0275882	0.00533262	G	A							NA/NA/NA/	NA/NA/NA/		A	G		2.76E-02	I	Y	2.62E-01	NA
rs7773149	2.32E-07	6.634888442		6	32706042			1f	-0.0234898	0.00454163	G	A							NA/NA/NA/	NA/NA/NA/		A	G		-2.35E-02	I	Y	5.53E-01	NA
rs72847588	2.34E-07	6.630153574		6	32570216			7	0.0383793	0.00742338	G	A							NA/NA/NA/	NA/NA/NA/		A	G		3.84E-02	I	Y	8.88E-01	NA
rs72847586	2.34E-07	6.629960877		6	32570172			6	0.0383788	0.00742339	T	C							NA/NA/NA/	NA/NA/NA/		C	T		3.84E-02	I	Y	8.88E-01	NA
rs9275757	2.35E-07	6.629200189		6	32689190			5	0.0276311	0.00534487	T	C							NA/NA/NA/	NA/NA/NA/		C	T		2.76E-02	I	Y	2.65E-01	NA
rs5021450	2.36E-07	6.627660686		6	32707887		0.321602	7	0.0234788	0.00454225	T	G							NA/NA/NA/	NA/NA/NA/		G	T		2.35E-02	I	Y	4.47E-01	NA
rs410851	2.36E-07	6.627423048	SKIV2L	6	31936668	exon		6	0.0261375	0.00505669	T	C							NA/NA/NA/	17457/13309/2607/		C	T		2.61E-02	I	Y	2.80E-01	NA
rs9276370	2.36E-07	6.627075116		6	32707295		0.222293	6	-0.0234744	0.00454161	T	G							NA/NA/NA/	8738/21326/13351/		G	T		-2.35E-02	I	Y	5.53E-01	NA
rs28383282	2.37E-07	6.625403775		6	32586375			7	-0.0459616	0.00889332	T	C							NA/NA/NA/	NA/NA/NA/		C	T		-4.60E-02	I	Y	1.43E-01	NA
rs78766120	2.38E-07	6.623047304		7	50281687			7	-0.0976883	0.0189062	G	A							NA/NA/NA/	NA/NA/NA/		A	G		-9.77E-02	I	Y	9.80E-01	NA
rs4705934	2.38E-07	6.622819465	LOC553103	5	131681600	intron		7	-0.0336461	0.00651186	G	A							NA/NA/NA/	NA/NA/NA/		A	G		-3.36E-02	I	Y	8.02E-01	NA
rs143529700	2.39E-07	6.622293159		7	50272801				-0.0979534	0.0189587	T	C							NA/NA/NA/	NA/NA/NA/		C	T		-9.80E-02	I	Y	9.81E-01	NA
rs2859056	2.39E-07	6.621296928		6	32694420		2.010631	6	-0.0235478	0.004558	T	A							NA/NA/NA/	NA/NA/NA/		A	T		-2.35E-02	I	Y	5.44E-01	NA
rs9267890	2.40E-07	6.619714573		6	32202086			7	0.0347412	0.00672554	T	G							NA/NA/NA/	NA/NA/NA/		G	T		3.47E-02	I	Y	1.34E-01	NA
rs9275547	2.40E-07	6.619002312		6	32676525			7	0.0282681	0.00547272	T	G							NA/NA/NA/	NA/NA/NA/		G	T		2.83E-02	I	Y	7.79E-01	NA
rs437179	2.41E-07	6.618107317	SKIV2L	6	31929014	exon	2.010777	6	-0.0260799	0.00504948	C	A							NA/NA/NA/	3496/17476/22441/		A	C		-2.61E-02	I	Y	7.18E-01	NA
rs9275845	2.41E-07	6.617581286		6	32691102			6	0.0239117	0.00462988	T	C							NA/NA/NA/	NA/NA/NA/		C	T		2.39E-02	I	Y	4.52E-01	NA
rs9276377	2.41E-07	6.617557881		6	32707636		0.321395	6	0.0234669	0.00454376	C	A							NA/NA/NA/	NA/NA/NA/		A	C		2.35E-02	I	Y	4.47E-01	NA
rs9276364	2.43E-07	6.615001807		6	32707039		0.217554	6	-0.0234523	0.00454191	T	C							NA/NA/NA/	NA/NA/NA/		C	T		-2.35E-02	I	Y	5.53E-01	NA
rs9276362	2.43E-07	6.614951697		6	32707018		0.217865	6	0.0234522	0.00454191	T	C							NA/NA/NA/	NA/NA/NA/		C	T		2.35E-02	I	Y	4.47E-01	NA
rs9275683	2.46E-07	6.609932583		6	32687329			6	0.0234363	0.00454073	G	A							NA/NA/NA/	NA/NA/NA/		A	G		2.34E-02	I	Y	4.47E-01	NA
rs2073643	2.46E-07	6.60907372	SLC22A5	5	131723288	intron	0.485696	4	-0.0234341	0.00454063	T	C							NA/NA/NA/	12931/21536/8946/		C	T		-2.34E-02	I	Y	4.53E-01	NA
rs9282205	2.47E-07	6.607505296		6	32673513				-0.026981	0.00522856	I	D							NA/NA/NA/	NA/NA/NA/		D	I		-2.70E-02	I	Y	2.50E-01	NA
rs2853935	2.48E-07	6.606156407		6	31253878			6	-0.0237978	0.00461223	T	C							NA/NA/NA/	1626/4871/3677/		C	T		-2.38E-02	I	Y	6.00E-01	NA
rs9276262	2.48E-07	6.605998608		6	32701959			7	0.0274143	0.00531321	T	C							NA/NA/NA/	NA/NA/NA/		C	T		2.74E-02	I	Y	2.66E-01	NA
rs9275491	2.49E-07	6.602979932		6	32673424			6	-0.0270178	0.00523768	T	C							NA/NA/NA/	NA/NA/NA/		C	T		-2.70E-02	I	Y	2.50E-01	NA
rs2524052	2.52E-07	6.599415389		6	31253996		0.565378	7	-0.0237841	0.00461216	G	A							NA/NA/NA/	NA/NA/NA/		A	G		-2.38E-02	I	Y	6.00E-01	NA
rs4705915	2.52E-07	6.598365141		5	131391458		0.318307	7	0.024302	0.00471302	T	A							NA/NA/NA/	NA/NA/NA/		A	T		2.43E-02	I	Y	3.58E-01	NA
rs201125844	2.53E-07	6.596309948			0				0.0242995	0.00471333	I	D							NA/NA/NA/	NA/NA/NA/		D	I		2.43E-02	I	Y	4.85E-01	NA
rs9275861	2.54E-07	6.595303091		6	32691406			6	-0.0277086	0.00537505	T	A							NA/NA/NA/	NA/NA/NA/		A	T		-2.77E-02	I	Y	7.24E-01	NA
rs9276197	2.54E-07	6.595260334		6	32699587		1.085919	6	0.0234314	0.00454536	T	C							NA/NA/NA/	NA/NA/NA/		C	T		2.34E-02	I	Y	4.47E-01	NA
rs2853933	2.55E-07	6.592658392		6	31254088		1.432275	6	0.0237702	0.00461209	T	C							NA/NA/NA/	14951/20197/6641/		C	T		2.38E-02	I	Y	4.00E-01	NA
rs7703009	2.56E-07	6.59142596	P4HA2	5	131552385	intron		5	0.0234732	0.00455493	G	C							NA/NA/NA/	NA/NA/NA/		C	G		2.35E-02	I	Y	4.50E-01	NA
rs2523887	2.57E-07	6.589924951		6	31040725			4	-0.0262998	0.00510407	G	A							NA/NA/NA/	5361/3974/806/		A	G		-2.63E-02	I	Y	2.74E-01	NA
rs9271363	2.57E-07	6.589519706		6	32586732			7	0.0309678	0.0060102	G	C							NA/NA/NA/	NA/NA/NA/		C	G		3.10E-02	I	Y	1.74E-01	NA
rs2859113	2.58E-07	6.588787847		6	32697785		0.066564	6	-0.0233467	0.00453138	G	C							NA/NA/NA/	NA/NA/NA/		C	G		-2.33E-02	I	Y	5.46E-01	NA
rs9276234	2.58E-07	6.58843248		6	32700848		0.26438	6	-0.0234006	0.00454197	T	A							NA/NA/NA/	NA/NA/NA/		A	T		-2.34E-02	I	Y	5.53E-01	NA
rs2853931	2.59E-07	6.587067613		6	31255007		1.635245	7	-0.0237594	0.00461215	T	C							NA/NA/NA/	4819/10665/18442/		C	T		-2.38E-02	I	Y	6.00E-01	NA
rs2859071	2.59E-07	6.586899822		6	32703366		2.413785	6	0.0233253	0.00452795	T	C							NA/NA/NA/	10101/16360/6564/		C	T		2.33E-02	I	Y	4.53E-01	NA
rs9271138	2.59E-07	6.586743835		6	32577025			6	0.0375173	0.00728288	T	G							NA/NA/NA/	NA/NA/NA/		G	T		3.75E-02	I	Y	2.12E-01	NA
rs9275595	2.60E-07	6.585340794		6	32681355		0.100154	7	0.0279332	0.00542315	T	C							NA/NA/NA/	2146/15001/26097/		C	T		2.79E-02	I	Y	7.77E-01	NA
rs440454	2.61E-07	6.583327879	SKIV2L	6	31927342	intron	0.195217	1f	-0.0260031	0.00504927	G	A							NA/NA/NA/	3495/17491/22438/		A	G		-2.60E-02	I	Y	7.18E-01	NA
rs3117117	2.62E-07	6.582166407	C6orf10	6	32321272	intron	0.003539	5	0.0328863	0.00638648	C	A							NA/NA/NA/	NA/NA/NA/		A	C		3.29E-02	I	Y	1.45E-01	NA
rs72797396	2.62E-07	6.580921983		5	132007913			7	-0.0295652	0.00574212	T	A							NA/NA/NA/	NA/NA/NA/		A	T		-2.96E-02	I	Y	6.44E-01	NA
rs2647086	2.63E-07	6.580184636		6	32680991			7	0.0276538	0.00537122	G	A							NA/NA/NA/	NA/NA/NA/		A	G		2.77E-02	I	Y	7.57E-01	NA
rs9275512	2.63E-07	6.580125173		6	32674396			6	-0.0279307	0.00542504	G	A							NA/NA/NA/	NA/NA/NA/		A	G		-2.79E-02	I	Y	2.23E-01	NA
rs9276258	2.65E-07	6.576449407		6	32701847			7	0.0275818	0.00535891	T	C							NA/NA/NA/	NA/NA/NA/		C	T		2.76E-02	I	Y	2.81E-01	NA
rs419788	2.65E-07	6.576159632	SKIV2L	6	31928799	intron	0.733486	1f	0.0259883	0.00504944	T	C							NA/NA/NA/	17378/13357/2633/		C	T		2.60E-02	I	Y	2.82E-01	NA
rs9275867	2.66E-07	6.575699989		6	32691526			7	0.0278826	0.00541771	T	A							NA/NA/NA/	NA/NA/NA/		A	T		2.79E-02	I	Y	2.95E-01	NA
rs9276222	2.66E-07	6.57473322		6	32700450			7	-0.0276655	0.00537595	C	A							NA/NA/NA/	NA/NA/NA/		A	C		-2.77E-02	I	Y	7.34E-01	NA
rs2857700	2.68E-07	6.57119969		6	31572481		7.759736	6	0.0351471	0.00683181	T	C							NA/NA/NA/	31903/9155/683/		C	T		3.51E-02	I	Y	1.26E-01	NA
rs9275399	2.69E-07	6.570451192		6	32669712		0.998343	7	-0.0268721	0.00522366	G	A							NA/NA/NA/	NA/NA/NA/		A	G		-2.69E-02	I	Y	2.49E-01	NA
rs2844622	2.70E-07	6.568700581		6	31240060		1.750026	1f	-0.025306	0.00491996	G	A							NA/NA/NA/	758/3032/3609/		A	G		-2.53E-02	I	Y	6.98E-01	NA
rs17190491	2.71E-07	6.566936168		6	31081635			4	0.0380691	0.00740243	G	A							NA/NA/NA/	NA/NA/NA/		A	G		3.81E-02	I	Y	8.96E-01	NA
rs9275396	2.71E-07	6.566404559		6	32669528		0.994624	6	0.0268628	0.00522364	T	A							NA/NA/NA/	NA/NA/NA/		A	T		2.69E-02	I	Y	7.51E-01	NA
rs2859074	2.71E-07	6.56626056		6	32702800		22.8739	7	-0.0232891	0.00452876	T	G							NA/NA/NA/	NA/NA/NA/		G	T		-2.33E-02	I	Y	5.47E-01	NA
rs9268560	2.72E-07	6.565686638		6	32389512		2.664942	6	-0.0234268	0.00455575	G	C							NA/NA/NA/	NA/NA/NA/		C	G		-2.34E-02	I	Y	5.44E-01	NA
rs3130071	2.73E-07	6.563288866	PRRC2A	6	31594628	exon		5	0.0339528	0.00660406	T	A							NA/NA/NA/	31895/9923/747/		A	T		3.40E-02	I	Y	1.35E-01	NA
rs9275379	2.74E-07	6.562979157		6	32668804		1.930372	5	-0.0268578	0.00522417	T	C							NA/NA/NA/	NA/NA/NA/		C	T		-2.69E-02	I	Y	2.49E-01	NA
rs9271775	2.74E-07	6.562119485		6	32594328		0.574069	6	-0.0309226	0.00601524	T	C							NA/NA/NA/	1000/9469/22907/		C	T		-3.09E-02	I	Y	8.26E-01	NA
rs9275593	2.75E-07	6.560512567		6	32680843		0.101368	6	0.0279286	0.00543358	G	A							NA/NA/NA/	NA/NA/NA/		A	G		2.79E-02	I	Y	7.78E-01	NA
rs2857709	2.75E-07	6.56043364		6	31532814			1f	-0.0338137	0.00657857	G	A							NA/NA/NA/	625/7850/24908/		A	G		-3.38E-02	I	Y	8.62E-01	NA
rs2301579	2.75E-07	6.560403651	P4HA2	5	131553340	intron		6	-0.023433	0.00455898	C	A							NA/NA/NA/	NA/NA/NA/		A	C		-2.34E-02	I	Y	5.49E-01	NA
rs9275378	2.75E-07	6.560198521		6	32668729			5	-0.0268478	0.00522344	G	C							NA/NA/NA/	NA/NA/NA/		C	G		-2.68E-02	I	Y	2.49E-01	NA
rs9275566	2.76E-07	6.559687696		6	32678087		0.075324	6	0.0278652	0.00542162	T	A							NA/NA/NA/	NA/NA/NA/		A	T		2.79E-02	I	Y	7.77E-01	NA
rs9275506	2.78E-07	6.555603849		6	32674083			7	0.0278706	0.00542454	G	A							NA/NA/NA/	NA/NA/NA/		A	G		2.79E-02	I	Y	7.77E-01	NA
rs67152216	2.78E-07	6.555215347		6	32702712				0.0232665	0.00452857	I	D							NA/NA/NA/	NA/NA/NA/		D	I		2.33E-02	I	Y	4.53E-01	NA
rs7747423	2.79E-07	6.555173241		6	32698570			7	0.0233845	0.00455155	G	A							NA/NA/NA/	NA/NA/NA/		A	G		2.34E-02	I	Y	4.46E-01	NA
rs9275578	2.79E-07	6.554286848		6	32679384		0.191727	6	-0.0278528	0.00542166	T	G							NA/NA/NA/	NA/NA/NA/		G	T		-2.79E-02	I	Y	2.23E-01	NA
rs9275527	2.80E-07	6.55338207		6	32675378			7	-0.0278619	0.00542386	G	C							NA/NA/NA/	NA/NA/NA/		C	G		-2.79E-02	I	Y	2.23E-01	NA
rs2858882	2.80E-07	6.552900913		6	32702277			6	0.0232725	0.00453062	C	A							NA/NA/NA/	NA/NA/NA/		A	C		2.33E-02	I	Y	4.53E-01	NA
rs9282210	2.81E-07	6.551985083		6	32679889				-0.0278472	0.00542163	I	D							NA/NA/NA/	NA/NA/NA/		D	I		-2.78E-02	I	Y	2.23E-01	NA
rs9275581	2.81E-07	6.551974247		6	32679914			6	0.0278472	0.00542163	T	C							NA/NA/NA/	NA/NA/NA/		C	T		2.78E-02	I	Y	7.77E-01	NA
rs9275582	2.81E-07	6.551961864		6	32680070		4.146965	7	-0.0278471	0.00542163	T	C							NA/NA/NA/	26245/15025/2141/		C	T		-2.78E-02	I	Y	2.23E-01	NA
rs2523579	2.82E-07	6.550436756		6	31328517			7	0.0252347	0.00491364	T	C							NA/NA/NA/	NA/NA/NA/		C	T		2.52E-02	I	Y	3.10E-01	NA
rs9276150	2.83E-07	6.548522131		6	32698212			6	0.0233714	0.00455156	C	A							NA/NA/NA/	NA/NA/NA/		A	C		2.34E-02	I	Y	4.46E-01	NA
rs9275531	2.84E-07	6.546987609		6	32675592			7	-0.0278466	0.0054238	G	A							NA/NA/NA/	NA/NA/NA/		A	G		-2.78E-02	I	Y	2.23E-01	NA
rs2859089	2.84E-07	6.546195645		6	32701126			6	0.0232466	0.00452815	T	C							NA/NA/NA/	NA/NA/NA/		C	T		2.32E-02	I	Y	4.53E-01	NA
rs71652925	2.85E-07	6.545609482		6	32689732				-0.0274561	0.00534837	I	D							NA/NA/NA/	NA/NA/NA/		D	I		-2.75E-02	I	Y	7.10E-01	NA
rs9275590	2.85E-07	6.545519491		6	32680480		0.312262	6	0.027831	0.00542144	T	C							NA/NA/NA/	NA/NA/NA/		C	T		2.78E-02	I	Y	7.77E-01	NA
rs80296299	2.92E-07	6.535248226		6	31321623			4	-0.0333382	0.00649987	T	C							NA/NA/NA/	NA/NA/NA/		C	T		-3.33E-02	I	Y	1.49E-01	NA
rs1473072	2.92E-07	6.534342083		5	131574370		0.513284	4	-0.024341	0.00474608	G	A							NA/NA/NA/	NA/NA/NA/		A	G		-2.43E-02	I	Y	3.44E-01	NA
rs17203570	2.93E-07	6.533649988		6	32446674			6	-0.0254	0.00495284	T	A							NA/NA/NA/	NA/NA/NA/		A	T		-2.54E-02	I	Y	4.19E-01	NA
rs72850042	2.93E-07	6.533314733		6	32576811			7	-0.0423003	0.00824841	T	C							NA/NA/NA/	NA/NA/NA/		C	T		-4.23E-02	I	Y	1.34E-01	NA
rs66796623	2.93E-07	6.532639076		6	32689739				0.0274384	0.00535079	I	D							NA/NA/NA/	NA/NA/NA/		D	I		2.74E-02	I	Y	2.91E-01	NA
rs9275481	2.98E-07	6.525345291		6	32672913			7	0.0267795	0.00522552	T	A							NA/NA/NA/	NA/NA/NA/		A	T		2.68E-02	I	Y	7.50E-01	NA
rs9275819	2.99E-07	6.524939286		6	32690565			7	-0.0277848	0.00542186	T	G							NA/NA/NA/	NA/NA/NA/		G	T		-2.78E-02	I	Y	7.09E-01	NA
rs9268485	2.99E-07	6.52490147	BTNL2	6	32368558	intron		7	-0.0278274	0.00543019	T	C							NA/NA/NA/	NA/NA/NA/		C	T		-2.78E-02	I	Y	2.84E-01	NA
rs9275482	2.99E-07	6.524597605		6	32672932		0.11538	7	-0.026783	0.00522653	T	G							NA/NA/NA/	NA/NA/NA/		G	T		-2.68E-02	I	Y	2.50E-01	NA
rs5875395	3.01E-07	6.521217132		6	32672347				0.0267594	0.00522342	I	D							NA/NA/NA/	NA/NA/NA/		D	I		2.68E-02	I	Y	7.51E-01	NA
rs17203563	3.02E-07	6.52022033		6	32446459			7	0.0251114	0.00490213	G	A							NA/NA/NA/	NA/NA/NA/		A	G		2.51E-02	I	Y	5.79E-01	NA
rs9282240	3.02E-07	6.519307643		6	32690963				-0.02802	0.00547037	I	D							NA/NA/NA/	NA/NA/NA/		D	I		-2.80E-02	I	Y	7.08E-01	NA
rs9275469	3.04E-07	6.51696073		6	32672430			7	-0.026753	0.00522406	G	A							NA/NA/NA/	NA/NA/NA/		A	G		-2.68E-02	I	Y	2.49E-01	NA
rs41315758	3.04E-07	6.516803673		6	32591840				0.0281708	0.0055009	I	D							NA/NA/NA/	NA/NA/NA/		D	I		2.82E-02	I	Y	5.80E-01	NA
rs9279825	3.05E-07	6.515377052		6	32591843				0.0281735	0.00550209	I	D							NA/NA/NA/	NA/NA/NA/		D	I		2.82E-02	I	Y	5.80E-01	NA
rs9275868	3.05E-07	6.5151395		6	32691528			7	0.0278867	0.00544628	G	A							NA/NA/NA/	NA/NA/NA/		A	G		2.79E-02	I	Y	2.86E-01	NA
rs9275464	3.06E-07	6.514642057		6	32672082			6	-0.0267407	0.00522268	G	A							NA/NA/NA/	18603/12211/2060/		A	G		-2.67E-02	I	Y	2.49E-01	NA
rs9275468	3.06E-07	6.514534116		6	32672412		0.216717	7	0.0267417	0.00522292	G	A							NA/NA/NA/	NA/NA/NA/		A	G		2.67E-02	I	Y	7.51E-01	NA
rs28707773	3.07E-07	6.512585857		6	32572278			4	0.0372787	0.0072821	C	A							NA/NA/NA/	NA/NA/NA/		A	C		3.73E-02	I	Y	8.84E-01	NA
rs7451330	3.08E-07	6.510958864	C6orf10	6	32295965	intron		7	0.03268	0.00638466	T	C							NA/NA/NA/	NA/NA/NA/		C	T		3.27E-02	I	Y	1.45E-01	NA
rs7716474	3.10E-07	6.508214026		5	131383983		0.059794	6	-0.0241068	0.00471082	G	C							NA/NA/NA/	NA/NA/NA/		C	G		-2.41E-02	I	Y	6.43E-01	NA
rs9275849	3.13E-07	6.504781853		6	32691174			7	-0.0275323	0.00538179	T	A							NA/NA/NA/	NA/NA/NA/		A	T		-2.75E-02	I	Y	7.11E-01	NA
rs162904	3.14E-07	6.503460562	PDLIM4	5	131595784	intron	0.038605	1b	-0.0242424	0.00473924	T	C							NA/NA/NA/	1017/1110/277/		C	T		-2.42E-02	I	Y	3.46E-01	NA
rs28833271	3.15E-07	6.50204116		6	32585045			7	-0.0370928	0.00725229	T	C							NA/NA/NA/	NA/NA/NA/		C	T		-3.71E-02	I	Y	1.18E-01	NA
rs17203549	3.16E-07	6.500996507		6	32446307			7	0.0273987	0.00535731	T	C							NA/NA/NA/	NA/NA/NA/		C	T		2.74E-02	I	Y	5.59E-01	NA
rs35900428	3.17E-07	6.499461655		6	32591755			4	0.0385792	0.00754455	G	A							NA/NA/NA/	NA/NA/NA/		A	G		3.86E-02	I	Y	8.92E-01	NA
rs201499799	3.17E-07	6.499329996			0				0.0262626	0.00513598	I	D							NA/NA/NA/	NA/NA/NA/		D	I		2.63E-02	I	Y	7.04E-01	NA
rs3132940	3.18E-07	6.496954655	GPSM3	6	32161396	intron	0.547018	6	0.0339506	0.00664081	T	G							NA/NA/NA/	26419/8099/680/		G	T		3.40E-02	I	Y	1.36E-01	NA
rs149888540	3.20E-07	6.495022417		6	32690587				-0.0278866	0.00545557	I	D							NA/NA/NA/	NA/NA/NA/		D	I		-2.79E-02	I	Y	7.11E-01	NA
rs9275804	3.29E-07	6.483380023		6	32690266			7	0.0275324	0.00539162	G	A							NA/NA/NA/	NA/NA/NA/		A	G		2.75E-02	I	Y	2.71E-01	NA
rs630379	3.33E-07	6.477338022	NELFE	6	31922254	intron		7	-0.0260151	0.00509711	C	A							NA/NA/NA/	1586/8091/10816/		A	C		-2.60E-02	I	Y	7.25E-01	NA
rs3915966	3.36E-07	6.473729233	HCG22	6	31022274	exon		7	-0.0244099	0.00478408	T	C							NA/NA/NA/	NA/NA/NA/		C	T		-2.44E-02	I	Y	3.40E-01	NA
rs9276409	3.36E-07	6.473120775	HLA-DQA2	6	32710377	intron		5	0.0274706	0.00538423	T	C							NA/NA/NA/	NA/NA/NA/		C	T		2.75E-02	I	Y	3.22E-01	NA
rs28510673	3.37E-07	6.472813641		6	32569506			7	-0.0374712	0.00734454	T	G							NA/NA/NA/	NA/NA/NA/		G	T		-3.75E-02	I	Y	1.13E-01	NA
rs7733502	3.37E-07	6.472384275	P4HA2	5	131556203	intron		5	0.0233423	0.00457537	C	A							NA/NA/NA/	NA/NA/NA/		A	C		2.33E-02	I	Y	4.56E-01	NA
rs28567460	3.37E-07	6.472013274		6	32569513			7	0.0374651	0.00734385	G	C							NA/NA/NA/	NA/NA/NA/		C	G		3.75E-02	I	Y	8.87E-01	NA
rs28605404	3.40E-07	6.468977332		6	32569687			6	-0.0373156	0.00731644	G	A							NA/NA/NA/	26129/6709/428/		A	G		-3.73E-02	I	Y	1.12E-01	NA
rs9275492	3.45E-07	6.46180971		6	32673446		4.435371	7	-0.0272292	0.00534208	T	C							NA/NA/NA/	NA/NA/NA/		C	T		-2.72E-02	I	Y	2.44E-01	NA
rs146374182	3.47E-07	6.460112554		6	32569823				-0.0372929	0.00731753	I	D							NA/NA/NA/	NA/NA/NA/		D	I		-3.73E-02	I	Y	1.13E-01	NA
rs72847585	3.47E-07	6.459696809		6	32569802			6	0.0372917	0.00731756	C	A							NA/NA/NA/	NA/NA/NA/		A	C		3.73E-02	I	Y	8.87E-01	NA
rs9275575	3.48E-07	6.458564297		6	32679185			6	0.02769	0.005434	T	A							NA/NA/NA/	NA/NA/NA/		A	T		2.77E-02	I	Y	7.75E-01	NA
rs9275574	3.48E-07	6.458545571		6	32679183			6	0.02769	0.00543399	T	A							NA/NA/NA/	NA/NA/NA/		A	T		2.77E-02	I	Y	7.75E-01	NA
rs9271349	3.49E-07	6.457230575		6	32583830			4	-0.0301002	0.00590766	G	A							NA/NA/NA/	NA/NA/NA/		A	G		-3.01E-02	I	Y	8.18E-01	NA
rs3115574	3.52E-07	6.45392396		6	32217413			5	0.024541	0.00481793	T	C							NA/NA/NA/	NA/NA/NA/		C	T		2.45E-02	I	Y	3.32E-01	NA
rs72847591	3.52E-07	6.453559753		6	32570494			5	-0.0372631	0.00731578	T	C							NA/NA/NA/	NA/NA/NA/		C	T		-3.73E-02	I	Y	1.13E-01	NA
rs9275496	3.55E-07	6.449458578		6	32673714			7	0.0281794	0.00553436	T	C							NA/NA/NA/	NA/NA/NA/		C	T		2.82E-02	I	Y	7.66E-01	NA
rs9275805	3.62E-07	6.440731527		6	32690276			6	-0.027348	0.0053751	T	C							NA/NA/NA/	NA/NA/NA/		C	T		-2.73E-02	I	Y	7.32E-01	NA
rs9276259	3.63E-07	6.440155592		6	32701898			7	0.0274499	0.00539538	G	C							NA/NA/NA/	NA/NA/NA/		C	G		2.74E-02	I	Y	2.78E-01	NA
rs6936204	3.65E-07	6.437479934		6	32217092		8.95878	1f	0.0245043	0.00481753	T	C							NA/NA/NA/	19504/18953/4975/		C	T		2.45E-02	I	Y	3.32E-01	NA
rs4516986	3.66E-07	6.436126329		6	32678323			6	0.0275669	0.00542026	G	C							NA/NA/NA/	NA/NA/NA/		C	G		2.76E-02	I	Y	7.76E-01	NA
rs75556352	3.71E-07	6.430253997		6	32696835			6	-0.0231206	0.00454831	G	A							NA/NA/NA/	NA/NA/NA/		A	G		-2.31E-02	I	Y	5.44E-01	NA
rs9275820	3.72E-07	6.429134961		6	32690572			7	-0.0275573	0.00542162	G	A							NA/NA/NA/	NA/NA/NA/		A	G		-2.76E-02	I	Y	7.10E-01	NA
rs4568495	3.73E-07	6.428139832		6	32672246			6	-0.0269516	0.00530292	C	A							NA/NA/NA/	NA/NA/NA/		A	C		-2.70E-02	I	Y	2.45E-01	NA
rs3130283	3.76E-07	6.424659717	AGPAT1	6	32138545	intron	0.077456	6	-0.0326913	0.00643418	C	A							NA/NA/NA/	683/8035/24521/		A	C		-3.27E-02	I	Y	8.57E-01	NA
rs13195522	3.80E-07	6.419826856		6	32656253			6	0.0356755	0.00702443	C	A							NA/NA/NA/	NA/NA/NA/		A	C		3.57E-02	I	Y	8.65E-01	NA
rs9275588	3.82E-07	6.41758775		6	32680423		0.359717	7	0.0231381	0.00455673	G	A							NA/NA/NA/	NA/NA/NA/		A	G		2.31E-02	I	Y	4.94E-01	NA
rs9275589	3.82E-07	6.417521868		6	32680441			6	0.0231379	0.00455672	T	G							NA/NA/NA/	NA/NA/NA/		G	T		2.31E-02	I	Y	4.94E-01	NA
rs9275843	3.83E-07	6.416745667		6	32691025			7	-0.0271163	0.00534056	G	A							NA/NA/NA/	NA/NA/NA/		A	G		-2.71E-02	I	Y	7.36E-01	NA
rs9275758	3.87E-07	6.412069138		6	32689191			5	0.0237374	0.00467697	G	A							NA/NA/NA/	NA/NA/NA/		A	G		2.37E-02	I	Y	4.71E-01	NA
rs3916443	3.89E-07	6.409580632		5	131369079		0.002317	7	-0.0238541	0.00470098	T	C							NA/NA/NA/	NA/NA/NA/		C	T		-2.39E-02	I	Y	6.44E-01	NA
rs1044506	3.90E-07	6.409295227	NOTCH4	6	32172065	exon	0.381762	6	0.0335419	0.00661034	T	G							NA/NA/NA/	9133/2756/208/		G	T		3.35E-02	I	Y	1.35E-01	NA
rs115755234	3.90E-07	6.409243963		6	32696913			6	-0.0230589	0.00454441	G	A							NA/NA/NA/	NA/NA/NA/		A	G		-2.31E-02	I	Y	5.44E-01	NA
rs1057412	3.94E-07	6.404754066	HLA-B	6	31321752	exon		5	0.0338619	0.00667601	T	G							NA/NA/NA/	299/11094/31507/		G	T		3.39E-02	I	Y	8.58E-01	NA
rs9266214	3.95E-07	6.403524964			0				0.0286315	0.00564535	G	A							NA/NA/NA/	NA/NA/NA/		A	G		2.86E-02	I	Y	3.44E-01	NA
rs9276427	3.96E-07	6.401830201	HLA-DQA2	6	32711857	intron	0.06467	6	0.0230737	0.00455023	T	C							NA/NA/NA/	2846/5056/2386/		C	T		2.31E-02	I	Y	4.82E-01	NA
rs9262667	4.07E-07	6.389900097		6	31034896			7	0.0326754	0.00645029	T	A							NA/NA/NA/	NA/NA/NA/		A	T		3.27E-02	I	Y	7.22E-01	NA
rs9275508	4.09E-07	6.3887601		6	32674159			7	-0.0265935	0.00525029	G	C							NA/NA/NA/	NA/NA/NA/		C	G		-2.66E-02	I	Y	2.48E-01	NA
rs73390205	4.09E-07	6.388130182		6	31325990			5	0.0318766	0.00629365	C	A							NA/NA/NA/	NA/NA/NA/		A	C		3.19E-02	I	Y	8.40E-01	NA
rs28409699	4.10E-07	6.386767251		6	32571295			6	-0.0369566	0.00729749	T	C							NA/NA/NA/	NA/NA/NA/		C	T		-3.70E-02	I	Y	1.13E-01	NA
rs28582842	4.11E-07	6.386505964		6	32572234			4	0.0369184	0.00729013	G	A							NA/NA/NA/	NA/NA/NA/		A	G		3.69E-02	I	Y	8.85E-01	NA
rs10065787	4.13E-07	6.383726188		5	131436486		3.007771	4	0.0230311	0.00454896	T	G							NA/NA/NA/	10375/16438/6550/		G	T		2.30E-02	I	Y	4.43E-01	NA
rs1050341	4.15E-07	6.382457654	HLA-B	6	31323337	exon		4	0.0321395	0.00634868	T	C							NA/NA/NA/	NA/NA/NA/		C	T		3.21E-02	I	Y	8.39E-01	NA
rs34656575	4.16E-07	6.380838816		5	131357448				-0.0238753	0.00471686	I	D							NA/NA/NA/	NA/NA/NA/		D	I		-2.39E-02	I	Y	6.44E-01	NA
rs112663484	4.17E-07	6.379464203		6	31325568			5	-0.0347392	0.006864	G	A							NA/NA/NA/	NA/NA/NA/		A	G		-3.47E-02	I	Y	1.44E-01	NA
rs9275507	4.19E-07	6.37811571		6	32674130			7	0.0264649	0.00522972	G	A							NA/NA/NA/	NA/NA/NA/		A	G		2.65E-02	I	Y	7.51E-01	NA
rs1986997	4.20E-07	6.377110703		6	31228410		4.939603	6	0.0238988	0.00472304	T	C							NA/NA/NA/	14158/14537/4326/		C	T		2.39E-02	I	Y	3.55E-01	NA
rs67578494	4.25E-07	6.371804246		6	32681852				-0.0274485	0.00542706	I	D							NA/NA/NA/	NA/NA/NA/		D	I		-2.74E-02	I	Y	2.23E-01	NA
rs138203449	4.30E-07	6.366845764		6	32585239				-0.0421854	0.00834441	G	A							NA/NA/NA/	NA/NA/NA/		A	G		-4.22E-02	I	Y	1.01E-01	NA
rs192431720	4.33E-07	6.363923524		2	7273716				0.0525433	0.0103959	G	A							NA/NA/NA/	NA/NA/NA/		A	G		5.25E-02	I	Y	9.02E-01	NA
rs9276506	4.38E-07	6.358885968		6	32719914		0.106047	7	-0.0257575	0.00509844	T	C							NA/NA/NA/	NA/NA/NA/		C	T		-2.58E-02	I	Y	7.32E-01	NA
rs113166455	4.38E-07	6.358581419		19	8801543			6	0.032682	0.00646926	T	C							NA/NA/NA/	NA/NA/NA/		C	T		3.27E-02	I	Y	1.64E-01	NA
rs201407951	4.43E-07	6.353579608			0				-0.023445	0.00464286	I	D							NA/NA/NA/	NA/NA/NA/		D	I		-2.34E-02	I	Y	5.02E-01	NA
rs4382332	4.45E-07	6.351814718		6	32572155			3a	0.0367245	0.00727374	T	C							NA/NA/NA/	NA/NA/NA/		C	T		3.67E-02	I	Y	8.87E-01	NA
rs2240525	4.49E-07	6.347740118	ACSL6	5	131315884	intron	0.302742	6	-0.023147	0.00458617	G	A							NA/NA/NA/	14401/21346/7677/		A	G		-2.31E-02	I	Y	4.22E-01	NA
rs2857606	4.49E-07	6.347439417	NFKBIL1	6	31523207	intron		7	-0.0336291	0.00666319	G	A							NA/NA/NA/	NA/NA/NA/		A	G		-3.36E-02	I	Y	8.65E-01	NA
rs5750339	4.50E-07	6.346813545	CSF2RB	22	37319589	intron		5	0.0232826	0.00461342	G	C							NA/NA/NA/	NA/NA/NA/		C	G		2.33E-02	I	Y	4.52E-01	NA
rs55786530	4.51E-07	6.345615509		6	32567278			7	-0.0406828	0.00806206	T	A							NA/NA/NA/	NA/NA/NA/		A	T		-4.07E-02	I	Y	1.23E-01	NA
rs3897530	4.52E-07	6.344516765	HLA-B	6	31323468	intron		2b	-0.0320393	0.00634981	T	G							NA/NA/NA/	NA/NA/NA/		G	T		-3.20E-02	I	Y	1.58E-01	NA
rs5756391	4.53E-07	6.343874955		22	37298344		0.204498	5	-0.0234371	0.00464521	G	A							NA/NA/NA/	6155/20354/16914/		A	G		-2.34E-02	I	Y	6.24E-01	NA
rs2517474	4.57E-07	6.340321444		6	31046494			7	0.0229993	0.00455987	G	A							NA/NA/NA/	NA/NA/NA/		A	G		2.30E-02	I	Y	4.98E-01	NA
rs9275546	4.61E-07	6.335912056		6	32676445			7	0.0285178	0.00565615	T	G							NA/NA/NA/	NA/NA/NA/		G	T		2.85E-02	I	Y	7.86E-01	NA
rs2524158	4.67E-07	6.33027041		6	31260318			6	-0.023409	0.00464517	G	A							NA/NA/NA/	NA/NA/NA/		A	G		-2.34E-02	I	Y	5.61E-01	NA
rs9268321	4.71E-07	6.326832509	C6orf10	6	32329598	intron		6	-0.0324378	0.00643874	G	A							NA/NA/NA/	NA/NA/NA/		A	G		-3.24E-02	I	Y	8.58E-01	NA
rs35122881	4.71E-07	6.326565281		6	32663677			6	-0.0348089	0.00690954	T	C							NA/NA/NA/	NA/NA/NA/		C	T		-3.48E-02	I	Y	1.21E-01	NA
rs4705862	4.73E-07	6.325450231		5	131813219		4.663732	2b	-0.0231062	0.00458702	T	A							NA/NA/NA/	NA/NA/NA/		A	T		-2.31E-02	I	Y	4.30E-01	NA
rs72850016	4.73E-07	6.324904789		6	32572940			6	-0.0363965	0.00722574	G	A							NA/NA/NA/	NA/NA/NA/		A	G		-3.64E-02	I	Y	1.18E-01	NA
rs17427431	4.74E-07	6.324572717		6	32663644		0.645972	6	0.0348029	0.00690956	G	A							NA/NA/NA/	163/2180/7923/		A	G		3.48E-02	I	Y	8.79E-01	NA
rs10036208	4.74E-07	6.323959695		5	131571323		0.319927	6	-0.0238517	0.00473564	T	C							NA/NA/NA/	NA/NA/NA/		C	T		-2.39E-02	I	Y	3.49E-01	NA
rs9275375	4.75E-07	6.32348929		6	32668632		5.894681	3a	0.0275543	0.00547099	G	A							NA/NA/NA/	NA/NA/NA/		A	G		2.76E-02	I	Y	7.62E-01	NA
rs13206018	4.78E-07	6.321000249		6	32663497			7	-0.0347923	0.00690962	T	C							NA/NA/NA/	NA/NA/NA/		C	T		-3.48E-02	I	Y	1.21E-01	NA
rs17674015	4.80E-07	6.318868255		5	131361778		0.137791	1d	-0.0236905	0.00470573	C	A							NA/NA/NA/	5539/19571/18191/		A	C		-2.37E-02	I	Y	6.46E-01	NA
rs4959021	4.83E-07	6.316493681		6	31981146			5	0.0322206	0.00640143	T	C							NA/NA/NA/	NA/NA/NA/		C	T		3.22E-02	I	Y	1.80E-01	NA
rs68067315	4.83E-07	6.315827239		6	32663340			6	0.034777	0.00690972	G	A							NA/NA/NA/	NA/NA/NA/		A	G		3.48E-02	I	Y	8.79E-01	NA
rs7382354	4.89E-07	6.311114985		6	32414639			7	0.0276022	0.00548645	G	A							NA/NA/NA/	NA/NA/NA/		A	G		2.76E-02	I	Y	2.14E-01	NA
rs72855954	4.89E-07	6.310677819		6	31246969			6	-0.0320255	0.00636591	G	A							NA/NA/NA/	NA/NA/NA/		A	G		-3.20E-02	I	Y	1.50E-01	NA
rs9275938	4.94E-07	6.306332837		6	32692974			7	0.0268182	0.00533285	T	C							NA/NA/NA/	NA/NA/NA/		C	T		2.68E-02	I	Y	2.56E-01	NA
rs9275809	4.94E-07	6.306304701		6	32690357			6	-0.0269506	0.00535919	G	C							NA/NA/NA/	NA/NA/NA/		C	G		-2.70E-02	I	Y	7.40E-01	NA
rs9275810	4.95E-07	6.305673014		6	32690361			6	-0.0269485	0.00535907	G	A							NA/NA/NA/	NA/NA/NA/		A	G		-2.69E-02	I	Y	7.40E-01	NA
rs9269037	4.95E-07	6.305519404		6	32437958			6	0.0282492	0.00561774	T	C							NA/NA/NA/	NA/NA/NA/		C	T		2.82E-02	I	Y	5.05E-01	NA
rs3117115	4.97E-07	6.303967924	C6orf10	6	32324055	intron	0.003491	7	-0.0323697	0.00643811	C	A							NA/NA/NA/	NA/NA/NA/		A	C		-3.24E-02	I	Y	8.58E-01	NA
rs28872589	5.02E-07	6.299438187		6	32584989			6	0.0363239	0.00722746	T	C							NA/NA/NA/	NA/NA/NA/		C	T		3.63E-02	I	Y	8.86E-01	NA
rs9275937	5.06E-07	6.295882099		6	32692968			7	0.0267706	0.00532828	G	C							NA/NA/NA/	NA/NA/NA/		C	G		2.68E-02	I	Y	2.53E-01	NA
rs9263464	5.07E-07	6.295393113		6	31048516			7	0.0234074	0.00465909	G	A							NA/NA/NA/	NA/NA/NA/		A	G		2.34E-02	I	Y	6.03E-01	NA
rs3135385	5.08E-07	6.294413367		6	32416366			7	-0.0276202	0.00549809	G	A							NA/NA/NA/	NA/NA/NA/		A	G		-2.76E-02	I	Y	7.86E-01	NA
rs28638783	5.08E-07	6.294267109		6	32572737			7	0.0363842	0.00724275	G	A							NA/NA/NA/	NA/NA/NA/		A	G		3.64E-02	I	Y	8.87E-01	NA
rs9275497	5.11E-07	6.291466079		6	32673726			6	-0.0285778	0.00569019	G	A							NA/NA/NA/	NA/NA/NA/		A	G		-2.86E-02	I	Y	2.27E-01	NA
rs3129883	5.16E-07	6.287711519	HLA-DRA	6	32410137	intron	1.118929	1d	0.026158	0.0052101	T	C							NA/NA/NA/	24443/16224/2739/		C	T		2.62E-02	I	Y	2.50E-01	NA
rs72848222	5.18E-07	6.285844664		6	32596467			7	0.0405626	0.0080805	C	A							NA/NA/NA/	NA/NA/NA/		A	C		4.06E-02	I	Y	8.92E-01	NA
rs3900945	5.18E-07	6.28580189		5	131592870		0.037498	4	-0.0236501	0.00471137	T	C							NA/NA/NA/	13806/15256/4251/		C	T		-2.37E-02	I	Y	3.56E-01	NA
rs7382085	5.18E-07	6.285641735		6	32414420			7	0.0275504	0.00548844	G	A							NA/NA/NA/	NA/NA/NA/		A	G		2.76E-02	I	Y	2.14E-01	NA
rs2229094	5.19E-07	6.284776581	LTA	6	31540556	exon	0.20924	4	0.0256742	0.00511506	T	C							NA/NA/NA/	3032/16988/23418/		C	T		2.57E-02	I	Y	7.35E-01	NA
rs9275869	5.21E-07	6.28276734		6	32691540			7	0.0241921	0.00482064	G	A							NA/NA/NA/	NA/NA/NA/		A	G		2.42E-02	I	Y	4.97E-01	NA
esv2659546	5.24E-07	6.280299223			0				0.0270077	0.00538286	I	D							NA/NA/NA/	NA/NA/NA/		D	I		2.70E-02	I	Y	7.73E-01	NA
rs11954099	5.26E-07	6.279278546	RAD50	5	131955528	intron		6	-0.0380228	0.00757894	C	A							NA/NA/NA/	NA/NA/NA/		A	C		-3.80E-02	I	Y	8.13E-01	NA
rs9263991	5.28E-07	6.277536374		6	31192509		0.570282	5	-0.0270293	0.00538848	T	C							NA/NA/NA/	NA/NA/NA/		C	T		-2.70E-02	I	Y	2.27E-01	NA
rs61617278	5.29E-07	6.276415454		6	32586478			7	0.0363452	0.00724639	G	C							NA/NA/NA/	NA/NA/NA/		C	G		3.63E-02	I	Y	8.85E-01	NA
rs201315090	5.31E-07	6.275093632			0				0.0257079	0.00512614	I	D							NA/NA/NA/	NA/NA/NA/		D	I		2.57E-02	I	Y	7.02E-01	NA
rs9276336	5.34E-07	6.272344898		6	32705618			6	0.0271737	0.00541974	T	C							NA/NA/NA/	NA/NA/NA/		C	T		2.72E-02	I	Y	2.98E-01	NA
rs1794275	5.35E-07	6.271287566		6	32671248		0.777575	5	0.0300593	0.00599583	G	A							NA/NA/NA/	1011/9728/19059/		A	G		3.01E-02	I	Y	8.29E-01	NA
rs3129886	5.36E-07	6.270878156	HLA-DRA	6	32410576	intron	1.01948	1f	0.0261222	0.0052107	T	C							NA/NA/NA/	18820/12443/2099/		C	T		2.61E-02	I	Y	2.50E-01	NA
rs10807078	5.36E-07	6.27056872		6	31012887			7	-0.0293685	0.00585842	T	C							NA/NA/NA/	NA/NA/NA/		C	T		-2.94E-02	I	Y	1.91E-01	NA
rs9275401	5.38E-07	6.269509235		6	32669827		0.995226	7	-0.0267369	0.00533396	G	C							NA/NA/NA/	NA/NA/NA/		C	G		-2.67E-02	I	Y	2.45E-01	NA
rs9275282	5.46E-07	6.263083453		6	32662974			6	-0.0226433	0.00451986	T	C							NA/NA/NA/	NA/NA/NA/		C	T		-2.26E-02	I	Y	5.07E-01	NA
rs32108	5.46E-07	6.263083453	FNIP1	5	131040552	intron	0.011694	7	0.0229996	0.00459098	T	C							NA/NA/NA/	6250/17144/11423/		C	T		2.30E-02	I	Y	5.76E-01	NA
rs9275368	5.46E-07	6.26261173		6	32668183			5	-0.0279303	0.00557544	G	C							NA/NA/NA/	NA/NA/NA/		C	G		-2.79E-02	I	Y	2.32E-01	NA
rs9275367	5.46E-07	6.262570389		6	32668181				-0.0279302	0.00557545	G	A							NA/NA/NA/	NA/NA/NA/		A	G		-2.79E-02	I	Y	2.32E-01	NA
rs9276263	5.54E-07	6.256222216		6	32701974			7	0.0267975	0.00535235	G	A							NA/NA/NA/	NA/NA/NA/		A	G		2.68E-02	I	Y	2.76E-01	NA
rs6457535	5.57E-07	6.254101923	C6orf10	6	32262406	intron	0.026122	5	-0.0322067	0.00643396	G	A							NA/NA/NA/	NA/NA/NA/		A	G		-3.22E-02	I	Y	8.57E-01	NA
rs34214702	5.61E-07	6.251131595		6	32666081			6	0.0367208	0.00733766	C	A							NA/NA/NA/	NA/NA/NA/		A	C		3.67E-02	I	Y	8.88E-01	NA
rs9268138	5.61E-07	6.250904006		6	32255454		0.025919	7	-0.0321769	0.00642982	G	A							NA/NA/NA/	NA/NA/NA/		A	G		-3.22E-02	I	Y	8.57E-01	NA
rs17206196	5.62E-07	6.250167872		6	32665629			6	-0.0356683	0.00712796	T	G							NA/NA/NA/	NA/NA/NA/		G	T		-3.57E-02	I	Y	1.17E-01	NA
rs17206203	5.62E-07	6.250055088		6	32665633			6	-0.0356679	0.00712795	G	A							NA/NA/NA/	NA/NA/NA/		A	G		-3.57E-02	I	Y	1.17E-01	NA
rs17206210	5.62E-07	6.249933839		6	32665636			6	-0.0356675	0.00712794	T	C							NA/NA/NA/	NA/NA/NA/		C	T		-3.57E-02	I	Y	1.17E-01	NA
rs35040284	5.63E-07	6.249385937		6	32586068			6	0.0365206	0.0072988	T	C							NA/NA/NA/	NA/NA/NA/		C	T		3.65E-02	I	Y	8.88E-01	NA
rs17212546	5.63E-07	6.249282608		6	32665615			6	-0.0356288	0.00712062	T	C							NA/NA/NA/	NA/NA/NA/		C	T		-3.56E-02	I	Y	1.16E-01	NA
rs28383268	5.64E-07	6.248661608		6	32585982			5	-0.0365174	0.00729863	T	G							NA/NA/NA/	NA/NA/NA/		G	T		-3.65E-02	I	Y	1.12E-01	NA
rs74762609	5.66E-07	6.246810052		6	31327624			5	0.0322469	0.00644614	G	A							NA/NA/NA/	NA/NA/NA/		A	G		3.22E-02	I	Y	8.49E-01	NA
rs9275364	5.68E-07	6.245666957		6	32668027			6	-0.0272058	0.00543898	G	A							NA/NA/NA/	NA/NA/NA/		A	G		-2.72E-02	I	Y	2.40E-01	NA
rs4361509	5.70E-07	6.243951461	P4HA2	5	131536753	intron	0.071675	6	-0.0227463	0.00454814	G	A							NA/NA/NA/	NA/NA/NA/		A	G		-2.27E-02	I	Y	5.53E-01	NA
rs7767581	5.71E-07	6.243519079	HLA-C	6	31239855	exon	4.808033	4	-0.0243802	0.00487502	G	C							NA/NA/NA/	NA/NA/NA/		C	G		-2.44E-02	I	Y	6.88E-01	NA
rs4530903	5.71E-07	6.243075725		6	32581889		3.387789	6	-0.035961	0.00719097	T	C							NA/NA/NA/	26268/6672/413/		C	T		-3.60E-02	I	Y	1.12E-01	NA
rs36022997	5.78E-07	6.23830064		6	32573361			7	-0.0359695	0.00719572	C	A							NA/NA/NA/	NA/NA/NA/		A	C		-3.60E-02	I	Y	1.13E-01	NA
rs9268106	5.78E-07	6.238293122		6	32247115			7	0.0321418	0.00643	T	A							NA/NA/NA/	NA/NA/NA/		A	T		3.21E-02	I	Y	1.43E-01	NA
rs9275993	5.78E-07	6.23802633		6	32694295			7	0.0266726	0.00533601	T	C							NA/NA/NA/	NA/NA/NA/		C	T		2.67E-02	I	Y	2.95E-01	NA
rs9791170	5.78E-07	6.237962475		5	131569627		0.278048	1f	-0.0233929	0.00467991	T	C							NA/NA/NA/	16809/19356/5619/		C	T		-2.34E-02	I	Y	3.66E-01	NA
rs9275762	5.78E-07	6.23793318		6	32689277		0.543678	6	0.0229312	0.00458755	T	C							NA/NA/NA/	NA/NA/NA/		C	T		2.29E-02	I	Y	4.56E-01	NA
rs9268104	5.79E-07	6.237333438		6	32246919			7	-0.0321391	0.00643	G	A							NA/NA/NA/	NA/NA/NA/		A	G		-3.21E-02	I	Y	8.57E-01	NA
rs9275721	5.80E-07	6.236325726		6	32688433			7	0.0269049	0.00538329	T	C							NA/NA/NA/	NA/NA/NA/		C	T		2.69E-02	I	Y	3.40E-01	NA
rs2249741	5.88E-07	6.230632276		6	31240712		5.687248	1f	-0.0227704	0.00455835	C	A							NA/NA/NA/	NA/NA/NA/		A	C		-2.28E-02	I	Y	5.48E-01	NA
rs1050716	5.91E-07	6.228198731	HLA-C	6	31238230	exon		5	0.0244572	0.00489708	G	C							NA/NA/NA/	NA/NA/NA/		C	G		2.45E-02	I	Y	3.14E-01	NA
rs34207893	5.92E-07	6.227564599		6	32447616			7	0.0257592	0.00515806	T	C							NA/NA/NA/	NA/NA/NA/		C	T		2.58E-02	I	Y	6.11E-01	NA
rs10463892	5.95E-07	6.225734925	PDLIM4	5	131598705	intron		5	-0.0226035	0.00452691	T	C							NA/NA/NA/	NA/NA/NA/		C	T		-2.26E-02	I	Y	4.47E-01	NA
rs36233210	5.95E-07	6.225728352		6	32577417			5	0.0357169	0.00715319	T	G							NA/NA/NA/	NA/NA/NA/		G	T		3.57E-02	I	Y	8.85E-01	NA
rs113519509	5.95E-07	6.225620278	PDLIM4	5	131598746	intron			-0.022604	0.00452705	I	D							NA/NA/NA/	NA/NA/NA/		D	I		-2.26E-02	I	Y	4.47E-01	NA
rs72850056	5.95E-07	6.225245879		6	32579077			5	0.0359071	0.0071916	G	A							NA/NA/NA/	NA/NA/NA/		A	G		3.59E-02	I	Y	8.84E-01	NA
rs111553658	5.96E-07	6.224427413		6	32583417			7	-0.0364455	0.00729995	T	C							NA/NA/NA/	NA/NA/NA/		C	T		-3.64E-02	I	Y	1.12E-01	NA
rs10492201	5.97E-07	6.223915836		12	68385866		4.740113	6	-0.0325159	0.00651317	G	A							NA/NA/NA/	857/10358/32175/		A	G		-3.25E-02	I	Y	8.61E-01	NA
rs28361034	5.98E-07	6.223086804	CYP21A2	6	31974723	intron		5	-0.0315273	0.00631561	G	A							NA/NA/NA/	NA/NA/NA/		A	G		-3.15E-02	I	Y	8.13E-01	NA
rs11953786	6.01E-07	6.221465292	FNIP1	5	131071440	intron		6	0.0229961	0.00460728	T	A							NA/NA/NA/	NA/NA/NA/		A	T		2.30E-02	I	Y	5.80E-01	NA
rs34918548	6.01E-07	6.221340199		6	32666142			7	-0.0407976	0.00817392	G	A							NA/NA/NA/	NA/NA/NA/		A	G		-4.08E-02	I	Y	9.94E-02	NA
rs9275994	6.05E-07	6.217896611		6	32694296			7	0.0266303	0.0053371	T	C							NA/NA/NA/	NA/NA/NA/		C	T		2.66E-02	I	Y	2.95E-01	NA
rs9275808	6.10E-07	6.214999927		6	32690347			7	0.026689	0.00535024	G	C							NA/NA/NA/	NA/NA/NA/		C	G		2.67E-02	I	Y	2.56E-01	NA
rs34811813	6.11E-07	6.213994331		6	32576265			3a	-0.0358528	0.00718792	T	G							NA/NA/NA/	NA/NA/NA/		G	T		-3.59E-02	I	Y	1.15E-01	NA
rs2517500	6.13E-07	6.212208086		6	31033509		0.126538	1f	-0.0231909	0.00465016	T	C							NA/NA/NA/	12088/15852/5417/		C	T		-2.32E-02	I	Y	3.99E-01	NA
rs309393	6.15E-07	6.211284508		4	123613316			4	0.0228703	0.00458624	G	A							NA/NA/NA/	NA/NA/NA/		A	G		2.29E-02	I	Y	4.34E-01	NA
rs309394	6.15E-07	6.211149601		4	123613670			6	0.0228663	0.00458551	T	G							NA/NA/NA/	NA/NA/NA/		G	T		2.29E-02	I	Y	4.34E-01	NA
rs2524092	6.19E-07	6.208557089		6	31240216			4	-0.0243103	0.00487619	C	A							NA/NA/NA/	NA/NA/NA/		A	C		-2.43E-02	I	Y	6.89E-01	NA
rs113264677	6.22E-07	6.205948559		5	129917070			7	0.0246301	0.00494151	C	A							NA/NA/NA/	NA/NA/NA/		A	C		2.46E-02	I	Y	3.22E-01	NA
rs17206252	6.25E-07	6.204033132		6	32665915			7	0.0455126	0.00913257	T	C							NA/NA/NA/	NA/NA/NA/		C	T		4.55E-02	I	Y	8.96E-01	NA
rs141215917	6.26E-07	6.203227296		6	32586934				0.0360825	0.00724094	I	D							NA/NA/NA/	NA/NA/NA/		D	I		3.61E-02	I	Y	8.87E-01	NA
rs7701237	6.26E-07	6.203135078	P4HA2	5	131534381	intron	0.083066	6	0.0225971	0.00453477	T	C							NA/NA/NA/	NA/NA/NA/		C	T		2.26E-02	I	Y	4.48E-01	NA
rs34053446	6.27E-07	6.202902193		6	32586809			6	-0.0360802	0.00724069	G	A							NA/NA/NA/	NA/NA/NA/		A	G		-3.61E-02	I	Y	1.13E-01	NA
rs34822594	6.27E-07	6.202779562		6	32587062			7	0.0362151	0.00726785	T	C							NA/NA/NA/	NA/NA/NA/		C	T		3.62E-02	I	Y	8.88E-01	NA
rs11741341	6.27E-07	6.202707524		5	131570218			5	0.0233339	0.0046828	G	A							NA/NA/NA/	NA/NA/NA/		A	G		2.33E-02	I	Y	6.34E-01	NA
rs55660658	6.27E-07	6.202489405		6	32581500			5	-0.0356738	0.00715939	G	A							NA/NA/NA/	NA/NA/NA/		A	G		-3.57E-02	I	Y	1.15E-01	NA
rs35637654	6.27E-07	6.202441642		6	32586141			7	0.0360542	0.00723577	C	A							NA/NA/NA/	NA/NA/NA/		A	C		3.61E-02	I	Y	8.87E-01	NA
rs35150023	6.28E-07	6.202049347		6	32586754			7	0.036074	0.00723999	T	A							NA/NA/NA/	NA/NA/NA/		A	T		3.61E-02	I	Y	8.87E-01	NA
rs3749756	6.29E-07	6.201604206	P4HA2	5	131534499	intron	0.078052	6	0.0225941	0.00453478	T	C							NA/NA/NA/	10171/16432/6730/		C	T		2.26E-02	I	Y	4.48E-01	NA
rs3805683	6.29E-07	6.201485395	P4HA2	5	131535125	intron	0.074833	6	-0.0225946	0.00453494	T	G							NA/NA/NA/	NA/NA/NA/		G	T		-2.26E-02	I	Y	5.52E-01	NA
rs2523837	6.29E-07	6.201381807		6	31032387			7	0.0231671	0.00464988	G	A							NA/NA/NA/	NA/NA/NA/		A	G		2.32E-02	I	Y	6.01E-01	NA
rs112420503	6.29E-07	6.201171945		6	31320097			3a	0.0403419	0.00809719	C	A							NA/NA/NA/	NA/NA/NA/		A	C		4.03E-02	I	Y	9.08E-01	NA
rs58835386	6.30E-07	6.200715292	PDLIM4	5	131600559	intron		4	0.0225484	0.00452596	G	A							NA/NA/NA/	NA/NA/NA/		A	G		2.25E-02	I	Y	5.53E-01	NA
rs61523045	6.30E-07	6.200615334		6	32585762			5	-0.0360281	0.0072317	G	A							NA/NA/NA/	NA/NA/NA/		A	G		-3.60E-02	I	Y	1.13E-01	NA
rs34032759	6.30E-07	6.200525736		6	32585775			5	0.0360281	0.00723177	G	A							NA/NA/NA/	1158/7180/31852/		A	G		3.60E-02	I	Y	8.87E-01	NA
rs2278398	6.32E-07	6.199159248	P4HA2	5	131530441	intron	0.098815	6	0.0225867	0.0045343	G	A							NA/NA/NA/	NA/NA/NA/		A	G		2.26E-02	I	Y	4.48E-01	NA
rs35488182	6.33E-07	6.198603837		6	32574048			7	0.0358183	0.00719089	G	A							NA/NA/NA/	NA/NA/NA/		A	G		3.58E-02	I	Y	8.87E-01	NA
rs28833508	6.33E-07	6.198464581		6	32584794			7	0.0359534	0.0072181	T	C							NA/NA/NA/	NA/NA/NA/		C	T		3.60E-02	I	Y	8.87E-01	NA
rs112500757	6.34E-07	6.19770255		6	32574186			6	-0.0358106	0.00718993	T	C							NA/NA/NA/	NA/NA/NA/		C	T		-3.58E-02	I	Y	1.13E-01	NA
rs59108952	6.35E-07	6.197376765		6	32574244			7	-0.0358094	0.00718989	T	C							NA/NA/NA/	NA/NA/NA/		C	T		-3.58E-02	I	Y	1.13E-01	NA
rs4457186	6.35E-07	6.197014309		6	32447653			7	-0.0256986	0.00515997	G	A							NA/NA/NA/	NA/NA/NA/		A	G		-2.57E-02	I	Y	3.88E-01	NA
rs162891	6.38E-07	6.194879911		5	131623268			6	-0.0237384	0.00476732	T	C							NA/NA/NA/	NA/NA/NA/		C	T		-2.37E-02	I	Y	3.44E-01	NA
rs72797733	6.39E-07	6.194585466		5	129926042			7	0.0246155	0.00494358	T	C							NA/NA/NA/	NA/NA/NA/		C	T		2.46E-02	I	Y	3.22E-01	NA
rs2535317	6.41E-07	6.193011228		6	31051854		0.015104	1b	-0.0231515	0.00465023	T	C							NA/NA/NA/	NA/NA/NA/		C	T		-2.32E-02	I	Y	3.99E-01	NA
rs28587541	6.41E-07	6.192863596		6	32584652			5	-0.0358775	0.00720648	G	A							NA/NA/NA/	NA/NA/NA/		A	G		-3.59E-02	I	Y	1.13E-01	NA
rs35752949	6.43E-07	6.191797808		6	32574329			7	-0.0357824	0.00718806	T	C							NA/NA/NA/	NA/NA/NA/		C	T		-3.58E-02	I	Y	1.13E-01	NA
rs3741649	6.43E-07	6.191641811		12	68422131		0.186547	7	-0.0228021	0.00458062	G	C							NA/NA/NA/	NA/NA/NA/		C	G		-2.28E-02	I	Y	4.56E-01	NA
rs3131796	6.44E-07	6.191081764		6	31032569			7	-0.0231423	0.00464919	G	A							NA/NA/NA/	NA/NA/NA/		A	G		-2.31E-02	I	Y	3.99E-01	NA
rs2517502	6.44E-07	6.191066255		6	31032937			6	-0.0231423	0.00464919	T	C							NA/NA/NA/	12100/15856/5420/		C	T		-2.31E-02	I	Y	3.99E-01	NA
rs61670843	6.44E-07	6.190886929		6	32574453			7	-0.0357783	0.00718782	T	C							NA/NA/NA/	NA/NA/NA/		C	T		-3.58E-02	I	Y	1.13E-01	NA
rs145060323	6.44E-07	6.190862665		5	131496134				-0.0225533	0.00453095	T	C							NA/NA/NA/	NA/NA/NA/		C	T		-2.26E-02	I	Y	5.52E-01	NA
rs2535315	6.44E-07	6.190812794		6	31052127		0.070343	1f	-0.0231468	0.00465021	T	C							NA/NA/NA/	12713/16340/5678/		C	T		-2.31E-02	I	Y	3.99E-01	NA
rs2535314	6.44E-07	6.190789208		6	31052400			7	-0.0231467	0.0046502	T	C							NA/NA/NA/	NA/NA/NA/		C	T		-2.31E-02	I	Y	3.99E-01	NA
rs2535313	6.45E-07	6.190687466		6	31052447			7	0.0231463	0.00465015	G	A							NA/NA/NA/	NA/NA/NA/		A	G		2.31E-02	I	Y	6.01E-01	NA
rs2517507	6.45E-07	6.190447692		6	31031566			6	0.0231408	0.00464915	T	G							NA/NA/NA/	NA/NA/NA/		G	T		2.31E-02	I	Y	6.01E-01	NA
rs2256436	6.45E-07	6.190333913		6	31031381			6	-0.0231405	0.00464914	G	A							NA/NA/NA/	12100/15858/5416/		A	G		-2.31E-02	I	Y	3.99E-01	NA
rs13198578	6.45E-07	6.190327182		6	32656352		0.813737	7	-0.035132	0.00705834	T	C							NA/NA/NA/	NA/NA/NA/		C	T		-3.51E-02	I	Y	1.30E-01	NA
rs2905759	6.45E-07	6.190242373		6	31044468			1f	-0.0231451	0.00465009	T	C							NA/NA/NA/	12094/15860/5424/		C	T		-2.31E-02	I	Y	3.99E-01	NA
rs3741647	6.46E-07	6.190084243		12	68422029		0.190163	7	-0.0227874	0.00457831	T	A							NA/NA/NA/	NA/NA/NA/		A	T		-2.28E-02	I	Y	4.56E-01	NA
rs9264674	6.46E-07	6.18993962	HLA-C	6	31239868	exon	4.943118	4	0.0242631	0.00487485	G	C							NA/NA/NA/	NA/NA/NA/		C	G		2.43E-02	I	Y	3.12E-01	NA
rs74993771	6.46E-07	6.189899942		5	131495729			7	0.0225513	0.00453093	T	G							NA/NA/NA/	NA/NA/NA/		G	T		2.26E-02	I	Y	4.48E-01	NA
rs113568421	6.46E-07	6.189741936		6	32583846			3a	0.035821	0.00719714	G	A							NA/NA/NA/	NA/NA/NA/		A	G		3.58E-02	I	Y	8.87E-01	NA
rs35826015	6.46E-07	6.189559796		6	32590669			4	0.0360603	0.00724534	T	A							NA/NA/NA/	NA/NA/NA/		A	T		3.61E-02	I	Y	8.88E-01	NA
rs113711404	6.47E-07	6.189385122		6	32583757			5	0.0358179	0.00719674	G	A							NA/NA/NA/	NA/NA/NA/		A	G		3.58E-02	I	Y	8.87E-01	NA
rs71839672	6.47E-07	6.189061487		6	32577240				-0.0356897	0.00717119	I	D							NA/NA/NA/	NA/NA/NA/		D	I		-3.57E-02	I	Y	1.16E-01	NA
rs2523896	6.49E-07	6.187822226		6	31038593			2b	-0.0231398	0.00465003	T	C							NA/NA/NA/	NA/NA/NA/		C	T		-2.31E-02	I	Y	3.99E-01	NA
rs6457325	6.49E-07	6.187731883		6	31049790			5	0.0231414	0.00465039	T	C							NA/NA/NA/	NA/NA/NA/		C	T		2.31E-02	I	Y	6.01E-01	NA
rs2523894	6.49E-07	6.18767501		6	31038609			3a	-0.0231395	0.00465004	T	C							NA/NA/NA/	NA/NA/NA/		C	T		-2.31E-02	I	Y	3.99E-01	NA
rs2523883	6.49E-07	6.187551253		6	31042070		0.004684	6	-0.0231407	0.00465032	T	C							NA/NA/NA/	NA/NA/NA/		C	T		-2.31E-02	I	Y	3.99E-01	NA
rs2517489	6.50E-07	6.187314541		6	31042306		0.004685	1f	0.0231403	0.00465035	G	A							NA/NA/NA/	5420/15865/12090/		A	G		2.31E-02	I	Y	6.01E-01	NA
rs113979555	6.50E-07	6.187160814		6	32583188			7	0.0357847	0.00719151	G	A							NA/NA/NA/	NA/NA/NA/		A	G		3.58E-02	I	Y	8.87E-01	NA
rs2071798	6.51E-07	6.186653901	HLA-DQA2	6	32714592	exon		7	0.022514	0.00452476	G	A							NA/NA/NA/	9428/20344/10778/		A	G		2.25E-02	I	Y	5.09E-01	NA
rs2523878	6.52E-07	6.185744411		6	31044250			7	-0.0231365	0.00465024	T	C							NA/NA/NA/	NA/NA/NA/		C	T		-2.31E-02	I	Y	3.99E-01	NA
rs2523891	6.52E-07	6.185518668		6	31038976			1f	-0.0231351	0.00465006	T	C							NA/NA/NA/	12095/15797/5419/		C	T		-2.31E-02	I	Y	3.99E-01	NA
rs17203619	6.53E-07	6.184874711		6	32446922			7	0.0246201	0.00494882	T	C							NA/NA/NA/	NA/NA/NA/		C	T		2.46E-02	I	Y	5.86E-01	NA
rs10075459	6.55E-07	6.183966946	P4HA2	5	131541363	intron	0.067033	5	0.022568	0.00453669	G	C							NA/NA/NA/	NA/NA/NA/		C	G		2.26E-02	I	Y	4.48E-01	NA
rs9268557	6.55E-07	6.183634728		6	32389305		3.275059	6	0.0223667	0.00449637	T	C							NA/NA/NA/	8149/16467/8764/		C	T		2.24E-02	I	Y	5.11E-01	NA
rs72850021	6.55E-07	6.183526696		6	32573895			6	-0.0362592	0.00728924	G	A							NA/NA/NA/	NA/NA/NA/		A	G		-3.63E-02	I	Y	1.12E-01	NA
rs10076758	6.55E-07	6.183443868		5	131524299			6	0.0225526	0.00453382	G	A							NA/NA/NA/	NA/NA/NA/		A	G		2.26E-02	I	Y	4.48E-01	NA
rs2523881	6.56E-07	6.183347144		6	31042608		0.004843	6	0.0231321	0.00465037	T	G							NA/NA/NA/	5420/15853/12092/		G	T		2.31E-02	I	Y	6.01E-01	NA
rs6896703	6.56E-07	6.183063722		5	131521295		0.060011	6	0.0225512	0.0045337	G	C							NA/NA/NA/	NA/NA/NA/		C	G		2.26E-02	I	Y	4.48E-01	NA
rs9275841	6.57E-07	6.182597273		6	32690981			6	0.026913	0.00541081	T	A							NA/NA/NA/	NA/NA/NA/		A	T		2.69E-02	I	Y	3.00E-01	NA
rs9275840	6.57E-07	6.182545036		6	32690978			6	-0.0269128	0.00541081	T	A							NA/NA/NA/	NA/NA/NA/		A	T		-2.69E-02	I	Y	7.00E-01	NA
rs9267992	6.58E-07	6.181914714		6	32220397		0.299436	1f	0.0319503	0.00642395	G	A							NA/NA/NA/	25830/8423/776/		A	G		3.20E-02	I	Y	1.43E-01	NA
rs3846728	6.59E-07	6.180853692		5	131436217		0.754104	5	-0.0225715	0.00453867	G	A							NA/NA/NA/	NA/NA/NA/		A	G		-2.26E-02	I	Y	5.55E-01	NA
rs9281190	6.62E-07	6.179233209		6	31043814				-0.0231241	0.00465046	I	D							NA/NA/NA/	NA/NA/NA/		D	I		-2.31E-02	I	Y	3.99E-01	NA
rs2897096	6.63E-07	6.178749224		5	131486284			6	0.0225245	0.00453007	G	A							NA/NA/NA/	NA/NA/NA/		A	G		2.25E-02	I	Y	4.48E-01	NA
rs2535312	6.63E-07	6.178686961		6	31052483			7	-0.0231205	0.00464998	T	C							NA/NA/NA/	NA/NA/NA/		C	T		-2.31E-02	I	Y	3.99E-01	NA
rs715285	6.63E-07	6.178633882		5	131485383		0.031087	6	0.0225232	0.00452985	G	A							NA/NA/NA/	13270/21402/8766/		A	G		2.25E-02	I	Y	4.48E-01	NA
rs2535311	6.63E-07	6.178432761		6	31052684		0.118209	6	-0.0231195	0.00464987	G	A							NA/NA/NA/	15802/20632/6981/		A	G		-2.31E-02	I	Y	3.99E-01	NA
rs2524091	6.64E-07	6.177830613		6	31240292				-0.0242349	0.00487448	T	C							NA/NA/NA/	NA/NA/NA/		C	T		-2.42E-02	I	Y	6.89E-01	NA
rs10947341	6.64E-07	6.177761942		6	32720632			4	0.0228108	0.00458806	T	C							NA/NA/NA/	NA/NA/NA/		C	T		2.28E-02	I	Y	5.81E-01	NA
rs3828675	6.64E-07	6.177655361	P4HA2	5	131546868	intron		7	-0.0225852	0.00454274	G	A							NA/NA/NA/	NA/NA/NA/		A	G		-2.26E-02	I	Y	5.52E-01	NA
rs2517488	6.65E-07	6.177461882		6	31042811			7	0.02312	0.00465038	G	A							NA/NA/NA/	NA/NA/NA/		A	G		2.31E-02	I	Y	6.01E-01	NA
rs17533167	6.65E-07	6.177131989		6	32590844		5.981423	4	0.0360258	0.00724649	G	C							NA/NA/NA/	NA/NA/NA/		C	G		3.60E-02	I	Y	8.88E-01	NA
rs10478998	6.67E-07	6.175909979		5	131516531		0.137263	7	-0.0225351	0.00453337	G	A							NA/NA/NA/	NA/NA/NA/		A	G		-2.25E-02	I	Y	5.52E-01	NA
rs113500036	6.67E-07	6.175687336		6	32584060			7	-0.0357876	0.00719951	G	A							NA/NA/NA/	NA/NA/NA/		A	G		-3.58E-02	I	Y	1.14E-01	NA
rs2517472	6.68E-07	6.175352935		6	31047160			6	-0.0231156	0.00465037	C	A							NA/NA/NA/	NA/NA/NA/		A	C		-2.31E-02	I	Y	3.99E-01	NA
rs2106067	6.68E-07	6.175045435		6	31048263			6	0.0231147	0.00465033	T	C							NA/NA/NA/	5422/15855/12087/		C	T		2.31E-02	I	Y	6.01E-01	NA
rs2523836	6.68E-07	6.17493627		6	31047145			6	-0.0231147	0.00465037	T	C							NA/NA/NA/	12094/15853/5422/		C	T		-2.31E-02	I	Y	3.99E-01	NA
rs309398	6.69E-07	6.174303263		4	123614762		0.909451	7	-0.022754	0.00457805	T	C							NA/NA/NA/	6182/16506/10681/		C	T		-2.28E-02	I	Y	5.66E-01	NA
rs7702182	6.71E-07	6.173520908	FNIP1	5	131068095	intron		7	0.0228499	0.00459769	G	C							NA/NA/NA/	NA/NA/NA/		C	G		2.28E-02	I	Y	5.82E-01	NA
rs9275853	6.71E-07	6.17342378		6	32691225			6	0.0269598	0.0054247	T	G							NA/NA/NA/	NA/NA/NA/		G	T		2.70E-02	I	Y	3.05E-01	NA
rs2535306	6.71E-07	6.173384934		6	31053867		0.404774	1f	-0.0231097	0.00465001	G	A							NA/NA/NA/	12092/15811/5422/		A	G		-2.31E-02	I	Y	3.99E-01	NA
rs2517478	6.71E-07	6.173053594		6	31044802			1f	-0.0231113	0.00465048	T	G							NA/NA/NA/	12094/15863/5418/		G	T		-2.31E-02	I	Y	3.99E-01	NA
rs2394994	6.72E-07	6.1728628		6	31391618		0.115951	3a	-0.0284611	0.00572707	T	A							NA/NA/NA/	NA/NA/NA/		A	T		-2.85E-02	I	Y	8.06E-01	NA
rs6897575	6.72E-07	6.172787153	PDLIM4	5	131604535	intron		5	0.0224915	0.00452586	T	C							NA/NA/NA/	NA/NA/NA/		C	T		2.25E-02	I	Y	5.53E-01	NA
rs7736102	6.72E-07	6.172628788	PDLIM4	5	131604257	intron		5	-0.0224905	0.00452573	G	A							NA/NA/NA/	NA/NA/NA/		A	G		-2.25E-02	I	Y	4.47E-01	NA
rs2517477	6.72E-07	6.172611985		6	31044863			6	0.0231104	0.00465048	G	A							NA/NA/NA/	5421/15863/12095/		A	G		2.31E-02	I	Y	6.01E-01	NA
rs2108450	6.73E-07	6.172166952		5	131271022		0.010669	7	-0.0228175	0.00459172	T	G							NA/NA/NA/	11281/16301/5767/		G	T		-2.28E-02	I	Y	4.19E-01	NA
rs35305251	6.73E-07	6.171857828		6	32576037			6	0.0355711	0.00715841	G	C							NA/NA/NA/	NA/NA/NA/		C	G		3.56E-02	I	Y	8.86E-01	NA
rs2517483	6.73E-07	6.171809447		6	31043624			5	0.0231085	0.00465043	T	C							NA/NA/NA/	NA/NA/NA/		C	T		2.31E-02	I	Y	6.01E-01	NA
rs2249485	6.73E-07	6.171730113		6	31044985			6	-0.0231087	0.0046505	T	C							NA/NA/NA/	NA/NA/NA/		C	T		-2.31E-02	I	Y	3.99E-01	NA
rs9263465	6.73E-07	6.171701736		6	31048619			6	0.0231081	0.00465039	G	A							NA/NA/NA/	NA/NA/NA/		A	G		2.31E-02	I	Y	6.01E-01	NA
rs36226623	6.76E-07	6.170141971		6	31240307				0.0242273	0.00487632	I	D							NA/NA/NA/	NA/NA/NA/		D	I		2.42E-02	I	Y	3.11E-01	NA
rs2249486	6.76E-07	6.169996772		6	31045042			7	0.0231053	0.00465054	G	A							NA/NA/NA/	NA/NA/NA/		A	G		2.31E-02	I	Y	6.01E-01	NA
rs112270441	6.77E-07	6.169493451		6	32582980			7	-0.0357317	0.00719226	T	C							NA/NA/NA/	NA/NA/NA/		C	T		-3.57E-02	I	Y	1.13E-01	NA
rs9275811	6.78E-07	6.168790164		6	32690380			7	0.0266182	0.00535818	C	A							NA/NA/NA/	NA/NA/NA/		A	C		2.66E-02	I	Y	2.59E-01	NA
rs2523884	6.79E-07	6.168384225		6	31041155			6	-0.0230992	0.00465	T	C							NA/NA/NA/	12095/15851/5421/		C	T		-2.31E-02	I	Y	3.99E-01	NA
rs71766229	6.79E-07	6.168208265		6	31045376				0.0231018	0.00465058	I	D							NA/NA/NA/	NA/NA/NA/		D	I		2.31E-02	I	Y	6.01E-01	NA
rs116749111	6.81E-07	6.166749588		5	131462918			6	0.0225445	0.004539	T	G							NA/NA/NA/	NA/NA/NA/		G	T		2.25E-02	I	Y	4.51E-01	NA
rs2523843	6.81E-07	6.166571103		6	31046528		0.004733	6	-0.0230978	0.00465046	G	A							NA/NA/NA/	12085/15842/5422/		A	G		-2.31E-02	I	Y	3.99E-01	NA
rs11749300	6.84E-07	6.164994061		5	131462836			6	-0.0225411	0.00453902	T	C							NA/NA/NA/	NA/NA/NA/		C	T		-2.25E-02	I	Y	5.49E-01	NA
rs28380113	6.85E-07	6.164531388		6	32582492			5	-0.0355247	0.00715378	T	C							NA/NA/NA/	NA/NA/NA/		C	T		-3.55E-02	I	Y	1.14E-01	NA
rs4404800	6.86E-07	6.163523971		6	32581913			7	-0.0355181	0.0071531	G	A							NA/NA/NA/	NA/NA/NA/		A	G		-3.55E-02	I	Y	1.14E-01	NA
rs4504507	6.86E-07	6.163453096		6	32582288			5	-0.0355203	0.0071536	T	C							NA/NA/NA/	NA/NA/NA/		C	T		-3.55E-02	I	Y	1.14E-01	NA
rs11177014	6.87E-07	6.163246234		12	68425651		0.183665	7	-0.0228161	0.00459513	G	A							NA/NA/NA/	NA/NA/NA/		A	G		-2.28E-02	I	Y	4.56E-01	NA
rs36233212	6.89E-07	6.16199388		6	32575820			5	0.0355276	0.00715601	T	C							NA/NA/NA/	NA/NA/NA/		C	T		3.55E-02	I	Y	8.87E-01	NA
rs2517476	6.90E-07	6.161189305		6	31045846			7	0.0230876	0.00465066	G	A							NA/NA/NA/	NA/NA/NA/		A	G		2.31E-02	I	Y	6.01E-01	NA
rs9282241	6.90E-07	6.16087154		6	32690996				-0.0266685	0.00537213	I	D							NA/NA/NA/	NA/NA/NA/		D	I		-2.67E-02	I	Y	7.07E-01	NA
rs2517475	6.93E-07	6.159158362		6	31045910			6	-0.0230834	0.00465068	C	A							NA/NA/NA/	NA/NA/NA/		A	C		-2.31E-02	I	Y	3.99E-01	NA
rs150296664	6.94E-07	6.158931617	HLA-B	6	31322199	intron			-0.0252612	0.00508954	I	D							NA/NA/NA/	NA/NA/NA/		D	I		-2.53E-02	I	Y	3.00E-01	NA
rs72850029	6.94E-07	6.15864053		6	32575222			6	-0.0355199	0.00715663	T	G							NA/NA/NA/	NA/NA/NA/		G	T		-3.55E-02	I	Y	1.13E-01	NA
rs34113780	6.95E-07	6.157795916		6	32575258			7	-0.0355169	0.00715656	G	A							NA/NA/NA/	NA/NA/NA/		A	G		-3.55E-02	I	Y	1.13E-01	NA
rs3805681	6.98E-07	6.156020778	P4HA2	5	131537860	intron	0.068714	6	-0.0225018	0.00453477	T	G							NA/NA/NA/	NA/NA/NA/		G	T		-2.25E-02	I	Y	5.51E-01	NA
rs9272018	7.01E-07	6.154194636		6	32598460			6	0.0359069	0.00723739	T	C							NA/NA/NA/	NA/NA/NA/		C	T		3.59E-02	I	Y	1.88E-01	NA
rs3131294	7.04E-07	6.152623558	NOTCH4	6	32180146	intron	0.60659	1b	-0.0327333	0.00659874	G	A							NA/NA/NA/	NA/NA/NA/		A	G		-3.27E-02	I	Y	8.65E-01	NA
rs199966337	7.04E-07	6.152572953			0				-0.0252457	0.00508933	I	D							NA/NA/NA/	NA/NA/NA/		D	I		-2.52E-02	I	Y	3.00E-01	NA
rs9275504	7.04E-07	6.152152293		6	32673986			7	-0.0271639	0.00547624	T	C							NA/NA/NA/	NA/NA/NA/		C	T		-2.72E-02	I	Y	2.36E-01	NA
rs55873471	7.05E-07	6.151683385		6	32581712			7	-0.0354801	0.00715308	G	A							NA/NA/NA/	NA/NA/NA/		A	G		-3.55E-02	I	Y	1.14E-01	NA
rs2239802	7.06E-07	6.151472204	HLA-DRA	6	32411846	intron	0.722453	7	0.0272424	0.00549239	G	C							NA/NA/NA/	1944/14001/25825/		C	G		2.72E-02	I	Y	2.14E-01	NA
rs9275340	7.08E-07	6.149921352		6	32667458			7	-0.0278195	0.00560954	T	C							NA/NA/NA/	NA/NA/NA/		C	T		-2.78E-02	I	Y	2.37E-01	NA
rs9275854	7.14E-07	6.146267119		6	32691227			6	0.0268822	0.00542233	G	A							NA/NA/NA/	NA/NA/NA/		A	G		2.69E-02	I	Y	3.04E-01	NA
rs113195871	7.20E-07	6.142684393		6	32580640			7	0.0355506	0.00717312	T	A							NA/NA/NA/	NA/NA/NA/		A	T		3.56E-02	I	Y	8.87E-01	NA
rs35899011	7.21E-07	6.14219667		6	32577245			4	-0.0354978	0.00716278	T	C							NA/NA/NA/	NA/NA/NA/		C	T		-3.55E-02	I	Y	1.15E-01	NA
rs35515288	7.21E-07	6.141773296		6	32576356			4	0.0356675	0.00719731	T	C							NA/NA/NA/	NA/NA/NA/		C	T		3.57E-02	I	Y	8.84E-01	NA
rs36202958	7.22E-07	6.141578911		6	32576368			3a	-0.0356668	0.00719729	T	C							NA/NA/NA/	NA/NA/NA/		C	T		-3.57E-02	I	Y	1.16E-01	NA
rs36202959	7.23E-07	6.140832871		6	32576324			3a	-0.0356565	0.00719569	G	C							NA/NA/NA/	NA/NA/NA/		C	G		-3.57E-02	I	Y	1.16E-01	NA
rs72850069	7.24E-07	6.140488838		6	32580454			7	0.0355438	0.00717318	T	G							NA/NA/NA/	NA/NA/NA/		G	T		3.55E-02	I	Y	8.87E-01	NA
rs75546626	7.24E-07	6.140079116		6	31326024			6	0.0311643	0.00628956	T	G							NA/NA/NA/	NA/NA/NA/		G	T		3.12E-02	I	Y	8.42E-01	NA
rs11609077	7.25E-07	6.139859118		12	68388684		0.092346	7	-0.0322909	0.00651706	C	A							NA/NA/NA/	NA/NA/NA/		A	C		-3.23E-02	I	Y	8.61E-01	NA
rs35421715	7.27E-07	6.13846081		6	32581456			5	-0.035437	0.00715294	G	A							NA/NA/NA/	NA/NA/NA/		A	G		-3.54E-02	I	Y	1.14E-01	NA
rs3792894	7.32E-07	6.135590978	P4HA2	5	131547271	intron	0.06706	6	-0.022505	0.00454379	G	A							NA/NA/NA/	NA/NA/NA/		A	G		-2.25E-02	I	Y	5.51E-01	NA
rs10052046	7.34E-07	6.134016478	P4HA2	5	131544466	intron		7	0.0224797	0.00453934	T	G							NA/NA/NA/	NA/NA/NA/		G	T		2.25E-02	I	Y	4.49E-01	NA
rs56838463	7.35E-07	6.133771162		6	32581225			6	-0.0354199	0.00715252	C	A							NA/NA/NA/	NA/NA/NA/		A	C		-3.54E-02	I	Y	1.14E-01	NA
rs7196	7.35E-07	6.133709116	HLA-DRA	6	32412571	exon	0.704796	5	-0.0271984	0.00549233	T	A							NA/NA/NA/	NA/NA/NA/		A	T		-2.72E-02	I	Y	7.86E-01	NA
rs34471348	7.36E-07	6.133365364		6	32581175			6	0.0354185	0.0071525	T	C							NA/NA/NA/	NA/NA/NA/		C	T		3.54E-02	I	Y	8.86E-01	NA
rs147237535	7.36E-07	6.133269139		5	131496375				-0.02287	0.00461846	C	A							NA/NA/NA/	NA/NA/NA/		A	C		-2.29E-02	I	Y	5.63E-01	NA
rs5016067	7.37E-07	6.132561387		6	32719068			7	0.0226512	0.00457456	G	C							NA/NA/NA/	NA/NA/NA/		C	G		2.27E-02	I	Y	5.13E-01	NA
rs12653783	7.39E-07	6.131574233	P4HA2	5	131545378	intron		7	0.0224778	0.00453995	G	A							NA/NA/NA/	NA/NA/NA/		A	G		2.25E-02	I	Y	4.49E-01	NA
rs12657965	7.39E-07	6.131312076	P4HA2	5	131545387	intron		7	0.022478	0.00454011	G	C							NA/NA/NA/	NA/NA/NA/		C	G		2.25E-02	I	Y	4.49E-01	NA
rs2395182	7.41E-07	6.13023513		6	32413317		0.775651	1f	-0.0271897	0.0054923	T	G							NA/NA/NA/	2022/14249/26793/		G	T		-2.72E-02	I	Y	7.86E-01	NA
rs9275992	7.41E-07	6.130213442		6	32694271			6	0.0264665	0.00534623	C	A							NA/NA/NA/	NA/NA/NA/		A	C		2.65E-02	I	Y	2.62E-01	NA
rs9264652	7.45E-07	6.128000568	HLA-C	6	31238762	intron		4	0.024295	0.00490857	T	C							NA/NA/NA/	3540/2924/1/		C	T		2.43E-02	I	Y	3.10E-01	NA
rs2524093	7.46E-07	6.127002187		6	31240180			4	-0.0241309	0.00487585	C	A							NA/NA/NA/	NA/NA/NA/		A	C		-2.41E-02	I	Y	6.88E-01	NA
rs3104402	7.47E-07	6.126472474		6	32681676		12.070166	6	0.0485177	0.00980388	T	G							NA/NA/NA/	9246/1388/52/		G	T		4.85E-02	I	Y	6.67E-02	NA
rs3134603	7.51E-07	6.124446236	PPT2	6	32126002	intron	0.172443	6	-0.0322937	0.00652673	G	A							NA/NA/NA/	841/10301/32090/		A	G		-3.23E-02	I	Y	8.61E-01	NA
rs144996131	7.51E-07	6.124161755		6	31037317				0.0231231	0.00467343	I	D							NA/NA/NA/	NA/NA/NA/		D	I		2.31E-02	I	Y	6.04E-01	NA
rs35696821	7.53E-07	6.123000901		5	131508017			7	0.0224406	0.00453597	T	C							NA/NA/NA/	NA/NA/NA/		C	T		2.24E-02	I	Y	4.50E-01	NA
rs1050344	7.58E-07	6.120412161	HLA-C	6	31238234	exon		5	0.0242041	0.00489357	G	A							NA/NA/NA/	NA/NA/NA/		A	G		2.42E-02	I	Y	3.14E-01	NA
rs34298056	7.58E-07	6.120219084	C6orf10	6	32325615	intron			0.0290247	0.0058683	I	D							NA/NA/NA/	NA/NA/NA/		D	I		2.90E-02	I	Y	8.19E-01	NA
rs199795354	7.63E-07	6.117313272			0				-0.0265568	0.00537074	I	D							NA/NA/NA/	NA/NA/NA/		D	I		-2.66E-02	I	Y	7.28E-01	NA
rs111665670	7.66E-07	6.115728143		6	32567065			7	0.0397107	0.00803208	G	A							NA/NA/NA/	NA/NA/NA/		A	G		3.97E-02	I	Y	8.88E-01	NA
rs735563	7.69E-07	6.11397484		22	37296931		0.157346	4	0.0229627	0.0046453	G	A							NA/NA/NA/	16790/19367/6141/		A	G		2.30E-02	I	Y	3.76E-01	NA
rs36233208	7.70E-07	6.113750742		6	32577606			4	-0.0353409	0.00714953	T	G							NA/NA/NA/	NA/NA/NA/		G	T		-3.53E-02	I	Y	1.14E-01	NA
rs114300451	7.70E-07	6.113719141		6	31234537			5	0.0390109	0.00789199	G	A							NA/NA/NA/	NA/NA/NA/		A	G		3.90E-02	I	Y	9.05E-01	NA
rs2517542	7.70E-07	6.113706162		6	31070884			7	-0.0276521	0.00559409	T	G							NA/NA/NA/	NA/NA/NA/		G	T		-2.77E-02	I	Y	2.15E-01	NA
rs35406945	7.71E-07	6.112834105		6	32577695			2a	-0.0353372	0.00714937	C	A							NA/NA/NA/	NA/NA/NA/		A	C		-3.53E-02	I	Y	1.14E-01	NA
rs56245106	7.75E-07	6.110730801		6	32577846			2a	0.0353297	0.00714922	T	C							NA/NA/NA/	NA/NA/NA/		C	T		3.53E-02	I	Y	8.86E-01	NA
rs4636067	7.80E-07	6.108068567		6	32578621			4	-0.0353182	0.00714862	T	G							NA/NA/NA/	NA/NA/NA/		G	T		-3.53E-02	I	Y	1.14E-01	NA
rs71583465	7.80E-07	6.107656028	PDLIM4	5	131594628	intron		5	-0.0232845	0.00471311	G	C							NA/NA/NA/	NA/NA/NA/		C	G		-2.33E-02	I	Y	3.56E-01	NA
rs309400	7.84E-07	6.105531629		4	123616189		0.576245	7	-0.0227429	0.00460435	T	C							NA/NA/NA/	NA/NA/NA/		C	T		-2.27E-02	I	Y	5.86E-01	NA
rs9268303	7.84E-07	6.105481794	C6orf10	6	32326165	intron	0.003522	6	0.0290769	0.00588672	G	A							NA/NA/NA/	1077/9921/22378/		A	G		2.91E-02	I	Y	8.20E-01	NA
rs5001634	7.85E-07	6.105285278		6	32722949			5	0.0223383	0.00452255	T	C							NA/NA/NA/	NA/NA/NA/		C	T		2.23E-02	I	Y	5.06E-01	NA
rs1800684	7.86E-07	6.104842753	AGER	6	32151994	exon		5	0.0326785	0.00661627	T	A							NA/NA/NA/	785/9608/31364/		A	T		3.27E-02	I	Y	1.36E-01	NA
rs9276016	7.88E-07	6.103377345		6	32694784			6	-0.022588	0.0045739	T	G							NA/NA/NA/	NA/NA/NA/		G	T		-2.26E-02	I	Y	5.34E-01	NA
rs6907322	7.90E-07	6.102505416	C6orf10	6	32324945	intron	0.003491	6	0.0290688	0.00588668	G	A							NA/NA/NA/	1366/12856/29180/		A	G		2.91E-02	I	Y	8.20E-01	NA
rs7774443	7.91E-07	6.101947618		6	32721961			7	-0.0223244	0.00452111	T	C							NA/NA/NA/	NA/NA/NA/		C	T		-2.23E-02	I	Y	4.94E-01	NA
rs7774435	7.91E-07	6.101662676		6	32721948		0.004553	6	-0.022324	0.00452115	T	C							NA/NA/NA/	NA/NA/NA/		C	T		-2.23E-02	I	Y	4.94E-01	NA
rs17211356	7.92E-07	6.10118435		6	32578426			6	-0.0354233	0.00717439	G	A							NA/NA/NA/	NA/NA/NA/		A	G		-3.54E-02	I	Y	1.13E-01	NA
rs309410	7.93E-07	6.100779391		4	123619549			7	0.0227295	0.00460365	T	C							NA/NA/NA/	NA/NA/NA/		C	T		2.27E-02	I	Y	4.14E-01	NA
rs17205002	7.96E-07	6.099065109		6	32578346			5	-0.0354363	0.0071784	G	A							NA/NA/NA/	NA/NA/NA/		A	G		-3.54E-02	I	Y	1.14E-01	NA
rs6894249	7.97E-07	6.098434889	C5orf56	5	131797547	intron	0.020748	7	-0.0229071	0.0046406	G	A							NA/NA/NA/	NA/NA/NA/		A	G		-2.29E-02	I	Y	3.80E-01	NA
rs55703642	8.01E-07	6.096419537		6	32578198			4	0.0354318	0.00717923	T	C							NA/NA/NA/	NA/NA/NA/		C	T		3.54E-02	I	Y	8.86E-01	NA
rs9268652	8.01E-07	6.09629321	HLA-DRA	6	32409056	intron		5	-0.0260351	0.00527532	G	A							NA/NA/NA/	NA/NA/NA/		A	G		-2.60E-02	I	Y	7.57E-01	NA
rs309408	8.03E-07	6.095312579		4	123619423			7	0.0227252	0.00460507	G	C							NA/NA/NA/	NA/NA/NA/		C	G		2.27E-02	I	Y	4.15E-01	NA
rs10807113	8.07E-07	6.093216347		6	32722186		0.004552	7	0.0223041	0.00452059	C	A							NA/NA/NA/	10730/21451/11237/		A	C		2.23E-02	I	Y	5.06E-01	NA
rs9275852	8.08E-07	6.092845099		6	32691206			6	0.0267809	0.00542814	T	C							NA/NA/NA/	NA/NA/NA/		C	T		2.68E-02	I	Y	3.07E-01	NA
rs10051679	8.08E-07	6.092694001		5	131570931		1.392124	5	-0.0231212	0.00468643	T	A							NA/NA/NA/	NA/NA/NA/		A	T		-2.31E-02	I	Y	3.65E-01	NA
rs10807112	8.08E-07	6.092666583		6	32722135			6	0.0223034	0.00452068	C	A							NA/NA/NA/	NA/NA/NA/		A	C		2.23E-02	I	Y	5.06E-01	NA
rs5001633	8.09E-07	6.092308696		6	32723084				0.0223044	0.00452102	T	C							NA/NA/NA/	NA/NA/NA/		C	T		2.23E-02	I	Y	5.06E-01	NA
rs5001632	8.10E-07	6.091350409		6	32723096				0.0223024	0.00452102	C	A							NA/NA/NA/	NA/NA/NA/		A	C		2.23E-02	I	Y	5.06E-01	NA
rs309412	8.12E-07	6.090581983		4	123620198			7	-0.0227042	0.00460279	T	C							NA/NA/NA/	NA/NA/NA/		C	T		-2.27E-02	I	Y	5.86E-01	NA
rs6918223	8.13E-07	6.090169682		6	32722532		0.004518	6	-0.0222979	0.00452059	C	A							NA/NA/NA/	11234/21461/10732/		A	C		-2.23E-02	I	Y	4.94E-01	NA
rs309413	8.13E-07	6.089838947		4	123620313			6	0.0227021	0.00460268	G	A							NA/NA/NA/	NA/NA/NA/		A	G		2.27E-02	I	Y	4.14E-01	NA
rs309404	8.14E-07	6.089527144		4	123617741		0.28547	7	-0.0227053	0.00460346	T	A							NA/NA/NA/	NA/NA/NA/		A	T		-2.27E-02	I	Y	5.86E-01	NA
rs5001635	8.15E-07	6.089025206		6	32722931			5	-0.0223004	0.00452158	T	C							NA/NA/NA/	NA/NA/NA/		C	T		-2.23E-02	I	Y	4.94E-01	NA
rs2857181	8.16E-07	6.088494562		6	32751236		0.006764	6	0.0252169	0.00511317	T	C							NA/NA/NA/	NA/NA/NA/		C	T		2.52E-02	I	Y	7.37E-01	NA
rs12423194	8.18E-07	6.087373074		12	68414167		0.916003	7	0.0225565	0.00457419	T	C							NA/NA/NA/	NA/NA/NA/		C	T		2.26E-02	I	Y	5.67E-01	NA
rs3104383	8.18E-07	6.087333245		6	32598784			7	0.035925	0.0072851	G	C							NA/NA/NA/	NA/NA/NA/		C	G		3.59E-02	I	Y	1.90E-01	NA
rs5001631	8.19E-07	6.086883697		6	32723109			6	0.0222932	0.00452099	G	C							NA/NA/NA/	NA/NA/NA/		C	G		2.23E-02	I	Y	5.07E-01	NA
rs5001630	8.20E-07	6.086121538		6	32723129			6	0.0222917	0.004521	G	A							NA/NA/NA/	NA/NA/NA/		A	G		2.23E-02	I	Y	5.07E-01	NA
rs6908171	8.26E-07	6.083105663		6	31270735			7	0.0232629	0.00471928	C	A							NA/NA/NA/	NA/NA/NA/		A	C		2.33E-02	I	Y	4.41E-01	NA
rs9282242	8.32E-07	6.079661146		6	32691015				-0.0263537	0.00534797	I	D							NA/NA/NA/	NA/NA/NA/		D	I		-2.64E-02	I	Y	7.30E-01	NA
rs9275494	8.37E-07	6.077175449		6	32673479			7	0.0280721	0.00569798	G	C							NA/NA/NA/	NA/NA/NA/		C	G		2.81E-02	I	Y	7.75E-01	NA
rs7769979	8.39E-07	6.07624218		6	32723572		3.511329	7	0.022269	0.00452048	G	A							NA/NA/NA/	10724/21458/11231/		A	G		2.23E-02	I	Y	5.06E-01	NA
rs12200954	8.39E-07	6.07614798		6	32723623			7	-0.0222688	0.00452048	G	A							NA/NA/NA/	NA/NA/NA/		A	G		-2.23E-02	I	Y	4.94E-01	NA
rs7774452	8.39E-07	6.076039313		6	32723869		0.08258	7	0.0222686	0.00452047	T	C							NA/NA/NA/	8285/16472/8580/		C	T		2.23E-02	I	Y	5.06E-01	NA
rs309406	8.40E-07	6.075795171		4	123618707		0.274612	6	0.0226754	0.00460316	G	A							NA/NA/NA/	6978/10020/3509/		A	G		2.27E-02	I	Y	4.14E-01	NA
rs5002704	8.42E-07	6.074852992		6	32659279			7	0.0235461	0.00478032	T	C							NA/NA/NA/	NA/NA/NA/		C	T		2.35E-02	I	Y	5.38E-01	NA
rs7769974	8.44E-07	6.073465148		6	32723518		0.080581	6	0.0222794	0.00452374	T	C							NA/NA/NA/	NA/NA/NA/		C	T		2.23E-02	I	Y	5.07E-01	NA
rs5001628	8.45E-07	6.07328311		6	32723196			6	-0.0222633	0.00452054	C	A							NA/NA/NA/	NA/NA/NA/		A	C		-2.23E-02	I	Y	4.94E-01	NA
rs9264628	8.45E-07	6.07303229	HLA-C	6	31237971	intron		5	-0.0286874	0.00582502	T	C							NA/NA/NA/	3886/98/3319/		C	T		-2.87E-02	I	Y	5.87E-01	NA
rs72844311	8.45E-07	6.073011738		6	32659536			5	-0.0371137	0.00753609	T	C							NA/NA/NA/	NA/NA/NA/		C	T		-3.71E-02	I	Y	1.09E-01	NA
rs7769959	8.45E-07	6.072912072		6	32723486			6	0.0222623	0.0045205	G	C							NA/NA/NA/	NA/NA/NA/		C	G		2.23E-02	I	Y	5.06E-01	NA
rs5001627	8.47E-07	6.072356107		6	32723211			7	0.0222613	0.00452053	C	A							NA/NA/NA/	NA/NA/NA/		A	C		2.23E-02	I	Y	5.06E-01	NA
rs7770045	8.48E-07	6.071726054		6	32723379			7	0.0222599	0.0045205	T	G							NA/NA/NA/	NA/NA/NA/		G	T		2.23E-02	I	Y	5.06E-01	NA
rs9282186	8.49E-07	6.071155745		6	32660363				-0.0224556	0.00456047	I	D							NA/NA/NA/	NA/NA/NA/		D	I		-2.25E-02	I	Y	5.00E-01	NA
rs5001629	8.49E-07	6.070952683		6	32723136			6	0.0222585	0.00452054	G	A							NA/NA/NA/	NA/NA/NA/		A	G		2.23E-02	I	Y	5.07E-01	NA
rs7450989	8.50E-07	6.070421181		6	32721043		1.073788	7	0.0222644	0.00452196	T	C							NA/NA/NA/	NA/NA/NA/		C	T		2.23E-02	I	Y	5.06E-01	NA
rs735562	8.51E-07	6.07031598		22	37296946		0.17773	4	-0.0228767	0.00464634	G	C							NA/NA/NA/	NA/NA/NA/		C	G		-2.29E-02	I	Y	6.22E-01	NA
rs7450940	8.52E-07	6.069656756		6	32720919			6	0.0222661	0.00452262	G	A							NA/NA/NA/	NA/NA/NA/		A	G		2.23E-02	I	Y	5.06E-01	NA
rs7770024	8.52E-07	6.069498222		6	32723341		0.004782	7	-0.0222554	0.00452051	G	A							NA/NA/NA/	8581/16491/8293/		A	G		-2.23E-02	I	Y	4.94E-01	NA
rs9275850	8.52E-07	6.069324971		6	32691185			7	-0.0266894	0.00542122	G	C							NA/NA/NA/	NA/NA/NA/		C	G		-2.67E-02	I	Y	6.94E-01	NA
rs10947342	8.55E-07	6.067949574		6	32720780		1.917162	6	-0.0222617	0.00452242	G	A							NA/NA/NA/	NA/NA/NA/		A	G		-2.23E-02	I	Y	4.94E-01	NA
rs35365097	8.56E-07	6.067715519		6	32666008				0.0443583	0.0090114	I	D							NA/NA/NA/	NA/NA/NA/		D	I		4.44E-02	I	Y	8.96E-01	NA
rs2508013	8.58E-07	6.066454506		6	31057746			6	-0.0228909	0.00465088	T	A							NA/NA/NA/	NA/NA/NA/		A	T		-2.29E-02	I	Y	4.05E-01	NA
rs2395517	8.60E-07	6.06562428		6	32597792			6	-0.0355945	0.00723242	T	A							NA/NA/NA/	NA/NA/NA/		A	T		-3.56E-02	I	Y	8.11E-01	NA
rs7756516	8.65E-07	6.062793146	HLA-DQB2	6	32723917	exon	0.077343	6	-0.022241	0.00452036	T	C							NA/NA/NA/	11231/21455/10732/		C	T		-2.22E-02	I	Y	4.94E-01	NA
rs201283770	8.73E-07	6.058917608			0				-0.0302462	0.00614954	I	D							NA/NA/NA/	NA/NA/NA/		D	I		-3.02E-02	I	Y	1.82E-01	NA
rs9263982	8.78E-07	6.056692993		6	31189985			7	0.0265948	0.00540826	G	A							NA/NA/NA/	NA/NA/NA/		A	G		2.66E-02	I	Y	7.76E-01	NA
rs6419133	8.80E-07	6.055626409	UNC5C	4	96304560	intron		7	-0.02278	0.00463294	C	A							NA/NA/NA/	NA/NA/NA/		A	C		-2.28E-02	I	Y	4.95E-01	NA
rs12528622	8.82E-07	6.054398488		6	32658259			4	0.033958	0.00690708	G	A							NA/NA/NA/	NA/NA/NA/		A	G		3.40E-02	I	Y	8.78E-01	NA
rs2621396	8.86E-07	6.052773671		6	32752913		0.664684	6	-0.0251505	0.0051164	T	A							NA/NA/NA/	NA/NA/NA/		A	T		-2.52E-02	I	Y	2.62E-01	NA
rs9268820	8.86E-07	6.052576082		6	32425397			6	0.0232585	0.00473158	C	A							NA/NA/NA/	NA/NA/NA/		A	C		2.33E-02	I	Y	4.62E-01	NA
rs13190001	8.88E-07	6.051551823		5	131744482			6	0.0224575	0.00456907	T	C							NA/NA/NA/	NA/NA/NA/		C	T		2.25E-02	I	Y	4.35E-01	NA
rs3213488	8.91E-07	6.050053575	HLA-DQB2	6	32724312	intron		7	-0.0223869	0.00455532	G	C							NA/NA/NA/	NA/NA/NA/		C	G		-2.24E-02	I	Y	4.85E-01	NA
rs6419134	8.93E-07	6.049199123	UNC5C	4	96304561	intron		7	-0.022767	0.00463304	G	A							NA/NA/NA/	NA/NA/NA/		A	G		-2.28E-02	I	Y	4.95E-01	NA
rs309416	8.94E-07	6.048683856		4	123621916			6	0.0225933	0.00459791	T	C							NA/NA/NA/	NA/NA/NA/		C	T		2.26E-02	I	Y	4.16E-01	NA
rs34694416	9.00E-07	6.045978554		6	32584371			7	-0.0392288	0.00798534	T	C							NA/NA/NA/	NA/NA/NA/		C	T		-3.92E-02	I	Y	1.01E-01	NA
rs12832728	9.01E-07	6.045372105		12	68420403			7	-0.0224914	0.00457855	G	A							NA/NA/NA/	NA/NA/NA/		A	G		-2.25E-02	I	Y	4.51E-01	NA
rs5875308	9.02E-07	6.044816574		6	31274817				-0.0254667	0.0051845	I	D							NA/NA/NA/	NA/NA/NA/		D	I		-2.55E-02	I	Y	2.57E-01	NA
rs9275316	9.05E-07	6.043424849		6	32665916		1.498625	7	0.0271019	0.0055181	T	C							NA/NA/NA/	NA/NA/NA/		C	T		2.71E-02	I	Y	7.65E-01	NA
rs309415	9.07E-07	6.042299352		4	123621228		0.006669	7	0.0225777	0.00459744	G	A							NA/NA/NA/	NA/NA/NA/		A	G		2.26E-02	I	Y	4.16E-01	NA
rs9461689	9.10E-07	6.040856966		6	31277033			4	-0.0259191	0.00527853	T	A							NA/NA/NA/	NA/NA/NA/		A	T		-2.59E-02	I	Y	2.71E-01	NA
rs7754581	9.11E-07	6.040455881		6	31277368		0.681896	7	-0.0259185	0.0052786	T	C							NA/NA/NA/	NA/NA/NA/		C	T		-2.59E-02	I	Y	2.71E-01	NA
rs9461690	9.12E-07	6.039910408		6	31277035			4	-0.0259174	0.00527864	T	C							NA/NA/NA/	NA/NA/NA/		C	T		-2.59E-02	I	Y	2.71E-01	NA
rs28367689	9.13E-07	6.039557288		6	31276606			5	0.0259048	0.00527624	G	A							NA/NA/NA/	NA/NA/NA/		A	G		2.59E-02	I	Y	7.29E-01	NA
rs28367688	9.13E-07	6.039554434		6	31276513			5	0.0259041	0.00527611	C	A							NA/NA/NA/	NA/NA/NA/		A	C		2.59E-02	I	Y	7.29E-01	NA
rs9265830	9.16E-07	6.038158579		6	31311376			6	-0.0256195	0.00521881	G	A							NA/NA/NA/	NA/NA/NA/		A	G		-2.56E-02	I	Y	7.19E-01	NA
rs6457646	9.16E-07	6.038091725	HLA-DQB2	6	32724143	exon		6	0.0221922	0.00452067	G	A							NA/NA/NA/	NA/NA/NA/		A	G		2.22E-02	I	Y	5.06E-01	NA
rs6911704	9.16E-07	6.0380282		6	31276245			5	0.0258965	0.0052753	G	A							NA/NA/NA/	NA/NA/NA/		A	G		2.59E-02	I	Y	7.29E-01	NA
rs11759565	9.18E-07	6.037128934		6	32717946			7	0.022184	0.00451941	G	A							NA/NA/NA/	NA/NA/NA/		A	G		2.22E-02	I	Y	5.06E-01	NA
rs6911422	9.19E-07	6.036773341		6	31276222			5	-0.025892	0.00527498	T	C							NA/NA/NA/	NA/NA/NA/		C	T		-2.59E-02	I	Y	2.71E-01	NA
rs10947340	9.19E-07	6.036449683		6	32718387		0.005691	7	-0.0221825	0.00451939	T	G							NA/NA/NA/	NA/NA/NA/		G	T		-2.22E-02	I	Y	4.94E-01	NA
rs62391414	9.21E-07	6.035802147	CDC42SE2	5	130643209	intron		6	-0.023361	0.00475977	G	A							NA/NA/NA/	NA/NA/NA/		A	G		-2.34E-02	I	Y	4.65E-01	NA
rs3130487	9.22E-07	6.035317127	MSH5	6	31723389	intron		6	-0.0323557	0.00659273	T	C							NA/NA/NA/	NA/NA/NA/		C	T		-3.24E-02	I	Y	8.65E-01	NA
rs1050317	9.22E-07	6.03520832	HLA-C	6	31238135	exon		5	0.0240613	0.00490273	G	A							NA/NA/NA/	NA/NA/NA/		A	G		2.41E-02	I	Y	3.13E-01	NA
rs5016066	9.22E-07	6.035123553		6	32718818			7	-0.02218	0.00451942	C	A							NA/NA/NA/	NA/NA/NA/		A	C		-2.22E-02	I	Y	4.94E-01	NA
rs5014419	9.23E-07	6.034760659		6	32719364		0.005778	6	0.0221785	0.00451927	G	A							NA/NA/NA/	NA/NA/NA/		A	G		2.22E-02	I	Y	5.06E-01	NA
rs2523583	9.23E-07	6.034622829		6	31327895			6	0.0259808	0.00529413	G	A							NA/NA/NA/	NA/NA/NA/		A	G		2.60E-02	I	Y	2.83E-01	NA
rs5017092	9.25E-07	6.033956875		6	32717472			6	0.0221777	0.00451944	C	A							NA/NA/NA/	NA/NA/NA/		A	C		2.22E-02	I	Y	5.06E-01	NA
rs4351241	9.25E-07	6.033882213		6	32717549			6	0.0221775	0.00451944	T	C							NA/NA/NA/	NA/NA/NA/		C	T		2.22E-02	I	Y	5.06E-01	NA
rs4285314	9.25E-07	6.033721662		6	32717702			7	0.0221772	0.00451943	G	A							NA/NA/NA/	NA/NA/NA/		A	G		2.22E-02	I	Y	5.06E-01	NA
rs2621416	9.26E-07	6.033498304		6	32741868		0.1259	5	0.0251304	0.00512137	T	C							NA/NA/NA/	2340/12859/18090/		C	T		2.51E-02	I	Y	7.37E-01	NA
rs11758312	9.26E-07	6.033400269		6	32716372		0.005677	6	0.0221766	0.00451946	C	A							NA/NA/NA/	NA/NA/NA/		A	C		2.22E-02	I	Y	5.06E-01	NA
rs3213490	9.26E-07	6.033188327	HLA-DQB2	6	32724258	intron		7	-0.0221819	0.00452062	T	C							NA/NA/NA/	NA/NA/NA/		C	T		-2.22E-02	I	Y	4.94E-01	NA
rs3132946	9.28E-07	6.032468872	NOTCH4	6	32190028	intron	13.310581	6	-0.0323795	0.0065993	G	A							NA/NA/NA/	838/10068/32522/		A	G		-3.24E-02	I	Y	8.65E-01	NA
rs2213574	9.28E-07	6.032413182		6	32715837			5	0.0221746	0.00451945	G	A							NA/NA/NA/	NA/NA/NA/		A	G		2.22E-02	I	Y	5.06E-01	NA
rs2227126	9.29E-07	6.032082937		6	32715773		0.005663	5	-0.0221739	0.00451944	T	C							NA/NA/NA/	2561/4369/3305/		C	T		-2.22E-02	I	Y	4.94E-01	NA
rs34709043	9.43E-07	6.025379632		6	32676486			7	-0.034954	0.00712867	C	A							NA/NA/NA/	NA/NA/NA/		A	C		-3.50E-02	I	Y	1.16E-01	NA
rs9275851	9.55E-07	6.019925237		6	32691186			7	-0.0265229	0.00541193	T	C							NA/NA/NA/	NA/NA/NA/		C	T		-2.65E-02	I	Y	6.93E-01	NA
rs9267955	9.60E-07	6.017693482		6	32213150		4.499691	5	-0.0314979	0.00642838	G	A							NA/NA/NA/	NA/NA/NA/		A	G		-3.15E-02	I	Y	8.57E-01	NA
rs10947339	9.64E-07	6.01607752		6	32715301			7	-0.0221404	0.0045193	G	C							NA/NA/NA/	NA/NA/NA/		C	G		-2.21E-02	I	Y	4.94E-01	NA
rs9275249	9.64E-07	6.015732891		6	32661137			7	-0.023411	0.0047788	C	A							NA/NA/NA/	NA/NA/NA/		A	C		-2.34E-02	I	Y	4.53E-01	NA
rs28420297	9.65E-07	6.015471787		6	32714760			6	-0.022139	0.00451925	G	A							NA/NA/NA/	NA/NA/NA/		A	G		-2.21E-02	I	Y	4.94E-01	NA
rs28693951	9.65E-07	6.015329596		6	32714732			6	-0.0221386	0.00451924	T	C							NA/NA/NA/	NA/NA/NA/		C	T		-2.21E-02	I	Y	4.94E-01	NA
rs3129880	9.70E-07	6.013409633	HLA-DRA	6	32408917	intron		5	0.02709	0.00553096	T	C							NA/NA/NA/	NA/NA/NA/		C	T		2.71E-02	I	Y	2.11E-01	NA
rs1050147	9.71E-07	6.012955239	HLA-C	6	31237802	exon		5	-0.0239638	0.0048929	G	A							NA/NA/NA/	3905/3021/0/		A	G		-2.40E-02	I	Y	6.87E-01	NA
rs2524098	9.71E-07	6.012601454		6	31236316			5	-0.0239593	0.00489213	T	G							NA/NA/NA/	NA/NA/NA/		G	T		-2.40E-02	I	Y	6.89E-01	NA
rs28415071	9.76E-07	6.010671677		6	32720133			7	0.0221563	0.00452481	C	A							NA/NA/NA/	NA/NA/NA/		A	C		2.22E-02	I	Y	5.06E-01	NA
rs377096020	9.77E-07	6.010175231			0				0.0222765	0.00454955	I	D							NA/NA/NA/	NA/NA/NA/		D	I		2.23E-02	I	Y	5.10E-01	NA
rs10784665	9.78E-07	6.00979172		12	68400549			5	0.0319112	0.00651749	G	A							NA/NA/NA/	NA/NA/NA/		A	G		3.19E-02	I	Y	1.39E-01	NA
rs9275228	9.81E-07	6.008201299		6	32660347			6	0.0223427	0.0045639	G	A							NA/NA/NA/	NA/NA/NA/		A	G		2.23E-02	I	Y	5.03E-01	NA
rs9267551	9.81E-07	6.008119873	DDAH2	6	31697957	exon	0.107442	1f	-0.032371	0.00661242	G	C							NA/NA/NA/	NA/NA/NA/		C	G		-3.24E-02	I	Y	8.65E-01	NA
rs9264637	9.85E-07	6.006391409	HLA-C	6	31238308	intron		3a	0.0239254	0.00488802	G	C							NA/NA/NA/	NA/NA/NA/		C	G		2.39E-02	I	Y	3.11E-01	NA
rs9275227	9.86E-07	6.006305034		6	32660337			7	-0.0223357	0.00456327	G	C							NA/NA/NA/	NA/NA/NA/		C	G		-2.23E-02	I	Y	4.97E-01	NA
rs77801483	1.00E-06	5.999179958		6	32673277			7	-0.035389	0.00723489	G	C							NA/NA/NA/	NA/NA/NA/		C	G		-3.54E-02	I	Y	1.14E-01	NA
rs9276596	1.01E-06	5.99705248		6	32733943			6	-0.0222877	0.00455738	T	C							NA/NA/NA/	NA/NA/NA/		C	T		-2.23E-02	I	Y	4.87E-01	NA
rs35740559	1.01E-06	5.996767877		6	32666132			6	-0.0407282	0.00832829	T	C							NA/NA/NA/	NA/NA/NA/		C	T		-4.07E-02	I	Y	9.71E-02	NA
rs34605008	1.01E-06	5.996448999		6	32666135			6	0.0407269	0.00832828	T	C							NA/NA/NA/	NA/NA/NA/		C	T		4.07E-02	I	Y	9.03E-01	NA
rs9264077	1.01E-06	5.995201594		6	31200838			7	0.0266292	0.00544605	G	A							NA/NA/NA/	NA/NA/NA/		A	G		2.66E-02	I	Y	7.79E-01	NA
rs17599077	1.01E-06	5.994604968		6	32591058		6.093127	3a	-0.0358314	0.00732844	C	A							NA/NA/NA/	NA/NA/NA/		A	C		-3.58E-02	I	Y	1.11E-01	NA
rs3131283	1.01E-06	5.994420566		6	32119898		0.19291	1f	0.0323445	0.00661539	T	C							NA/NA/NA/	31373/9623/795/		C	T		3.23E-02	I	Y	1.34E-01	NA
rs9275225	1.02E-06	5.991706497		6	32660262			6	0.0221012	0.00452147	G	A							NA/NA/NA/	NA/NA/NA/		A	G		2.21E-02	I	Y	4.96E-01	NA
rs1050451	1.02E-06	5.990302706	HLA-C	6	31239802	exon		2b	-0.0240216	0.00491501	G	C							NA/NA/NA/	NA/NA/NA/		C	G		-2.40E-02	I	Y	6.74E-01	NA
rs17213337	1.03E-06	5.988188583	HLA-DQA2	6	32713888	intron		6	0.0221039	0.00452351	T	C							NA/NA/NA/	NA/NA/NA/		C	T		2.21E-02	I	Y	5.05E-01	NA
rs921914	1.03E-06	5.986404476		7	50310728		0.079298	6	-0.0227871	0.00466409	T	G							NA/NA/NA/	NA/NA/NA/		G	T		-2.28E-02	I	Y	3.74E-01	NA
rs66795753	1.04E-06	5.984795377		6	32667381			7	0.0352492	0.00721593	G	C							NA/NA/NA/	NA/NA/NA/		C	G		3.52E-02	I	Y	8.86E-01	NA
rs11746464	1.04E-06	5.984556412	RAPGEF6	5	130857727	intron	0.004426	6	-0.0224813	0.0046023	T	G							NA/NA/NA/	11548/16194/5586/		G	T		-2.25E-02	I	Y	4.13E-01	NA
rs200393113	1.04E-06	5.982924904			0				-0.0264752	0.00542073	I	D							NA/NA/NA/	NA/NA/NA/		D	I		-2.65E-02	I	Y	2.36E-01	NA
rs200964566	1.04E-06	5.98252424			0				0.0273894	0.00560812	I	D							NA/NA/NA/	NA/NA/NA/		D	I		2.74E-02	I	Y	6.55E-01	NA
rs6934041	1.04E-06	5.981532519		6	32722767			6	-0.0221146	0.00452851	G	C							NA/NA/NA/	NA/NA/NA/		C	G		-2.21E-02	I	Y	5.00E-01	NA
rs36188641	1.04E-06	5.981328622		6	32666471			7	-0.0344075	0.00704589	G	A							NA/NA/NA/	NA/NA/NA/		A	G		-3.44E-02	I	Y	1.17E-01	NA
rs9264082	1.05E-06	5.980638579		6	31201514			6	0.0265929	0.005446	T	C							NA/NA/NA/	NA/NA/NA/		C	T		2.66E-02	I	Y	7.79E-01	NA
rs921913	1.05E-06	5.979754766		7	50311099		0.079085	7	-0.0227693	0.00466334	G	A							NA/NA/NA/	NA/NA/NA/		A	G		-2.28E-02	I	Y	3.74E-01	NA
rs9264594	1.05E-06	5.979270055	HLA-C	6	31237048	intron	1.294647	3a	-0.023863	0.00488756	G	A							NA/NA/NA/	NA/NA/NA/		A	G		-2.39E-02	I	Y	6.91E-01	NA
rs35708511	1.05E-06	5.978798293	HLA-C	6	31237162	exon		4	-0.0238621	0.00488758	G	C							NA/NA/NA/	NA/NA/NA/		C	G		-2.39E-02	I	Y	6.91E-01	NA
rs66772001	1.05E-06	5.978595675	HLA-C	6	31237333	intron		4	0.023862	0.00488765	T	A							NA/NA/NA/	NA/NA/NA/		A	T		2.39E-02	I	Y	3.09E-01	NA
rs68094471	1.05E-06	5.978570871	HLA-C	6	31237323	intron		3a	-0.0238618	0.00488763	G	A							NA/NA/NA/	NA/NA/NA/		A	G		-2.39E-02	I	Y	6.91E-01	NA
rs66620546	1.05E-06	5.978269205	HLA-C	6	31237463	intron		3a	-0.0238543	0.00488622	G	C							NA/NA/NA/	NA/NA/NA/		C	G		-2.39E-02	I	Y	6.90E-01	NA
rs56010430	1.05E-06	5.978033802	HLA-C	6	31237405	intron	1.106037	4	-0.0238607	0.00488765	T	C							NA/NA/NA/	711/3650/3892/		C	T		-2.39E-02	I	Y	6.91E-01	NA
rs66459704	1.05E-06	5.977790275	HLA-C	6	31237437	intron	0.941503	4	0.0238602	0.00488765	T	C							NA/NA/NA/	NA/NA/NA/		C	T		2.39E-02	I	Y	3.09E-01	NA
rs7197	1.05E-06	5.977291263	HLA-DRA	6	32412580	exon	0.711596	5	0.0289477	0.00593008	T	C							NA/NA/NA/	22771/9545/1063/		C	T		2.89E-02	I	Y	1.76E-01	NA
rs9264608	1.06E-06	5.976677565	HLA-C	6	31237660	intron	0.757191	5	-0.023858	0.00488772	G	A							NA/NA/NA/	NA/NA/NA/		A	G		-2.39E-02	I	Y	6.91E-01	NA
rs9264609	1.06E-06	5.976517076	HLA-C	6	31237664	intron		5	-0.0238577	0.00488772	T	C							NA/NA/NA/	NA/NA/NA/		C	T		-2.39E-02	I	Y	6.91E-01	NA
rs9264087	1.06E-06	5.973197173		6	31201736			7	0.0265741	0.00544591	T	G							NA/NA/NA/	NA/NA/NA/		G	T		2.66E-02	I	Y	7.79E-01	NA
rs3132972	1.07E-06	5.970689287		6	32230354			6	-0.0230461	0.00472401	G	A							NA/NA/NA/	NA/NA/NA/		A	G		-2.30E-02	I	Y	6.45E-01	NA
rs9264647	1.08E-06	5.968567297	HLA-C	6	31238613	intron	0.351837	5	-0.0238546	0.0048907	G	A							NA/NA/NA/	804/3692/3924/		A	G		-2.39E-02	I	Y	6.90E-01	NA
rs3117100	1.08E-06	5.968405738		6	32352220			6	-0.0295684	0.00606224	G	A							NA/NA/NA/	NA/NA/NA/		A	G		-2.96E-02	I	Y	8.01E-01	NA
rs9264643	1.08E-06	5.968228092	HLA-C	6	31238492	intron		4	0.0238527	0.00489046	C	A							NA/NA/NA/	NA/NA/NA/		A	C		2.39E-02	I	Y	3.10E-01	NA
rs75318474	1.08E-06	5.968203874		5	131457753			6	0.022765	0.00466746	G	A							NA/NA/NA/	NA/NA/NA/		A	G		2.28E-02	I	Y	4.34E-01	NA
rs7751856	1.08E-06	5.967550478		6	32698988		4.175635	7	0.0220631	0.00452384	C	A							NA/NA/NA/	9918/17309/7730/		A	C		2.21E-02	I	Y	4.69E-01	NA
rs13157685	1.09E-06	5.964466204	RAPGEF6	5	130960231	intron		6	0.0224947	0.00461366	T	A							NA/NA/NA/	NA/NA/NA/		A	T		2.25E-02	I	Y	5.86E-01	NA
rs9267953	1.09E-06	5.96435817		6	32212699			5	0.0313591	0.0064318	T	C							NA/NA/NA/	NA/NA/NA/		C	T		3.14E-02	I	Y	1.43E-01	NA
rs10878725	1.09E-06	5.962960156		12	68414710		0.960497	5	0.022329	0.00458032	T	C							NA/NA/NA/	NA/NA/NA/		C	T		2.23E-02	I	Y	5.71E-01	NA
rs9275472	1.09E-06	5.960629511		6	32672494		0.145782	7	0.0257612	0.00528551	G	A							NA/NA/NA/	NA/NA/NA/		A	G		2.58E-02	I	Y	7.55E-01	NA
rs9275471	1.10E-06	5.960534324		6	32672491		0.145783	7	0.025761	0.00528551	G	A							NA/NA/NA/	NA/NA/NA/		A	G		2.58E-02	I	Y	7.55E-01	NA
rs1456895	1.11E-06	5.956170272		7	50312228		0.062467	7	-0.0227165	0.00466276	G	A							NA/NA/NA/	NA/NA/NA/		A	G		-2.27E-02	I	Y	3.74E-01	NA
rs9264640	1.11E-06	5.956076057	HLA-C	6	31238372	intron		3a	-0.0238262	0.00489059	G	C							NA/NA/NA/	NA/NA/NA/		C	G		-2.38E-02	I	Y	6.90E-01	NA
rs7755224	1.11E-06	5.955374016		6	32652317		2.329773	6	-0.0348298	0.00714965	G	A							NA/NA/NA/	1857/510/36/		A	G		-3.48E-02	I	Y	1.30E-01	NA
rs9275242	1.11E-06	5.954196042		6	32660774			6	-0.0221671	0.00455083	T	C							NA/NA/NA/	NA/NA/NA/		C	T		-2.22E-02	I	Y	5.01E-01	NA
rs9266207	1.11E-06	5.953465817	HLA-B	6	31324953	exon		4	-0.0234828	0.00482126	T	C							NA/NA/NA/	0/3889/3485/		C	T		-2.35E-02	I	Y	6.42E-01	NA
rs162894	1.12E-06	5.951476628		5	131611872		0.179142	7	-0.0230985	0.00474324	T	G							NA/NA/NA/	NA/NA/NA/		G	T		-2.31E-02	I	Y	3.44E-01	NA
rs1131156	1.12E-06	5.949786568	HLA-B	6	31324895	exon		4	0.0269468	0.0055343	G	C							NA/NA/NA/	NA/NA/NA/		C	G		2.69E-02	I	Y	5.24E-01	NA
rs2308628	1.13E-06	5.946468282	HLA-C	6	31237991	exon		7	-0.0286875	0.00589363	T	G							NA/NA/NA/	0/3620/3911/		G	T		-2.87E-02	I	Y	5.67E-01	NA
rs9276598	1.14E-06	5.94443056		6	32733987		0.072827	7	0.0220394	0.00452874	G	A							NA/NA/NA/	2033/4210/2172/		A	G		2.20E-02	I	Y	5.05E-01	NA
rs5000633	1.14E-06	5.94412878		6	32663610			7	0.021965	0.00451359	C	A							NA/NA/NA/	NA/NA/NA/		A	C		2.20E-02	I	Y	4.95E-01	NA
rs1130838	1.14E-06	5.941661299	HLA-C	6	31237124	exon		4	0.0237845	0.00488861	T	C							NA/NA/NA/	3912/3533/797/		C	T		2.38E-02	I	Y	3.10E-01	NA
rs2870961	1.15E-06	5.941004906		12	68418042		0.151017	7	0.0222236	0.00456806	T	C							NA/NA/NA/	NA/NA/NA/		C	T		2.22E-02	I	Y	5.67E-01	NA
rs9275292	1.15E-06	5.938046411		6	32663289		0.736132	6	0.0219536	0.00451381	C	A							NA/NA/NA/	NA/NA/NA/		A	C		2.20E-02	I	Y	4.95E-01	NA
rs2524097	1.15E-06	5.937948517		6	31236339			5	0.023797	0.00489288	T	C							NA/NA/NA/	NA/NA/NA/		C	T		2.38E-02	I	Y	3.10E-01	NA
rs9275288	1.16E-06	5.93688065		6	32663203			7	-0.0219514	0.00451385	G	A							NA/NA/NA/	NA/NA/NA/		A	G		-2.20E-02	I	Y	5.05E-01	NA
rs9275295	1.16E-06	5.936850608		6	32663391		0.535371	6	-0.0219525	0.00451409	G	A							NA/NA/NA/	NA/NA/NA/		A	G		-2.20E-02	I	Y	5.05E-01	NA
rs5750328	1.16E-06	5.936674148		22	37284219		0.1014	5	-0.0229875	0.00472699	G	A							NA/NA/NA/	NA/NA/NA/		A	G		-2.30E-02	I	Y	6.26E-01	NA
rs9275376	1.16E-06	5.935467139		6	32668633			3a	-0.0267684	0.0055051	T	G							NA/NA/NA/	NA/NA/NA/		G	T		-2.68E-02	I	Y	2.34E-01	NA
rs2894204	1.17E-06	5.932780311	HLA-C	6	31237061	intron		4	-0.0233545	0.00480422	T	C							NA/NA/NA/	932/2944/3472/		C	T		-2.34E-02	I	Y	6.71E-01	NA
rs10878698	1.17E-06	5.932534848		12	68328689		0.038542	5	-0.0348313	0.00716526	G	A							NA/NA/NA/	551/8500/34373/		A	G		-3.48E-02	I	Y	8.89E-01	NA
rs9276588	1.17E-06	5.932085193		6	32733242			6	0.02204	0.00453412	T	A							NA/NA/NA/	NA/NA/NA/		A	T		2.20E-02	I	Y	5.04E-01	NA
rs33938931	1.18E-06	5.929932565		6	32734312				0.0219987	0.00452653	I	D							NA/NA/NA/	NA/NA/NA/		D	I		2.20E-02	I	Y	5.06E-01	NA
rs72847693	1.18E-06	5.926769359	HLA-DRB1	6	32546978	intron		5	-0.0513506	0.01056919	C	A							NA/NA/NA/	NA/NA/NA/		A	C		-5.14E-02	I	Y	1.07E-01	NA
rs33931933	1.19E-06	5.925999542		6	31325403				0.0235234	0.00484205	I	D							NA/NA/NA/	NA/NA/NA/		D	I		2.35E-02	I	Y	3.25E-01	NA
rs4997406	1.19E-06	5.925618803		6	31193255			6	-0.0275499	0.00567105	T	C							NA/NA/NA/	NA/NA/NA/		C	T		-2.75E-02	I	Y	1.97E-01	NA
rs9275473	1.19E-06	5.924102825		6	32672523			6	-0.0257022	0.00529147	T	C							NA/NA/NA/	NA/NA/NA/		C	T		-2.57E-02	I	Y	2.44E-01	NA
rs9275475	1.19E-06	5.924044483		6	32672556		0.125616	6	-0.0257057	0.00529222	G	A							NA/NA/NA/	NA/NA/NA/		A	G		-2.57E-02	I	Y	2.45E-01	NA
rs9275474	1.19E-06	5.924011669		6	32672529			6	-0.0257056	0.00529222	T	C							NA/NA/NA/	NA/NA/NA/		C	T		-2.57E-02	I	Y	2.45E-01	NA
rs13194943	1.19E-06	5.922861114		6	32720179		0.006592	6	-0.0220902	0.00454838	C	A							NA/NA/NA/	NA/NA/NA/		A	C		-2.21E-02	I	Y	4.90E-01	NA
rs28895252	1.20E-06	5.920561872		6	32444709			7	-0.0265577	0.00546936	G	A							NA/NA/NA/	NA/NA/NA/		A	G		-2.66E-02	I	Y	4.49E-01	NA
rs2308525	1.20E-06	5.920402754	HLA-C	6	31239827	exon		2b	-0.0235156	0.00484298	T	C							NA/NA/NA/	0/2/7954/		C	T		-2.35E-02	I	Y	6.81E-01	NA
rs34492195	1.20E-06	5.91930859		6	32670833			6	0.0340543	0.00701412	G	A							NA/NA/NA/	NA/NA/NA/		A	G		3.41E-02	I	Y	8.83E-01	NA
rs9264636	1.21E-06	5.918620283	HLA-C	6	31238297	intron	0.754075	4	-0.0237387	0.00488974	T	C							NA/NA/NA/	NA/NA/NA/		C	T		-2.37E-02	I	Y	6.90E-01	NA
rs11948761	1.21E-06	5.916404225		5	130370970			7	0.0251738	0.00518644	T	A							NA/NA/NA/	NA/NA/NA/		A	T		2.52E-02	I	Y	3.34E-01	NA
rs1131096	1.22E-06	5.915041425	HLA-C	6	31238259	exon		5	-0.0237284	0.00488927	T	G							NA/NA/NA/	NA/NA/NA/		G	T		-2.37E-02	I	Y	6.90E-01	NA
rs111944102	1.23E-06	5.91106342		6	32677818			7	0.0339684	0.00700186	T	A							NA/NA/NA/	NA/NA/NA/		A	T		3.40E-02	I	Y	8.82E-01	NA
rs111848638	1.23E-06	5.909456275		6	32666630			7	-0.0342817	0.0070675	T	A							NA/NA/NA/	NA/NA/NA/		A	T		-3.43E-02	I	Y	1.16E-01	NA
rs113984677	1.23E-06	5.909361092		6	32666636			6	0.0342813	0.00706749	G	A							NA/NA/NA/	NA/NA/NA/		A	G		3.43E-02	I	Y	8.84E-01	NA
rs1026423	1.23E-06	5.908786915		7	50319618			7	-0.022591	0.00465764	T	A							NA/NA/NA/	NA/NA/NA/		A	T		-2.26E-02	I	Y	3.78E-01	NA
rs9264606	1.24E-06	5.907974502	HLA-C	6	31237592	intron	0.760269	5	-0.0237503	0.00489704	C	A							NA/NA/NA/	NA/NA/NA/		A	C		-2.38E-02	I	Y	6.88E-01	NA
rs201935471	1.24E-06	5.907160099			0				0.0230043	0.00474359	I	D							NA/NA/NA/	NA/NA/NA/		D	I		2.30E-02	I	Y	6.57E-01	NA
rs2395522	1.25E-06	5.902652439		6	32664722		0.652348	6	-0.0218806	0.0045138	T	A							NA/NA/NA/	NA/NA/NA/		A	T		-2.19E-02	I	Y	5.05E-01	NA
rs9275489	1.25E-06	5.902080124		6	32673272			7	-0.0267898	0.00552683	T	C							NA/NA/NA/	NA/NA/NA/		C	T		-2.68E-02	I	Y	2.33E-01	NA
rs9275488	1.25E-06	5.902055861		6	32673269			6	0.0267898	0.00552683	G	A							NA/NA/NA/	NA/NA/NA/		A	G		2.68E-02	I	Y	7.67E-01	NA
rs11347983	1.25E-06	5.9019311	IRF1	5	131818828	exon			-0.0220027	0.0045393	I	D							NA/NA/NA/	NA/NA/NA/		D	I		-2.20E-02	I	Y	4.37E-01	NA
rs10947332	1.25E-06	5.901789054		6	32677440		0.077305	6	0.0339302	0.00700009	G	A							NA/NA/NA/	440/6924/25990/		A	G		3.39E-02	I	Y	8.82E-01	NA
rs79685911	1.26E-06	5.898778933		6	32679053			7	0.0339229	0.00700057	T	A							NA/NA/NA/	NA/NA/NA/		A	T		3.39E-02	I	Y	8.82E-01	NA
rs17212553	1.26E-06	5.898613843		6	32665687			7	-0.0339054	0.00699708	T	G							NA/NA/NA/	NA/NA/NA/		G	T		-3.39E-02	I	Y	1.19E-01	NA
rs3819287	1.26E-06	5.898496942	HLA-C	6	31237563	intron		5	-0.0237254	0.00489629	T	C							NA/NA/NA/	NA/NA/NA/		C	T		-2.37E-02	I	Y	6.89E-01	NA
rs9276597	1.27E-06	5.896531533		6	32733944			6	-0.0221088	0.00456349	G	A							NA/NA/NA/	NA/NA/NA/		A	G		-2.21E-02	I	Y	4.93E-01	NA
rs17850863	1.27E-06	5.894578386	HLA-DQB2	6	32726838	exon		5	-0.0264548	0.00546157	T	C							NA/NA/NA/	NA/NA/NA/		C	T		-2.65E-02	I	Y	6.57E-01	NA
rs1050180	1.28E-06	5.894428507	HLA-C	6	31237833	exon		5	0.02368	0.00488879	T	C							NA/NA/NA/	NA/NA/NA/		C	T		2.37E-02	I	Y	3.10E-01	NA
rs36160077	1.28E-06	5.894425102		6	32666483			7	-0.033944	0.00700782	T	C							NA/NA/NA/	NA/NA/NA/		C	T		-3.39E-02	I	Y	1.18E-01	NA
rs4448132	1.28E-06	5.893292474	HLA-DRB1	6	32548122	intron		5	-0.0512356	0.01057881	G	C							NA/NA/NA/	NA/NA/NA/		C	G		-5.12E-02	I	Y	1.07E-01	NA
rs113147629	1.28E-06	5.8932653		6	32566947			6	-0.0385129	0.00795193	T	C							NA/NA/NA/	NA/NA/NA/		C	T		-3.85E-02	I	Y	1.14E-01	NA
rs72112772	1.28E-06	5.892915587		6	32666527				0.0339485	0.00700973	I	D							NA/NA/NA/	NA/NA/NA/		D	I		3.39E-02	I	Y	8.83E-01	NA
rs9275285	1.28E-06	5.891610894		6	32663080			6	-0.021882	0.00451878	G	A							NA/NA/NA/	NA/NA/NA/		A	G		-2.19E-02	I	Y	5.04E-01	NA
rs9275284	1.28E-06	5.891323373		6	32663073			7	-0.0218802	0.00451855	T	C							NA/NA/NA/	NA/NA/NA/		C	T		-2.19E-02	I	Y	5.05E-01	NA
rs66490218	1.29E-06	5.889976251		6	32668105			7	0.0339206	0.00700592	G	A							NA/NA/NA/	NA/NA/NA/		A	G		3.39E-02	I	Y	8.82E-01	NA
rs9264629	1.29E-06	5.889608966	HLA-C	6	31237975	intron		5	0.0282407	0.00583296	T	C							NA/NA/NA/	NA/NA/NA/		C	T		2.82E-02	I	Y	4.14E-01	NA
rs9276587	1.30E-06	5.887137045		6	32733236			6	0.0219836	0.0045417	T	A							NA/NA/NA/	NA/NA/NA/		A	T		2.20E-02	I	Y	5.05E-01	NA
rs6926737	1.30E-06	5.886675122		6	32375745		1.281708	6	0.0217693	0.00449761	G	A							NA/NA/NA/	9186/16448/7728/		A	G		2.18E-02	I	Y	4.77E-01	NA
rs9275260	1.31E-06	5.882089337		6	32661575			6	-0.0218891	0.00452433	T	C							NA/NA/NA/	NA/NA/NA/		C	T		-2.19E-02	I	Y	5.04E-01	NA
rs17212525	1.31E-06	5.881798124		6	32665539			6	0.0340462	0.00703732	T	C							NA/NA/NA/	NA/NA/NA/		C	T		3.40E-02	I	Y	8.83E-01	NA
rs9275259	1.31E-06	5.881672433		6	32661572			7	0.0218883	0.00452433	C	A							NA/NA/NA/	NA/NA/NA/		A	C		2.19E-02	I	Y	4.96E-01	NA
rs10748093	1.32E-06	5.88088934		12	68418249		0.157833	7	-0.0220828	0.00456488	G	A							NA/NA/NA/	13824/21549/8050/		A	G		-2.21E-02	I	Y	4.33E-01	NA
rs2070729	1.32E-06	5.880684713	IRF1	5	131819921	intron	0.001929	1f	0.0219492	0.00453735	C	A							NA/NA/NA/	8341/21307/13791/		A	C		2.19E-02	I	Y	5.63E-01	NA
rs4959030	1.32E-06	5.880668215		6	32591751			4	-0.0384769	0.00795389	G	A							NA/NA/NA/	NA/NA/NA/		A	G		-3.85E-02	I	Y	8.63E-01	NA
rs74615740	1.32E-06	5.880157088		6	31321559			3a	0.0297256	0.0061452	C	A							NA/NA/NA/	NA/NA/NA/		A	C		2.97E-02	I	Y	8.28E-01	NA
rs72847183	1.32E-06	5.879514911		6	32669113			6	0.0338691	0.00700223	T	C							NA/NA/NA/	NA/NA/NA/		C	T		3.39E-02	I	Y	8.82E-01	NA
rs75256987	1.32E-06	5.878610887		6	31321563			3a	-0.0297203	0.006145	C	A							NA/NA/NA/	NA/NA/NA/		A	C		-2.97E-02	I	Y	1.72E-01	NA
rs9266231	1.33E-06	5.875254567		6	31325380			5	-0.0233319	0.00482567	T	C							NA/NA/NA/	4572/18866/19883/		C	T		-2.33E-02	I	Y	6.77E-01	NA
rs3997999	1.33E-06	5.875189399		6	31327205			6	-0.0317763	0.00657224	C	A							NA/NA/NA/	NA/NA/NA/		A	C		-3.18E-02	I	Y	1.47E-01	NA
rs2390353	1.33E-06	5.874941849		4	123602097			7	0.0255466	0.00528387	T	C							NA/NA/NA/	NA/NA/NA/		C	T		2.55E-02	I	Y	7.57E-01	NA
rs9266232	1.33E-06	5.874928824		6	31325424			5	-0.0233312	0.00482568	T	G							NA/NA/NA/	264/1023/1069/		G	T		-2.33E-02	I	Y	6.77E-01	NA
rs10484561	1.33E-06	5.874879983		6	32665420		3.145738	6	0.0338598	0.00700337	T	G							NA/NA/NA/	570/9007/33727/		G	T		3.39E-02	I	Y	8.82E-01	NA
rs143972724	1.33E-06	5.874622847		6	32662993				0.034003	0.00703315	I	D							NA/NA/NA/	NA/NA/NA/		D	I		3.40E-02	I	Y	8.83E-01	NA
rs17212574	1.34E-06	5.874398385		6	32665750			7	-0.0338642	0.0070046	T	C							NA/NA/NA/	NA/NA/NA/		C	T		-3.39E-02	I	Y	1.18E-01	NA
rs17206224	1.34E-06	5.874365864		6	32665753			7	-0.0338641	0.0070046	T	C							NA/NA/NA/	NA/NA/NA/		C	T		-3.39E-02	I	Y	1.18E-01	NA
rs17212504	1.34E-06	5.873969301		6	32665369			7	-0.0338569	0.00700338	G	A							NA/NA/NA/	NA/NA/NA/		A	G		-3.39E-02	I	Y	1.18E-01	NA
rs4248168	1.34E-06	5.871704147		6	32659743		1.659905	1f	0.0218302	0.00451659	G	C							NA/NA/NA/	NA/NA/NA/		C	G		2.18E-02	I	Y	4.94E-01	NA
rs35472821	1.35E-06	5.871219598		6	32674529			7	0.033858	0.00700544	G	C							NA/NA/NA/	NA/NA/NA/		C	G		3.39E-02	I	Y	8.82E-01	NA
rs35332745	1.35E-06	5.870719465		6	32674225			6	0.0338576	0.00700568	T	C							NA/NA/NA/	NA/NA/NA/		C	T		3.39E-02	I	Y	8.82E-01	NA
rs9275245	1.35E-06	5.870210244		6	32660943			6	-0.0218293	0.00451706	G	A							NA/NA/NA/	7970/16191/8573/		A	G		-2.18E-02	I	Y	5.05E-01	NA
rs11177005	1.35E-06	5.870174815		12	68409380		0.550628	7	0.0314753	0.00651308	T	C							NA/NA/NA/	NA/NA/NA/		C	T		3.15E-02	I	Y	1.39E-01	NA
rs79870097	1.35E-06	5.870055663		6	32661995			7	0.0340983	0.00705592	T	C							NA/NA/NA/	NA/NA/NA/		C	T		3.41E-02	I	Y	8.83E-01	NA
rs35169534	1.35E-06	5.869711272		6	32663791			6	-0.0338448	0.0070037	G	A							NA/NA/NA/	NA/NA/NA/		A	G		-3.38E-02	I	Y	1.18E-01	NA
rs35473146	1.35E-06	5.869688751		6	32663713			7	-0.0338448	0.00700371	G	A							NA/NA/NA/	NA/NA/NA/		A	G		-3.38E-02	I	Y	1.18E-01	NA
rs9275224	1.35E-06	5.868907683		6	32659878		2.880735	1d	-0.0218154	0.00451473	G	A							NA/NA/NA/	10644/21634/11131/		A	G		-2.18E-02	I	Y	5.05E-01	NA
[truncated: 8,001 more rows]
