# Supplementary material for: GWAS of self-reported mosquito bite size, itch intensity and attractiveness to mosquitoes implicates immune-related predisposition loci
Source: Hum Mol Genet. 2017 Feb 11;26(7):1391–406. doi: 10.1093/hmg/ddx036 (PMC5390679; doi:10.1093/hmg/ddx036)
Supplement: Supplementary Data [file ddx036_Supp.zip › Itch intensity_bite size adjusted, males only.csv]

Probe ID	p-value	-log 10 p-value	RS Gene	Chromosome	Position	Exon/Intron	Recombination Rate	Regulome Score	Beta	Standard Error	Effect Allele	Other Allele	DIRECTION_OF_EFFECT	HWE_CONTROLS	ODDS_RATIO	HWE_CASES	HWE_TOTAL_STUDIES	MAF	GENOTYPE_COUNTS_CASES	GENOTYPE_COUNTS_CONTROLS	TOTAL_NUMBER_GENOTYPED	ALLELE1	ALLELE2	GOOD_CLUSTERING	EFFECT	GENOTYPED_IMPUTED	RSQ	dose.b.0	dose.b.1	HETISQ	HETPVAL	CI95LOW	CI95HIGH	IMPUTATION_COUNTS_CONTROLS	IMPUTATION_COUNTS_CASES	EAF
rs11741255	6.41E-13	12.19332087	C5orf56	5	131811182	intron	7.382394	5	-0.0325161	0.00452052	G	A							NA/NA/NA/	NA/NA/NA/		A	G		-3.25E-02	I	Y	5.88E-01	NA
rs2248116	6.74E-13	12.17138006	C5orf56	5	131804347	intron	0.039534	7	0.0323074	0.00449582	C	A							NA/NA/NA/	NA/NA/NA/		A	C		3.23E-02	I	Y	4.14E-01	NA
rs72797306	7.66E-13	12.11593341	C5orf56	5	131800750	intron		4	-0.0320063	0.00446479	G	C							NA/NA/NA/	NA/NA/NA/		C	G		-3.20E-02	I	Y	5.85E-01	NA
rs2522052	7.96E-13	12.09922663	C5orf56	5	131798487	intron	0.071296	7	-0.0319672	0.00446262	T	C							NA/NA/NA/	NA/NA/NA/		C	T		-3.20E-02	I	Y	5.84E-01	NA
rs2706396	8.01E-13	12.09629267	C5orf56	5	131796809	intron		4	-0.0319596	0.00446214	C	A							NA/NA/NA/	NA/NA/NA/		A	C		-3.20E-02	I	Y	5.84E-01	NA
rs2706336	8.12E-13	12.09043434	C5orf56	5	131799961	intron	0.010028	4	0.0319685	0.00446453	T	C							NA/NA/NA/	NA/NA/NA/		C	T		3.20E-02	I	Y	4.15E-01	NA
rs2522057	8.26E-13	12.08307464	C5orf56	5	131801947	intron	0.425485	1f	0.0319719	0.00446646	G	C							NA/NA/NA/	NA/NA/NA/		C	G		3.20E-02	I	Y	4.15E-01	NA
rs4705950	9.93E-13	12.00300833	C5orf56	5	131793286	intron	0.197496	4	0.0318407	0.00446394	T	C							NA/NA/NA/	NA/NA/NA/		C	T		3.18E-02	I	Y	4.16E-01	NA
rs72797303	1.09E-12	11.96384238	C5orf56	5	131796163	intron		3a	-0.031931	0.00448441	T	C							NA/NA/NA/	NA/NA/NA/		C	T		-3.19E-02	I	Y	5.87E-01	NA
rs146604341	1.48E-12	11.82914007	C5orf56	5	131786450	intron			0.0315874	0.00446305	I	D							NA/NA/NA/	NA/NA/NA/		D	I		3.16E-02	I	Y	4.16E-01	NA
rs11951091	1.52E-12	11.8181307	C5orf56	5	131786595	intron	4.99378	5	-0.0315566	0.00446092	G	A							NA/NA/NA/	NA/NA/NA/		A	G		-3.16E-02	I	Y	5.84E-01	NA
rs12515180	1.79E-12	11.74771265	C5orf56	5	131785684	intron	1.582005	6	0.0314456	0.00445944	T	C							NA/NA/NA/	NA/NA/NA/		C	T		3.14E-02	I	Y	4.16E-01	NA
rs12521868	1.97E-12	11.70511952	C5orf56	5	131784393	intron	2.056066	6	0.0313693	0.00445726	T	G							NA/NA/NA/	14090/20216/7139/		G	T		3.14E-02	I	Y	4.16E-01	NA
rs2631360	2.03E-12	11.69259811	SLC22A5	5	131707429	intron		1f	0.0309355	0.00439814	G	A							NA/NA/NA/	NA/NA/NA/		A	G		3.09E-02	I	Y	4.75E-01	NA
rs200838	2.06E-12	11.6851157	SLC22A5	5	131710399	intron		7	-0.0309243	0.00439805	C	A							NA/NA/NA/	NA/NA/NA/		A	C		-3.09E-02	I	Y	5.25E-01	NA
rs147386065	3.14E-12	11.50367242	C5orf56	5	131766763	intron			-0.0310676	0.00445554	I	D							NA/NA/NA/	NA/NA/NA/		D	I		-3.11E-02	I	Y	5.80E-01	NA
rs11242109	3.40E-12	11.46878302	SLC22A4	5	131677047	intron		7	0.030615	0.00439777	T	G							NA/NA/NA/	NA/NA/NA/		G	T		3.06E-02	I	Y	4.73E-01	NA
rs17622378	3.51E-12	11.45513235	C5orf56	5	131778452	intron	0.317435	6	0.031031	0.00446037	G	A							NA/NA/NA/	NA/NA/NA/		A	G		3.10E-02	I	Y	4.16E-01	NA
rs12521097	3.66E-12	11.43660317		5	131575338		0.772525	7	-0.0305323	0.00439249	G	A							NA/NA/NA/	7148/16347/9419/		A	G		-3.05E-02	I	Y	5.35E-01	NA
rs10060615	4.13E-12	11.38355495	SLC22A5	5	131708877	intron		7	-0.0304993	0.00439866	T	C							NA/NA/NA/	NA/NA/NA/		C	T		-3.05E-02	I	Y	5.34E-01	NA
rs2188962	4.40E-12	11.35621975	C5orf56	5	131770805	intron	0.117813	2a	0.0308265	0.00445157	T	C							NA/NA/NA/	13962/20241/7242/		C	T		3.08E-02	I	Y	4.19E-01	NA
rs10075801	4.48E-12	11.34890912	SLC22A4	5	131677642	intron		6	0.0304474	0.00439834	G	A							NA/NA/NA/	NA/NA/NA/		A	G		3.04E-02	I	Y	4.65E-01	NA
rs2631367	4.58E-12	11.33938019	SLC22A5	5	131705458	exon		4	-0.0304244	0.00439701	G	C							NA/NA/NA/	9143/20658/10926/		C	G		-3.04E-02	I	Y	5.27E-01	NA
rs6866614	4.59E-12	11.33813433	C5orf56	5	131787137	intron	1.31749	5	-0.0310328	0.00448519	G	A							NA/NA/NA/	NA/NA/NA/		A	G		-3.10E-02	I	Y	5.84E-01	NA
rs17622208	4.68E-12	11.33016915	SLC22A5	5	131717050	intron	0.140814	6	-0.0303914	0.00439415	G	A							NA/NA/NA/	9166/20667/11612/		A	G		-3.04E-02	I	Y	5.30E-01	NA
rs7705189	5.18E-12	11.28529731		5	131623358		7.15258	6	0.0305879	0.00443196	G	A							NA/NA/NA/	NA/NA/NA/		A	G		3.06E-02	I	Y	4.61E-01	NA
rs72795121	6.02E-12	11.22067918	SLC22A4	5	131638324	intron		5	-0.0303543	0.00441166	T	A							NA/NA/NA/	NA/NA/NA/		A	T		-3.04E-02	I	Y	5.36E-01	NA
rs11950562	6.47E-12	11.18930923	SLC22A4	5	131652529	intron	0.028908	6	0.0302465	0.00440258	C	A							NA/NA/NA/	NA/NA/NA/		A	C		3.02E-02	I	Y	4.69E-01	NA
rs4705927	8.08E-12	11.0926053		5	131578608			7	0.0302011	0.00441645	G	C							NA/NA/NA/	NA/NA/NA/		C	G		3.02E-02	I	Y	5.49E-01	NA
rs2706403	8.59E-12	11.06622024	C5orf56	5	131799012	intron		7	-0.0306158	0.00448281	G	A							NA/NA/NA/	NA/NA/NA/		A	G		-3.06E-02	I	Y	5.72E-01	NA
rs10058074	9.07E-12	11.04222755	LOC553103	5	131686146	intron	0.306398	6	-0.0300004	0.00439781	G	A							NA/NA/NA/	7104/16413/9375/		A	G		-3.00E-02	I	Y	5.35E-01	NA
rs55722650	9.12E-12	11.0399385	PDLIM4	5	131607300	intron		4	0.0305404	0.00447747	T	C							NA/NA/NA/	NA/NA/NA/		C	T		3.05E-02	I	Y	4.07E-01	NA
rs1050152	9.49E-12	11.02268574	SLC22A4	5	131676320	exon		6	0.0303424	0.00445217	T	C							NA/NA/NA/	13833/20316/7296/		C	T		3.03E-02	I	Y	4.21E-01	NA
rs4705938	1.01E-11	10.99661272	LOC553103	5	131694077	intron	0.00298	1f	-0.0299132	0.00439478	T	C							NA/NA/NA/	NA/NA/NA/		C	T		-2.99E-02	I	Y	5.31E-01	NA
rs35260072	1.02E-11	10.99296953	SLC22A4	5	131630852	intron		4	0.0305651	0.00449135	C	A							NA/NA/NA/	NA/NA/NA/		A	C		3.06E-02	I	Y	4.20E-01	NA
rs11949055	1.08E-11	10.96598552		5	131576737			7	-0.0299302	0.00440385	T	C							NA/NA/NA/	NA/NA/NA/		C	T		-2.99E-02	I	Y	5.48E-01	NA
rs56399423	1.09E-11	10.96385437	SLC22A4	5	131672657	intron		7	-0.0302628	0.00445325	T	C							NA/NA/NA/	NA/NA/NA/		C	T		-3.03E-02	I	Y	5.79E-01	NA
rs3844312	1.10E-11	10.95803916		5	131582356		0.0188	5	0.0299207	0.00440415	T	C							NA/NA/NA/	5450/2064/1918/		C	T		2.99E-02	I	Y	4.52E-01	NA
rs6863213	1.11E-11	10.9534112		5	131575932			6	0.0299117	0.00440383	T	C							NA/NA/NA/	NA/NA/NA/		C	T		2.99E-02	I	Y	4.52E-01	NA
rs4705928	1.16E-11	10.93662535		5	131578637			7	0.0298826	0.00440316	T	C							NA/NA/NA/	NA/NA/NA/		C	T		2.99E-02	I	Y	4.52E-01	NA
rs4594848	1.16E-11	10.93457342		5	131586598		0.612783	1f	-0.0298817	0.00440347	C	A							NA/NA/NA/	7126/17183/10456/		A	C		-2.99E-02	I	Y	5.48E-01	NA
rs6890009	1.19E-11	10.92442384		5	131580033		0.019139	6	-0.0299298	0.00441276	C	A							NA/NA/NA/	NA/NA/NA/		A	C		-2.99E-02	I	Y	4.45E-01	NA
rs6871350	1.21E-11	10.91860948		5	131580220		0.018894	6	-0.0299216	0.00441281	T	C							NA/NA/NA/	NA/NA/NA/		C	T		-2.99E-02	I	Y	4.45E-01	NA
rs2089855	1.23E-11	10.91063898		5	131573529		1.03807	1f	0.0298491	0.00440385	G	A							NA/NA/NA/	12500/20454/8480/		A	G		2.98E-02	I	Y	4.52E-01	NA
rs2171247	1.25E-11	10.9027913		5	131580234			7	0.0299016	0.00441329	T	G							NA/NA/NA/	NA/NA/NA/		G	T		2.99E-02	I	Y	5.55E-01	NA
rs6149247	1.25E-11	10.90259344		5	131582372				-0.0299001	0.00441311	I	D							NA/NA/NA/	NA/NA/NA/		D	I		-2.99E-02	I	Y	4.45E-01	NA
rs28472559	1.26E-11	10.89871014		5	131581611			6	-0.0298928	0.00441288	G	A							NA/NA/NA/	NA/NA/NA/		A	G		-2.99E-02	I	Y	4.45E-01	NA
rs2136187	1.29E-11	10.8905227		5	131577894		0.019593	6	-0.0298803	0.00441281	T	C							NA/NA/NA/	12817/20401/8220/		C	T		-2.99E-02	I	Y	4.45E-01	NA
rs2136186	1.29E-11	10.8901988		5	131578265			7	-0.02988	0.00441283	G	A							NA/NA/NA/	NA/NA/NA/		A	G		-2.99E-02	I	Y	4.45E-01	NA
rs162908	1.30E-11	10.88670523		5	131578955			7	-0.0298757	0.00441296	T	A							NA/NA/NA/	NA/NA/NA/		A	T		-2.99E-02	I	Y	4.45E-01	NA
rs2136188	1.30E-11	10.88642094		5	131577514		0.124955	6	0.0298759	0.00441305	T	C							NA/NA/NA/	NA/NA/NA/		C	T		2.99E-02	I	Y	5.55E-01	NA
rs1588263	1.33E-11	10.87745648		5	131577158			6	-0.0298652	0.00441342	T	C							NA/NA/NA/	NA/NA/NA/		C	T		-2.99E-02	I	Y	4.45E-01	NA
rs11952099	1.35E-11	10.86825947		5	131576772			7	0.0298534	0.00441368	G	A							NA/NA/NA/	NA/NA/NA/		A	G		2.99E-02	I	Y	5.55E-01	NA
rs7736284	1.37E-11	10.8641616		5	131588151		0.823954	7	-0.0298737	0.00441757	T	C							NA/NA/NA/	NA/NA/NA/		C	T		-2.99E-02	I	Y	4.45E-01	NA
rs4705930	1.40E-11	10.85461711		5	131587686			6	-0.0298484	0.00441591	G	C							NA/NA/NA/	NA/NA/NA/		C	G		-2.98E-02	I	Y	4.45E-01	NA
rs4705929	1.41E-11	10.84983018		5	131584178			6	0.0298211	0.00441291	T	G							NA/NA/NA/	NA/NA/NA/		G	T		2.98E-02	I	Y	5.55E-01	NA
rs112300250	1.43E-11	10.84570691		5	131583292			6	-0.0298161	0.00441308	G	A							NA/NA/NA/	NA/NA/NA/		A	G		-2.98E-02	I	Y	4.45E-01	NA
rs6867282	1.47E-11	10.83381567		5	131583120			6	-0.0297988	0.00441311	G	C							NA/NA/NA/	NA/NA/NA/		C	G		-2.98E-02	I	Y	4.45E-01	NA
rs17516457	1.50E-11	10.82254719		5	131590387		0.052014	4	-0.0303058	0.00449071	T	C							NA/NA/NA/	NA/NA/NA/		C	T		-3.03E-02	I	Y	5.97E-01	NA
rs334902	1.54E-11	10.81252722		5	131586559		0.474469	5	0.0297622	0.00441234	G	C							NA/NA/NA/	NA/NA/NA/		C	G		2.98E-02	I	Y	5.55E-01	NA
rs7701414	1.54E-11	10.81174667		5	131585958		0.120394	1f	0.0297014	0.00440349	G	A							NA/NA/NA/	NA/NA/NA/		A	G		2.97E-02	I	Y	4.52E-01	NA
rs4330455	1.55E-11	10.8086552		5	131586349		0.327889	5	-0.0297532	0.00441186	T	C							NA/NA/NA/	NA/NA/NA/		C	T		-2.98E-02	I	Y	4.45E-01	NA
rs6863548	1.57E-11	10.8039427		5	131575920			6	-0.0297411	0.0044111	G	A							NA/NA/NA/	NA/NA/NA/		A	G		-2.97E-02	I	Y	4.47E-01	NA
rs3763112	1.63E-11	10.78767387		5	131586480		0.383955	5	0.0297193	0.00441142	G	A							NA/NA/NA/	8239/20400/12806/		A	G		2.97E-02	I	Y	5.55E-01	NA
rs10058655	2.68E-11	10.57150237		5	131570896		0.56864	5	0.0293865	0.00440968	T	A							NA/NA/NA/	NA/NA/NA/		A	T		2.94E-02	I	Y	4.51E-01	NA
rs10479000	2.79E-11	10.55443627	PDLIM4	5	131607402	intron		5	-0.0293162	0.00440293	T	C							NA/NA/NA/	NA/NA/NA/		C	T		-2.93E-02	I	Y	5.43E-01	NA
rs4705931	3.12E-11	10.50544609		5	131588345		1.507052	5	-0.029354	0.00441965	T	C							NA/NA/NA/	NA/NA/NA/		C	T		-2.94E-02	I	Y	4.45E-01	NA
rs13357280	3.43E-11	10.46519743	PDLIM4	5	131600187	intron		5	0.0291754	0.00440182	G	A							NA/NA/NA/	NA/NA/NA/		A	G		2.92E-02	I	Y	4.56E-01	NA
rs7735891	3.98E-11	10.39987584	PDLIM4	5	131597005	intron		4	0.0290827	0.00440262	T	C							NA/NA/NA/	NA/NA/NA/		C	T		2.91E-02	I	Y	4.56E-01	NA
rs2522051	4.20E-11	10.37687688	C5orf56	5	131797578	intron	0.021674	6	0.0290499	0.0044029	T	C							NA/NA/NA/	6877/16432/9628/		C	T		2.90E-02	I	Y	5.42E-01	NA
rs7720230	4.36E-11	10.36074666		5	131592405			1f	-0.0290331	0.00440404	T	G							NA/NA/NA/	6800/16317/9823/		G	T		-2.90E-02	I	Y	5.47E-01	NA
rs112537099	4.38E-11	10.35900407		5	131591725			5	0.0290316	0.0044042	G	C							NA/NA/NA/	NA/NA/NA/		C	G		2.90E-02	I	Y	4.53E-01	NA
rs72793283	5.30E-11	10.27598233		5	131566941			6	-0.028953	0.00441132	G	A							NA/NA/NA/	NA/NA/NA/		A	G		-2.90E-02	I	Y	5.49E-01	NA
rs11955347	5.83E-11	10.23436869		5	131567924		0.069426	6	-0.0288701	0.0044083	G	A							NA/NA/NA/	6729/16299/9910/		A	G		-2.89E-02	I	Y	5.49E-01	NA
rs72793280	7.51E-11	10.12444797	P4HA2	5	131562900	exon		5	0.0288436	0.00442992	T	C							NA/NA/NA/	NA/NA/NA/		C	T		2.88E-02	I	Y	4.50E-01	NA
rs6860806	7.76E-11	10.1103818	SLC22A4	5	131640536	intron		7	0.0287566	0.00441987	G	A							NA/NA/NA/	NA/NA/NA/		A	G		2.88E-02	I	Y	5.48E-01	NA
rs113823725	7.90E-11	10.1022943	P4HA2	5	131563501	exon		4	0.0287968	0.00442795	G	C							NA/NA/NA/	NA/NA/NA/		C	G		2.88E-02	I	Y	4.50E-01	NA
rs111547866	9.14E-11	10.03925579		5	131564501			5	0.0287586	0.004437	T	C							NA/NA/NA/	NA/NA/NA/		C	T		2.88E-02	I	Y	4.48E-01	NA
rs35388762	9.35E-11	10.0291164		5	131565961				-0.0287182	0.00443317	I	D							NA/NA/NA/	NA/NA/NA/		D	I		-2.87E-02	I	Y	5.52E-01	NA
rs199834894	9.61E-11	10.01712525			0				-0.028714	0.00443539	I	D							NA/NA/NA/	NA/NA/NA/		D	I		-2.87E-02	I	Y	5.52E-01	NA
rs112688207	1.01E-10	9.996685981		5	131564636			7	0.0286901	0.00443658	T	C							NA/NA/NA/	NA/NA/NA/		C	T		2.87E-02	I	Y	4.47E-01	NA
rs4705926	1.22E-10	9.914752247	P4HA2	5	131561758	intron		5	0.0285081	0.00442801	T	C							NA/NA/NA/	NA/NA/NA/		C	T		2.85E-02	I	Y	4.53E-01	NA
rs72793278	1.23E-10	9.911459939	P4HA2	5	131561372	intron		4	-0.0285355	0.00443306	C	A							NA/NA/NA/	NA/NA/NA/		A	C		-2.85E-02	I	Y	5.47E-01	NA
rs274555	1.55E-10	9.81008879	SLC22A5	5	131722951	intron	0.596965	1f	-0.0287181	0.00448622	T	C							NA/NA/NA/	NA/NA/NA/		C	T		-2.87E-02	I	Y	4.15E-01	NA
rs3864277	1.77E-10	9.75180351		5	131420249		0.154638	6	-0.0284093	0.00445226	G	A							NA/NA/NA/	6105/16939/11734/		A	G		-2.84E-02	I	Y	5.80E-01	NA
rs11739135	1.81E-10	9.742436612		5	131733397		0.076606	1f	-0.0285513	0.00447683	G	C							NA/NA/NA/	6745/20020/14676/		C	G		-2.86E-02	I	Y	5.96E-01	NA
rs12517950	2.01E-10	9.696927118		5	131731326			6	0.0284823	0.00447731	G	A							NA/NA/NA/	NA/NA/NA/		A	G		2.85E-02	I	Y	4.04E-01	NA
rs17622656	2.03E-10	9.693422728	IRF1	5	131820997	intron	0.001929	1f	-0.0289488	0.00455152	G	A							NA/NA/NA/	4519/15416/13003/		A	G		-2.89E-02	I	Y	6.29E-01	NA
rs11746555	2.05E-10	9.688750637	SLC22A5	5	131727033	intron	0.272559	7	-0.0284735	0.00447796	G	A							NA/NA/NA/	5361/15967/11616/		A	G		-2.85E-02	I	Y	5.96E-01	NA
rs3214098	2.10E-10	9.678324948	P4HA2	5	131553428	intron			0.0283146	0.00445555	I	D							NA/NA/NA/	NA/NA/NA/		D	I		2.83E-02	I	Y	4.50E-01	NA
rs2301579	2.20E-10	9.657287228	P4HA2	5	131553340	intron		6	-0.028236	0.0044484	C	A							NA/NA/NA/	NA/NA/NA/		A	C		-2.82E-02	I	Y	5.50E-01	NA
rs11748193	2.27E-10	9.643335606	SLC22A5	5	131725329	intron	0.238026	1f	-0.0284067	0.0044788	T	A							NA/NA/NA/	NA/NA/NA/		A	T		-2.84E-02	I	Y	5.96E-01	NA
rs112824150	2.30E-10	9.637881475		5	131623683				0.0293507	0.00462904	I	D							NA/NA/NA/	NA/NA/NA/		D	I		2.94E-02	I	Y	6.49E-01	NA
rs6596070	2.35E-10	9.628411297	P4HA2	5	131556174	intron		5	-0.0282765	0.004462	T	C							NA/NA/NA/	NA/NA/NA/		C	T		-2.83E-02	I	Y	5.49E-01	NA
rs7733502	2.37E-10	9.625469772	P4HA2	5	131556203	intron		5	0.0282765	0.00446273	C	A							NA/NA/NA/	NA/NA/NA/		A	C		2.83E-02	I	Y	4.55E-01	NA
rs7721882	2.41E-10	9.617626298		5	131418948			5	0.0281905	0.00445111	G	A							NA/NA/NA/	NA/NA/NA/		A	G		2.82E-02	I	Y	4.21E-01	NA
rs6898270	2.42E-10	9.616367722		5	131421190		0.140651	5	0.0281953	0.00445219	T	C							NA/NA/NA/	NA/NA/NA/		C	T		2.82E-02	I	Y	4.21E-01	NA
rs2069803	2.69E-10	9.570402738		5	131400433			2b	-0.0282213	0.00446783	T	C							NA/NA/NA/	6626/18835/13399/		C	T		-2.82E-02	I	Y	5.86E-01	NA
rs162891	2.73E-10	9.563687841		5	131623268			6	-0.0292687	0.00463541	T	C							NA/NA/NA/	NA/NA/NA/		C	T		-2.93E-02	I	Y	3.44E-01	NA
rs162890	2.95E-10	9.529570397		5	131623658		4.047921	4	-0.0298055	0.00472953	T	C							NA/NA/NA/	NA/NA/NA/		C	T		-2.98E-02	I	Y	3.36E-01	NA
rs4705849	2.97E-10	9.526995036	P4HA2	5	131559199	intron		5	-0.0282906	0.0044898	T	A							NA/NA/NA/	NA/NA/NA/		A	T		-2.83E-02	I	Y	5.47E-01	NA
rs201778249	3.10E-10	9.508692947			0				0.0281369	0.00447006	I	D							NA/NA/NA/	NA/NA/NA/		D	I		2.81E-02	I	Y	4.15E-01	NA
rs10900809	3.17E-10	9.498927038	IRF1	5	131826322	exon		4	-0.0286203	0.00454937	G	A							NA/NA/NA/	NA/NA/NA/		A	G		-2.86E-02	I	Y	6.29E-01	NA
rs11242115	3.18E-10	9.497111517	IRF1	5	131826413	exon		4	-0.0286164	0.00454923	G	C							NA/NA/NA/	5636/19501/15888/		C	G		-2.86E-02	I	Y	6.29E-01	NA
rs2073643	3.32E-10	9.479257147	SLC22A5	5	131723288	intron	0.485696	4	-0.02768	0.00440483	T	C							NA/NA/NA/	12437/20442/8551/		C	T		-2.77E-02	I	Y	4.52E-01	NA
rs7703009	3.37E-10	9.472323708	P4HA2	5	131552385	intron		5	0.0279207	0.0044449	G	C							NA/NA/NA/	NA/NA/NA/		C	G		2.79E-02	I	Y	4.49E-01	NA
rs736801	4.10E-10	9.387629449		5	131833599		0.629066	2b	0.0284983	0.00455892	T	C							NA/NA/NA/	NA/NA/NA/		C	T		2.85E-02	I	Y	3.71E-01	NA
rs3792894	4.36E-10	9.360156062	P4HA2	5	131547271	intron	0.06706	6	-0.0276792	0.0044349	G	A							NA/NA/NA/	NA/NA/NA/		A	G		-2.77E-02	I	Y	5.52E-01	NA
rs12657965	4.92E-10	9.308353673	P4HA2	5	131545387	intron		7	0.0275759	0.00443162	G	C							NA/NA/NA/	NA/NA/NA/		C	G		2.76E-02	I	Y	4.48E-01	NA
rs12653783	4.93E-10	9.306726044	P4HA2	5	131545378	intron		7	0.0275724	0.00443147	G	A							NA/NA/NA/	NA/NA/NA/		A	G		2.76E-02	I	Y	4.48E-01	NA
rs10052046	4.98E-10	9.302544848	P4HA2	5	131544466	intron		7	0.027562	0.00443088	T	G							NA/NA/NA/	NA/NA/NA/		G	T		2.76E-02	I	Y	4.48E-01	NA
rs3805681	5.49E-10	9.260564531	P4HA2	5	131537860	intron	0.068714	6	-0.0274652	0.00442613	T	G							NA/NA/NA/	NA/NA/NA/		G	T		-2.75E-02	I	Y	5.53E-01	NA
rs715285	5.68E-10	9.245579033		5	131485383		0.031087	6	0.0274143	0.00442181	G	A							NA/NA/NA/	12676/20506/8259/		A	G		2.74E-02	I	Y	4.46E-01	NA
rs10478998	5.93E-10	9.22671394		5	131516531		0.137263	7	-0.0274003	0.00442442	G	A							NA/NA/NA/	NA/NA/NA/		A	G		-2.74E-02	I	Y	5.54E-01	NA
rs116749111	5.96E-10	9.22470055		5	131462918			6	0.0274388	0.00443117	T	G							NA/NA/NA/	NA/NA/NA/		G	T		2.74E-02	I	Y	4.49E-01	NA
rs11749300	5.96E-10	9.224606571		5	131462836			6	-0.0274386	0.00443116	T	C							NA/NA/NA/	NA/NA/NA/		C	T		-2.74E-02	I	Y	5.51E-01	NA
rs10900804	6.13E-10	9.212854202		5	131401845			5	0.0276542	0.00446906	T	C							NA/NA/NA/	NA/NA/NA/		C	T		2.77E-02	I	Y	4.17E-01	NA
rs2897096	6.15E-10	9.211459031		5	131486284			6	0.0273623	0.00442224	G	A							NA/NA/NA/	NA/NA/NA/		A	G		2.74E-02	I	Y	4.47E-01	NA
rs74993771	6.20E-10	9.207882984		5	131495729			7	0.0273607	0.00442292	T	G							NA/NA/NA/	NA/NA/NA/		G	T		2.74E-02	I	Y	4.47E-01	NA
rs145060323	6.20E-10	9.207773654		5	131496134				-0.0273606	0.00442293	T	C							NA/NA/NA/	NA/NA/NA/		C	T		-2.74E-02	I	Y	5.53E-01	NA
rs3828675	6.21E-10	9.207018211	P4HA2	5	131546868	intron		7	-0.0274309	0.00443449	G	A							NA/NA/NA/	NA/NA/NA/		A	G		-2.74E-02	I	Y	5.53E-01	NA
rs721121	6.93E-10	9.159453558		5	131406433		0.996729	4	-0.0275038	0.00445875	T	G							NA/NA/NA/	NA/NA/NA/		G	T		-2.75E-02	I	Y	5.77E-01	NA
rs10075459	7.08E-10	9.150050788	P4HA2	5	131541363	intron	0.067033	5	0.0273029	0.00442864	G	C							NA/NA/NA/	NA/NA/NA/		C	G		2.73E-02	I	Y	4.47E-01	NA
rs3749756	7.18E-10	9.14378423	P4HA2	5	131534499	intron	0.078052	6	0.0272788	0.00442637	T	C							NA/NA/NA/	10005/16315/6577/		C	T		2.73E-02	I	Y	4.47E-01	NA
rs7701237	7.19E-10	9.143527896	P4HA2	5	131534381	intron	0.083066	6	0.0272781	0.00442633	T	C							NA/NA/NA/	NA/NA/NA/		C	T		2.73E-02	I	Y	4.47E-01	NA
rs3805683	7.19E-10	9.143056733	P4HA2	5	131535125	intron	0.074833	6	-0.0272785	0.00442652	T	G							NA/NA/NA/	NA/NA/NA/		G	T		-2.73E-02	I	Y	5.53E-01	NA
rs6896703	7.20E-10	9.142390729		5	131521295		0.060011	6	0.027269	0.00442515	G	C							NA/NA/NA/	NA/NA/NA/		C	G		2.73E-02	I	Y	4.47E-01	NA
rs2278398	7.33E-10	9.135033505	P4HA2	5	131530441	intron	0.098815	6	0.0272612	0.00442582	G	A							NA/NA/NA/	NA/NA/NA/		A	G		2.73E-02	I	Y	4.47E-01	NA
rs10076758	7.37E-10	9.132297456		5	131524299			6	0.0272536	0.0044253	G	A							NA/NA/NA/	NA/NA/NA/		A	G		2.73E-02	I	Y	4.47E-01	NA
rs4705908	7.44E-10	9.128682813	ACSL6	5	131347520	exon		4	-0.0277142	0.00450105	G	A							NA/NA/NA/	NA/NA/NA/		A	G		-2.77E-02	I	Y	5.95E-01	NA
rs35696821	7.64E-10	9.11668898		5	131508017			7	0.027241	0.00442735	T	C							NA/NA/NA/	NA/NA/NA/		C	T		2.72E-02	I	Y	4.49E-01	NA
rs4361509	7.89E-10	9.102690224	P4HA2	5	131536753	intron	0.071675	6	-0.0272879	0.00443866	G	A							NA/NA/NA/	NA/NA/NA/		A	G		-2.73E-02	I	Y	5.55E-01	NA
rs2069614	8.67E-10	9.062155256		5	131407601		0.994257	5	-0.0273055	0.00445227	T	C							NA/NA/NA/	NA/NA/NA/		C	T		-2.73E-02	I	Y	5.76E-01	NA
rs10040809	8.86E-10	9.052728556	ACSL6	5	131343017	intron		6	0.027514	0.0044888	C	A							NA/NA/NA/	NA/NA/NA/		A	C		2.75E-02	I	Y	4.09E-01	NA
rs200668911	9.17E-10	9.037794088			0				-0.0283375	0.00462728	I	D							NA/NA/NA/	NA/NA/NA/		D	I		-2.83E-02	I	Y	5.43E-01	NA
rs139295809	9.17E-10	9.037786508		5	131439628				0.0277115	0.00452507	I	D							NA/NA/NA/	NA/NA/NA/		D	I		2.77E-02	I	Y	4.58E-01	NA
rs162894	9.25E-10	9.034054096		5	131611872		0.179142	7	-0.0282516	0.00461429	T	G							NA/NA/NA/	NA/NA/NA/		G	T		-2.83E-02	I	Y	3.44E-01	NA
rs4705916	9.31E-10	9.031172554		5	131407493		0.996655	5	-0.0273303	0.00446459	C	A							NA/NA/NA/	NA/NA/NA/		A	C		-2.73E-02	I	Y	5.82E-01	NA
rs162892	9.31E-10	9.031042855		5	131623250		6.37995	5	0.0288276	0.00470922	G	A							NA/NA/NA/	NA/NA/NA/		A	G		2.88E-02	I	Y	6.64E-01	NA
rs2069616	9.67E-10	9.014713672		5	131408077		0.993611	5	0.0271969	0.00444719	G	A							NA/NA/NA/	10826/16145/5977/		A	G		2.72E-02	I	Y	4.25E-01	NA
rs11950815	9.81E-10	9.008333649	RAPGEF6	5	130955487	intron		7	-0.0292602	0.00478641	G	A							NA/NA/NA/	NA/NA/NA/		A	G		-2.93E-02	I	Y	6.38E-01	NA
rs7714191	9.84E-10	9.007207531	ACSL6	5	131341541	intron	0.164716	6	-0.0275041	0.00449944	G	C							NA/NA/NA/	NA/NA/NA/		C	G		-2.75E-02	I	Y	5.95E-01	NA
rs3091338	1.05E-09	8.976875172		5	131402738		0.974177	6	0.0272967	0.00447368	T	C							NA/NA/NA/	2333/3194/1150/		C	T		2.73E-02	I	Y	4.15E-01	NA
rs35403253	1.08E-09	8.966829657	FNIP1	5	131080960	intron		6	0.0288918	0.00473797	T	C							NA/NA/NA/	NA/NA/NA/		C	T		2.89E-02	I	Y	3.63E-01	NA
rs10074490	1.14E-09	8.941456307	ACSL6	5	131340032	intron		7	0.027387	0.0044981	T	C							NA/NA/NA/	NA/NA/NA/		C	T		2.74E-02	I	Y	4.05E-01	NA
rs75318474	1.14E-09	8.941315905		5	131457753			6	0.0277501	0.00455779	G	A							NA/NA/NA/	NA/NA/NA/		A	G		2.78E-02	I	Y	4.32E-01	NA
rs270621	1.17E-09	8.931921797	PDLIM4	5	131605821	intron		4	-0.0280759	0.00461391	C	A							NA/NA/NA/	NA/NA/NA/		A	C		-2.81E-02	I	Y	3.43E-01	NA
rs10065787	1.19E-09	8.923701885		5	131436486		3.007771	4	0.0269579	0.0044324	T	G							NA/NA/NA/	10232/16267/6431/		G	T		2.70E-02	I	Y	4.41E-01	NA
rs4705852	1.33E-09	8.874775809	PDLIM4	5	131602807	intron		5	0.0277723	0.00457994	G	A							NA/NA/NA/	NA/NA/NA/		A	G		2.78E-02	I	Y	6.48E-01	NA
rs3852206	1.34E-09	8.873034587		5	131415436		0.206005	5	-0.0273604	0.00451248	G	A							NA/NA/NA/	NA/NA/NA/		A	G		-2.74E-02	I	Y	6.11E-01	NA
rs1007602	1.36E-09	8.867653845	PDLIM4	5	131602166	exon	0.318192	2b	-0.0277569	0.00457939	T	C							NA/NA/NA/	17424/18805/5216/		C	T		-2.78E-02	I	Y	3.52E-01	NA
rs1979981	1.36E-09	8.865577436	PDLIM4	5	131601720	intron		4	-0.0277556	0.00457976	G	A							NA/NA/NA/	NA/NA/NA/		A	G		-2.78E-02	I	Y	3.52E-01	NA
rs61352298	1.37E-09	8.863656831	PDLIM4	5	131600589	intron		5	-0.0277577	0.00458063	G	C							NA/NA/NA/	NA/NA/NA/		C	G		-2.78E-02	I	Y	3.52E-01	NA
rs4361510	1.40E-09	8.854169868	PDLIM4	5	131599647	intron		4	0.0277475	0.00458161	T	C							NA/NA/NA/	NA/NA/NA/		C	T		2.77E-02	I	Y	6.48E-01	NA
rs10463891	1.45E-09	8.839180454	PDLIM4	5	131597392	intron	0.117146	1b	0.0277311	0.00458311	G	A							NA/NA/NA/	NA/NA/NA/		A	G		2.77E-02	I	Y	6.48E-01	NA
rs932019	1.57E-09	8.805047422	PDLIM4	5	131599370	intron		2b	-0.0276675	0.0045822	T	C							NA/NA/NA/	NA/NA/NA/		C	T		-2.77E-02	I	Y	3.52E-01	NA
rs35149731	1.60E-09	8.795082734		5	131247790			7	-0.0279959	0.00463944	G	A							NA/NA/NA/	NA/NA/NA/		A	G		-2.80E-02	I	Y	6.32E-01	NA
rs147237535	1.79E-09	8.74670562		5	131496375				-0.027118	0.00450742	C	A							NA/NA/NA/	NA/NA/NA/		A	C		-2.71E-02	I	Y	5.64E-01	NA
rs71583465	1.84E-09	8.735767925	PDLIM4	5	131594628	intron		5	-0.0275124	0.00457608	G	C							NA/NA/NA/	NA/NA/NA/		C	G		-2.75E-02	I	Y	3.56E-01	NA
rs201935471	1.93E-09	8.713795108			0				0.0276861	0.00461127	I	D							NA/NA/NA/	NA/NA/NA/		D	I		2.77E-02	I	Y	6.57E-01	NA
rs3846728	2.07E-09	8.68402336		5	131436217		0.754104	5	-0.026516	0.0044246	G	A							NA/NA/NA/	NA/NA/NA/		A	G		-2.65E-02	I	Y	5.56E-01	NA
rs3900945	2.18E-09	8.662311172		5	131592870		0.037498	4	-0.0273787	0.00457476	T	C							NA/NA/NA/	13721/14991/4167/		C	T		-2.74E-02	I	Y	3.56E-01	NA
rs743564	2.31E-09	8.635465889	CSF2	5	131410879	intron	4.005791	5	-0.0270048	0.0045199	T	C							NA/NA/NA/	NA/NA/NA/		C	T		-2.70E-02	I	Y	6.11E-01	NA
rs3843503	2.35E-09	8.628974645		5	131466629			6	-0.0268866	0.00450195	T	A							NA/NA/NA/	NA/NA/NA/		A	T		-2.69E-02	I	Y	5.73E-01	NA
rs17132288	2.37E-09	8.624588807	ACSL6	5	131336105	intron	0.168023	1f	0.0267343	0.00447768	T	C							NA/NA/NA/	NA/NA/NA/		C	T		2.67E-02	I	Y	4.09E-01	NA
rs152815	2.52E-09	8.597750658	FNIP1	5	131026218	intron		7	-0.0281344	0.00472017	G	A							NA/NA/NA/	NA/NA/NA/		A	G		-2.81E-02	I	Y	6.31E-01	NA
rs4535443	2.61E-09	8.584162265		5	131572561			7	0.0274953	0.00461691	G	A							NA/NA/NA/	NA/NA/NA/		A	G		2.75E-02	I	Y	6.57E-01	NA
rs162907	2.66E-09	8.575221235		5	131580152		0.019079	6	-0.0274693	0.00461515	G	A							NA/NA/NA/	17931/18566/4906/		A	G		-2.75E-02	I	Y	3.42E-01	NA
rs162904	2.81E-09	8.550861147	PDLIM4	5	131595784	intron	0.038605	1b	-0.0273669	0.00460506	T	C							NA/NA/NA/	1169/1344/330/		C	T		-2.74E-02	I	Y	3.46E-01	NA
rs27437	3.07E-09	8.512575961		5	131436961		3.218255	1f	0.0265733	0.00448244	G	A							NA/NA/NA/	NA/NA/NA/		A	G		2.66E-02	I	Y	4.59E-01	NA
rs733300	3.31E-09	8.480447628		5	131572243			6	0.0273248	0.00461868	G	A							NA/NA/NA/	NA/NA/NA/		A	G		2.73E-02	I	Y	6.57E-01	NA
rs81598	3.43E-09	8.464817317		5	131587960		3.978287	6	0.0273152	0.00462168	G	C							NA/NA/NA/	NA/NA/NA/		C	G		2.73E-02	I	Y	6.58E-01	NA
rs371709	3.47E-09	8.460214046		5	131583240			7	0.0272649	0.00461455	G	A							NA/NA/NA/	NA/NA/NA/		A	G		2.73E-02	I	Y	6.58E-01	NA
rs1473072	3.54E-09	8.451270405		5	131574370		0.513284	4	-0.0272194	0.00460949	G	A							NA/NA/NA/	NA/NA/NA/		A	G		-2.72E-02	I	Y	3.44E-01	NA
rs162902	3.71E-09	8.431153182		5	131590114			5	0.0271593	0.00460527	G	C							NA/NA/NA/	NA/NA/NA/		C	G		2.72E-02	I	Y	6.54E-01	NA
rs1469149	3.73E-09	8.428635946		5	131408842			5	0.0265688	0.00450588	C	A							NA/NA/NA/	10674/15421/5126/		A	C		2.66E-02	I	Y	3.94E-01	NA
rs10036208	4.06E-09	8.391467548		5	131571323		0.319927	6	-0.0270265	0.00459453	T	C							NA/NA/NA/	NA/NA/NA/		C	T		-2.70E-02	I	Y	3.49E-01	NA
rs11242103	5.05E-09	8.296283995		5	131404093		0.980128	7	0.0265619	0.00454366	G	C							NA/NA/NA/	NA/NA/NA/		C	G		2.66E-02	I	Y	3.83E-01	NA
rs149952891	5.47E-09	8.261772965	FNIP1	5	131062407	intron			-0.0279935	0.00479943	T	C							NA/NA/NA/	NA/NA/NA/		C	T		-2.80E-02	I	Y	6.43E-01	NA
rs75953559	7.50E-09	8.124912101	RAPGEF6	5	130941741	intron		6	0.0287892	0.00498095	G	A							NA/NA/NA/	NA/NA/NA/		A	G		2.88E-02	I	Y	3.42E-01	NA
rs7727038	9.02E-09	8.044679367		5	131590257		0.117248	4	0.0252715	0.00439605	T	C							NA/NA/NA/	NA/NA/NA/		C	T		2.53E-02	I	Y	5.43E-01	NA
rs6897575	9.44E-09	8.025225876	PDLIM4	5	131604535	intron		5	0.0252591	0.00439971	T	C							NA/NA/NA/	NA/NA/NA/		C	T		2.53E-02	I	Y	5.52E-01	NA
rs2073644	9.51E-09	8.021733637	SLC22A5	5	131723289	intron		4	-0.0262079	0.00456606	T	A							NA/NA/NA/	NA/NA/NA/		A	T		-2.62E-02	I	Y	4.83E-01	NA
rs7736102	9.56E-09	8.019466249	PDLIM4	5	131604257	intron		5	-0.025248	0.00439949	G	A							NA/NA/NA/	NA/NA/NA/		A	G		-2.52E-02	I	Y	4.48E-01	NA
rs58835386	1.01E-08	7.994759411	PDLIM4	5	131600559	intron		4	0.0252038	0.00439919	G	A							NA/NA/NA/	NA/NA/NA/		A	G		2.52E-02	I	Y	5.52E-01	NA
rs274559	1.06E-08	7.976192163	SLC22A5	5	131720070	intron	0.141642	6	-0.0257232	0.00449555	G	A							NA/NA/NA/	5115/6635/2163/		A	G		-2.57E-02	I	Y	3.92E-01	NA
rs274568	1.08E-08	7.968159476	SLC22A5	5	131713578	intron		7	-0.025708	0.00449535	T	C							NA/NA/NA/	NA/NA/NA/		C	T		-2.57E-02	I	Y	3.92E-01	NA
rs274566	1.08E-08	7.967051011	SLC22A5	5	131715011	intron		7	-0.0257062	0.00449539	G	A							NA/NA/NA/	NA/NA/NA/		A	G		-2.57E-02	I	Y	3.92E-01	NA
rs7727544	1.08E-08	7.965235221		5	131590534		0.037509	1f	0.0251252	0.00439433	T	C							NA/NA/NA/	6854/16227/9786/		C	T		2.51E-02	I	Y	5.43E-01	NA
rs274558	1.08E-08	7.964950686	SLC22A5	5	131721174	exon	0.36545	4	-0.0257027	0.00449541	G	A							NA/NA/NA/	15317/19741/6382/		A	G		-2.57E-02	I	Y	3.92E-01	NA
rs274557	1.08E-08	7.964934662	SLC22A5	5	131721204	intron	0.68289	2b	0.0257026	0.00449541	T	C							NA/NA/NA/	6345/19715/15275/		C	T		2.57E-02	I	Y	6.08E-01	NA
rs274560	1.10E-08	7.95932647	SLC22A5	5	131719450	intron	0.141848	7	0.0257605	0.00450726	T	C							NA/NA/NA/	4790/15616/12351/		C	T		2.58E-02	I	Y	6.14E-01	NA
rs309392	1.11E-08	7.956131013		4	123611542			5	-0.0258324	0.00452084	T	G							NA/NA/NA/	NA/NA/NA/		G	T		-2.58E-02	I	Y	6.05E-01	NA
rs274567	1.13E-08	7.948704666	SLC22A5	5	131714409	intron	0.055412	1f	-0.0257407	0.00450708	T	C							NA/NA/NA/	15628/19586/6164/		C	T		-2.57E-02	I	Y	3.86E-01	NA
rs2631361	1.13E-08	7.948704666	SLC22A5	5	131707380	intron		5	0.0257407	0.00450708	C	A							NA/NA/NA/	6166/19560/15613/		A	C		2.57E-02	I	Y	6.14E-01	NA
rs610735	1.13E-08	7.948693089	SLC22A5	5	131709776	intron		7	0.0257407	0.00450708	T	C							NA/NA/NA/	NA/NA/NA/		C	T		2.57E-02	I	Y	6.14E-01	NA
rs611084	1.13E-08	7.948666077	SLC22A5	5	131709739	intron		7	-0.0257406	0.00450708	C	A							NA/NA/NA/	NA/NA/NA/		A	C		-2.57E-02	I	Y	3.86E-01	NA
rs2631363	1.13E-08	7.948307358	SLC22A5	5	131707095	intron		2b	-0.02574	0.00450709	G	A							NA/NA/NA/	15617/19540/6158/		A	G		-2.57E-02	I	Y	3.86E-01	NA
rs10463892	1.13E-08	7.946103701	PDLIM4	5	131598705	intron		5	-0.0251266	0.00440034	T	C							NA/NA/NA/	NA/NA/NA/		C	T		-2.51E-02	I	Y	4.48E-01	NA
rs113519509	1.14E-08	7.943743264	PDLIM4	5	131598746	intron			-0.0251235	0.00440051	I	D							NA/NA/NA/	NA/NA/NA/		D	I		-2.51E-02	I	Y	4.48E-01	NA
rs274562	1.14E-08	7.941908177	SLC22A5	5	131718206	intron	0.141413	7	0.0257302	0.00450734	G	C							NA/NA/NA/	5098/16501/13077/		C	G		2.57E-02	I	Y	6.14E-01	NA
rs2569266	1.17E-08	7.931765886	SLC22A5	5	131706791	intron		5	0.0256531	0.00449697	T	C							NA/NA/NA/	NA/NA/NA/		C	T		2.57E-02	I	Y	6.08E-01	NA
rs10076701	1.27E-08	7.897662357	PDLIM4	5	131596419	intron		1f	-0.0250176	0.0043959	T	C							NA/NA/NA/	NA/NA/NA/		C	T		-2.50E-02	I	Y	4.57E-01	NA
rs4705915	1.36E-08	7.865150607		5	131391458		0.318307	7	0.0262329	0.00461983	T	A							NA/NA/NA/	NA/NA/NA/		A	T		2.62E-02	I	Y	3.56E-01	NA
rs274561	1.41E-08	7.851613312	SLC22A5	5	131719228	intron	0.141895	1f	0.0255673	0.00450686	C	A							NA/NA/NA/	4793/14595/12468/		A	C		2.56E-02	I	Y	6.15E-01	NA
rs34656575	1.42E-08	7.848869277		5	131357448				-0.0262102	0.00462106	I	D							NA/NA/NA/	NA/NA/NA/		D	I		-2.62E-02	I	Y	6.47E-01	NA
rs2516788	1.45E-08	7.838039366	SLC22A5	5	131715565	intron		7	0.0255427	0.00450676	G	C							NA/NA/NA/	NA/NA/NA/		C	G		2.55E-02	I	Y	6.15E-01	NA
rs309419	1.67E-08	7.776363903		4	123624001		0.005947	7	0.0253578	0.0044935	G	C							NA/NA/NA/	NA/NA/NA/		C	G		2.54E-02	I	Y	3.96E-01	NA
rs10051679	1.70E-08	7.769706942		5	131570931		1.392124	5	-0.0256751	0.00455185	T	A							NA/NA/NA/	NA/NA/NA/		A	T		-2.57E-02	I	Y	3.65E-01	NA
rs17674015	1.74E-08	7.759730388		5	131361778		0.137791	1d	-0.0259864	0.00461027	C	A							NA/NA/NA/	5132/18757/17432/		A	C		-2.60E-02	I	Y	6.48E-01	NA
rs7716474	1.78E-08	7.74946534		5	131383983		0.059794	6	-0.0260008	0.00461617	G	C							NA/NA/NA/	NA/NA/NA/		C	G		-2.60E-02	I	Y	6.46E-01	NA
rs368931	1.79E-08	7.747426075		4	123631597		0.008515	5	-0.0252825	0.00448929	T	G							NA/NA/NA/	6615/19606/15223/		G	T		-2.53E-02	I	Y	6.04E-01	NA
rs4706020	1.79E-08	7.746649877	CDC42SE2	5	130674076	intron	0.000257	6	-0.0269907	0.00479286	G	A							NA/NA/NA/	4503/16223/16980/		A	G		-2.70E-02	I	Y	6.44E-01	NA
rs7701967	1.80E-08	7.744684068		5	130059750			7	-0.0278277	0.00494218	G	A							NA/NA/NA/	NA/NA/NA/		A	G		-2.78E-02	I	Y	6.78E-01	NA
rs411043	1.82E-08	7.740449123		4	123633221		0.044232	5	0.0252717	0.00448958	G	C							NA/NA/NA/	NA/NA/NA/		C	G		2.53E-02	I	Y	3.96E-01	NA
rs309407	1.82E-08	7.739041839		4	123619335			7	0.0253271	0.00449988	T	C							NA/NA/NA/	NA/NA/NA/		C	T		2.53E-02	I	Y	3.94E-01	NA
rs2631365	1.84E-08	7.735727748	SLC22A5	5	131705949	exon		5	0.0252915	0.00449459	T	C							NA/NA/NA/	NA/NA/NA/		C	T		2.53E-02	I	Y	6.06E-01	NA
rs199778306	1.86E-08	7.729934033			0				-0.026646	0.00473724	I	D							NA/NA/NA/	NA/NA/NA/		D	I		-2.66E-02	I	Y	6.60E-01	NA
rs274563	1.91E-08	7.719929514	SLC22A5	5	131717859	intron		5	0.0254676	0.00453095	C	A							NA/NA/NA/	NA/NA/NA/		A	C		2.55E-02	I	Y	6.17E-01	NA
rs3916443	2.01E-08	7.69736608		5	131369079		0.002317	7	-0.0258474	0.00460589	T	C							NA/NA/NA/	NA/NA/NA/		C	T		-2.58E-02	I	Y	6.46E-01	NA
rs309397	2.10E-08	7.677074001		4	123614323			5	0.0252335	0.00450299	T	G							NA/NA/NA/	NA/NA/NA/		G	T		2.52E-02	I	Y	3.94E-01	NA
rs309396	2.15E-08	7.668467433		4	123614282		0.456745	7	-0.0252241	0.00450407	T	C							NA/NA/NA/	NA/NA/NA/		C	T		-2.52E-02	I	Y	6.06E-01	NA
rs309418	2.17E-08	7.663490235		4	123623441		0.006444	6	-0.0251582	0.00449389	G	A							NA/NA/NA/	NA/NA/NA/		A	G		-2.52E-02	I	Y	6.05E-01	NA
rs309399	2.21E-08	7.65621341		4	123614839			6	-0.0251884	0.00450163	T	C							NA/NA/NA/	NA/NA/NA/		C	T		-2.52E-02	I	Y	6.06E-01	NA
rs309403	2.31E-08	7.635471517		4	123616822		0.282378	7	0.0251087	0.00449404	T	C							NA/NA/NA/	NA/NA/NA/		C	T		2.51E-02	I	Y	3.96E-01	NA
rs11741341	2.38E-08	7.624217543		5	131570218			5	0.0253959	0.00454912	G	A							NA/NA/NA/	NA/NA/NA/		A	G		2.54E-02	I	Y	6.35E-01	NA
rs441969	2.40E-08	7.620226893	LOC553103	5	131702120	intron		6	-0.0251676	0.00450952	G	A							NA/NA/NA/	NA/NA/NA/		A	G		-2.52E-02	I	Y	3.88E-01	NA
rs55737227	2.43E-08	7.614400875	LOC553103	5	131692142	intron			0.0264916	0.00474874	I	D							NA/NA/NA/	NA/NA/NA/		D	I		2.65E-02	I	Y	6.87E-01	NA
rs309411	2.43E-08	7.613508169		4	123620150		0.935757	7	-0.0250633	0.00449299	T	C							NA/NA/NA/	NA/NA/NA/		C	T		-2.51E-02	I	Y	6.04E-01	NA
rs309409	2.46E-08	7.608230649		4	123619498			6	0.0250555	0.00449331	G	C							NA/NA/NA/	NA/NA/NA/		C	G		2.51E-02	I	Y	3.97E-01	NA
rs309395	2.47E-08	7.6070552		4	123614057			6	-0.0249231	0.00446994	T	C							NA/NA/NA/	NA/NA/NA/		C	T		-2.49E-02	I	Y	5.84E-01	NA
rs377070	2.53E-08	7.597669824		4	123629002		0.005903	5	0.0251918	0.00452118	G	C							NA/NA/NA/	NA/NA/NA/		C	G		2.52E-02	I	Y	3.90E-01	NA
rs199798272	2.57E-08	7.589290235			0				-0.0264752	0.00475438	I	D							NA/NA/NA/	NA/NA/NA/		D	I		-2.65E-02	I	Y	3.26E-01	NA
rs1030271	2.62E-08	7.582154792	CDC42SE2	5	130632655	intron	0.250346	7	0.0266062	0.00478037	G	C							NA/NA/NA/	NA/NA/NA/		C	G		2.66E-02	I	Y	3.58E-01	NA
rs273900	2.67E-08	7.572966923	LOC553103	5	131694606	intron		7	-0.0249815	0.00449144	G	A							NA/NA/NA/	14593/18894/6134/		A	G		-2.50E-02	I	Y	3.94E-01	NA
rs9791170	2.69E-08	7.569620142		5	131569627		0.278048	1f	-0.0252797	0.00454616	T	C							NA/NA/NA/	16026/18228/5342/		C	T		-2.53E-02	I	Y	3.65E-01	NA
rs34796927	2.71E-08	7.567038722	SLC22A4	5	131676729	intron			0.0264241	0.00475284	I	D							NA/NA/NA/	NA/NA/NA/		D	I		2.64E-02	I	Y	6.88E-01	NA
rs273897	2.72E-08	7.565562043	LOC553103	5	131696330	intron		7	0.0250357	0.00450358	T	C							NA/NA/NA/	NA/NA/NA/		C	T		2.50E-02	I	Y	6.13E-01	NA
rs4705933	2.73E-08	7.563851671	SLC22A4	5	131678412	intron	0.003006	4	-0.0249674	0.00449186	G	A							NA/NA/NA/	NA/NA/NA/		A	G		-2.50E-02	I	Y	3.94E-01	NA
rs272867	2.73E-08	7.563848489	LOC553103	5	131681057	intron	0.003031	4	-0.0249674	0.00449186	G	A							NA/NA/NA/	15186/19658/6412/		A	G		-2.50E-02	I	Y	3.94E-01	NA
rs272865	2.73E-08	7.563501819	LOC553103	5	131681926	intron	0.003035	6	-0.0249668	0.00449186	T	A							NA/NA/NA/	NA/NA/NA/		A	T		-2.50E-02	I	Y	3.94E-01	NA
rs272866	2.73E-08	7.563309521	LOC553103	5	131681909	intron		7	-0.0249664	0.00449186	G	A							NA/NA/NA/	NA/NA/NA/		A	G		-2.50E-02	I	Y	3.94E-01	NA
rs272852	2.75E-08	7.560885298	LOC553103	5	131688767	intron		5	-0.0249606	0.0044916	G	A							NA/NA/NA/	NA/NA/NA/		A	G		-2.50E-02	I	Y	3.94E-01	NA
rs272860	2.76E-08	7.558782615	LOC553103	5	131684175	intron	0.00466	7	0.0249575	0.00449173	G	C							NA/NA/NA/	NA/NA/NA/		C	G		2.50E-02	I	Y	6.06E-01	NA
rs273914	2.77E-08	7.557081455	SLC22A4	5	131660431	intron	0.023691	6	-0.0249615	0.004493	T	A							NA/NA/NA/	5324/16604/12753/		A	T		-2.50E-02	I	Y	3.94E-01	NA
rs56800160	2.80E-08	7.55279544	SLC22A4	5	131669409	intron			-0.0249948	0.0045004	I	D							NA/NA/NA/	NA/NA/NA/		D	I		-2.50E-02	I	Y	3.95E-01	NA
rs274546	2.84E-08	7.546029179	LOC553103	5	131699867	intron	0.003237	7	0.024997	0.004503	G	A							NA/NA/NA/	4870/15683/12390/		A	G		2.50E-02	I	Y	6.13E-01	NA
rs5861571	2.86E-08	7.544222029		4	123622594				0.0249462	0.00449443	I	D							NA/NA/NA/	NA/NA/NA/		D	I		2.49E-02	I	Y	3.96E-01	NA
rs272849	2.88E-08	7.540848854	LOC553103	5	131690241	intron		4	0.0249889	0.00450323	G	A							NA/NA/NA/	NA/NA/NA/		A	G		2.50E-02	I	Y	6.13E-01	NA
rs272842	2.88E-08	7.540708558	SLC22A4	5	131656517	intron	0.028916	1f	0.0249274	0.00449219	G	A							NA/NA/NA/	6413/19736/15215/		A	G		2.49E-02	I	Y	6.06E-01	NA
rs11738827	2.90E-08	7.537010866	CDC42SE2	5	130717090	intron		7	0.0268551	0.00484088	T	C							NA/NA/NA/	NA/NA/NA/		C	T		2.69E-02	I	Y	3.53E-01	NA
rs270605	2.91E-08	7.535826526	SLC22A4	5	131651811	intron	0.028842	4	0.0249176	0.00449201	T	C							NA/NA/NA/	5041/15730/12108/		C	T		2.49E-02	I	Y	6.06E-01	NA
rs272886	2.92E-08	7.534422355	SLC22A4	5	131665840	intron	0.041184	7	-0.0249152	0.00449204	T	C							NA/NA/NA/	15218/19730/6415/		C	T		-2.49E-02	I	Y	3.94E-01	NA
rs272884	2.92E-08	7.534070163	SLC22A4	5	131668654	intron	0.13919	5	0.0249145	0.00449204	G	C							NA/NA/NA/	11907/15527/4991/		C	G		2.49E-02	I	Y	6.06E-01	NA
rs272881	2.92E-08	7.533935009	SLC22A4	5	131669264	intron	0.003001	7	-0.0249143	0.00449204	G	A							NA/NA/NA/	6681/15736/4995/		A	G		-2.49E-02	I	Y	3.94E-01	NA
rs272875	2.93E-08	7.532948622	SLC22A4	5	131674888	intron	0.003001	7	-0.024911	0.00449177	T	C							NA/NA/NA/	12131/15765/5047/		C	T		-2.49E-02	I	Y	3.94E-01	NA
rs183894	2.93E-08	7.532562094	LOC553103	5	131693057	intron		7	-0.0249942	0.00450689	T	C							NA/NA/NA/	NA/NA/NA/		C	T		-2.50E-02	I	Y	3.87E-01	NA
rs273902	2.95E-08	7.530882259	LOC553103	5	131692966	intron		7	-0.0249921	0.00450706	G	A							NA/NA/NA/	NA/NA/NA/		A	G		-2.50E-02	I	Y	3.87E-01	NA
rs272879	2.96E-08	7.528159898	SLC22A4	5	131670546	exon	0.003001	4	0.0249142	0.00449391	G	C							NA/NA/NA/	6549/19592/15156/		C	G		2.49E-02	I	Y	6.07E-01	NA
rs2631370	2.97E-08	7.527021342	LOC553103	5	131703776	intron	0.253945	7	0.0249183	0.00449502	T	C							NA/NA/NA/	4420/13916/10731/		C	T		2.49E-02	I	Y	6.06E-01	NA
rs274565	2.98E-08	7.525439934	SLC22A5	5	131715268	intron		7	0.0254999	0.00460047	G	C							NA/NA/NA/	NA/NA/NA/		C	G		2.55E-02	I	Y	6.22E-01	NA
rs309414	2.99E-08	7.523994867		4	123620912		0.030302	7	0.0248714	0.00448754	T	G							NA/NA/NA/	12086/15585/5262/		G	T		2.49E-02	I	Y	3.97E-01	NA
rs270613	3.00E-08	7.523566923	SLC22A4	5	131640583	intron	0.034564	5	0.0248928	0.00449155	G	A							NA/NA/NA/	6429/19754/15043/		A	G		2.49E-02	I	Y	6.06E-01	NA
rs166635	3.08E-08	7.510815225	LOC553103	5	131684042	intron		6	-0.0262836	0.00474691	G	A							NA/NA/NA/	NA/NA/NA/		A	G		-2.63E-02	I	Y	3.08E-01	NA
rs13190001	3.12E-08	7.506309179		5	131744482			6	0.0245809	0.00444085	T	C							NA/NA/NA/	NA/NA/NA/		C	T		2.46E-02	I	Y	4.35E-01	NA
rs272869	3.14E-08	7.503133979	SLC22A4	5	131677997	intron	0.003006	6	0.024939	0.00450659	G	A							NA/NA/NA/	4837/15671/12434/		A	G		2.49E-02	I	Y	6.14E-01	NA
rs2631368	3.17E-08	7.499144918	LOC553103	5	131705297	intron		4	0.0262395	0.00474298	T	G							NA/NA/NA/	NA/NA/NA/		G	T		2.62E-02	I	Y	6.92E-01	NA
rs270602	3.20E-08	7.49462479	SLC22A4	5	131656700	intron	0.029019	5	-0.0249249	0.00450684	T	C							NA/NA/NA/	15590/19604/6171/		C	T		-2.49E-02	I	Y	3.86E-01	NA
rs2631369	3.25E-08	7.488227565	LOC553103	5	131705266	intron		4	0.026218	0.00474288	G	C							NA/NA/NA/	NA/NA/NA/		C	G		2.62E-02	I	Y	6.92E-01	NA
rs270608	3.25E-08	7.488059182	SLC22A4	5	131648406	intron		5	0.0262398	0.00474687	T	C							NA/NA/NA/	NA/NA/NA/		C	T		2.62E-02	I	Y	6.89E-01	NA
rs272893	3.25E-08	7.487575778	SLC22A4	5	131663062	exon	0.021217	5	-0.0249113	0.0045067	T	C							NA/NA/NA/	15615/19627/6193/		C	T		-2.49E-02	I	Y	3.86E-01	NA
rs273913	3.32E-08	7.479033313	SLC22A4	5	131661156	intron	0.022698	6	-0.0248365	0.00449598	T	C							NA/NA/NA/	12170/15761/4995/		C	T		-2.48E-02	I	Y	3.93E-01	NA
rs149218	3.36E-08	7.473043326	SLC22A4	5	131669690	intron		7	0.0248852	0.00450677	T	C							NA/NA/NA/	NA/NA/NA/		C	T		2.49E-02	I	Y	6.14E-01	NA
rs272889	3.37E-08	7.472704003	SLC22A4	5	131665378	intron	0.021845	6	0.0248845	0.00450677	G	A							NA/NA/NA/	5117/16498/13066/		A	G		2.49E-02	I	Y	6.14E-01	NA
rs3991391	3.39E-08	7.470266874	SLC22A4	5	131673267	intron			-0.0248354	0.00449866	I	D							NA/NA/NA/	NA/NA/NA/		D	I		-2.48E-02	I	Y	3.95E-01	NA
rs272874	3.39E-08	7.469895114	SLC22A4	5	131675046	intron	0.003001	7	0.0248813	0.00450711	T	C							NA/NA/NA/	4836/15673/12430/		C	T		2.49E-02	I	Y	6.14E-01	NA
rs2631372	3.53E-08	7.451868655	LOC553103	5	131703578	intron	0.060915	5	0.0261168	0.00473717	G	C							NA/NA/NA/	3823/16763/18901/		C	G		2.61E-02	I	Y	6.91E-01	NA
rs1644283	3.57E-08	7.447464404	LOC553103	5	131701595	intron		7	0.0261083	0.00473718	G	A							NA/NA/NA/	NA/NA/NA/		A	G		2.61E-02	I	Y	6.91E-01	NA
rs273903	3.58E-08	7.44618734	LOC553103	5	131692462	intron		7	0.0261056	0.00473712	G	A							NA/NA/NA/	NA/NA/NA/		A	G		2.61E-02	I	Y	6.91E-01	NA
rs2569265	3.58E-08	7.445691379	LOC553103	5	131704519	intron		6	0.0261051	0.00473722	T	C							NA/NA/NA/	3129/13985/15535/		C	T		2.61E-02	I	Y	6.91E-01	NA
rs388891	3.59E-08	7.44491402	LOC553103	5	131700794	intron		5	0.0261029	0.00473708	G	C							NA/NA/NA/	NA/NA/NA/		C	G		2.61E-02	I	Y	6.91E-01	NA
rs200837	3.59E-08	7.444543992	LOC553103	5	131699958	intron		7	-0.0261022	0.00473708	G	A							NA/NA/NA/	NA/NA/NA/		A	G		-2.61E-02	I	Y	3.09E-01	NA
rs156403	3.69E-08	7.432760658	LOC553103	5	131696319	intron		7	0.02611	0.00474262	G	A							NA/NA/NA/	NA/NA/NA/		A	G		2.61E-02	I	Y	6.92E-01	NA
rs272851	3.70E-08	7.431697344	LOC553103	5	131688964	intron		7	0.0261081	0.00474265	G	A							NA/NA/NA/	NA/NA/NA/		A	G		2.61E-02	I	Y	6.92E-01	NA
rs272857	3.74E-08	7.427368836	LOC553103	5	131685297	intron		7	-0.0248158	0.00450933	G	A							NA/NA/NA/	NA/NA/NA/		A	G		-2.48E-02	I	Y	3.86E-01	NA
rs272877	3.79E-08	7.421751716	SLC22A4	5	131674260	intron		7	0.0260903	0.00474289	G	A							NA/NA/NA/	NA/NA/NA/		A	G		2.61E-02	I	Y	6.92E-01	NA
rs273899	3.81E-08	7.419568873	LOC553103	5	131695178	intron		7	-0.026082	0.00474214	G	A							NA/NA/NA/	NA/NA/NA/		A	G		-2.61E-02	I	Y	3.08E-01	NA
rs273901	3.81E-08	7.41945363	LOC553103	5	131694360	intron	0.111404	6	0.0260816	0.00474211	T	G							NA/NA/NA/	3976/17564/19850/		G	T		2.61E-02	I	Y	6.92E-01	NA
rs272859	3.83E-08	7.417083666	LOC553103	5	131684256	intron		7	-0.0260806	0.00474275	T	C							NA/NA/NA/	NA/NA/NA/		C	T		-2.61E-02	I	Y	3.08E-01	NA
rs272868	3.89E-08	7.410061563	LOC553103	5	131680751	intron		5	0.0260658	0.00474252	G	C							NA/NA/NA/	NA/NA/NA/		C	G		2.61E-02	I	Y	6.92E-01	NA
rs272870	3.91E-08	7.407845458	SLC22A4	5	131677073	intron		7	0.0260618	0.00474258	T	C							NA/NA/NA/	NA/NA/NA/		C	T		2.61E-02	I	Y	6.92E-01	NA
rs272872	3.92E-08	7.407048646	SLC22A4	5	131675864	intron	0.003001	1f	0.0260602	0.00474257	G	A							NA/NA/NA/	3966/17582/19834/		A	G		2.61E-02	I	Y	6.92E-01	NA
rs169256	3.92E-08	7.406700638	LOC553103	5	131688533	intron	0.132787	6	-0.0260585	0.00474238	T	C							NA/NA/NA/	NA/NA/NA/		C	T		-2.61E-02	I	Y	3.08E-01	NA
rs272856	3.94E-08	7.40468128	LOC553103	5	131687081	intron		6	-0.0260547	0.00474239	G	C							NA/NA/NA/	NA/NA/NA/		C	G		-2.61E-02	I	Y	3.08E-01	NA
rs272853	3.95E-08	7.403432591	LOC553103	5	131688561	intron	0.002981	6	0.0260517	0.00474229	G	A							NA/NA/NA/	NA/NA/NA/		A	G		2.61E-02	I	Y	6.91E-01	NA
rs13110000	4.11E-08	7.385826508		4	123578060		0.021773	7	-0.0245415	0.00447322	T	C							NA/NA/NA/	7154/19611/14390/		C	T		-2.45E-02	I	Y	5.87E-01	NA
rs273915	4.12E-08	7.384787719	SLC22A4	5	131660119	intron	0.196636	5	0.0260228	0.00474358	G	C							NA/NA/NA/	16608/14398/3264/		C	G		2.60E-02	I	Y	6.92E-01	NA
rs273916	4.13E-08	7.383666298	SLC22A4	5	131659830	intron	0.088949	7	-0.0260205	0.00474354	C	A							NA/NA/NA/	NA/NA/NA/		A	C		-2.60E-02	I	Y	3.08E-01	NA
rs6534359	4.19E-08	7.378011993		4	123596694		0.069923	6	-0.0247271	0.00450966	T	A							NA/NA/NA/	NA/NA/NA/		A	T		-2.47E-02	I	Y	5.91E-01	NA
rs272878	4.22E-08	7.375182845	SLC22A4	5	131671769	intron	0.003001	6	-0.0259991	0.00474264	T	C							NA/NA/NA/	5457/5001/1120/		C	T		-2.60E-02	I	Y	3.08E-01	NA
rs270601	4.25E-08	7.372073201	SLC22A4	5	131656997	intron	0.029153	4	-0.0259932	0.00474266	T	C							NA/NA/NA/	15781/13920/3101/		C	T		-2.60E-02	I	Y	3.08E-01	NA
rs270603	4.31E-08	7.365429029	SLC22A4	5	131655417	intron		6	-0.0259798	0.00474255	G	C							NA/NA/NA/	NA/NA/NA/		C	G		-2.60E-02	I	Y	3.08E-01	NA
rs272882	4.35E-08	7.361720453	SLC22A4	5	131669161	intron	0.00405	7	0.0259725	0.00474253	T	G							NA/NA/NA/	997/4800/5545/		G	T		2.60E-02	I	Y	6.92E-01	NA
rs272883	4.36E-08	7.360863279	SLC22A4	5	131668698	intron	0.006404	7	0.0259708	0.00474252	G	A							NA/NA/NA/	3963/17583/19832/		A	G		2.60E-02	I	Y	6.92E-01	NA
rs272892	4.36E-08	7.360863279	SLC22A4	5	131664349	intron	0.021176	7	0.0259708	0.00474252	T	C							NA/NA/NA/	3100/14027/15786/		C	T		2.60E-02	I	Y	6.92E-01	NA
rs272888	4.36E-08	7.360863279	SLC22A4	5	131665423	intron	0.022459	7	-0.0259708	0.00474252	T	C							NA/NA/NA/	19829/17517/3860/		C	T		-2.60E-02	I	Y	3.08E-01	NA
rs272885	4.36E-08	7.360863279	SLC22A4	5	131667736	intron	0.307605	7	0.0259708	0.00474252	G	A							NA/NA/NA/	3107/14039/15796/		A	G		2.60E-02	I	Y	6.92E-01	NA
rs143811719	4.46E-08	7.350577512	SLC22A5	5	131721909	intron			0.0260417	0.00475912	I	D							NA/NA/NA/	NA/NA/NA/		D	I		2.60E-02	I	Y	6.93E-01	NA
rs11743851	4.47E-08	7.349322464	CDC42SE2	5	130613600	intron	0.005511	5	-0.0261449	0.00477843	T	C							NA/NA/NA/	NA/NA/NA/		C	T		-2.61E-02	I	Y	6.42E-01	NA
rs272894	4.48E-08	7.348972165	SLC22A4	5	131662460	intron		7	0.0245938	0.00449506	T	C							NA/NA/NA/	5034/15732/12057/		C	T		2.46E-02	I	Y	6.07E-01	NA
rs270606	4.61E-08	7.335985478	SLC22A4	5	131650867	intron	0.028895	6	0.0259219	0.00474239	G	A							NA/NA/NA/	3962/17556/19826/		A	G		2.59E-02	I	Y	6.92E-01	NA
rs273912	4.63E-08	7.334230512	SLC22A4	5	131661349	intron	0.021735	6	0.0259221	0.00474305	T	G							NA/NA/NA/	3990/14698/19330/		G	T		2.59E-02	I	Y	6.92E-01	NA
rs156322	4.78E-08	7.320950231	SLC22A4	5	131653925	intron	0.028899	6	0.0258936	0.00474254	T	C							NA/NA/NA/	3109/14034/15793/		C	T		2.59E-02	I	Y	6.92E-01	NA
rs272871	4.82E-08	7.316810623	SLC22A4	5	131676688	intron		6	-0.024691	0.00452369	T	G							NA/NA/NA/	NA/NA/NA/		G	T		-2.47E-02	I	Y	3.94E-01	NA
rs274556	4.83E-08	7.316093333	SLC22A5	5	131722075	intron		7	-0.025908	0.00474692	G	A							NA/NA/NA/	NA/NA/NA/		A	G		-2.59E-02	I	Y	3.08E-01	NA
rs2631371	4.92E-08	7.308025188	LOC553103	5	131703691	intron		5	0.0258708	0.00474297	G	A							NA/NA/NA/	NA/NA/NA/		A	G		2.59E-02	I	Y	6.92E-01	NA
rs27879	5.08E-08	7.294511756		5	131432689		0.230408	6	-0.0244843	0.00449333	C	A							NA/NA/NA/	NA/NA/NA/		A	C		-2.45E-02	I	Y	3.94E-01	NA
rs272854	5.16E-08	7.287240897	LOC553103	5	131688017	intron		6	0.0258304	0.00474297	T	C							NA/NA/NA/	NA/NA/NA/		C	T		2.58E-02	I	Y	6.92E-01	NA
rs635619	5.17E-08	7.286380112	SLC22A5	5	131720265	intron		5	0.0258284	0.0047429	G	A							NA/NA/NA/	3960/17571/19838/		A	G		2.58E-02	I	Y	6.92E-01	NA
rs272855	5.17E-08	7.286337285	LOC553103	5	131687175	intron		7	0.0258287	0.00474297	T	C							NA/NA/NA/	NA/NA/NA/		C	T		2.58E-02	I	Y	6.92E-01	NA
rs635620	5.18E-08	7.285941969	SLC22A5	5	131720263	intron		5	-0.0258275	0.0047429	G	A							NA/NA/NA/	NA/NA/NA/		A	G		-2.58E-02	I	Y	3.08E-01	NA
rs671473	5.23E-08	7.281130604	SLC22A5	5	131708535	intron	0.002609	5	0.0258177	0.00474281	C	A							NA/NA/NA/	3961/17556/19849/		A	C		2.58E-02	I	Y	6.92E-01	NA
rs274571	5.23E-08	7.281130604	SLC22A5	5	131712125	intron		7	-0.0258177	0.00474281	G	A							NA/NA/NA/	19844/17569/3960/		A	G		-2.58E-02	I	Y	3.08E-01	NA
rs2631359	5.23E-08	7.281130604	SLC22A5	5	131707892	intron		4	-0.0258177	0.00474281	T	C							NA/NA/NA/	19833/17567/3961/		C	T		-2.58E-02	I	Y	3.08E-01	NA
rs582490	5.23E-08	7.281130604	SLC22A5	5	131710095	intron		7	0.0258177	0.00474281	G	A							NA/NA/NA/	NA/NA/NA/		A	G		2.58E-02	I	Y	6.92E-01	NA
rs274572	5.23E-08	7.281130604	SLC22A5	5	131710917	intron		7	0.0258177	0.00474281	T	G							NA/NA/NA/	NA/NA/NA/		G	T		2.58E-02	I	Y	6.92E-01	NA
rs581968	5.23E-08	7.281130604	SLC22A5	5	131710202	intron		7	0.0258177	0.00474281	G	A							NA/NA/NA/	NA/NA/NA/		A	G		2.58E-02	I	Y	6.92E-01	NA
rs274570	5.23E-08	7.281130604	SLC22A5	5	131713226	intron	0.004745	6	-0.0258177	0.00474281	T	C							NA/NA/NA/	19819/17533/3980/		C	T		-2.58E-02	I	Y	3.08E-01	NA
rs2631364	5.26E-08	7.279101784	SLC22A5	5	131706914	intron		4	-0.0258155	0.00474313	G	C							NA/NA/NA/	NA/NA/NA/		C	G		-2.58E-02	I	Y	3.08E-01	NA
rs2631362	5.28E-08	7.277285477	SLC22A5	5	131707293	intron	0.003776	1f	-0.0258099	0.00474275	G	A							NA/NA/NA/	19854/17567/3961/		A	G		-2.58E-02	I	Y	3.08E-01	NA
rs419291	5.30E-08	7.275602873	SLC22A4	5	131633355	intron	0.065994	6	-0.0245514	0.00451207	T	C							NA/NA/NA/	12383/15678/4873/		C	T		-2.46E-02	I	Y	3.88E-01	NA
rs272887	5.37E-08	7.269829234	SLC22A4	5	131665713	intron	0.031241	7	0.0257956	0.00474279	G	A							NA/NA/NA/	3971/17589/19885/		A	G		2.58E-02	I	Y	6.92E-01	NA
rs183898	5.42E-08	7.265793231	SLC22A5	5	131716902	intron	0.100681	6	0.0257884	0.00474291	G	C							NA/NA/NA/	16614/14797/3262/		C	G		2.58E-02	I	Y	6.92E-01	NA
rs147858478	5.59E-08	7.252752929	LOC553103	5	131682785	intron			-0.0244406	0.00449946	I	D							NA/NA/NA/	NA/NA/NA/		D	I		-2.44E-02	I	Y	4.00E-01	NA
rs273911	5.72E-08	7.242813576	SLC22A4	5	131661526	intron	0.021327	7	0.0257453	0.00474323	G	C							NA/NA/NA/	NA/NA/NA/		C	G		2.57E-02	I	Y	6.92E-01	NA
rs272891	5.76E-08	7.239821876	SLC22A4	5	131664394	intron		7	0.0257382	0.004743	T	G							NA/NA/NA/	NA/NA/NA/		G	T		2.57E-02	I	Y	6.92E-01	NA
rs272880	5.84E-08	7.233674169	SLC22A4	5	131670178	intron	0.003001	7	0.0257265	0.00474305	T	C							NA/NA/NA/	3100/13922/15796/		C	T		2.57E-02	I	Y	6.92E-01	NA
rs273917	5.84E-08	7.233216228	SLC22A4	5	131659618	intron		6	0.0257314	0.00474412	G	A							NA/NA/NA/	NA/NA/NA/		A	G		2.57E-02	I	Y	6.92E-01	NA
rs682821	5.88E-08	7.230298551	SLC22A4	5	131655540	intron		7	-0.0257201	0.00474308	T	C							NA/NA/NA/	NA/NA/NA/		C	T		-2.57E-02	I	Y	3.08E-01	NA
rs11948761	5.90E-08	7.229413799		5	130370970			7	0.0273801	0.00504954	T	A							NA/NA/NA/	NA/NA/NA/		A	T		2.74E-02	I	Y	3.30E-01	NA
rs270615	6.44E-08	7.191149201	SLC22A4	5	131641573	intron		7	-0.0256412	0.00474265	G	C							NA/NA/NA/	NA/NA/NA/		C	G		-2.56E-02	I	Y	3.08E-01	NA
rs270612	6.45E-08	7.190486074	SLC22A4	5	131637338	intron		7	-0.0256538	0.00474522	G	A							NA/NA/NA/	16632/14797/3275/		A	G		-2.57E-02	I	Y	3.08E-01	NA
rs139746351	6.46E-08	7.189815217		5	130469087				-0.0263761	0.00487907	G	A							NA/NA/NA/	NA/NA/NA/		A	G		-2.64E-02	I	Y	6.49E-01	NA
rs201407951	6.61E-08	7.179548286			0				-0.024429	0.00452245	I	D							NA/NA/NA/	NA/NA/NA/		D	I		-2.44E-02	I	Y	5.04E-01	NA
rs270614	6.67E-08	7.17597445	SLC22A4	5	131640813	intron		5	-0.0256125	0.00474284	G	A							NA/NA/NA/	NA/NA/NA/		A	G		-2.56E-02	I	Y	3.08E-01	NA
rs31427	7.26E-08	7.139125597		5	131423966		0.113757	1f	-0.0242108	0.00449596	G	A							NA/NA/NA/	NA/NA/NA/		A	G		-2.42E-02	I	Y	3.93E-01	NA
rs272850	7.27E-08	7.138317464	LOC553103	5	131689123	intron		7	0.0256169	0.00475739	G	A							NA/NA/NA/	NA/NA/NA/		A	G		2.56E-02	I	Y	6.83E-01	NA
rs25889	7.32E-08	7.135306221		5	131423498			5	-0.0241878	0.00449302	G	A							NA/NA/NA/	NA/NA/NA/		A	G		-2.42E-02	I	Y	3.94E-01	NA
rs309375	7.93E-08	7.100918536		4	123681156		0.272214	4	0.0239721	0.00446478	C	A							NA/NA/NA/	14403/19580/7142/		A	C		2.40E-02	I	Y	4.12E-01	NA
rs31475	8.10E-08	7.091750958		5	131420514			6	-0.0241085	0.00449337	G	A							NA/NA/NA/	NA/NA/NA/		A	G		-2.41E-02	I	Y	3.92E-01	NA
rs27678	8.15E-08	7.088918066		5	131417962			5	0.0241408	0.00450039	T	A							NA/NA/NA/	NA/NA/NA/		A	T		2.41E-02	I	Y	6.09E-01	NA
rs162887	8.32E-08	7.079728454		5	131629165			4	0.0256877	0.00479219	G	A							NA/NA/NA/	NA/NA/NA/		A	G		2.57E-02	I	Y	6.92E-01	NA
rs460089	8.65E-08	7.062810711		5	131629772			2a	0.0256465	0.00479079	G	C							NA/NA/NA/	NA/NA/NA/		C	G		2.56E-02	I	Y	6.92E-01	NA
rs460271	9.11E-08	7.040408214		5	131630062			4	0.0255893	0.00478847	G	C							NA/NA/NA/	NA/NA/NA/		C	G		2.56E-02	I	Y	6.92E-01	NA
rs1858074	1.05E-07	6.978029674		5	131371999		0.045183	6	0.0250976	0.00471949	G	A							NA/NA/NA/	19260/17452/4103/		A	G		2.51E-02	I	Y	3.22E-01	NA
rs4706006	1.06E-07	6.973229838		5	130461830			7	0.0260654	0.00490334	T	G							NA/NA/NA/	NA/NA/NA/		G	T		2.61E-02	I	Y	3.49E-01	NA
rs11739935	1.18E-07	6.926380614		5	131380658			7	0.025043	0.00472852	T	C							NA/NA/NA/	NA/NA/NA/		C	T		2.50E-02	I	Y	3.23E-01	NA
rs200078742	1.19E-07	6.924150233			0				-0.0243257	0.00459391	I	D							NA/NA/NA/	NA/NA/NA/		D	I		-2.43E-02	I	Y	3.81E-01	NA
rs274564	1.19E-07	6.923763824	SLC22A5	5	131715301	intron		7	-0.0259097	0.00489318	T	C							NA/NA/NA/	NA/NA/NA/		C	T		-2.59E-02	I	Y	2.94E-01	NA
rs4705885	1.20E-07	6.919496172		5	130423559			7	-0.0264298	0.00499311	G	A							NA/NA/NA/	NA/NA/NA/		A	G		-2.64E-02	I	Y	6.59E-01	NA
rs28539697	1.24E-07	6.907072431		15	79482907			7	0.0256576	0.00485202	G	A							NA/NA/NA/	NA/NA/NA/		A	G		2.57E-02	I	Y	3.02E-01	NA
rs34148597	1.24E-07	6.905116784		15	79480470				0.025694	0.00485966	I	D							NA/NA/NA/	NA/NA/NA/		D	I		2.57E-02	I	Y	3.01E-01	NA
rs273898	1.26E-07	6.898414442	LOC553103	5	131696174	intron		6	0.0254213	0.00481066	T	A							NA/NA/NA/	NA/NA/NA/		A	T		2.54E-02	I	Y	6.44E-01	NA
rs31482	1.27E-07	6.896011658		5	131429182			5	-0.0236988	0.00448556	G	A							NA/NA/NA/	NA/NA/NA/		A	G		-2.37E-02	I	Y	3.99E-01	NA
rs5029422	1.29E-07	6.887847624		5	131390614			5	-0.0250493	0.00474426	G	C							NA/NA/NA/	NA/NA/NA/		C	G		-2.50E-02	I	Y	6.78E-01	NA
rs309398	1.42E-07	6.848308456		4	123614762		0.909451	7	-0.0233737	0.00444096	T	C							NA/NA/NA/	6222/16148/10565/		C	T		-2.34E-02	I	Y	5.66E-01	NA
rs309394	1.48E-07	6.830163984		4	123613670			6	0.0233778	0.00444825	T	G							NA/NA/NA/	NA/NA/NA/		G	T		2.34E-02	I	Y	4.34E-01	NA
rs309393	1.48E-07	6.829946679		4	123613316			4	0.0233812	0.00444897	G	A							NA/NA/NA/	NA/NA/NA/		A	G		2.34E-02	I	Y	4.34E-01	NA
rs309404	1.49E-07	6.82608566		4	123617741		0.28547	7	-0.0234341	0.00446042	T	A							NA/NA/NA/	NA/NA/NA/		A	T		-2.34E-02	I	Y	5.86E-01	NA
rs309400	1.51E-07	6.821817589		4	123616189		0.576245	7	-0.0234306	0.00446129	T	C							NA/NA/NA/	NA/NA/NA/		C	T		-2.34E-02	I	Y	5.86E-01	NA
rs309406	1.55E-07	6.810605146		4	123618707		0.274612	6	0.0234041	0.00446029	G	A							NA/NA/NA/	7082/9986/3577/		A	G		2.34E-02	I	Y	4.14E-01	NA
rs309412	1.58E-07	6.801986585		4	123620198			7	-0.0233851	0.00445977	T	C							NA/NA/NA/	NA/NA/NA/		C	T		-2.34E-02	I	Y	5.86E-01	NA
rs309408	1.58E-07	6.800406617		4	123619423			7	0.0233838	0.00446011	G	C							NA/NA/NA/	NA/NA/NA/		C	G		2.34E-02	I	Y	4.14E-01	NA
rs309413	1.59E-07	6.79796965		4	123620313			6	0.0233764	0.00445957	G	A							NA/NA/NA/	NA/NA/NA/		A	G		2.34E-02	I	Y	4.14E-01	NA
rs309410	1.73E-07	6.76277305		4	123619549			7	0.0233172	0.00446102	T	C							NA/NA/NA/	NA/NA/NA/		C	T		2.33E-02	I	Y	4.14E-01	NA
rs6834481	1.77E-07	6.751931052		4	123611710			6	-0.0232682	0.00445559	G	A							NA/NA/NA/	NA/NA/NA/		A	G		-2.33E-02	I	Y	5.52E-01	NA
rs309416	1.83E-07	6.738415991		4	123621916			6	0.0232401	0.00445512	T	C							NA/NA/NA/	NA/NA/NA/		C	T		2.32E-02	I	Y	4.15E-01	NA
rs309415	1.89E-07	6.723400346		4	123621228		0.006669	7	0.0232105	0.00445493	G	A							NA/NA/NA/	NA/NA/NA/		A	G		2.32E-02	I	Y	4.15E-01	NA
rs2523614	1.91E-07	6.718646146		6	31320654			4	0.0253993	0.00487694	T	C							NA/NA/NA/	NA/NA/NA/		C	T		2.54E-02	I	Y	6.96E-01	NA
rs2523615	1.95E-07	6.709834007		6	31320642			4	-0.0253784	0.00487645	T	C							NA/NA/NA/	NA/NA/NA/		C	T		-2.54E-02	I	Y	3.04E-01	NA
rs113264677	2.08E-07	6.682977713		5	129917070			7	0.0251164	0.0048368	C	A							NA/NA/NA/	NA/NA/NA/		A	C		2.51E-02	I	Y	3.17E-01	NA
rs72797733	2.14E-07	6.669243391		5	129926042			7	0.0250989	0.00483892	T	C							NA/NA/NA/	NA/NA/NA/		C	T		2.51E-02	I	Y	3.17E-01	NA
rs67601355	2.24E-07	6.649767492	P4HA2	5	131560408	intron			-0.0262062	0.00506056	I	D							NA/NA/NA/	NA/NA/NA/		D	I		-2.62E-02	I	Y	2.78E-01	NA
rs270607	2.38E-07	6.62426142	SLC22A4	5	131649186	intron	0.035517	5	0.024374	0.00471675	G	A							NA/NA/NA/	1361/5979/6437/		A	G		2.44E-02	I	Y	6.85E-01	NA
rs367805	2.40E-07	6.62061289	MIR3936	5	131701279	exon		2b	-0.0243149	0.00470675	T	C							NA/NA/NA/	NA/NA/NA/		C	T		-2.43E-02	I	Y	3.16E-01	NA
rs139257849	3.16E-07	6.499869229	TMEM14C	6	10725276	intron			-16.3485	3.19618	G	A							NA/NA/NA/	NA/NA/NA/		A	G		-1.63E+01	I	Y	1.00E+00	NA
rs13103914	3.19E-07	6.495693643		4	123612646			6	-0.0226911	0.00443888	T	A							NA/NA/NA/	NA/NA/NA/		A	T		-2.27E-02	I	Y	5.53E-01	NA
rs139333868	3.28E-07	6.484198986	TMEM14C	6	10727527	intron			-16.322	3.19528	G	A							NA/NA/NA/	NA/NA/NA/		A	G		-1.63E+01	I	Y	1.00E+00	NA
rs246108	3.71E-07	6.430333538		5	131563683			4	0.0252297	0.00496317	G	A							NA/NA/NA/	NA/NA/NA/		A	G		2.52E-02	I	Y	7.23E-01	NA
rs35313991	4.04E-07	6.394111258	P4HA2	5	131560408	intron			-0.0264929	0.00522799	I	D							NA/NA/NA/	NA/NA/NA/		D	I		-2.65E-02	I	Y	2.62E-01	NA
rs6900444	4.76E-07	6.322758154		6	31241182			4	-0.0228311	0.00453347	T	C							NA/NA/NA/	NA/NA/NA/		C	T		-2.28E-02	I	Y	4.94E-01	NA
rs201548632	4.81E-07	6.318094258			0				0.234126	0.0465077	I	D							NA/NA/NA/	NA/NA/NA/		D	I		2.34E-01	I	Y	9.95E-01	NA
rs140656307	5.28E-07	6.277470551		1	75013424				3.19603	0.63701	T	C							NA/NA/NA/	NA/NA/NA/		C	T		3.20E+00	I	Y	7.93E-05	NA
rs9468937	5.30E-07	6.27610697		6	31270118		3.663913	7	0.0221655	0.0044194	C	A							NA/NA/NA/	6768/13605/7930/		A	C		2.22E-02	I	Y	5.39E-01	NA
rs146889254	5.49E-07	6.260036255		1	75011583				3.18153	0.6351	G	C							NA/NA/NA/	NA/NA/NA/		C	G		3.18E+00	I	Y	7.76E-05	NA
rs162889	5.56E-07	6.255075207		5	131624386		2.652272	7	-0.0251897	0.00503172	T	C							NA/NA/NA/	22788/15978/2672/		C	T		-2.52E-02	I	Y	2.58E-01	NA
rs148521502	5.72E-07	6.2424567		1	75010592				3.17019	0.633825	T	C							NA/NA/NA/	NA/NA/NA/		C	T		3.17E+00	I	Y	7.70E-05	NA
rs112954971	5.83E-07	6.234456612	TNNI3K	1	75009508	intron		7	-3.58552	0.717374	G	C							NA/NA/NA/	NA/NA/NA/		C	G		-3.59E+00	I	Y	1.00E+00	NA
rs113602741	5.95E-07	6.225299866	TNNI3K	1	75009472	intron		7	-3.15904	0.63256	T	C							NA/NA/NA/	NA/NA/NA/		C	T		-3.16E+00	I	Y	1.00E+00	NA
rs142177208	5.98E-07	6.223145605	TNNI3K	1	75008899	intron			3.15524	0.631922	G	C							NA/NA/NA/	NA/NA/NA/		C	G		3.16E+00	I	Y	7.62E-05	NA
rs141242589	6.01E-07	6.220986085		1	75011465				6.96132	1.39446	T	C							NA/NA/NA/	NA/NA/NA/		C	T		6.96E+00	I	Y	3.48E-05	NA
rs145299031	6.32E-07	6.199294604	TNNI3K	1	75007096	intron			-3.13904	0.63002	C	A							NA/NA/NA/	NA/NA/NA/		A	C		-3.14E+00	I	Y	1.00E+00	NA
rs28752874	6.33E-07	6.198290402		6	31302755			7	-0.0226698	0.00455132	T	C							NA/NA/NA/	NA/NA/NA/		C	T		-2.27E-02	I	Y	4.66E-01	NA
rs28752873	6.33E-07	6.198259551		6	31302752			7	0.0226696	0.00455129	T	C							NA/NA/NA/	NA/NA/NA/		C	T		2.27E-02	I	Y	5.34E-01	NA
rs28752872	6.34E-07	6.197996376		6	31302750			7	-0.0226689	0.00455126	G	A							NA/NA/NA/	NA/NA/NA/		A	G		-2.27E-02	I	Y	4.66E-01	NA
rs154485	6.38E-07	6.195365196	P4HA2	5	131553665	intron		5	0.0229062	0.00459998	G	A							NA/NA/NA/	NA/NA/NA/		A	G		2.29E-02	I	Y	6.43E-01	NA
rs150546699	6.41E-07	6.193340531	CHURC1-FNTB	14	65440124	intron			0.120874	0.0242781	G	A							NA/NA/NA/	NA/NA/NA/		A	G		1.21E-01	I	Y	9.89E-01	NA
rs10520079	6.73E-07	6.1719217		5	129820038		0.024432	7	-0.0235714	0.00474353	G	A							NA/NA/NA/	4073/17810/19533/		A	G		-2.36E-02	I	Y	6.86E-01	NA
rs202232464	6.77E-07	6.169390804	TNNI3K	1	75005513				-3.11806	0.627492	I	D							NA/NA/NA/	NA/NA/NA/		D	I		-3.12E+00	I	Y	1.00E+00	NA
rs148177379	6.90E-07	6.160883491	TNNI3K	1	75005121	intron			-3.11253	0.62686	G	C							NA/NA/NA/	NA/NA/NA/		C	G		-3.11E+00	I	Y	1.00E+00	NA
rs17095544	7.04E-07	6.152279928	TNNI3K	1	75003965	intron		7	-3.12274	0.629405	G	C							NA/NA/NA/	NA/NA/NA/		C	G		-3.12E+00	I	Y	1.00E+00	NA
rs147692871	7.05E-07	6.151645821	TNNI3K	1	75004113	intron			3.1194	0.628768	G	C							NA/NA/NA/	NA/NA/NA/		C	G		3.12E+00	I	Y	7.41E-05	NA
rs168681	7.23E-07	6.141105649		5	131402450		1.762202	7	0.022193	0.00447856	G	A							NA/NA/NA/	NA/NA/NA/		A	G		2.22E-02	I	Y	5.92E-01	NA
rs148563648	7.78E-07	6.108784898	TNNI3K	1	74994879	intron			-4.10556	0.830768	T	C							NA/NA/NA/	NA/NA/NA/		C	T		-4.11E+00	I	Y	1.00E+00	NA
rs202231212	7.98E-07	6.097725623	TNNI3K	1	74991978				-3.38156	0.684954	I	D							NA/NA/NA/	NA/NA/NA/		D	I		-3.38E+00	I	Y	1.00E+00	NA
rs17095528	8.02E-07	6.095729253	TNNI3K	1	74992950	intron		6	3.3624	0.681197	T	A							NA/NA/NA/	NA/NA/NA/		A	T		3.36E+00	I	Y	7.11E-05	NA
rs144059969	8.05E-07	6.094200343	TNNI3K	1	74991547	intron			-3.39168	0.687226	G	A							NA/NA/NA/	NA/NA/NA/		A	G		-3.39E+00	I	Y	1.00E+00	NA
rs17095518	8.08E-07	6.092855318	TNNI3K	1	74989954	intron		3a	3.4216	0.693373	T	C							NA/NA/NA/	NA/NA/NA/		C	T		3.42E+00	I	Y	7.01E-05	NA
rs55975060	8.18E-07	6.087187768		5	129813764			6	-0.0234797	0.00476148	T	C							NA/NA/NA/	NA/NA/NA/		C	T		-2.35E-02	I	Y	6.88E-01	NA
rs17095511	8.21E-07	6.085827738	TNNI3K	1	74987956	intron		4	-3.45024	0.699626	T	C							NA/NA/NA/	NA/NA/NA/		C	T		-3.45E+00	I	Y	1.00E+00	NA
rs147709598	8.28E-07	6.082052019	TNNI3K	1	74987609	intron			-3.45684	0.701206	G	C							NA/NA/NA/	NA/NA/NA/		C	G		-3.46E+00	I	Y	1.00E+00	NA
rs200371563	8.57E-07	6.066825132	TNNI3K	1	74987262				-4.27864	0.869117	I	D							NA/NA/NA/	NA/NA/NA/		D	I		-4.28E+00	I	Y	1.00E+00	NA
rs17095508	8.84E-07	6.053428861	TNNI3K	1	74986049	intron		6	3.82823	0.778582	T	C							NA/NA/NA/	NA/NA/NA/		C	T		3.83E+00	I	Y	6.34E-05	NA
rs75189	8.91E-07	6.050067221	P4HA2	5	131541833	intron	0.067007	5	-0.0223602	0.00454988	T	C							NA/NA/NA/	13484/15171/4287/		C	T		-2.24E-02	I	Y	3.61E-01	NA
rs61993164	9.07E-07	6.042610154		15	24851716			7	0.0969551	0.01974206	C	A							NA/NA/NA/	NA/NA/NA/		A	C		9.70E-02	I	Y	1.35E-02	NA
rs17095520	9.59E-07	6.018175959	TNNI3K	1	74990001	intron		4	-3.3926	0.69223	G	A							NA/NA/NA/	NA/NA/NA/		A	G		-3.39E+00	I	Y	1.00E+00	NA
rs61993178	9.65E-07	6.015642837		15	24868581			7	0.0885644	0.01807844	G	A							NA/NA/NA/	NA/NA/NA/		A	G		8.86E-02	I	Y	1.68E-02	NA
rs25887	9.99E-07	6.000488422		5	131416061		0.185751	5	-0.0216798	0.00443165	C	A							NA/NA/NA/	13389/20379/7671/		A	C		-2.17E-02	I	Y	4.31E-01	NA
rs184472237	1.05E-06	5.980555515	RAB15	14	65418131	intron			0.124163	0.0254277	G	A							NA/NA/NA/	NA/NA/NA/		A	G		1.24E-01	I	Y	9.90E-01	NA
rs13191810	1.06E-06	5.973287008		6	32586831			7	-0.0240553	0.00492967	T	C							NA/NA/NA/	NA/NA/NA/		C	T		-2.41E-02	I	Y	3.00E-01	NA
rs13291799	1.08E-06	5.966150202		9	88007711		1.016412	7	0.0214165	0.00439183	G	A							NA/NA/NA/	NA/NA/NA/		A	G		2.14E-02	I	Y	5.40E-01	NA
rs3814244	1.10E-06	5.959540075		12	68413471		0.927889	6	-0.0217989	0.004473	T	A							NA/NA/NA/	NA/NA/NA/		A	T		-2.18E-02	I	Y	4.04E-01	NA
rs272863	1.10E-06	5.959496554	LOC553103	5	131683652	intron		7	-0.0234579	0.00481342	G	A							NA/NA/NA/	NA/NA/NA/		A	G		-2.35E-02	I	Y	4.78E-01	NA
rs202207328	1.14E-06	5.941293142			0				0.0261023	0.00536518	I	D							NA/NA/NA/	NA/NA/NA/		D	I		2.61E-02	I	Y	7.77E-01	NA
rs3857440	1.17E-06	5.930768637	C5orf56	5	131794069	intron	0.009923	1b	0.0248555	0.00511394	G	A							NA/NA/NA/	NA/NA/NA/		A	G		2.49E-02	I	Y	7.55E-01	NA
rs154483	1.18E-06	5.929013267	P4HA2	5	131546280	intron	0.066972	6	0.0221512	0.00455828	G	A							NA/NA/NA/	3205/11540/10363/		A	G		2.22E-02	I	Y	6.41E-01	NA
rs7863058	1.18E-06	5.928246828		9	88007124		0.738955	4	0.0213077	0.00438502	T	C							NA/NA/NA/	NA/NA/NA/		C	T		2.13E-02	I	Y	5.39E-01	NA
rs7863047	1.18E-06	5.927000571		9	88007103			3a	0.0213029	0.00438457	T	C							NA/NA/NA/	NA/NA/NA/		C	T		2.13E-02	I	Y	5.39E-01	NA
rs1979060	1.19E-06	5.925172592		9	88007004		0.717133	6	-0.0212947	0.00438361	G	A							NA/NA/NA/	NA/NA/NA/		A	G		-2.13E-02	I	Y	4.61E-01	NA
rs2428501	1.20E-06	5.921637446		6	31453547		0.209925	5	-0.0231006	0.00475696	G	A							NA/NA/NA/	2295/8282/15673/		A	G		-2.31E-02	I	Y	6.87E-01	NA
rs1023518	1.20E-06	5.919745203	C5orf56	5	131793771	intron	0.010304		-0.024831	0.0051142	T	G							NA/NA/NA/	1612/1073/158/		G	T		-2.48E-02	I	Y	2.45E-01	NA
rs11140949	1.21E-06	5.916475881		9	88001922		0.023971	5	0.0213015	0.00438861	G	C							NA/NA/NA/	NA/NA/NA/		C	G		2.13E-02	I	Y	5.39E-01	NA
rs2905752	1.24E-06	5.906228219		6	31450716			7	-0.02306	0.00475548	G	A							NA/NA/NA/	NA/NA/NA/		A	G		-2.31E-02	I	Y	6.87E-01	NA
rs6559863	1.24E-06	5.906133741		9	87998461		0.490497	6	-0.0213646	0.0044059	T	C							NA/NA/NA/	10335/17105/7335/		C	T		-2.14E-02	I	Y	4.56E-01	NA
rs25890	1.24E-06	5.906018296		5	131437562		1.613443	6	0.0218641	0.00450895	T	C							NA/NA/NA/	6020/19475/15913/		C	T		2.19E-02	I	Y	6.20E-01	NA
rs156029	1.25E-06	5.904314685	P4HA2	5	131532634	intron	0.087201	6	0.0220285	0.00454359	G	A							NA/NA/NA/	5547/19105/16774/		A	G		2.20E-02	I	Y	6.35E-01	NA
rs137956966	1.26E-06	5.900157133		2	83186903				0.256376	0.05290067	G	A							NA/NA/NA/	NA/NA/NA/		A	G		2.56E-01	I	Y	9.97E-01	NA
rs2905739	1.29E-06	5.890981977		6	31452850			7	0.0230328	0.00475672	G	A							NA/NA/NA/	NA/NA/NA/		A	G		2.30E-02	I	Y	3.13E-01	NA
rs11789279	1.29E-06	5.890593585		9	88005722		14.59272	7	0.0212085	0.00438011	T	C							NA/NA/NA/	NA/NA/NA/		C	T		2.12E-02	I	Y	5.39E-01	NA
rs147384934	1.29E-06	5.88953824		4	123630024				0.0248423	0.00513111	I	D							NA/NA/NA/	NA/NA/NA/		D	I		2.48E-02	I	Y	7.57E-01	NA
rs11787752	1.30E-06	5.88745197		9	88004916		0.596431	7	0.0212002	0.00437971	G	A							NA/NA/NA/	NA/NA/NA/		A	G		2.12E-02	I	Y	5.39E-01	NA
rs17425503	1.30E-06	5.88501559		9	88006154			7	-0.0211999	0.00438066	G	A							NA/NA/NA/	NA/NA/NA/		A	G		-2.12E-02	I	Y	4.61E-01	NA
rs17006053	1.31E-06	5.8829741		4	123629661		0.006155	7	0.0248263	0.00513099	C	A							NA/NA/NA/	NA/NA/NA/		A	C		2.48E-02	I	Y	7.57E-01	NA
rs746550	1.31E-06	5.881745197		4	123619689		0.056475	6	-0.0247853	0.00512311	T	C							NA/NA/NA/	NA/NA/NA/		C	T		-2.48E-02	I	Y	2.45E-01	NA
rs2378685	1.32E-06	5.878371226		9	88001594		0.024332	7	-0.0212359	0.00439086	G	A							NA/NA/NA/	NA/NA/NA/		A	G		-2.12E-02	I	Y	4.61E-01	NA
rs162903	1.32E-06	5.877843124		5	131591031			5	0.030532	0.00631329	G	C							NA/NA/NA/	NA/NA/NA/		C	G		3.05E-02	I	Y	8.55E-01	NA
rs2378686	1.32E-06	5.877793955		9	88004461		1.067282	7	0.0211774	0.00437901	G	C							NA/NA/NA/	NA/NA/NA/		C	G		2.12E-02	I	Y	5.39E-01	NA
rs62322204	1.33E-06	5.875844786		4	123629089			6	-0.0248092	0.00513092	T	C							NA/NA/NA/	NA/NA/NA/		C	T		-2.48E-02	I	Y	2.43E-01	NA
rs17425545	1.35E-06	5.868439074		9	88006186			5	-0.0211846	0.00438437	G	C							NA/NA/NA/	NA/NA/NA/		C	G		-2.12E-02	I	Y	4.61E-01	NA
rs1026157	1.36E-06	5.86710023		4	123623893		0.006141	7	0.0247864	0.00513046	T	G							NA/NA/NA/	2449/15281/23694/		G	T		2.48E-02	I	Y	7.57E-01	NA
rs113423646	1.37E-06	5.864072665		4	164346609			7	0.407099	0.08428828	T	C							NA/NA/NA/	NA/NA/NA/		C	T		4.07E-01	I	Y	7.26E-04	NA
rs7040536	1.38E-06	5.860586929		9	88008532		1.648086	5	0.0211869	0.00438812	G	C							NA/NA/NA/	NA/NA/NA/		C	G		2.12E-02	I	Y	5.42E-01	NA
rs895606	1.39E-06	5.858443626		9	88003668		0.023988	6	0.0211308	0.0043774	G	A							NA/NA/NA/	8873/20480/12062/		A	G		2.11E-02	I	Y	5.39E-01	NA
rs145880173	1.39E-06	5.857025819		4	123618202				0.0247558	0.00512902	I	D							NA/NA/NA/	NA/NA/NA/		D	I		2.48E-02	I	Y	7.55E-01	NA
rs921107	1.39E-06	5.855933544		9	87999370		0.487219	6	-0.0212976	0.00441301	G	A							NA/NA/NA/	NA/NA/NA/		A	G		-2.13E-02	I	Y	4.59E-01	NA
rs2290530	1.40E-06	5.853757202	STAC	3	36524405	intron		6	-0.0382833	0.00793418	T	C							NA/NA/NA/	NA/NA/NA/		C	T		-3.83E-02	I	Y	8.31E-02	NA
rs2889964	1.40E-06	5.852357679		9	88001472			6	0.0211872	0.00439161	G	A							NA/NA/NA/	NA/NA/NA/		A	G		2.12E-02	I	Y	5.39E-01	NA
rs2378684	1.41E-06	5.852128982		9	88001521		0.026573	7	0.021185	0.00439126	T	G							NA/NA/NA/	NA/NA/NA/		G	T		2.12E-02	I	Y	5.39E-01	NA
rs2378683	1.41E-06	5.850771647		9	88001449		0.036695	7	-0.0211853	0.00439188	T	C							NA/NA/NA/	NA/NA/NA/		C	T		-2.12E-02	I	Y	4.61E-01	NA
rs1979062	1.43E-06	5.845305248		9	88005057		18.16136	6	-0.021162	0.00438934	G	A							NA/NA/NA/	NA/NA/NA/		A	G		-2.12E-02	I	Y	4.60E-01	NA
rs10868290	1.43E-06	5.843781086		9	88000170			7	-0.0212591	0.00441012	T	C							NA/NA/NA/	NA/NA/NA/		C	T		-2.13E-02	I	Y	4.60E-01	NA
rs324014	1.43E-06	5.843590184		12	57510309			7	0.021443	0.00444835	T	C							NA/NA/NA/	NA/NA/NA/		C	T		2.14E-02	I	Y	5.69E-01	NA
rs12376504	1.44E-06	5.8430906		9	88000318		2.333306	7	-0.0212597	0.00441053	G	A							NA/NA/NA/	NA/NA/NA/		A	G		-2.13E-02	I	Y	4.60E-01	NA
rs4978899	1.44E-06	5.841429458		9	113032356			7	0.0355043	0.00736689	T	C							NA/NA/NA/	NA/NA/NA/		C	T		3.55E-02	I	Y	1.01E-01	NA
rs11140947	1.45E-06	5.839852731		9	88000958		0.058101	6	0.02121	0.00440158	C	A							NA/NA/NA/	NA/NA/NA/		A	C		2.12E-02	I	Y	5.40E-01	NA
rs3001426	1.45E-06	5.83918945		12	57509055			7	0.021452	0.00445209	T	C							NA/NA/NA/	NA/NA/NA/		C	T		2.15E-02	I	Y	5.69E-01	NA
rs73067863	1.45E-06	5.838916629	STAC	3	36530964	intron		6	-0.038261	0.00794079	T	C							NA/NA/NA/	NA/NA/NA/		C	T		-3.83E-02	I	Y	8.30E-02	NA
rs7040430	1.45E-06	5.838853694		9	88008514		1.407495	5	0.0211372	0.00438689	T	A							NA/NA/NA/	NA/NA/NA/		A	T		2.11E-02	I	Y	5.42E-01	NA
rs921106	1.46E-06	5.836367599		9	87999452		1.39256	6	0.0212624	0.00441392	G	A							NA/NA/NA/	NA/NA/NA/		A	G		2.13E-02	I	Y	5.45E-01	NA
rs921104	1.49E-06	5.82721615		9	88002516		0.023922	7	0.0211041	0.0043849	T	C							NA/NA/NA/	NA/NA/NA/		C	T		2.11E-02	I	Y	5.39E-01	NA
rs146383101	1.49E-06	5.825675566		4	164414409				0.417781	0.08681701	G	A							NA/NA/NA/	NA/NA/NA/		A	G		4.18E-01	I	Y	6.49E-04	NA
rs34907234	1.49E-06	5.825492457	TMA16	4	164428216	exon		6	-0.417765	0.08681522	G	A							NA/NA/NA/	NA/NA/NA/		A	G		-4.18E-01	I	Y	9.99E-01	NA
rs11933405	1.51E-06	5.821221551	TMA16	4	164433714	intron	0.020566	6	-0.417594	0.08681509	T	C							NA/NA/NA/	NA/NA/NA/		C	T		-4.18E-01	I	Y	9.99E-01	NA
rs72728267	1.51E-06	5.819828231	MIR4706	14	65511421	exon		2a	-0.0891337	0.0185328	T	G							NA/NA/NA/	NA/NA/NA/		G	T		-8.91E-02	I	Y	1.80E-02	NA
rs7764413	1.52E-06	5.816838387		6	31242082			7	0.021516	0.00447493	T	C							NA/NA/NA/	NA/NA/NA/		C	T		2.15E-02	I	Y	4.54E-01	NA
rs324012	1.53E-06	5.815231936	STAT6	12	57502981	intron		7	-0.0213678	0.00444479	T	C							NA/NA/NA/	NA/NA/NA/		C	T		-2.14E-02	I	Y	4.30E-01	NA
rs895607	1.54E-06	5.813393952		9	88003471		0.023946	7	0.0210475	0.00437892	T	C							NA/NA/NA/	NA/NA/NA/		C	T		2.10E-02	I	Y	5.39E-01	NA
rs115500520	1.56E-06	5.807075892	Mar-01	4	164447657	exon		5	0.417023	0.08681403	T	A							NA/NA/NA/	NA/NA/NA/		A	T		4.17E-01	I	Y	6.49E-04	NA
rs145748626	1.58E-06	5.801367652	Mar-01	4	164450275	intron			-0.4168	0.08681515	T	G							NA/NA/NA/	NA/NA/NA/		G	T		-4.17E-01	I	Y	9.99E-01	NA
rs147645425	1.59E-06	5.799910457	Mar-01	4	164451899	intron			0.41674	0.08681499	T	G							NA/NA/NA/	NA/NA/NA/		G	T		4.17E-01	I	Y	6.49E-04	NA
rs148128240	1.61E-06	5.793271244	Mar-01	4	164453792	intron			0.416502	0.08682062	G	A							NA/NA/NA/	NA/NA/NA/		A	G		4.17E-01	I	Y	6.50E-04	NA
rs114840380	1.63E-06	5.789138617	Mar-01	4	164454308	intron		7	0.416356	0.08682483	T	G							NA/NA/NA/	NA/NA/NA/		G	T		4.16E-01	I	Y	6.50E-04	NA
rs1526727	1.63E-06	5.788986309		3	74095314		11.344063	6	0.0213562	0.00445359	T	C							NA/NA/NA/	5517/15821/11607/		C	T		2.14E-02	I	Y	5.93E-01	NA
rs35230829	1.63E-06	5.787617939		10	48632383			7	0.0541493	0.0112937	C	A							NA/NA/NA/	NA/NA/NA/		A	C		5.41E-02	I	Y	9.48E-01	NA
rs140098148	1.69E-06	5.77234978	Mar-01	4	164457867	intron			0.415739	0.08683653	T	G							NA/NA/NA/	NA/NA/NA/		G	T		4.16E-01	I	Y	6.51E-04	NA
rs12055445	1.71E-06	5.767652005		6	32626739			5	-0.0228582	0.00477664	G	A							NA/NA/NA/	NA/NA/NA/		A	G		-2.29E-02	I	Y	5.08E-01	NA
rs12376488	1.74E-06	5.758936891		9	88000209		1.838449	7	-0.0210865	0.00441011	G	A							NA/NA/NA/	NA/NA/NA/		A	G		-2.11E-02	I	Y	4.60E-01	NA
rs185982671	1.75E-06	5.758105028	STAC	3	36535505	intron			0.0379784	0.0079436	G	A							NA/NA/NA/	NA/NA/NA/		A	G		3.80E-02	I	Y	9.17E-01	NA
rs13319406	1.79E-06	5.746218717	LEPREL1	3	189836436	intron		5	0.0324478	0.00679464	G	A							NA/NA/NA/	NA/NA/NA/		A	G		3.24E-02	I	Y	8.60E-01	NA
rs6783757	1.86E-06	5.729654289		3	74094657		1.509629	5	0.0212649	0.00446008	G	A							NA/NA/NA/	NA/NA/NA/		A	G		2.13E-02	I	Y	5.93E-01	NA
rs28771423	1.87E-06	5.728042287		6	31315149			7	0.0211532	0.00443735	G	A							NA/NA/NA/	NA/NA/NA/		A	G		2.12E-02	I	Y	5.48E-01	NA
rs149297088	1.91E-06	5.719291907	STAC	3	36495514	intron			0.0386076	0.00810573	T	C							NA/NA/NA/	NA/NA/NA/		C	T		3.86E-02	I	Y	9.17E-01	NA
rs272895	1.91E-06	5.718932527		5	131616374		0.396657	4	-0.02977	0.00625048	G	A							NA/NA/NA/	NA/NA/NA/		A	G		-2.98E-02	I	Y	1.48E-01	NA
rs28383323	1.92E-06	5.716488461		6	32594039			7	0.0256989	0.00539699	G	A							NA/NA/NA/	NA/NA/NA/		A	G		2.57E-02	I	Y	7.11E-01	NA
rs58832791	1.92E-06	5.71632345	STAC	3	36542949	intron			-0.0378491	0.00794878	I	D							NA/NA/NA/	NA/NA/NA/		D	I		-3.78E-02	I	Y	8.32E-02	NA
rs4425209	1.94E-06	5.711918531	STAC	3	36550238	intron		6	0.0379964	0.00798314	T	C							NA/NA/NA/	NA/NA/NA/		C	T		3.80E-02	I	Y	9.17E-01	NA
rs182949672	1.95E-06	5.709139901	KIAA0226L	13	46928887	intron			-0.7005	0.147195	T	C							NA/NA/NA/	NA/NA/NA/		C	T		-7.01E-01	I	Y	2.52E-03	NA
rs12637610	1.96E-06	5.708171786	STAC	3	36545522	intron	0.130579	6	-0.0378292	0.00795092	T	C							NA/NA/NA/	NA/NA/NA/		C	T		-3.78E-02	I	Y	8.32E-02	NA
rs201831616	1.96E-06	5.70736298			0				0.0379704	0.00798122	I	D							NA/NA/NA/	NA/NA/NA/		D	I		3.80E-02	I	Y	9.17E-01	NA
rs191762920	1.96E-06	5.706787762		14	65339595				-0.120023	0.0252298	T	A							NA/NA/NA/	NA/NA/NA/		A	T		-1.20E-01	I	Y	1.00E-02	NA
rs12637657	1.98E-06	5.703927434	STAC	3	36545740	intron	0.130441	6	0.0378084	0.00794985	C	A							NA/NA/NA/	228/4986/27729/		A	C		3.78E-02	I	Y	9.17E-01	NA
rs73067887	1.98E-06	5.703133063	STAC	3	36547056	intron		5	-0.037834	0.00795585	T	C							NA/NA/NA/	NA/NA/NA/		C	T		-3.78E-02	I	Y	8.32E-02	NA
rs39897	2.00E-06	5.698132624		5	131436896		4.318547	4	0.0214302	0.00450862	T	C							NA/NA/NA/	7836/17479/9451/		C	T		2.14E-02	I	Y	5.37E-01	NA
rs166010	2.04E-06	5.689776277		5	131473218			7	-0.0219412	0.00461991	T	C							NA/NA/NA/	NA/NA/NA/		C	T		-2.19E-02	I	Y	3.44E-01	NA
rs246833	2.04E-06	5.689393768		5	131473069			7	-0.0219405	0.00461993	T	G							NA/NA/NA/	NA/NA/NA/		G	T		-2.19E-02	I	Y	3.44E-01	NA
rs1526728	2.06E-06	5.68569449		3	74095484		11.572535	6	-0.0211343	0.00445179	T	C							NA/NA/NA/	14693/19896/6845/		C	T		-2.11E-02	I	Y	4.06E-01	NA
rs11140948	2.07E-06	5.684403266		9	88001092			6	-0.0209164	0.00440645	C	A							NA/NA/NA/	NA/NA/NA/		A	C		-2.09E-02	I	Y	4.59E-01	NA
rs1814562	2.09E-06	5.6792868	STAC	3	36494734	intron		5	-0.0385366	0.00812257	T	C							NA/NA/NA/	NA/NA/NA/		C	T		-3.85E-02	I	Y	8.26E-02	NA
rs28751325	2.09E-06	5.679284725		6	31303953				-0.0222851	0.00469716	I	D							NA/NA/NA/	NA/NA/NA/		D	I		-2.23E-02	I	Y	4.82E-01	NA
rs3749833	2.10E-06	5.677888258	C5orf56	5	131799626	intron		4	0.024288	0.00512002	T	C							NA/NA/NA/	NA/NA/NA/		C	T		2.43E-02	I	Y	7.55E-01	NA
rs3217654	2.12E-06	5.674613659	STAC	3	36534622	intron			0.0379026	0.0079926	I	D							NA/NA/NA/	NA/NA/NA/		D	I		3.79E-02	I	Y	9.18E-01	NA
rs246839	2.12E-06	5.674258628		5	131464133			6	0.0219086	0.00462007	C	A							NA/NA/NA/	NA/NA/NA/		A	C		2.19E-02	I	Y	6.56E-01	NA
rs56716396	2.15E-06	5.667024559		12	68448788			6	-0.0407839	0.00860662	G	A							NA/NA/NA/	NA/NA/NA/		A	G		-4.08E-02	I	Y	9.26E-01	NA
rs11140945	2.18E-06	5.660757309		9	87998410		6.384845	7	-0.020888	0.00441071	G	A							NA/NA/NA/	NA/NA/NA/		A	G		-2.09E-02	I	Y	4.59E-01	NA
rs763787	2.19E-06	5.659262488		5	129776565		0.00886	7	0.0228561	0.00482701	T	C							NA/NA/NA/	NA/NA/NA/		C	T		2.29E-02	I	Y	3.06E-01	NA
rs201232856	2.21E-06	5.654694899			0				0.0213811	0.00451755	I	D							NA/NA/NA/	NA/NA/NA/		D	I		2.14E-02	I	Y	5.12E-01	NA
rs895604	2.23E-06	5.652229082		9	88003764		0.024267	7	0.0213755	0.00451747	T	A							NA/NA/NA/	NA/NA/NA/		A	T		2.14E-02	I	Y	5.12E-01	NA
rs895605	2.24E-06	5.649912933		9	88003762				0.0213703	0.00451739	T	G							NA/NA/NA/	NA/NA/NA/		G	T		2.14E-02	I	Y	5.12E-01	NA
rs185380936	2.26E-06	5.646045321	CHURC1	14	65400826	exon			0.117571	0.0248624	C	A							NA/NA/NA/	NA/NA/NA/		A	C		1.18E-01	I	Y	9.90E-01	NA
rs3839901	2.37E-06	5.624341872		9	124583230				-0.0210872	0.00446886	I	D							NA/NA/NA/	NA/NA/NA/		D	I		-2.11E-02	I	Y	4.24E-01	NA
rs246352	2.41E-06	5.617399485		5	131508560			7	-0.0216771	0.00459705	T	C							NA/NA/NA/	NA/NA/NA/		C	T		-2.17E-02	I	Y	3.46E-01	NA
rs2548993	2.44E-06	5.612900394	C5orf56	5	131808869	intron	0.017665	4	-0.0236529	0.00501829	G	A							NA/NA/NA/	22700/15835/2827/		A	G		-2.37E-02	I	Y	2.58E-01	NA
rs7713065	2.60E-06	5.58546618	C5orf56	5	131788334	intron		6	0.0241209	0.00513162	C	A							NA/NA/NA/	NA/NA/NA/		A	C		2.41E-02	I	Y	7.56E-01	NA
rs11140946	2.62E-06	5.581768334		9	88000794			7	0.0209715	0.00446326	T	A							NA/NA/NA/	NA/NA/NA/		A	T		2.10E-02	I	Y	5.31E-01	NA
rs17425572	2.62E-06	5.581536293		9	88006338		0.697748	5	0.020602	0.00438472	G	A							NA/NA/NA/	7096/16229/9622/		A	G		2.06E-02	I	Y	5.39E-01	NA
rs4705857	2.63E-06	5.579676165		5	131737030			7	-0.0219106	0.00466408	T	C							NA/NA/NA/	NA/NA/NA/		C	T		-2.19E-02	I	Y	3.29E-01	NA
rs28753010	2.86E-06	5.544188578		6	31307031			7	-0.0230115	0.00491594	T	G							NA/NA/NA/	NA/NA/NA/		G	T		-2.30E-02	I	Y	4.44E-01	NA
12:68419222:CAG_C	2.92E-06	5.535108238			0				-0.0220862	0.0047226	I	D							NA/NA/NA/	NA/NA/NA/		D	I		-2.21E-02	I	Y	5.34E-01	NA
rs115363778	3.06E-06	5.514069992		3	175729969			7	0.117835	0.0252498	T	G							NA/NA/NA/	NA/NA/NA/		G	T		1.18E-01	I	Y	1.19E-02	NA
rs2523609	3.08E-06	5.510858875	HLA-C	6	31237255	intron		4	0.0213609	0.00457874	G	A							NA/NA/NA/	NA/NA/NA/		A	G		2.14E-02	I	Y	3.58E-01	NA
rs145142495	3.36E-06	5.473110448	LEPREL1	3	189831734	intron			-0.0354604	0.00763029	T	A							NA/NA/NA/	NA/NA/NA/		A	T		-3.55E-02	I	Y	1.09E-01	NA
rs143078738	3.52E-06	5.453554817	LEPREL1	3	189831715	intron			-0.0353914	0.00763071	G	A							NA/NA/NA/	NA/NA/NA/		A	G		-3.54E-02	I	Y	1.07E-01	NA
rs28752924	3.57E-06	5.447189475		6	31303922			6	0.0216867	0.00467892	T	C							NA/NA/NA/	NA/NA/NA/		C	T		2.17E-02	I	Y	5.22E-01	NA
rs2057656	3.61E-06	5.442709398	C5orf56	5	131809305	intron	0.01774	2b	-0.0235974	0.0050935	T	C							NA/NA/NA/	NA/NA/NA/		C	T		-2.36E-02	I	Y	2.52E-01	NA
rs10878726	3.61E-06	5.442454303		12	68416645		0.194409	7	0.0208145	0.00449292	G	A							NA/NA/NA/	6040/19431/15925/		A	G		2.08E-02	I	Y	6.19E-01	NA
rs6739007	3.62E-06	5.441038365		2	172985658			6	-0.0217887	0.00470389	G	A							NA/NA/NA/	NA/NA/NA/		A	G		-2.18E-02	I	Y	4.12E-01	NA
rs28674970	3.65E-06	5.437281379	CALD1	7	134559080	intron		7	0.249546	0.0538944	T	C							NA/NA/NA/	NA/NA/NA/		C	T		2.50E-01	I	Y	1.76E-03	NA
rs6913309	3.70E-06	5.431306745		6	32339840		20.55058	7	0.0229829	0.00496667	T	A							NA/NA/NA/	473/2639/3559/		A	T		2.30E-02	I	Y	7.25E-01	NA
rs80130359	3.75E-06	5.425672355		5	131505140				0.0213013	0.00460596	I	D							NA/NA/NA/	NA/NA/NA/		D	I		2.13E-02	I	Y	6.55E-01	NA
rs149213120	3.78E-06	5.422424337		15	24960225				0.0946465	0.02047216	T	C							NA/NA/NA/	NA/NA/NA/		C	T		9.46E-02	I	Y	1.40E-02	NA
rs2524080	3.81E-06	5.418989542		6	31242089			7	-0.0229574	0.00496749	T	A							NA/NA/NA/	NA/NA/NA/		A	T		-2.30E-02	I	Y	7.23E-01	NA
rs17035210	3.84E-06	5.415844112	STAC	3	36553602	intron	3.99917	7	0.0368069	0.00796679	T	C							NA/NA/NA/	15/430/2398/		C	T		3.68E-02	I	Y	9.15E-01	NA
rs149449575	3.96E-06	5.401887171	RASGRF2	5	80424827	intron			-0.839793	0.182016	G	A							NA/NA/NA/	NA/NA/NA/		A	G		-8.40E-01	I	Y	9.98E-01	NA
rs61993224	4.07E-06	5.390762136		15	25026571			7	0.096834	0.02101417	T	C							NA/NA/NA/	NA/NA/NA/		C	T		9.68E-02	I	Y	1.43E-02	NA
rs11177006	4.08E-06	5.389644376		12	68413097		0.927836	7	-0.0207525	0.00450406	G	A							NA/NA/NA/	NA/NA/NA/		A	G		-2.08E-02	I	Y	3.82E-01	NA
rs201982160	4.20E-06	5.376681435			0				0.0240046	0.00521693	I	D							NA/NA/NA/	NA/NA/NA/		D	I		2.40E-02	I	Y	7.73E-01	NA
rs59012643	4.23E-06	5.373970834		2	172985878			5	-0.0217587	0.00473017	T	G							NA/NA/NA/	NA/NA/NA/		G	T		-2.18E-02	I	Y	4.01E-01	NA
rs151331446	4.25E-06	5.371944327	TMA16	4	164440768	exon			-0.389794	0.08475598	T	G							NA/NA/NA/	NA/NA/NA/		G	T		-3.90E-01	I	Y	9.99E-01	NA
rs2548992	4.32E-06	5.364267008	C5orf56	5	131808668	intron	0.01759	2b	0.0233708	0.00508576	G	A							NA/NA/NA/	NA/NA/NA/		A	G		2.34E-02	I	Y	7.51E-01	NA
rs4314234	4.38E-06	5.358207722		4	164299179			7	-0.353908	0.07706353	T	C							NA/NA/NA/	NA/NA/NA/		C	T		-3.54E-01	I	Y	9.99E-01	NA
rs17168037	4.39E-06	5.357941275	CALD1	7	134468835	intron	51.617774	7	0.233325	0.050808	G	A							NA/NA/NA/	NA/NA/NA/		A	G		2.33E-01	I	Y	2.38E-03	NA
rs983898	4.43E-06	5.35378258		8	90372173		1.903752	7	-0.0226619	0.00493692	G	A							NA/NA/NA/	2470/13095/17374/		A	G		-2.27E-02	I	Y	7.26E-01	NA
rs11177007	4.51E-06	5.345516383		12	68414744		1.058796	5	-0.0206051	0.00449272	G	A							NA/NA/NA/	12422/15436/4950/		A	G		-2.06E-02	I	Y	3.84E-01	NA
rs17752156	4.52E-06	5.345094148	CHN2	7	29518841	intron	5.140784	5	0.0283046	0.00617182	G	A							NA/NA/NA/	867/10529/29976/		A	G		2.83E-02	I	Y	8.51E-01	NA
rs17072133	4.61E-06	5.336038199		13	80603182		19.846103	6	-0.0382184	0.00834144	T	A							NA/NA/NA/	NA/NA/NA/		A	T		-3.82E-02	I	Y	7.99E-02	NA
rs79032729	4.64E-06	5.333540054	CALD1	7	134473438	intron		5	0.232546	0.0507682	T	C							NA/NA/NA/	NA/NA/NA/		C	T		2.33E-01	I	Y	2.23E-03	NA
rs10857355	4.64E-06	5.333063838		4	164300891		2.720838	6	-0.352582	0.07697759	C	A							NA/NA/NA/	NA/NA/NA/		A	C		-3.53E-01	I	Y	9.99E-01	NA
rs73067808	4.65E-06	5.332182953	STAC	3	36501643	intron		7	0.0388207	0.00847633	T	C							NA/NA/NA/	NA/NA/NA/		C	T		3.88E-02	I	Y	9.26E-01	NA
rs114516297	4.68E-06	5.329710534		4	164409872			6	-0.392483	0.08571915	G	A							NA/NA/NA/	NA/NA/NA/		A	G		-3.92E-01	I	Y	9.99E-01	NA
rs111839714	4.77E-06	5.32158998		9	113028630			7	0.0319025	0.00697355	T	C							NA/NA/NA/	NA/NA/NA/		C	T		3.19E-02	I	Y	1.25E-01	NA
rs140316257	4.77E-06	5.3214097	C5orf56	5	131809757	intron			-0.0233026	0.0050938	I	D							NA/NA/NA/	NA/NA/NA/		D	I		-2.33E-02	I	Y	2.50E-01	NA
rs6894249	4.81E-06	5.317937095	C5orf56	5	131797547	intron	0.020748	7	-0.0207266	0.00453236	G	A							NA/NA/NA/	NA/NA/NA/		A	G		-2.07E-02	I	Y	3.76E-01	NA
rs141928144	4.88E-06	5.31165494		19	5823129				-0.0238986	0.00522946	I	D							NA/NA/NA/	NA/NA/NA/		D	I		-2.39E-02	I	Y	7.37E-01	NA
rs36116281	4.91E-06	5.308723075		8	90505211			6	-0.0423458	0.00926892	T	C							NA/NA/NA/	NA/NA/NA/		C	T		-4.23E-02	I	Y	9.27E-01	NA
rs145419136	5.08E-06	5.294145692	ABCC9	12	22082864	intron			-1.37617	0.30166264	T	C							NA/NA/NA/	NA/NA/NA/		C	T		-1.38E+00	I	Y	5.15E-04	NA
rs778798	5.11E-06	5.291500067	FUT6	19	5839613	exon	1.986409	4	-0.0228175	0.00500355	C	A							NA/NA/NA/	2225/12667/17828/		A	C		-2.28E-02	I	Y	7.39E-01	NA
rs145149649	5.13E-06	5.290013027	ABCC9	12	22086215	intron			-1.37468	0.30146877	I	D							NA/NA/NA/	NA/NA/NA/		D	I		-1.37E+00	I	Y	5.18E-04	NA
rs145835909	5.13E-06	5.289597432	DMD	X	32574103	intron			0.168055	0.0368594	G	A							NA/NA/NA/	NA/NA/NA/		A	G		1.68E-01	I	Y	2.64E-03	NA
rs183794680	5.17E-06	5.28663884		15	74807954				0.449435	0.09860556	T	C							NA/NA/NA/	NA/NA/NA/		C	T		4.49E-01	I	Y	9.99E-01	NA
rs11933729	5.19E-06	5.284619313		4	164407577		0.239238	4	-0.390389	0.08566937	C	A							NA/NA/NA/	NA/NA/NA/		A	C		-3.90E-01	I	Y	9.99E-01	NA
rs7147408	5.19E-06	5.284574987		14	65337950			7	-0.0689324	0.015127	T	C							NA/NA/NA/	NA/NA/NA/		C	T		-6.89E-02	I	Y	2.16E-02	NA
rs9750758	5.25E-06	5.280098868		2	172985859			5	-0.0214376	0.00470665	T	G							NA/NA/NA/	NA/NA/NA/		G	T		-2.14E-02	I	Y	4.16E-01	NA
rs11932271	5.30E-06	5.275588947		4	164406204			2b	-0.390101	0.08568836	G	C							NA/NA/NA/	NA/NA/NA/		C	G		-3.90E-01	I	Y	9.99E-01	NA
rs10868289	5.35E-06	5.271770436		9	87998226		7.175754	7	-0.0202999	0.00446082	G	A							NA/NA/NA/	NA/NA/NA/		A	G		-2.03E-02	I	Y	4.59E-01	NA
rs9999105	5.39E-06	5.268568383		4	164412375		0.043362	6	-0.388298	0.08535607	C	A							NA/NA/NA/	NA/NA/NA/		A	C		-3.88E-01	I	Y	9.99E-01	NA
rs6868372	5.49E-06	5.260256819	C5orf56	5	131784583	intron	1.811567	7	-0.0208016	0.00457668	G	A							NA/NA/NA/	NA/NA/NA/		A	G		-2.08E-02	I	Y	3.67E-01	NA
rs116596859	5.52E-06	5.257905171	TMA16	4	164416008	intron		4	0.387656	0.08531196	G	C							NA/NA/NA/	NA/NA/NA/		C	G		3.88E-01	I	Y	6.72E-04	NA
rs10784667	5.54E-06	5.256235534		12	68415776		0.360916	6	0.0200868	0.00442131	C	A							NA/NA/NA/	2291/5845/3738/		A	C		2.01E-02	I	Y	5.68E-01	NA
rs10784666	5.56E-06	5.255220567		12	68415703		0.746266	6	0.020086	0.00442161	T	A							NA/NA/NA/	NA/NA/NA/		A	T		2.01E-02	I	Y	5.68E-01	NA
rs75436172	5.58E-06	5.253322218		6	36321183			4	-0.106854	0.023527	T	G							NA/NA/NA/	NA/NA/NA/		G	T		-1.07E-01	I	Y	9.90E-01	NA
rs115199746	5.62E-06	5.250186415		4	164403603			4	0.389136	0.08570828	T	C							NA/NA/NA/	NA/NA/NA/		C	T		3.89E-01	I	Y	6.82E-04	NA
rs59930455	5.67E-06	5.246546406		6	109045985			6	0.0354664	0.00781462	G	A							NA/NA/NA/	NA/NA/NA/		A	G		3.55E-02	I	Y	8.94E-02	NA
rs28394557	5.69E-06	5.244551267	TMA16	4	164424348	intron		6	0.386888	0.08526461	T	G							NA/NA/NA/	NA/NA/NA/		G	T		3.87E-01	I	Y	6.73E-04	NA
rs11848870	5.70E-06	5.244378938	TTC7B	14	91225073	intron		4	-0.127887	0.02818507	T	C							NA/NA/NA/	NA/NA/NA/		C	T		-1.28E-01	I	Y	7.39E-03	NA
rs10050135	5.71E-06	5.243261985	TMA16	4	164425610	intron		5	-0.386827	0.08526281	G	C							NA/NA/NA/	NA/NA/NA/		C	G		-3.87E-01	I	Y	9.99E-01	NA
rs201291695	5.80E-06	5.236322733			0				-0.116411	0.0256779	I	D							NA/NA/NA/	NA/NA/NA/		D	I		-1.16E-01	I	Y	9.87E-01	NA
rs200311738	5.87E-06	5.23165572			0				0.021202	0.00467909	I	D							NA/NA/NA/	NA/NA/NA/		D	I		2.12E-02	I	Y	6.36E-01	NA
rs10018637	5.91E-06	5.228472781	TMA16	4	164439884	intron	0.00641	6	-0.386136	0.08524575	T	C							NA/NA/NA/	NA/NA/NA/		C	T		-3.86E-01	I	Y	9.99E-01	NA
rs199861507	5.92E-06	5.227416475			0				-0.0416712	0.00920062	I	D							NA/NA/NA/	NA/NA/NA/		D	I		-4.17E-02	I	Y	9.18E-01	NA
rs57167975	5.93E-06	5.226766645		6	109045109			5	-0.0353984	0.0078162	C	A							NA/NA/NA/	NA/NA/NA/		A	C		-3.54E-02	I	Y	9.11E-01	NA
rs116104885	5.95E-06	5.225199193		4	164444951			7	-0.385978	0.08524077	G	A							NA/NA/NA/	NA/NA/NA/		A	G		-3.86E-01	I	Y	9.99E-01	NA
rs10878725	5.96E-06	5.22507375		12	68414710		0.960497	5	0.020023	0.004422	T	C							NA/NA/NA/	NA/NA/NA/		C	T		2.00E-02	I	Y	5.66E-01	NA
rs2523484	5.97E-06	5.223943474		6	31353639			6	-0.020437	0.004514	T	C							NA/NA/NA/	11593/15370/5700/		C	T		-2.04E-02	I	Y	4.09E-01	NA
rs6788289	6.04E-06	5.219147892	LEPREL1	3	189832810	intron		5	0.029618	0.0065452	G	A							NA/NA/NA/	NA/NA/NA/		A	G		2.96E-02	I	Y	8.67E-01	NA
rs148143931	6.04E-06	5.219020588		2	82012692				0.174023	0.03845754	T	C							NA/NA/NA/	NA/NA/NA/		C	T		1.74E-01	I	Y	9.95E-01	NA
rs145701320	6.04E-06	5.219008363		2	82619773				-0.228532	0.05050345	G	C							NA/NA/NA/	NA/NA/NA/		C	G		-2.29E-01	I	Y	3.63E-03	NA
rs16983309	6.17E-06	5.209555084		22	27373463		0.514386	7	-0.0443648	0.0098142	G	A							NA/NA/NA/	NA/NA/NA/		A	G		-4.44E-02	I	Y	5.33E-02	NA
rs145703626	6.18E-06	5.209149987	FRAS1	4	78994888	intron			-0.183664	0.040631	G	A							NA/NA/NA/	NA/NA/NA/		A	G		-1.84E-01	I	Y	7.61E-03	NA
rs555927	6.22E-06	5.206542795		5	131457754			6	0.0211953	0.00469028	G	C							NA/NA/NA/	NA/NA/NA/		C	G		2.12E-02	I	Y	6.39E-01	NA
rs192952984	6.23E-06	5.205705094		7	75435623				-0.193164	0.0427488	T	G							NA/NA/NA/	NA/NA/NA/		G	T		-1.93E-01	I	Y	4.00E-03	NA
rs16983313	6.25E-06	5.204017154		22	27373538		0.526516	6	-0.044338	0.00981414	T	G							NA/NA/NA/	37145/4164/114/		G	T		-4.43E-02	I	Y	5.30E-02	NA
rs74974543	6.27E-06	5.202807272	Mar-01	4	164452754	intron		6	0.38501	0.08523255	G	A							NA/NA/NA/	NA/NA/NA/		A	G		3.85E-01	I	Y	6.76E-04	NA
rs60098746	6.30E-06	5.200316976		6	109043854			6	0.0353807	0.00783458	T	A							NA/NA/NA/	NA/NA/NA/		A	T		3.54E-02	I	Y	8.94E-02	NA
rs17069803	6.32E-06	5.199533813		6	109049425		0.87379	4	-0.0350852	0.00776982	G	A							NA/NA/NA/	NA/NA/NA/		A	G		-3.51E-02	I	Y	9.11E-01	NA
rs187145936	6.36E-06	5.196501915		22	46275423				-0.190073	0.0421066	T	C							NA/NA/NA/	NA/NA/NA/		C	T		-1.90E-01	I	Y	9.95E-01	NA
rs72726257	6.44E-06	5.191033216		14	65342266			4	0.0703139	0.0155857	G	A							NA/NA/NA/	NA/NA/NA/		A	G		7.03E-02	I	Y	9.80E-01	NA
rs148548713	6.44E-06	5.190890299	RASGRF2	5	80419153	intron			0.859325	0.190466	T	C							NA/NA/NA/	NA/NA/NA/		C	T		8.59E-01	I	Y	1.67E-03	NA
rs143851091	6.48E-06	5.188542967	RASGRF2	5	80419013	intron			0.859705	0.190599	T	C							NA/NA/NA/	NA/NA/NA/		C	T		8.60E-01	I	Y	1.67E-03	NA
rs112398817	6.49E-06	5.187488384		14	65342450				0.0703017	0.015589	I	D							NA/NA/NA/	NA/NA/NA/		D	I		7.03E-02	I	Y	9.80E-01	NA
rs58538424	6.53E-06	5.185396189		22	27372522			7	0.0441936	0.00980191	T	G							NA/NA/NA/	NA/NA/NA/		G	T		4.42E-02	I	Y	9.47E-01	NA
rs72726258	6.59E-06	5.180935369		14	65343232			7	0.0702731	0.0155937	G	A							NA/NA/NA/	NA/NA/NA/		A	G		7.03E-02	I	Y	9.80E-01	NA
rs17884428	6.63E-06	5.178658782	HLA-C	6	31238759	intron		4	-0.0200801	0.00445692	T	C							NA/NA/NA/	1105/3042/2074/		C	T		-2.01E-02	I	Y	5.59E-01	NA
rs68044558	6.67E-06	5.175794737		6	109044450			7	-0.0352813	0.00783337	G	A							NA/NA/NA/	NA/NA/NA/		A	G		-3.53E-02	I	Y	9.11E-01	NA
rs55764654	6.68E-06	5.175496032		6	109047890			5	0.0349993	0.00777101	T	C							NA/NA/NA/	NA/NA/NA/		C	T		3.50E-02	I	Y	8.89E-02	NA
rs116170800	6.73E-06	5.171735917		4	177952644			6	0.517791	0.115013	T	C							NA/NA/NA/	NA/NA/NA/		C	T		5.18E-01	I	Y	8.61E-04	NA
rs6941802	6.92E-06	5.159615344		6	109047768			6	0.035123	0.00781196	G	A							NA/NA/NA/	NA/NA/NA/		A	G		3.51E-02	I	Y	8.92E-02	NA
rs6936390	6.92E-06	5.159586494		6	109047036			5	0.0351284	0.00781317	G	C							NA/NA/NA/	NA/NA/NA/		C	G		3.51E-02	I	Y	8.92E-02	NA
rs111391361	6.94E-06	5.158631769		6	109046845			7	-0.0351281	0.00781393	G	C							NA/NA/NA/	NA/NA/NA/		C	G		-3.51E-02	I	Y	9.11E-01	NA
rs2905709	6.99E-06	5.155545813		6	31364569			5	0.0207368	0.00461427	T	C							NA/NA/NA/	NA/NA/NA/		C	T		2.07E-02	I	Y	6.33E-01	NA
rs995698	7.02E-06	5.153760646		9	87997869		7.661753	7	-0.0201272	0.00447948	G	A							NA/NA/NA/	NA/NA/NA/		A	G		-2.01E-02	I	Y	4.59E-01	NA
rs4141135	7.02E-06	5.153373455		12	68418830		0.211214	6	-0.019834	0.00441442	T	G							NA/NA/NA/	13410/20262/7714/		G	T		-1.98E-02	I	Y	4.31E-01	NA
rs193032333	7.04E-06	5.152572336	CNTNAP2	7	146987618	intron			-0.0900847	0.0200518	T	C							NA/NA/NA/	NA/NA/NA/		C	T		-9.01E-02	I	Y	1.24E-02	NA
rs116316983	7.14E-06	5.146466657		4	164402756			7	0.385236	0.08580605	G	C							NA/NA/NA/	NA/NA/NA/		C	G		3.85E-01	I	Y	6.84E-04	NA
rs181897718	7.17E-06	5.14451416		10	91079428				0.335902	0.0748337	C	A							NA/NA/NA/	NA/NA/NA/		A	C		3.36E-01	I	Y	9.99E-01	NA
rs189282905	7.21E-06	5.142027391		5	129644526				-0.0321874	0.0071728	T	G							NA/NA/NA/	NA/NA/NA/		G	T		-3.22E-02	I	Y	1.12E-01	NA
rs184077816	7.31E-06	5.1359264		10	91086122				0.335079	0.0747204	T	A							NA/NA/NA/	NA/NA/NA/		A	T		3.35E-01	I	Y	9.99E-01	NA
rs246107	7.34E-06	5.134544821	P4HA2	5	131546668	intron	0.066998	7	-0.0206224	0.00459936	G	A							NA/NA/NA/	17755/18695/4981/		A	G		-2.06E-02	I	Y	3.46E-01	NA
rs61965096	7.46E-06	5.127163962		13	80600578			7	0.0373136	0.00832867	G	C							NA/NA/NA/	NA/NA/NA/		C	G		3.73E-02	I	Y	9.20E-01	NA
rs28367835	7.49E-06	5.125337892		6	31306879			7	-0.0230216	0.00513963	T	C							NA/NA/NA/	NA/NA/NA/		C	T		-2.30E-02	I	Y	4.16E-01	NA
rs6801014	7.67E-06	5.115106124	LEPREL1	3	189832834	intron		5	0.0290046	0.00648262	T	C							NA/NA/NA/	NA/NA/NA/		C	T		2.90E-02	I	Y	8.66E-01	NA
rs11936689	7.76E-06	5.110148912		4	164397464			6	0.383288	0.08571297	G	A							NA/NA/NA/	NA/NA/NA/		A	G		3.83E-01	I	Y	6.86E-04	NA
rs73022318	7.93E-06	5.100817186	LMCD1	3	8599513	intron		4	0.0351048	0.00785842	G	C							NA/NA/NA/	NA/NA/NA/		C	G		3.51E-02	I	Y	9.08E-01	NA
rs76778080	7.94E-06	5.10007996	HTT	4	3116332	intron		4	0.167963	0.03760243	T	G							NA/NA/NA/	NA/NA/NA/		G	T		1.68E-01	I	Y	9.94E-01	NA
rs200723048	7.97E-06	5.098707363			0				-0.060911	0.01363846	I	D							NA/NA/NA/	NA/NA/NA/		D	I		-6.09E-02	I	Y	3.81E-02	NA
rs77083720	8.05E-06	5.094155568	ABCA1	9	107663762	intron		7	0.147426	0.03302634	G	A							NA/NA/NA/	NA/NA/NA/		A	G		1.47E-01	I	Y	9.95E-01	NA
rs754128	8.08E-06	5.09235543		5	131515728			5	-0.0205779	0.00461079	G	A							NA/NA/NA/	NA/NA/NA/		A	G		-2.06E-02	I	Y	3.45E-01	NA
rs4837890	8.09E-06	5.091800852		9	124579001		2.546094	5	0.0200549	0.00449389	T	C							NA/NA/NA/	NA/NA/NA/		C	T		2.01E-02	I	Y	6.03E-01	NA
rs156058	8.18E-06	5.087012623		5	131478896		0.065398	4	-0.0204572	0.00458645	T	C							NA/NA/NA/	NA/NA/NA/		C	T		-2.05E-02	I	Y	3.51E-01	NA
rs199557501	8.20E-06	5.086191974			0				-0.0349718	0.0078413	I	D							NA/NA/NA/	NA/NA/NA/		D	I		-3.50E-02	I	Y	9.11E-01	NA
rs1531616	8.25E-06	5.083426045		19	5828380			4	-0.022639	0.00507761	G	A							NA/NA/NA/	NA/NA/NA/		A	G		-2.26E-02	I	Y	7.49E-01	NA
rs34497593	8.26E-06	5.082794452		8	90367708			6	-0.02195	0.00492344	T	C							NA/NA/NA/	NA/NA/NA/		C	T		-2.20E-02	I	Y	7.17E-01	NA
rs10985404	8.32E-06	5.079922089	TTLL11	9	124586710	intron		6	0.0201006	0.00451005	G	A							NA/NA/NA/	NA/NA/NA/		A	G		2.01E-02	I	Y	5.70E-01	NA
rs152049	8.39E-06	5.07630223	P4HA2	5	131535864	intron		6	0.020431	0.00458601	T	C							NA/NA/NA/	NA/NA/NA/		C	T		2.04E-02	I	Y	6.08E-01	NA
rs3729621	8.41E-06	5.075381683	CHN2	7	29521433	intron	0.669076	7	-0.0439901	0.00987519	G	A							NA/NA/NA/	NA/NA/NA/		A	G		-4.40E-02	I	Y	5.26E-02	NA
rs116508194	8.45E-06	5.073081107	CHST3	10	73734991	intron		4	0.937917	0.210592	G	A							NA/NA/NA/	NA/NA/NA/		A	G		9.38E-01	I	Y	9.99E-01	NA
rs1493594	8.49E-06	5.071033999	LMCD1	3	8598670	intron	32.126044	7	0.0232392	0.00521941	G	C							NA/NA/NA/	NA/NA/NA/		C	G		2.32E-02	I	Y	7.66E-01	NA
rs140171690	8.52E-06	5.069786277	PTPRK	6	128593590	intron			0.0894889	0.0201015	T	G							NA/NA/NA/	NA/NA/NA/		G	T		8.95E-02	I	Y	9.79E-01	NA
rs28752922	8.53E-06	5.069054533		6	31303878			7	-0.0216316	0.00485942	T	C							NA/NA/NA/	NA/NA/NA/		C	T		-2.16E-02	I	Y	4.51E-01	NA
rs28752923	8.53E-06	5.069011258		6	31303879			7	-0.0216316	0.00485945	G	A							NA/NA/NA/	NA/NA/NA/		A	G		-2.16E-02	I	Y	4.51E-01	NA
rs10408295	8.54E-06	5.068411962		19	4780405			6	-0.0230683	0.00518253	G	C							NA/NA/NA/	NA/NA/NA/		C	G		-2.31E-02	I	Y	7.63E-01	NA
rs34977388	8.59E-06	5.066139824	TKTL2	4	164393693	exon		7	0.380906	0.08559605	G	A							NA/NA/NA/	NA/NA/NA/		A	G		3.81E-01	I	Y	6.89E-04	NA
rs2523579	8.61E-06	5.065248621		6	31328517			7	0.0213792	0.00480474	T	C							NA/NA/NA/	NA/NA/NA/		C	T		2.14E-02	I	Y	3.08E-01	NA
rs60374759	8.62E-06	5.064657011	LMCD1	3	8598330	intron		5	-0.0232037	0.00521514	G	A							NA/NA/NA/	NA/NA/NA/		A	G		-2.32E-02	I	Y	2.34E-01	NA
rs72726262	8.64E-06	5.063345034		14	65349970			7	-0.0737133	0.0165698	G	A							NA/NA/NA/	NA/NA/NA/		A	G		-7.37E-02	I	Y	1.84E-02	NA
rs6910534	8.68E-06	5.061502791		6	109055454		0.074461	5	0.0343229	0.00771693	G	C							NA/NA/NA/	28814/5652/256/		C	G		3.43E-02	I	Y	8.88E-02	NA
rs1050556	8.86E-06	5.052709433	HLA-B	6	31324585	exon			-0.0213959	0.00481522	T	C							NA/NA/NA/	NA/NA/NA/		C	T		-2.14E-02	I	Y	4.88E-01	NA
rs149197912	8.86E-06	5.052599611	SPATS1	6	44315934	intron			-0.818141	0.184127	T	C							NA/NA/NA/	NA/NA/NA/		C	T		-8.18E-01	I	Y	3.14E-04	NA
rs6913537	8.95E-06	5.048116313		6	109051652			6	-0.0342497	0.00771196	T	C							NA/NA/NA/	NA/NA/NA/		C	T		-3.42E-02	I	Y	9.11E-01	NA
rs4837891	8.99E-06	5.046032148		9	124580040			3a	-0.0199112	0.00448442	G	A							NA/NA/NA/	NA/NA/NA/		A	G		-1.99E-02	I	Y	3.99E-01	NA
rs57442082	9.00E-06	5.04580044		6	109052881				-0.0342574	0.00771569	I	D							NA/NA/NA/	NA/NA/NA/		D	I		-3.43E-02	I	Y	9.11E-01	NA
rs73065779	9.06E-06	5.04269879	STAC	3	36493055	intron		7	-0.0373706	0.00841978	T	C							NA/NA/NA/	NA/NA/NA/		C	T		-3.74E-02	I	Y	7.37E-02	NA
rs73065782	9.07E-06	5.04249663	STAC	3	36493363	intron		5	0.0373699	0.00841982	G	A							NA/NA/NA/	NA/NA/NA/		A	G		3.74E-02	I	Y	9.26E-01	NA
rs112602047	9.07E-06	5.04228164		2	82617357			6	0.184075	0.04147483	G	A							NA/NA/NA/	NA/NA/NA/		A	G		1.84E-01	I	Y	9.95E-01	NA
rs138976580	9.19E-06	5.036806902		9	93419072				-0.0940579	0.0212057	I	D							NA/NA/NA/	NA/NA/NA/		D	I		-9.41E-02	I	Y	1.84E-02	NA
rs4260781	9.21E-06	5.035548964		6	31312437			7	0.0198533	0.00447663	T	C							NA/NA/NA/	NA/NA/NA/		C	T		1.99E-02	I	Y	4.97E-01	NA
rs10163217	9.24E-06	5.034396656		16	27105377			7	-0.0217603	0.00490725	G	A							NA/NA/NA/	NA/NA/NA/		A	G		-2.18E-02	I	Y	6.89E-01	NA
rs11937165	9.24E-06	5.034130667	Mar-01	4	164468180	intron	0.57961	6	0.356139	0.08031672	T	C							NA/NA/NA/	NA/NA/NA/		C	T		3.56E-01	I	Y	8.64E-04	NA
rs11220237	9.31E-06	5.030955167	PATE4	11	125708837	exon	0.000523	7	0.0256566	0.00578815	T	C							NA/NA/NA/	1013/9295/22617/		C	T		2.57E-02	I	Y	8.28E-01	NA
rs9298661	9.38E-06	5.027774475		9	10616364			7	0.0307108	0.00693085	G	C							NA/NA/NA/	NA/NA/NA/		C	G		3.07E-02	I	Y	8.51E-01	NA
rs146204855	9.40E-06	5.026923895		2	82915340				0.173967	0.03926479	T	C							NA/NA/NA/	NA/NA/NA/		C	T		1.74E-01	I	Y	9.94E-01	NA
rs3793252	9.60E-06	5.01771791	CHN2	7	29518458	intron	5.228842	5	0.0265883	0.00600726	C	A							NA/NA/NA/	1023/11091/29319/		A	C		2.66E-02	I	Y	8.42E-01	NA
rs12832728	9.69E-06	5.013595557		12	68420403			7	-0.019552	0.00441956	G	A							NA/NA/NA/	NA/NA/NA/		A	G		-1.96E-02	I	Y	4.55E-01	NA
rs9264443	9.80E-06	5.008876306		6	31231105			7	0.0246362	0.00557174	T	C							NA/NA/NA/	NA/NA/NA/		C	T		2.46E-02	I	Y	2.55E-01	NA
rs11430836	9.94E-06	5.002650755	TTLL11	9	124595306	intron			0.0198643	0.00449568	I	D							NA/NA/NA/	NA/NA/NA/		D	I		1.99E-02	I	Y	5.89E-01	NA
rs11746729	1.01E-05	4.994699344		5	132123536			5	-0.0235442	0.00533328	G	A							NA/NA/NA/	NA/NA/NA/		A	G		-2.35E-02	I	Y	5.29E-01	NA
rs577594	1.01E-05	4.994309105		X	144189544		0.240576	6	0.0170899	0.00387141	G	A							NA/NA/NA/	6895/1/26048/		A	G		1.71E-02	I	Y	7.90E-01	NA
rs551161	1.01E-05	4.9942491		X	144190089			6	0.0170902	0.0038715	G	A							NA/NA/NA/	NA/NA/NA/		A	G		1.71E-02	I	Y	7.90E-01	NA
rs115144134	1.01E-05	4.993576747	CHST3	10	73755594	intron		6	-0.769627	0.174352	G	A							NA/NA/NA/	NA/NA/NA/		A	G		-7.70E-01	I	Y	9.72E-04	NA
rs145724366	1.02E-05	4.992632076		4	96790583				-0.020109	0.0045562	I	D							NA/NA/NA/	NA/NA/NA/		D	I		-2.01E-02	I	Y	4.15E-01	NA
rs116294345	1.03E-05	4.987171208	GRM7	3	6967476	intron		7	0.815477	0.18488044	G	A							NA/NA/NA/	NA/NA/NA/		A	G		8.15E-01	I	Y	1.00E+00	NA
rs77813637	1.03E-05	4.985298893		5	129539702				0.0282517	0.00640644	I	D							NA/NA/NA/	NA/NA/NA/		D	I		2.83E-02	I	Y	8.59E-01	NA
rs182104469	1.04E-05	4.984376227		8	23097193				0.329697	0.074771	T	C							NA/NA/NA/	NA/NA/NA/		C	T		3.30E-01	I	Y	9.99E-01	NA
rs2394893	1.04E-05	4.983739892		6	31206719			5	0.01959	0.00444308	G	A							NA/NA/NA/	NA/NA/NA/		A	G		1.96E-02	I	Y	4.07E-01	NA
rs191415475	1.04E-05	4.983614409		8	23097131				-0.329688	0.0747753	G	C							NA/NA/NA/	NA/NA/NA/		C	G		-3.30E-01	I	Y	1.15E-03	NA
rs6891406	1.04E-05	4.983430434	CDH12	5	22713155	intron	3.879717	7	0.0199646	0.00452818	G	A							NA/NA/NA/	NA/NA/NA/		A	G		2.00E-02	I	Y	6.24E-01	NA
rs202004069	1.04E-05	4.983075248			0				-0.0529174	0.0120027	I	D							NA/NA/NA/	NA/NA/NA/		D	I		-5.29E-02	I	Y	9.53E-01	NA
rs73504245	1.04E-05	4.982503382		6	109054880			7	0.0338253	0.00767276	G	A							NA/NA/NA/	NA/NA/NA/		A	G		3.38E-02	I	Y	9.02E-02	NA
rs182528683	1.04E-05	4.981778155		12	22108083				-1.3506	0.30637427	G	A							NA/NA/NA/	NA/NA/NA/		A	G		-1.35E+00	I	Y	4.17E-04	NA
rs61689064	1.08E-05	4.96757466	LMCD1	3	8592413	intron			0.022502	0.00511289	I	D							NA/NA/NA/	NA/NA/NA/		D	I		2.25E-02	I	Y	7.64E-01	NA
rs145154560	1.08E-05	4.967075165		1	208963065				0.118466	0.0269192	T	C							NA/NA/NA/	NA/NA/NA/		C	T		1.18E-01	I	Y	7.57E-03	NA
rs28752897	1.09E-05	4.962984084		6	31303473			6	-0.0221427	0.00503387	G	C							NA/NA/NA/	NA/NA/NA/		C	G		-2.21E-02	I	Y	3.82E-01	NA
rs77901178	1.10E-05	4.960181521		22	27383068			4	0.0485999	0.01105211	T	G							NA/NA/NA/	NA/NA/NA/		G	T		4.86E-02	I	Y	9.58E-01	NA
rs12795730	1.10E-05	4.958453365		11	125716077			6	-0.0256316	0.00583003	T	C							NA/NA/NA/	NA/NA/NA/		C	T		-2.56E-02	I	Y	1.71E-01	NA
rs2844619	1.10E-05	4.957302446		6	31242223		3.381491	7	-0.0199944	0.00454843	G	C							NA/NA/NA/	NA/NA/NA/		C	G		-2.00E-02	I	Y	6.32E-01	NA
rs28690086	1.11E-05	4.954469705	Mar-01	4	164468656	intron		6	-0.350796	0.07982628	G	C							NA/NA/NA/	NA/NA/NA/		C	G		-3.51E-01	I	Y	9.99E-01	NA
rs112140188	1.11E-05	4.954047555	COX10	17	14053539	intron		5	-0.120987	0.02753281	G	A							NA/NA/NA/	NA/NA/NA/		A	G		-1.21E-01	I	Y	9.93E-01	NA
rs200271078	1.11E-05	4.953294178			0				0.0224258	0.00510385	I	D							NA/NA/NA/	NA/NA/NA/		D	I		2.24E-02	I	Y	7.36E-01	NA
rs778804	1.12E-05	4.952433104	FUT6	19	5832692	intron		4	-0.0224267	0.00510456	T	A							NA/NA/NA/	NA/NA/NA/		A	T		-2.24E-02	I	Y	7.56E-01	NA
rs199731378	1.12E-05	4.949287786			0				0.0538881	0.0122699	I	D							NA/NA/NA/	NA/NA/NA/		D	I		5.39E-02	I	Y	9.65E-01	NA
rs16983332	1.13E-05	4.948407615		22	27379852		0.524981	6	-0.0474133	0.01079673	C	A							NA/NA/NA/	NA/NA/NA/		A	C		-4.74E-02	I	Y	4.36E-02	NA
rs2005789	1.13E-05	4.947941231		19	4776491			5	0.0223209	0.00508309	G	A							NA/NA/NA/	NA/NA/NA/		A	G		2.23E-02	I	Y	2.49E-01	NA
rs75719225	1.13E-05	4.94561296		5	129695187			7	0.0289154	0.00658657	G	A							NA/NA/NA/	NA/NA/NA/		A	G		2.89E-02	I	Y	8.73E-01	NA
rs3763045	1.13E-05	4.945467378		19	5822490		1.194927	4	-0.0221725	0.00505071	C	A							NA/NA/NA/	2644/15462/23013/		A	C		-2.22E-02	I	Y	7.48E-01	NA
rs76776676	1.13E-05	4.945275897		5	129695040			7	-0.0289105	0.00658572	G	A							NA/NA/NA/	NA/NA/NA/		A	G		-2.89E-02	I	Y	1.27E-01	NA
rs61995396	1.14E-05	4.944541393		15	24683100			5	-0.120903	0.02754365	C	A							NA/NA/NA/	NA/NA/NA/		A	C		-1.21E-01	I	Y	9.91E-01	NA
rs144390277	1.14E-05	4.942584962	UGT2B10	4	69872733	intron			-0.189593	0.0432018	T	C							NA/NA/NA/	NA/NA/NA/		C	T		-1.90E-01	I	Y	4.04E-03	NA
rs28752879	1.14E-05	4.94232629		6	31302837			7	0.0198817	0.0045305	T	C							NA/NA/NA/	NA/NA/NA/		C	T		1.99E-02	I	Y	4.88E-01	NA
rs2070721	1.14E-05	4.942257844	IRF1	5	131825842	intron	0.299684	4	0.0194705	0.00443684	T	G							NA/NA/NA/	NA/NA/NA/		G	T		1.95E-02	I	Y	5.67E-01	NA
rs1678852	1.14E-05	4.942189409	NRTN	19	5826207	intron		5	-0.022103	0.00503675	T	C							NA/NA/NA/	NA/NA/NA/		C	T		-2.21E-02	I	Y	7.45E-01	NA
rs7499631	1.15E-05	4.937647444		16	27101250			7	-0.0220516	0.00502767	G	A							NA/NA/NA/	NA/NA/NA/		A	G		-2.21E-02	I	Y	7.23E-01	NA
rs118038983	1.16E-05	4.93723005		20	6833205			6	-0.106697	0.02432762	T	A							NA/NA/NA/	NA/NA/NA/		A	T		-1.07E-01	I	Y	9.89E-01	NA
rs4590912	1.17E-05	4.933495175		12	57283841			7	-0.0218507	0.00498422	T	A							NA/NA/NA/	NA/NA/NA/		A	T		-2.19E-02	I	Y	6.92E-01	NA
rs1951493	1.17E-05	4.932564594		14	65346847			2b	0.068971	0.0157342	C	A							NA/NA/NA/	NA/NA/NA/		A	C		6.90E-02	I	Y	9.80E-01	NA
rs7516574	1.17E-05	4.931699084	GATAD2B	1	153874333	intron	0.000388	5	0.0284174	0.00648343	T	A							NA/NA/NA/	NA/NA/NA/		A	T		2.84E-02	I	Y	1.81E-01	NA
rs28753066	1.18E-05	4.928276281		6	31308409			5	0.0202598	0.00462409	G	A							NA/NA/NA/	NA/NA/NA/		A	G		2.03E-02	I	Y	5.03E-01	NA
rs76733018	1.18E-05	4.927492764		5	129631605			7	0.0292516	0.00667697	T	C							NA/NA/NA/	NA/NA/NA/		C	T		2.93E-02	I	Y	8.77E-01	NA
rs36165477	1.19E-05	4.926069136		8	90391206			7	-0.0343771	0.00784819	T	C							NA/NA/NA/	NA/NA/NA/		C	T		-3.44E-02	I	Y	9.00E-01	NA
rs77114705	1.19E-05	4.922701151		16	54989000			5	0.0527183	0.01204009	G	A							NA/NA/NA/	NA/NA/NA/		A	G		5.27E-02	I	Y	9.66E-01	NA
rs1545416	1.20E-05	4.921909478	LMCD1	3	8592573	intron	0.288104	5	0.0224644	0.005131	G	A							NA/NA/NA/	2374/14619/24435/		A	G		2.25E-02	I	Y	7.66E-01	NA
rs10818599	1.20E-05	4.921840547	TTLL11	9	124586275	intron		2b	0.019963	0.00455971	G	A							NA/NA/NA/	NA/NA/NA/		A	G		2.00E-02	I	Y	6.02E-01	NA
rs7193084	1.20E-05	4.920865805		16	54984823		0.62144	4	0.0526222	0.01202067	T	G							NA/NA/NA/	36/2221/30641/		G	T		5.26E-02	I	Y	9.65E-01	NA
rs11749940	1.20E-05	4.920518471		5	129634060		0.070791	7	0.0292442	0.00668062	T	C							NA/NA/NA/	NA/NA/NA/		C	T		2.92E-02	I	Y	8.77E-01	NA
rs4807636	1.20E-05	4.920138892		19	4774772			7	-0.0222326	0.0050791	G	A							NA/NA/NA/	NA/NA/NA/		A	G		-2.22E-02	I	Y	7.52E-01	NA
rs4807635	1.22E-05	4.914509628		19	4774670			7	0.0222168	0.00507875	T	C							NA/NA/NA/	NA/NA/NA/		C	T		2.22E-02	I	Y	2.48E-01	NA
rs68037221	1.22E-05	4.913319906	HLA-C	6	31237449	intron	0.772731	3a	0.0209933	0.00479974	T	C							NA/NA/NA/	NA/NA/NA/		C	T		2.10E-02	I	Y	2.98E-01	NA
rs11747119	1.23E-05	4.910882983		5	129636424		0.076915	5	0.0292213	0.00668277	T	C							NA/NA/NA/	NA/NA/NA/		C	T		2.92E-02	I	Y	8.77E-01	NA
rs78949514	1.25E-05	4.90437392		5	129624431			7	-0.0287442	0.00657859	G	A							NA/NA/NA/	NA/NA/NA/		A	G		-2.87E-02	I	Y	1.27E-01	NA
rs149875025	1.25E-05	4.903931596	Mar-01	4	164468955	intron			-0.347353	0.07950155	T	C							NA/NA/NA/	NA/NA/NA/		C	T		-3.47E-01	I	Y	9.99E-01	NA
rs7153915	1.25E-05	4.903527977	TTC7B	14	91214929	intron		6	-0.123614	0.02829384	T	C							NA/NA/NA/	NA/NA/NA/		C	T		-1.24E-01	I	Y	7.02E-03	NA
rs77012283	1.25E-05	4.901685147		3	115340115			6	-0.0480892	0.0110094	T	C							NA/NA/NA/	NA/NA/NA/		C	T		-4.81E-02	I	Y	9.56E-01	NA
rs111436000	1.26E-05	4.898142992	LEPREL1	3	189831603	intron		7	0.0286196	0.00655478	G	A							NA/NA/NA/	NA/NA/NA/		A	G		2.86E-02	I	Y	8.67E-01	NA
rs193204087	1.27E-05	4.896250997		7	75496091				0.171094	0.0391943	G	A							NA/NA/NA/	NA/NA/NA/		A	G		1.71E-01	I	Y	9.96E-01	NA
rs183206649	1.27E-05	4.896250997		18	35990559				0.312967	0.0716948	G	A							NA/NA/NA/	NA/NA/NA/		A	G		3.13E-01	I	Y	1.58E-03	NA
rs146030013	1.27E-05	4.895526546		10	58952115				0.0384139	0.00880063	I	D							NA/NA/NA/	NA/NA/NA/		D	I		3.84E-02	I	Y	6.75E-02	NA
rs185138623	1.28E-05	4.894254849		7	75496452				-0.171103	0.0392056	T	C							NA/NA/NA/	NA/NA/NA/		C	T		-1.71E-01	I	Y	4.16E-03	NA
rs144898707	1.28E-05	4.89307513		5	129691724				0.0287366	0.00658542	I	D							NA/NA/NA/	NA/NA/NA/		D	I		2.87E-02	I	Y	8.73E-01	NA
rs77365593	1.28E-05	4.892203451		4	3055442			6	0.123998	0.02841892	T	C							NA/NA/NA/	NA/NA/NA/		C	T		1.24E-01	I	Y	9.91E-01	NA
rs10080659	1.28E-05	4.891563525	LAMA2	6	129817349	intron		6	-0.0220188	0.00504682	T	C							NA/NA/NA/	NA/NA/NA/		C	T		-2.20E-02	I	Y	2.65E-01	NA
rs429911	1.29E-05	4.890664483	CDH12	5	22710664	intron		6	0.0202064	0.00463189	T	G							NA/NA/NA/	NA/NA/NA/		G	T		2.02E-02	I	Y	6.52E-01	NA
rs141629926	1.29E-05	4.890033562	PHACTR2	6	143966419	intron			-0.0225658	0.00517311	I	D							NA/NA/NA/	NA/NA/NA/		D	I		-2.26E-02	I	Y	2.37E-01	NA
rs369274	1.29E-05	4.889585389	CDH12	5	22710662	intron		6	0.020202	0.00463146	T	C							NA/NA/NA/	NA/NA/NA/		C	T		2.02E-02	I	Y	6.52E-01	NA
rs79276278	1.29E-05	4.888465297		22	27383645			6	-0.0469514	0.01076534	G	C							NA/NA/NA/	NA/NA/NA/		C	G		-4.70E-02	I	Y	4.38E-02	NA
rs77561827	1.29E-05	4.887871107		22	27383655			7	0.0469497	0.0107657	T	C							NA/NA/NA/	NA/NA/NA/		C	T		4.69E-02	I	Y	9.56E-01	NA
rs6788208	1.31E-05	4.882138995	LEPREL1	3	189832890	intron	9.306006	5	-0.0279914	0.00642276	T	C							NA/NA/NA/	28857/9318/735/		C	T		-2.80E-02	I	Y	1.37E-01	NA
rs112802129	1.31E-05	4.881834515		9	7679301			6	-0.663301	0.15220256	T	C							NA/NA/NA/	NA/NA/NA/		C	T		-6.63E-01	I	Y	1.00E+00	NA
rs41525648	1.31E-05	4.881236106		5	131827775			4	0.0193518	0.00444082	G	A							NA/NA/NA/	NA/NA/NA/		A	G		1.94E-02	I	Y	5.67E-01	NA
rs150594773	1.32E-05	4.880839824		4	146533442				-0.156266	0.03586148	G	A							NA/NA/NA/	NA/NA/NA/		A	G		-1.56E-01	I	Y	5.06E-03	NA
rs56940746	1.32E-05	4.879090607		15	79482616			5	-0.0202155	0.00464019	T	G							NA/NA/NA/	NA/NA/NA/		G	T		-2.02E-02	I	Y	3.53E-01	NA
rs269025	1.33E-05	4.876174483	CDH12	5	22710675	intron		7	-0.0201732	0.00463204	T	G							NA/NA/NA/	NA/NA/NA/		G	T		-2.02E-02	I	Y	3.48E-01	NA
rs2523650	1.34E-05	4.873453012		6	31449022		0.047027	6	0.021105	0.00484752	T	C							NA/NA/NA/	16813/13257/2874/		C	T		2.11E-02	I	Y	2.89E-01	NA
rs143135803	1.34E-05	4.871707379		16	54985016				-0.0523005	0.01201511	T	C							NA/NA/NA/	NA/NA/NA/		C	T		-5.23E-02	I	Y	3.45E-02	NA
rs184732888	1.36E-05	4.86690839		5	113385094				-0.265253	0.0609711	T	C							NA/NA/NA/	NA/NA/NA/		C	T		-2.65E-01	I	Y	1.34E-03	NA
rs2442721	1.36E-05	4.866809305		6	31320242			4	-0.0202462	0.00465386	T	C							NA/NA/NA/	NA/NA/NA/		C	T		-2.02E-02	I	Y	6.22E-01	NA
rs76023351	1.37E-05	4.863999627		11	125731664			6	0.0194135	0.00446389	G	A							NA/NA/NA/	NA/NA/NA/		A	G		1.94E-02	I	Y	5.78E-01	NA
rs7873399	1.37E-05	4.863260413	TTLL11	9	124585812	intron		5	0.0198244	0.00455876	G	A							NA/NA/NA/	NA/NA/NA/		A	G		1.98E-02	I	Y	6.01E-01	NA
rs73390208	1.37E-05	4.86244335		6	31326131			4	-0.0206594	0.00475123	T	C							NA/NA/NA/	NA/NA/NA/		C	T		-2.07E-02	I	Y	3.19E-01	NA
rs77410223	1.37E-05	4.862190308		7	134447376			6	0.221905	0.051035	T	G							NA/NA/NA/	NA/NA/NA/		G	T		2.22E-01	I	Y	2.17E-03	NA
rs77627329	1.37E-05	4.861972179		5	129606624			5	-0.0289788	0.00666489	T	A							NA/NA/NA/	NA/NA/NA/		A	T		-2.90E-02	I	Y	1.23E-01	NA
rs9281303	1.38E-05	4.861132297		6	31244046				-0.0208404	0.00479359	I	D							NA/NA/NA/	NA/NA/NA/		D	I		-2.08E-02	I	Y	7.01E-01	NA
rs57730393	1.38E-05	4.858804293		16	54946530				0.0478288	0.01100428	I	D							NA/NA/NA/	NA/NA/NA/		D	I		4.78E-02	I	Y	9.50E-01	NA
rs11242110	1.38E-05	4.858710177		5	131743777		3.178844	1f	0.0191514	0.00440633	T	G							NA/NA/NA/	9982/20614/10677/		G	T		1.92E-02	I	Y	5.14E-01	NA
rs7653602	1.39E-05	4.858045672	LMCD1	3	8597771	intron	0.712864	3a	-0.0224637	0.00516883	T	G							NA/NA/NA/	23673/13647/2118/		G	T		-2.25E-02	I	Y	2.29E-01	NA
rs183190216	1.39E-05	4.857757618		5	129643766				-0.0290798	0.00669139	G	C							NA/NA/NA/	NA/NA/NA/		C	G		-2.91E-02	I	Y	1.23E-01	NA
rs10878727	1.39E-05	4.857291501		12	68419224		0.238646	7	-0.0192441	0.0044284	G	C							NA/NA/NA/	NA/NA/NA/		C	G		-1.92E-02	I	Y	4.38E-01	NA
rs7251383	1.40E-05	4.853549465		19	4781618			7	0.0220947	0.00508658	G	A							NA/NA/NA/	NA/NA/NA/		A	G		2.21E-02	I	Y	2.49E-01	NA
rs11741634	1.40E-05	4.853094034		5	129611291		0.092563	7	-0.0289214	0.00665857	C	A							NA/NA/NA/	NA/NA/NA/		A	C		-2.89E-02	I	Y	1.23E-01	NA
rs190507439	1.40E-05	4.85297638		12	22093601				-1.33485	0.30731821	T	A							NA/NA/NA/	NA/NA/NA/		A	T		-1.33E+00	I	Y	4.89E-04	NA
rs182753644	1.40E-05	4.852815433		5	129644397				-0.0290502	0.00668843	T	C							NA/NA/NA/	NA/NA/NA/		C	T		-2.91E-02	I	Y	1.23E-01	NA
rs2844612	1.41E-05	4.85215679		6	31243971		19.932129	6	-0.0208184	0.00479352	G	A							NA/NA/NA/	NA/NA/NA/		A	G		-2.08E-02	I	Y	7.01E-01	NA
rs2523461	1.41E-05	4.851233899		6	31364776			3a	-0.0199996	0.00460551	G	A							NA/NA/NA/	NA/NA/NA/		A	G		-2.00E-02	I	Y	3.69E-01	NA
rs59430745	1.41E-05	4.850593042	LINC00578	3	177243722	intron		7	-0.019105	0.00439981	G	A							NA/NA/NA/	NA/NA/NA/		A	G		-1.91E-02	I	Y	4.48E-01	NA
rs1910030	1.41E-05	4.850460675	RAPGEF6	5	130892114	intron		6	0.0202185	0.00465632	T	G							NA/NA/NA/	NA/NA/NA/		G	T		2.02E-02	I	Y	5.35E-01	NA
rs2844611	1.42E-05	4.848709844		6	31243979		30.309682	6	0.0208099	0.0047935	T	A							NA/NA/NA/	NA/NA/NA/		A	T		2.08E-02	I	Y	2.99E-01	NA
rs146228715	1.42E-05	4.84804209		5	129620991				0.0289064	0.00665903	T	C							NA/NA/NA/	NA/NA/NA/		C	T		2.89E-02	I	Y	8.77E-01	NA
rs113422364	1.42E-05	4.847247026		5	149797600			5	-0.0399809	0.00921105	G	A							NA/NA/NA/	NA/NA/NA/		A	G		-4.00E-02	I	Y	8.93E-01	NA
rs6602297	1.42E-05	4.846898879		10	8348464			4	-0.0262253	0.00604219	T	C							NA/NA/NA/	NA/NA/NA/		C	T		-2.62E-02	I	Y	8.44E-01	NA
rs190181339	1.42E-05	4.846651681		8	118217464				-0.154026	0.0354879	C	A							NA/NA/NA/	NA/NA/NA/		A	C		-1.54E-01	I	Y	9.94E-01	NA
rs4937063	1.43E-05	4.845880474		11	125731943			7	0.0207495	0.00478116	T	C							NA/NA/NA/	NA/NA/NA/		C	T		2.07E-02	I	Y	6.96E-01	NA
rs2524074	1.43E-05	4.845286999		6	31244021		30.47142	6	0.0208014	0.00479346	G	A							NA/NA/NA/	20559/17049/3837/		A	G		2.08E-02	I	Y	2.99E-01	NA
rs149908401	1.43E-05	4.843272201	ARHGAP20	11	110489215	intron			-0.0646685	0.0149056	T	C							NA/NA/NA/	NA/NA/NA/		C	T		-6.47E-02	I	Y	2.31E-02	NA
rs146394987	1.44E-05	4.842174676		20	51579889				-0.763245	0.17594551	G	A							NA/NA/NA/	NA/NA/NA/		A	G		-7.63E-01	I	Y	1.00E+00	NA
rs60866321	1.44E-05	4.8412426		22	27386111			6	-0.0467568	0.01077969	T	G							NA/NA/NA/	NA/NA/NA/		G	T		-4.68E-02	I	Y	4.37E-02	NA
rs147639165	1.44E-05	4.840381681		20	51580531				-0.76316	0.17596259	G	A							NA/NA/NA/	NA/NA/NA/		A	G		-7.63E-01	I	Y	1.00E+00	NA
rs35315160	1.44E-05	4.840333568	KCTD1	18	24157033	intron		6	0.042774	0.00986251	T	G							NA/NA/NA/	NA/NA/NA/		G	T		4.28E-02	I	Y	5.44E-02	NA
rs76176575	1.45E-05	4.83945044		5	129649241			6	-0.0290104	0.00668969	G	C							NA/NA/NA/	NA/NA/NA/		C	G		-2.90E-02	I	Y	1.23E-01	NA
rs182382187	1.45E-05	4.838799758	CNTNAP2	7	146947703	intron			-0.0872344	0.0201175	T	G							NA/NA/NA/	NA/NA/NA/		G	T		-8.72E-02	I	Y	1.24E-02	NA
rs142315039	1.45E-05	4.838030393		20	51581092				0.762866	0.17594315	G	C							NA/NA/NA/	NA/NA/NA/		C	G		7.63E-01	I	Y	1.62E-04	NA
rs16983356	1.45E-05	4.837196708		22	27385773		0.21478	5	-0.046725	0.01077744	G	A							NA/NA/NA/	30130/2755/64/		A	G		-4.67E-02	I	Y	4.37E-02	NA
rs1951496	1.46E-05	4.836597086		14	65336586			7	-0.0690447	0.0159268	T	G							NA/NA/NA/	NA/NA/NA/		G	T		-6.90E-02	I	Y	1.95E-02	NA
rs11610126	1.46E-05	4.836418255		12	68420273			7	0.0191189	0.0044103	G	C							NA/NA/NA/	NA/NA/NA/		C	G		1.91E-02	I	Y	5.63E-01	NA
rs3888536	1.46E-05	4.83526656	C22orf42	22	32547012	intron	0.30318	5	-0.0220449	0.00508597	G	A							NA/NA/NA/	NA/NA/NA/		A	G		-2.20E-02	I	Y	7.01E-01	NA
rs10066308	1.47E-05	4.834034922	C5orf56	5	131790616	intron		7	0.0208615	0.00481364	G	A							NA/NA/NA/	NA/NA/NA/		A	G		2.09E-02	I	Y	7.03E-01	NA
rs76443023	1.47E-05	4.831632176		5	129614776			6	0.0288496	0.0066587	G	A							NA/NA/NA/	NA/NA/NA/		A	G		2.88E-02	I	Y	8.77E-01	NA
rs74684548	1.47E-05	4.831614493		5	129615342			5	0.0288496	0.00665871	G	A							NA/NA/NA/	NA/NA/NA/		A	G		2.88E-02	I	Y	8.77E-01	NA
rs703816	1.48E-05	4.830710666	STAT6	12	57497005	intron		6	0.0196881	0.00454465	T	C							NA/NA/NA/	NA/NA/NA/		C	T		1.97E-02	I	Y	5.95E-01	NA
rs4472951	1.48E-05	4.829905579		11	125652539			7	-0.0206892	0.00477618	T	A							NA/NA/NA/	NA/NA/NA/		A	T		-2.07E-02	I	Y	3.00E-01	NA
rs59997881	1.48E-05	4.829515326		4	164382536			6	0.371218	0.0857009	T	G							NA/NA/NA/	NA/NA/NA/		G	T		3.71E-01	I	Y	6.91E-04	NA
rs11172106	1.48E-05	4.829248512		12	57512875		0.753596	3a	-0.0192847	0.0044523	G	C							NA/NA/NA/	NA/NA/NA/		C	G		-1.93E-02	I	Y	4.28E-01	NA
rs148097365	1.48E-05	4.828402245		3	115340776				-0.0478953	0.0110588	I	D							NA/NA/NA/	NA/NA/NA/		D	I		-4.79E-02	I	Y	9.56E-01	NA
rs181847459	1.49E-05	4.827668588	LOC100506393	12	20246287	intron			-0.153742	0.03550114	T	C							NA/NA/NA/	NA/NA/NA/		C	T		-1.54E-01	I	Y	6.49E-03	NA
rs35560316	1.49E-05	4.82707322		10	8346627			6	-0.026171	0.00604368	C	A							NA/NA/NA/	NA/NA/NA/		A	C		-2.62E-02	I	Y	8.44E-01	NA
rs141531383	1.49E-05	4.827061554		11	125728025				-0.0275822	0.00636957	G	A							NA/NA/NA/	NA/NA/NA/		A	G		-2.76E-02	I	Y	1.48E-01	NA
rs34269012	1.49E-05	4.825617428	CNTNAP2	7	146264385	intron		6	0.0692698	0.0159992	T	C							NA/NA/NA/	NA/NA/NA/		C	T		6.93E-02	I	Y	9.74E-01	NA
rs10522487	1.51E-05	4.822238476	CDH12	5	22711182	intron			0.0199931	0.00461964	I	D							NA/NA/NA/	NA/NA/NA/		D	I		2.00E-02	I	Y	6.59E-01	NA
rs144868956	1.51E-05	4.82164474	SPATS1	6	44324218	intron			0.778534	0.179901	G	A							NA/NA/NA/	NA/NA/NA/		A	G		7.79E-01	I	Y	1.00E+00	NA
rs142399803	1.51E-05	4.821621699		3	115332779				0.0472497	0.0109184	G	A							NA/NA/NA/	NA/NA/NA/		A	G		4.72E-02	I	Y	4.29E-02	NA
rs72726263	1.51E-05	4.820405126		14	65350236			6	-0.0681057	0.01574	C	A							NA/NA/NA/	NA/NA/NA/		A	C		-6.81E-02	I	Y	1.99E-02	NA
rs28412767	1.52E-05	4.817083431		15	79479693			7	0.022247	0.00514353	G	A							NA/NA/NA/	NA/NA/NA/		A	G		2.22E-02	I	Y	2.51E-01	NA
rs193027270	1.52E-05	4.816778572	ITGA9	3	37736001	intron			-0.356761	0.0824863	G	C							NA/NA/NA/	NA/NA/NA/		C	G		-3.57E-01	I	Y	1.25E-03	NA
rs7483275	1.53E-05	4.816570707		11	125687548			7	-0.0193637	0.00447717	G	A							NA/NA/NA/	NA/NA/NA/		A	G		-1.94E-02	I	Y	4.30E-01	NA
rs77139543	1.53E-05	4.815538551		9	7683314			7	-0.714131	0.16513746	T	C							NA/NA/NA/	NA/NA/NA/		C	T		-7.14E-01	I	Y	1.00E+00	NA
rs2853944	1.54E-05	4.813215948		6	31247758			6	0.0207265	0.00479417	T	C							NA/NA/NA/	NA/NA/NA/		C	T		2.07E-02	I	Y	2.99E-01	NA
rs28753001	1.54E-05	4.812318564		6	31306855			6	0.0223702	0.0051749	T	G							NA/NA/NA/	NA/NA/NA/		G	T		2.24E-02	I	Y	6.01E-01	NA
rs10876946	1.54E-05	4.811318952		12	57283138			7	0.0214731	0.00496796	G	A							NA/NA/NA/	NA/NA/NA/		A	G		2.15E-02	I	Y	2.75E-01	NA
rs73724874	1.54E-05	4.811268329	CALD1	7	134525432	intron		7	0.220865	0.051099	G	C							NA/NA/NA/	NA/NA/NA/		C	G		2.21E-01	I	Y	1.95E-03	NA
rs1054111	1.55E-05	4.809318205	HLA-B	6	31322026	exon		4	0.025226	0.0058376	C	A							NA/NA/NA/	NA/NA/NA/		A	C		2.52E-02	I	Y	8.21E-01	NA
rs665677	1.56E-05	4.807399098		11	125752161		0.103894	5	0.0206141	0.00477142	G	A							NA/NA/NA/	3739/17336/20354/		A	G		2.06E-02	I	Y	7.00E-01	NA
rs3132516	1.57E-05	4.805432935		6	31203074			6	0.0193988	0.00449116	T	G							NA/NA/NA/	NA/NA/NA/		G	T		1.94E-02	I	Y	3.84E-01	NA
rs12312693	1.57E-05	4.805127825		12	57511734			7	0.0192242	0.00445089	T	C							NA/NA/NA/	NA/NA/NA/		C	T		1.92E-02	I	Y	5.72E-01	NA
rs5761955	1.57E-05	4.80478968		22	27489145			7	0.0320713	0.00742563	T	C							NA/NA/NA/	NA/NA/NA/		C	T		3.21E-02	I	Y	9.03E-01	NA
rs73786304	1.57E-05	4.804723191		5	129684938			7	-0.0284339	0.0065835	G	C							NA/NA/NA/	NA/NA/NA/		C	G		-2.84E-02	I	Y	1.27E-01	NA
rs28359832	1.57E-05	4.803978652		6	31364410				0.0212627	0.00492352	I	D							NA/NA/NA/	NA/NA/NA/		D	I		2.13E-02	I	Y	6.67E-01	NA
rs3134772	1.57E-05	4.802890436		6	31203217			5	0.0193927	0.0044911	G	C							NA/NA/NA/	NA/NA/NA/		C	G		1.94E-02	I	Y	3.84E-01	NA
rs28752921	1.57E-05	4.802735987		6	31303873			7	0.0202651	0.00469321	T	C							NA/NA/NA/	NA/NA/NA/		C	T		2.03E-02	I	Y	5.20E-01	NA
rs6147637	1.58E-05	4.802578836	EFCAB6	22	44014023	intron			0.0196035	0.00454008	I	D							NA/NA/NA/	NA/NA/NA/		D	I		1.96E-02	I	Y	5.60E-01	NA
rs140187279	1.58E-05	4.802438276		22	32356057				0.0425805	0.00986162	I	D							NA/NA/NA/	NA/NA/NA/		D	I		4.26E-02	I	Y	9.17E-01	NA
rs2388711	1.58E-05	4.800914328		10	8344977		0.217155	6	0.0261044	0.00604686	C	A							NA/NA/NA/	23933/8934/817/		A	C		2.61E-02	I	Y	1.56E-01	NA
rs77062188	1.59E-05	4.799053793		9	7679589			7	-0.659178	0.15272579	G	A							NA/NA/NA/	NA/NA/NA/		A	G		-6.59E-01	I	Y	1.00E+00	NA
rs10748093	1.59E-05	4.798657507		12	68418249		0.157833	7	-0.0190129	0.00440533	G	A							NA/NA/NA/	13092/20351/7979/		A	G		-1.90E-02	I	Y	4.38E-01	NA
rs3134771	1.59E-05	4.798460865		6	31203744			5	0.0193821	0.00449098	T	C							NA/NA/NA/	NA/NA/NA/		C	T		1.94E-02	I	Y	3.84E-01	NA
rs11593782	1.59E-05	4.798327091		10	8349058		0.411511	5	0.0260812	0.00604332	G	A							NA/NA/NA/	NA/NA/NA/		A	G		2.61E-02	I	Y	1.56E-01	NA
rs12423194	1.59E-05	4.798204273		12	68414167		0.916003	7	0.0190513	0.00441447	T	C							NA/NA/NA/	NA/NA/NA/		C	T		1.91E-02	I	Y	5.62E-01	NA
rs72816448	1.59E-05	4.797617954		2	48314623			6	-0.0731433	0.01694955	G	A							NA/NA/NA/	NA/NA/NA/		A	G		-7.31E-02	I	Y	9.79E-01	NA
rs579702	1.60E-05	4.795595105		6	109061451		1.302747	4	-0.032678	0.00757431	T	C							NA/NA/NA/	338/6999/34097/		C	T		-3.27E-02	I	Y	9.08E-01	NA
rs4759263	1.60E-05	4.795456787		12	57272547			7	0.0213953	0.00495921	T	C							NA/NA/NA/	NA/NA/NA/		C	T		2.14E-02	I	Y	2.76E-01	NA
rs5761957	1.60E-05	4.794576378		22	27489310		1.674696	6	0.0320087	0.00742008	C	A							NA/NA/NA/	332/5663/26910/		A	C		3.20E-02	I	Y	9.03E-01	NA
rs4759037	1.61E-05	4.794159822		12	57272672			6	-0.0213933	0.00495951	T	C							NA/NA/NA/	NA/NA/NA/		C	T		-2.14E-02	I	Y	7.24E-01	NA
rs4759264	1.61E-05	4.793673445		12	57272782			7	0.0213927	0.00495965	G	A							NA/NA/NA/	NA/NA/NA/		A	G		2.14E-02	I	Y	2.76E-01	NA
rs2870961	1.61E-05	4.791892017		12	68418042		0.151017	7	0.0190101	0.0044082	T	C							NA/NA/NA/	NA/NA/NA/		C	T		1.90E-02	I	Y	5.62E-01	NA
rs201202031	1.62E-05	4.791706479			0				-0.01916	0.00444307	I	D							NA/NA/NA/	NA/NA/NA/		D	I		-1.92E-02	I	Y	4.61E-01	NA
rs12786261	1.62E-05	4.791236267	E2F8	11	19253138	intron	16.254601	7	-0.0227002	0.0052643	T	C							NA/NA/NA/	24783/14497/2160/		C	T		-2.27E-02	I	Y	2.24E-01	NA
rs9668268	1.62E-05	4.789216127		12	57272993			7	0.0213839	0.00496022	G	A							NA/NA/NA/	NA/NA/NA/		A	G		2.14E-02	I	Y	2.76E-01	NA
rs6919908	1.64E-05	4.785460795		6	31244960			6	0.0243275	0.00564553	T	C							NA/NA/NA/	20368/9210/1005/		C	T		2.43E-02	I	Y	1.86E-01	NA
rs72850215	1.64E-05	4.784928472	HLA-DRB1	6	32548789	intron		7	-0.0485593	0.0112696	G	A							NA/NA/NA/	NA/NA/NA/		A	G		-4.86E-02	I	Y	9.58E-02	NA
rs1016092	1.64E-05	4.784655942		22	27489815		1.425152	5	0.0319655	0.00741873	G	A							NA/NA/NA/	NA/NA/NA/		A	G		3.20E-02	I	Y	9.03E-01	NA
rs3134769	1.64E-05	4.784246147		6	31205754		0.520532	7	0.0193477	0.00449055	T	C							NA/NA/NA/	NA/NA/NA/		C	T		1.93E-02	I	Y	3.84E-01	NA
rs77388299	1.65E-05	4.783749623		9	13811890			6	-0.0509094	0.01181662	C	A							NA/NA/NA/	NA/NA/NA/		A	C		-5.09E-02	I	Y	4.11E-02	NA
rs39898	1.66E-05	4.781196754		5	131422136			2b	0.0197554	0.00458682	G	A							NA/NA/NA/	NA/NA/NA/		A	G		1.98E-02	I	Y	6.47E-01	NA
rs12313528	1.66E-05	4.781097049		12	57273331			6	-0.0213677	0.00496123	G	A							NA/NA/NA/	NA/NA/NA/		A	G		-2.14E-02	I	Y	7.24E-01	NA
rs9264098	1.66E-05	4.779149537		6	31204315			7	0.0193387	0.00449115	T	C							NA/NA/NA/	NA/NA/NA/		C	T		1.93E-02	I	Y	3.84E-01	NA
rs6581111	1.67E-05	4.778113903		12	57274013			5	-0.021365	0.00496234	T	A							NA/NA/NA/	NA/NA/NA/		A	T		-2.14E-02	I	Y	7.24E-01	NA
rs6581112	1.67E-05	4.776299031		12	57274084		0.119896	4	0.02136	0.00496226	T	A							NA/NA/NA/	NA/NA/NA/		A	T		2.14E-02	I	Y	2.76E-01	NA
rs28752936	1.68E-05	4.775611985		6	31304291			7	0.0197436	0.00458713	G	A							NA/NA/NA/	NA/NA/NA/		A	G		1.97E-02	I	Y	4.75E-01	NA
rs183076867	1.68E-05	4.774786377		8	66050223				0.34724	0.08068368	T	C							NA/NA/NA/	NA/NA/NA/		C	T		3.47E-01	I	Y	9.99E-01	NA
rs4643112	1.68E-05	4.774406452		12	57274825			5	0.0213568	0.00496263	G	A							NA/NA/NA/	NA/NA/NA/		A	G		2.14E-02	I	Y	2.76E-01	NA
rs7979909	1.68E-05	4.773681124		12	57273871			5	0.0213516	0.00496184	T	C							NA/NA/NA/	NA/NA/NA/		C	T		2.14E-02	I	Y	2.76E-01	NA
rs7744057	1.68E-05	4.773596023		6	31306246			7	-0.0196169	0.00455876	T	C							NA/NA/NA/	NA/NA/NA/		C	T		-1.96E-02	I	Y	5.34E-01	NA
rs7960108	1.69E-05	4.772036209		12	57276210			3a	0.021354	0.00496336	T	G							NA/NA/NA/	NA/NA/NA/		G	T		2.14E-02	I	Y	2.75E-01	NA
rs6581113	1.69E-05	4.771720295		12	57276283			4	0.0213537	0.00496348	T	C							NA/NA/NA/	NA/NA/NA/		C	T		2.14E-02	I	Y	2.75E-01	NA
rs6581114	1.69E-05	4.771045576		12	57276290			4	-0.0213525	0.0049636	T	A							NA/NA/NA/	NA/NA/NA/		A	T		-2.14E-02	I	Y	7.25E-01	NA
rs73724854	1.70E-05	4.770676592		7	134460926			6	-0.219337	0.0509893	G	A							NA/NA/NA/	NA/NA/NA/		A	G		-2.19E-01	I	Y	9.98E-01	NA
rs7912397	1.70E-05	4.7703975		10	8352201		0.408735	7	0.0260278	0.00605088	T	C							NA/NA/NA/	NA/NA/NA/		C	T		2.60E-02	I	Y	1.56E-01	NA
rs1832399	1.70E-05	4.770064872		10	8351946			7	0.0260248	0.00605043	G	A							NA/NA/NA/	NA/NA/NA/		A	G		2.60E-02	I	Y	1.56E-01	NA
rs145023669	1.70E-05	4.770054641		15	58653918				-0.205908	0.0478711	G	C							NA/NA/NA/	NA/NA/NA/		C	G		-2.06E-01	I	Y	3.61E-03	NA
rs28753000	1.70E-05	4.76962517		6	31306818			7	-0.0217916	0.00506654	T	C							NA/NA/NA/	NA/NA/NA/		C	T		-2.18E-02	I	Y	4.14E-01	NA
rs78842606	1.70E-05	4.769520424		7	134458232			7	-0.219284	0.050984	C	A							NA/NA/NA/	NA/NA/NA/		A	C		-2.19E-01	I	Y	9.98E-01	NA
rs7954603	1.70E-05	4.768956247		12	57280009			7	0.0213632	0.00496733	T	G							NA/NA/NA/	NA/NA/NA/		G	T		2.14E-02	I	Y	2.76E-01	NA
rs31476	1.70E-05	4.768400447		5	131421694		0.127299	5	-0.0197254	0.0045868	T	C							NA/NA/NA/	NA/NA/NA/		C	T		-1.97E-02	I	Y	3.53E-01	NA
rs7358702	1.71E-05	4.768023519		12	57277310			7	0.0213478	0.00496429	T	G							NA/NA/NA/	NA/NA/NA/		G	T		2.13E-02	I	Y	2.75E-01	NA
rs1436532	1.71E-05	4.767957336		4	96797215		0.835078	6	-0.0225518	0.00524432	T	C							NA/NA/NA/	NA/NA/NA/		C	T		-2.26E-02	I	Y	2.24E-01	NA
rs6581115	1.71E-05	4.767067388		12	57277659		0.044711	7	-0.0213463	0.00496451	T	A							NA/NA/NA/	NA/NA/NA/		A	T		-2.13E-02	I	Y	7.25E-01	NA
rs9366770	1.71E-05	4.765829582	HCG27	6	31170228	exon		6	0.019163	0.00445739	G	C							NA/NA/NA/	NA/NA/NA/		C	G		1.92E-02	I	Y	5.71E-01	NA
rs35062987	1.72E-05	4.764951562		6	32590735			4	-0.0239111	0.0055624	T	C							NA/NA/NA/	NA/NA/NA/		C	T		-2.39E-02	I	Y	2.00E-01	NA
rs17168031	1.72E-05	4.764655915		7	134462557		0.772733	4	0.219176	0.0509884	G	A							NA/NA/NA/	NA/NA/NA/		A	G		2.19E-01	I	Y	2.07E-03	NA
rs72665992	1.72E-05	4.764529631		8	90455402			6	0.0338243	0.00786888	G	A							NA/NA/NA/	NA/NA/NA/		A	G		3.38E-02	I	Y	1.01E-01	NA
rs72728205	1.72E-05	4.764151	CHURC1	14	65400160	exon		7	-0.0666921	0.0155159	T	G							NA/NA/NA/	NA/NA/NA/		G	T		-6.67E-02	I	Y	2.04E-02	NA
rs1059513	1.73E-05	4.763082519	STAT6	12	57489709	exon	0.629292	5	-0.0305223	0.00710193	T	C							NA/NA/NA/	488/7791/33141/		C	T		-3.05E-02	I	Y	8.94E-01	NA
rs12659976	1.73E-05	4.762876182		5	129589886		8.225194	7	-0.0289678	0.00674039	T	C							NA/NA/NA/	NA/NA/NA/		C	T		-2.90E-02	I	Y	1.24E-01	NA
rs495869	1.73E-05	4.762325591	PATE3	11	125659423	intron	0.043184	6	0.0190682	0.00443718	C	A							NA/NA/NA/	NA/NA/NA/		A	C		1.91E-02	I	Y	5.80E-01	NA
rs7960389	1.73E-05	4.761439575		12	57278418			5	-0.0213358	0.00496538	G	A							NA/NA/NA/	NA/NA/NA/		A	G		-2.13E-02	I	Y	7.25E-01	NA
rs140930207	1.73E-05	4.760733063		4	3044402				-0.122614	0.0285379	C	A							NA/NA/NA/	NA/NA/NA/		A	C		-1.23E-01	I	Y	8.97E-03	NA
rs78837279	1.74E-05	4.760595402		X	144210932				0.0168311	0.00391742	I	D							NA/NA/NA/	NA/NA/NA/		D	I		1.68E-02	I	Y	7.92E-01	NA
rs77243162	1.74E-05	4.758622887		5	129654356			7	0.0285877	0.0066553	T	C							NA/NA/NA/	NA/NA/NA/		C	T		2.86E-02	I	Y	8.75E-01	NA
rs7967439	1.74E-05	4.758271771		12	57279756		0.046027	7	-0.0213306	0.00496605	G	A							NA/NA/NA/	NA/NA/NA/		A	G		-2.13E-02	I	Y	7.25E-01	NA
rs56398801	1.75E-05	4.757585301	AFF4	5	132227750	intron		6	0.0601316	0.0140006	T	C							NA/NA/NA/	NA/NA/NA/		C	T		6.01E-02	I	Y	9.64E-01	NA
rs77319420	1.75E-05	4.757582816	ABCC9	12	22010935	intron		7	1.3356	0.31096557	G	A							NA/NA/NA/	NA/NA/NA/		A	G		1.34E+00	I	Y	1.00E+00	NA
rs4778980	1.75E-05	4.757533114		15	79483131		10.17023	6	-0.0199446	0.00464377	T	A							NA/NA/NA/	NA/NA/NA/		A	T		-1.99E-02	I	Y	3.54E-01	NA
rs499684	1.75E-05	4.757478448	PATE3	11	125659859	intron		6	0.0205201	0.00477779	G	A							NA/NA/NA/	NA/NA/NA/		A	G		2.05E-02	I	Y	7.00E-01	NA
rs2276448	1.75E-05	4.755965459	HLA-B	6	31323020	intron		5	0.0247121	0.00575489	T	C							NA/NA/NA/	NA/NA/NA/		C	T		2.47E-02	I	Y	8.13E-01	NA
rs1567970	1.75E-05	4.755826825	DLG2	11	84005844	intron	0.508336	7	0.0282547	0.00657997	G	A							NA/NA/NA/	670/9464/31307/		A	G		2.83E-02	I	Y	8.71E-01	NA
rs513984	1.76E-05	4.755584323		11	125657708		0.04299	6	-0.0190521	0.00443699	C	A							NA/NA/NA/	NA/NA/NA/		A	C		-1.91E-02	I	Y	4.20E-01	NA
rs138018643	1.76E-05	4.753378337		7	134454613				-0.219075	0.0510333	T	C							NA/NA/NA/	NA/NA/NA/		C	T		-2.19E-01	I	Y	9.98E-01	NA
rs9348866	1.77E-05	4.753240527		6	31358955		0.605537	6	-0.0196665	0.00458135	T	A							NA/NA/NA/	NA/NA/NA/		A	T		-1.97E-02	I	Y	4.48E-01	NA
rs11619949	1.78E-05	4.749963224		13	111706738			6	-0.019387	0.00451802	C	A							NA/NA/NA/	NA/NA/NA/		A	C		-1.94E-02	I	Y	3.94E-01	NA
rs10735870	1.78E-05	4.749902178		12	57281906		0.471496	7	-0.0213168	0.00496778	G	A							NA/NA/NA/	NA/NA/NA/		A	G		-2.13E-02	I	Y	7.25E-01	NA
rs11617750	1.78E-05	4.749604397		13	111706801		0.190689	6	0.0193858	0.00451792	C	A							NA/NA/NA/	NA/NA/NA/		A	C		1.94E-02	I	Y	6.06E-01	NA
rs6581118	1.78E-05	4.749382414		12	57281931			6	0.0213158	0.00496786	T	C							NA/NA/NA/	NA/NA/NA/		C	T		2.13E-02	I	Y	2.75E-01	NA
rs4436581	1.78E-05	4.749192234		12	57282074		1.588584	7	0.0213157	0.00496794	T	C							NA/NA/NA/	NA/NA/NA/		C	T		2.13E-02	I	Y	2.75E-01	NA
rs4307758	1.79E-05	4.747404225		12	57282255			7	0.0213124	0.00496823	T	A							NA/NA/NA/	NA/NA/NA/		A	T		2.13E-02	I	Y	2.75E-01	NA
rs11947809	1.79E-05	4.746603834	Mar-01	4	164469847	intron	14.453107	4	0.337037	0.07857577	G	A							NA/NA/NA/	NA/NA/NA/		A	G		3.37E-01	I	Y	9.03E-04	NA
rs34180132	1.79E-05	4.746218717	SPATA5	4	123968512	intron			-0.018986	0.00442654	I	D							NA/NA/NA/	NA/NA/NA/		D	I		-1.90E-02	I	Y	4.57E-01	NA
rs10876945	1.80E-05	4.744698543		12	57282645			7	-0.0213067	0.00496851	G	A							NA/NA/NA/	NA/NA/NA/		A	G		-2.13E-02	I	Y	7.25E-01	NA
rs11172034	1.80E-05	4.743826064		12	57282951			6	0.0213051	0.00496864	G	A							NA/NA/NA/	NA/NA/NA/		A	G		2.13E-02	I	Y	2.75E-01	NA
rs875500	1.80E-05	4.743782726		11	125698654		0.000523	5	-0.0204728	0.00477456	T	A							NA/NA/NA/	NA/NA/NA/		A	T		-2.05E-02	I	Y	3.00E-01	NA
rs9266042	1.81E-05	4.743166842		6	31318621			5	0.0193418	0.00451114	T	A							NA/NA/NA/	NA/NA/NA/		A	T		1.93E-02	I	Y	3.88E-01	NA
rs4992474	1.81E-05	4.74286163		6	31318933			4	0.0193468	0.00451246	T	G							NA/NA/NA/	NA/NA/NA/		G	T		1.93E-02	I	Y	3.88E-01	NA
rs4439555	1.81E-05	4.741551894		12	57280426			5	0.0212927	0.00496711	G	A							NA/NA/NA/	NA/NA/NA/		A	G		2.13E-02	I	Y	2.75E-01	NA
rs115104489	1.81E-05	4.741293293		10	58971678			6	0.0377399	0.00880414	T	G							NA/NA/NA/	NA/NA/NA/		G	T		3.77E-02	I	Y	6.73E-02	NA
rs17726513	1.82E-05	4.739425408		6	80130318		1.067803	5	-0.0239975	0.0055995	C	A							NA/NA/NA/	NA/NA/NA/		A	C		-2.40E-02	I	Y	1.88E-01	NA
rs4705862	1.82E-05	4.739282424		5	131813219		4.663732	2b	-0.0191761	0.00447456	T	A							NA/NA/NA/	NA/NA/NA/		A	T		-1.92E-02	I	Y	4.27E-01	NA
rs4468007	1.83E-05	4.737456366	TTLL11	9	124594339	intron	0.269692	5	0.0190604	0.00444853	T	C							NA/NA/NA/	NA/NA/NA/		C	T		1.91E-02	I	Y	5.44E-01	NA
rs563586	1.84E-05	4.735165655	CDH12	5	22713335	intron		7	-0.0197569	0.00461236	T	C							NA/NA/NA/	NA/NA/NA/		C	T		-1.98E-02	I	Y	3.42E-01	NA
rs743959	1.84E-05	4.735024066		22	27389201		0.037974	6	-0.0463283	0.01081579	G	A							NA/NA/NA/	30101/2778/63/		A	G		-4.63E-02	I	Y	4.36E-02	NA
rs2032015	1.84E-05	4.734594861	TCERG1L	10	132900306	intron	1.62956	5	0.0227325	0.00530738	T	C							NA/NA/NA/	NA/NA/NA/		C	T		2.27E-02	I	Y	7.68E-01	NA
rs3024971	1.84E-05	4.734128404	STAT6	12	57493727	intron	0.856551	7	-0.0304576	0.00711138	T	G							NA/NA/NA/	487/7768/33164/		G	T		-3.05E-02	I	Y	8.95E-01	NA
rs482793	1.85E-05	4.73364128		11	125663605			7	0.0190018	0.00443689	G	C							NA/NA/NA/	NA/NA/NA/		C	G		1.90E-02	I	Y	5.80E-01	NA
rs141126574	1.85E-05	4.733420254	HTT	4	3217773	intron			0.114567	0.02675181	C	A							NA/NA/NA/	NA/NA/NA/		A	C		1.15E-01	I	Y	9.90E-01	NA
rs3103161	1.85E-05	4.73253962	CDH12	5	22712896	intron	1.313433	6	-0.0197572	0.00461387	T	G							NA/NA/NA/	NA/NA/NA/		G	T		-1.98E-02	I	Y	3.42E-01	NA
rs269037	1.85E-05	4.732028498	CDH12	5	22712857	intron	0.547854	6	0.0197567	0.00461404	G	C							NA/NA/NA/	NA/NA/NA/		C	G		1.98E-02	I	Y	6.58E-01	NA
rs116622284	1.86E-05	4.7307393	TLX1	10	102892773	intron		4	0.248414	0.0580242	T	C							NA/NA/NA/	NA/NA/NA/		C	T		2.48E-01	I	Y	9.98E-01	NA
rs3819290	1.86E-05	4.73063418	HLA-B	6	31322661	intron			0.0246059	0.00574749	G	A							NA/NA/NA/	NA/NA/NA/		A	G		2.46E-02	I	Y	8.13E-01	NA
rs73724864	1.86E-05	4.730517411	CALD1	7	134499386	intron		5	-0.214809	0.0501762	C	A							NA/NA/NA/	NA/NA/NA/		A	C		-2.15E-01	I	Y	9.98E-01	NA
rs11220224	1.86E-05	4.730482386		11	125670014			7	-0.0189868	0.00443507	G	A							NA/NA/NA/	NA/NA/NA/		A	G		-1.90E-02	I	Y	4.21E-01	NA
rs72726265	1.86E-05	4.730466042		14	65352887			6	-0.0669672	0.0156427	G	A							NA/NA/NA/	NA/NA/NA/		A	G		-6.70E-02	I	Y	2.00E-02	NA
rs1608220	1.86E-05	4.730400672		11	125669079			6	-0.0189883	0.00443546	T	A							NA/NA/NA/	NA/NA/NA/		A	T		-1.90E-02	I	Y	4.21E-01	NA
rs144409027	1.86E-05	4.730286299	SPATS1	6	44327916	intron			0.764873	0.178668	T	G							NA/NA/NA/	NA/NA/NA/		G	T		7.65E-01	I	Y	1.00E+00	NA
rs174874	1.86E-05	4.730157957	CDH12	5	22712176	intron	0.143799	7	-0.0197614	0.00461617	T	A							NA/NA/NA/	NA/NA/NA/		A	T		-1.98E-02	I	Y	3.43E-01	NA
rs182370842	1.86E-05	4.730127627		1	208953159				0.113913	0.0266096	T	C							NA/NA/NA/	NA/NA/NA/		C	T		1.14E-01	I	Y	7.56E-03	NA
rs7933484	1.86E-05	4.730038983		11	125670130			6	-0.0189855	0.00443499	T	C							NA/NA/NA/	NA/NA/NA/		C	T		-1.90E-02	I	Y	4.21E-01	NA
rs7967947	1.86E-05	4.729838434		12	57279973			7	-0.0212588	0.00496615	T	G							NA/NA/NA/	NA/NA/NA/		G	T		-2.13E-02	I	Y	7.25E-01	NA
rs116876834	1.87E-05	4.728992947		22	27370639			7	-0.047317	0.01105458	T	C							NA/NA/NA/	NA/NA/NA/		C	T		-4.73E-02	I	Y	4.25E-02	NA
rs2001137	1.87E-05	4.728920819		22	27390436		0.038013	7	0.0463378	0.0108259	G	A							NA/NA/NA/	NA/NA/NA/		A	G		4.63E-02	I	Y	9.56E-01	NA
rs11220223	1.87E-05	4.728539439		11	125670007			5	0.018983	0.00443519	T	A							NA/NA/NA/	NA/NA/NA/		A	T		1.90E-02	I	Y	5.79E-01	NA
rs75755603	1.88E-05	4.726829676		9	7670056			6	0.684473	0.15995336	T	A							NA/NA/NA/	NA/NA/NA/		A	T		6.84E-01	I	Y	3.11E-04	NA
rs2001138	1.88E-05	4.726551924		22	27390455		0.038197	6	-0.0463345	0.0108282	G	A							NA/NA/NA/	NA/NA/NA/		A	G		-4.63E-02	I	Y	4.35E-02	NA
rs269035	1.89E-05	4.723372782	CDH12	5	22712444	intron			-0.0197378	0.00461442	T	G							NA/NA/NA/	NA/NA/NA/		G	T		-1.97E-02	I	Y	3.42E-01	NA
rs269036	1.89E-05	4.723292395	CDH12	5	22712675	intron		7	0.0197364	0.00461413	T	C							NA/NA/NA/	NA/NA/NA/		C	T		1.97E-02	I	Y	6.58E-01	NA
rs72726266	1.89E-05	4.723143145		14	65353242			5	-0.0669041	0.0156416	T	C							NA/NA/NA/	NA/NA/NA/		C	T		-6.69E-02	I	Y	2.00E-02	NA
rs12197980	1.89E-05	4.72308805	PHACTR2	6	143965473	intron		7	-0.0221728	0.00518386	T	C							NA/NA/NA/	NA/NA/NA/		C	T		-2.22E-02	I	Y	2.33E-01	NA
rs269034	1.89E-05	4.723016896	CDH12	5	22712341	intron	0.143321	6	-0.0197371	0.00461445	T	A							NA/NA/NA/	NA/NA/NA/		A	T		-1.97E-02	I	Y	3.42E-01	NA
rs146592592	1.89E-05	4.722691114	SPATS1	6	44328110	intron			0.76372	0.178561	G	A							NA/NA/NA/	NA/NA/NA/		A	G		7.64E-01	I	Y	1.00E+00	NA
rs389000	1.90E-05	4.721918933	CDH12	5	22712137	intron	0.145709	6	0.0197338	0.00461427	G	A							NA/NA/NA/	NA/NA/NA/		A	G		1.97E-02	I	Y	6.58E-01	NA
rs9378248	1.90E-05	4.72148647		6	31326289			4	0.0193913	0.00453444	G	A							NA/NA/NA/	1036/5505/0/		A	G		1.94E-02	I	Y	6.15E-01	NA
rs7648284	1.90E-05	4.721408718	LMCD1	3	8590954	intron		6	0.0272892	0.00638132	G	A							NA/NA/NA/	NA/NA/NA/		A	G		2.73E-02	I	Y	8.64E-01	NA
rs10268569	1.90E-05	4.721335553	CALD1	7	134499617	intron	0.04308	5	-0.214328	0.050119	T	C							NA/NA/NA/	0/144/32795/		C	T		-2.14E-01	I	Y	9.98E-01	NA
rs269032	1.90E-05	4.720956204	CDH12	5	22711210	intron		6	0.0197298	0.00461387	T	C							NA/NA/NA/	NA/NA/NA/		C	T		1.97E-02	I	Y	6.58E-01	NA
rs2070729	1.90E-05	4.720949352	IRF1	5	131819921	intron	0.001929	1f	0.0189387	0.00442888	C	A							NA/NA/NA/	7783/20460/13201/		A	C		1.89E-02	I	Y	5.65E-01	NA
rs74732198	1.90E-05	4.720826023		11	122456512			7	2.76293	0.64612974	T	C							NA/NA/NA/	NA/NA/NA/		C	T		2.76E+00	I	Y	1.00E+00	NA
rs269030	1.91E-05	4.720084503	CDH12	5	22710970	intron		7	-0.0197261	0.00461348	G	A							NA/NA/NA/	NA/NA/NA/		A	G		-1.97E-02	I	Y	3.42E-01	NA
rs142748943	0.000019055	4.719991047	SLCO2A1	3	133718573	intron			0.256958	0.0600975	T	C							NA/NA/NA/	NA/NA/NA/		C	T		2.57E-01	I	Y	1.90E-03	NA
rs269029	1.91E-05	4.719606039	CDH12	5	22710928	intron	0.150139	7	-0.0197239	0.00461325	G	A							NA/NA/NA/	NA/NA/NA/		A	G		-1.97E-02	I	Y	3.42E-01	NA
rs149995082	1.91E-05	4.719508133		9	120932741				-0.0731381	0.0171065	C	A							NA/NA/NA/	NA/NA/NA/		A	C		-7.31E-02	I	Y	9.81E-01	NA
rs269028	1.91E-05	4.718641602	CDH12	5	22710922	intron		7	-0.0197206	0.004613	T	G							NA/NA/NA/	NA/NA/NA/		G	T		-1.97E-02	I	Y	3.42E-01	NA
rs79449197	1.91E-05	4.718087565		9	7669420			7	0.682081	0.15956174	T	A							NA/NA/NA/	NA/NA/NA/		A	T		6.82E-01	I	Y	3.14E-04	NA
rs73724844	1.91E-05	4.718067143		7	134422826			4	0.199799	0.0467398	T	C							NA/NA/NA/	NA/NA/NA/		C	T		2.00E-01	I	Y	2.30E-03	NA
rs192072059	1.92E-05	4.716999715		9	7667742				0.680734	0.15926732	G	A							NA/NA/NA/	NA/NA/NA/		A	G		6.81E-01	I	Y	3.16E-04	NA
rs34354090	1.92E-05	4.71632797		11	125684495			6	0.0189724	0.00443923	G	A							NA/NA/NA/	NA/NA/NA/		A	G		1.90E-02	I	Y	5.80E-01	NA
rs17049242	1.92E-05	4.715790418	LMCD1	3	8592351	intron	9.264456	5	0.0271821	0.00636056	T	C							NA/NA/NA/	641/7666/24629/		C	T		2.72E-02	I	Y	8.63E-01	NA
rs10790749	1.93E-05	4.7154452		11	125677234			7	0.0189491	0.00443425	T	A							NA/NA/NA/	NA/NA/NA/		A	T		1.89E-02	I	Y	5.79E-01	NA
rs12665374	1.93E-05	4.714901981		6	31307547			7	0.0203268	0.00475694	T	C							NA/NA/NA/	NA/NA/NA/		C	T		2.03E-02	I	Y	5.32E-01	NA
rs563760	1.94E-05	4.71274484	CDH12	5	22713272	intron		6	0.0197049	0.00461261	G	A							NA/NA/NA/	NA/NA/NA/		A	G		1.97E-02	I	Y	6.58E-01	NA
rs156027	1.94E-05	4.712180361	P4HA2	5	131538263	intron	0.068125	5	-0.0195667	0.00458057	T	C							NA/NA/NA/	NA/NA/NA/		C	T		-1.96E-02	I	Y	3.52E-01	NA
rs9555766	1.95E-05	4.710029981		13	111715507			5	-0.0194188	0.00454712	G	A							NA/NA/NA/	NA/NA/NA/		A	G		-1.94E-02	I	Y	3.80E-01	NA
rs7929581	1.95E-05	4.710014389		11	125678213			6	-0.0189377	0.00443447	G	C							NA/NA/NA/	NA/NA/NA/		C	G		-1.89E-02	I	Y	4.21E-01	NA
rs4992477	1.95E-05	4.709462344		6	31319007			4	-0.0197622	0.00462784	T	C							NA/NA/NA/	NA/NA/NA/		C	T		-1.98E-02	I	Y	5.82E-01	NA
rs72749844	1.95E-05	4.709266626		15	88052997			5	0.115372	0.0270179	G	A							NA/NA/NA/	NA/NA/NA/		A	G		1.15E-01	I	Y	9.88E-01	NA
rs117321802	1.95E-05	4.709131009	PHACTR2	6	143971925	intron		7	0.0220871	0.00517249	G	A							NA/NA/NA/	NA/NA/NA/		A	G		2.21E-02	I	Y	7.66E-01	NA
rs1050317	1.96E-05	4.708666676	HLA-C	6	31238135	exon		5	0.0202521	0.004743	G	A							NA/NA/NA/	NA/NA/NA/		A	G		2.03E-02	I	Y	3.18E-01	NA
rs9555765	1.96E-05	4.708484633		13	111715492			7	-0.0194152	0.00454711	G	A							NA/NA/NA/	NA/NA/NA/		A	G		-1.94E-02	I	Y	3.80E-01	NA
rs2548998	1.96E-05	4.707411688		5	131832514			4	-0.019016	0.00445419	G	A							NA/NA/NA/	NA/NA/NA/		A	G		-1.90E-02	I	Y	4.32E-01	NA
rs9559964	1.96E-05	4.707013333		13	111715478			7	-0.0194116	0.00454708	T	C							NA/NA/NA/	NA/NA/NA/		C	T		-1.94E-02	I	Y	3.80E-01	NA
rs10256231	1.97E-05	4.705383891	CALD1	7	134499927	intron	0.043088	5	0.213891	0.0501127	G	C							NA/NA/NA/	NA/NA/NA/		C	G		2.14E-01	I	Y	1.98E-03	NA
rs116684985	1.97E-05	4.705315579		5	129564913			7	0.0276007	0.00646666	G	A							NA/NA/NA/	NA/NA/NA/		A	G		2.76E-02	I	Y	8.67E-01	NA
rs2321468	1.98E-05	4.703580541		11	125735768			6	0.0189561	0.0044422	T	C							NA/NA/NA/	NA/NA/NA/		C	T		1.90E-02	I	Y	5.78E-01	NA
rs13119779	1.98E-05	4.702432065	SPATA5	4	123962966	intron		7	0.0188453	0.00441686	T	A							NA/NA/NA/	NA/NA/NA/		A	T		1.88E-02	I	Y	5.46E-01	NA
rs10256549	1.99E-05	4.701764978	CALD1	7	134500042	intron	0.043088	5	-0.213787	0.0501103	G	C							NA/NA/NA/	NA/NA/NA/		C	G		-2.14E-01	I	Y	9.98E-01	NA
rs142140159	1.99E-05	4.700224755		8	116101499				-0.0614893	0.0144154	T	C							NA/NA/NA/	NA/NA/NA/		C	T		-6.15E-02	I	Y	3.53E-02	NA
rs12199447	2.00E-05	4.699443644	PHACTR2	6	143971551	intron		6	0.022061	0.00517241	G	A							NA/NA/NA/	NA/NA/NA/		A	G		2.21E-02	I	Y	7.66E-01	NA
rs2140229	2.00E-05	4.698920063	PATE4	11	125705415	intron	0.000523	4	0.018929	0.00443835	T	C							NA/NA/NA/	NA/NA/NA/		C	T		1.89E-02	I	Y	5.79E-01	NA
rs4937055	2.00E-05	4.698872299	PATE4	11	125706938	intron		7	0.0189292	0.00443843	T	C							NA/NA/NA/	NA/NA/NA/		C	T		1.89E-02	I	Y	5.79E-01	NA
rs78210911	2.00E-05	4.698267017		5	129567203			6	-0.027597	0.00647127	G	A							NA/NA/NA/	NA/NA/NA/		A	G		-2.76E-02	I	Y	1.33E-01	NA
rs11220236	2.00E-05	4.697991773	PATE4	11	125707761	intron	0.000523	7	0.0189276	0.00443852	C	A							NA/NA/NA/	1151/3380/2147/		A	C		1.89E-02	I	Y	5.79E-01	NA
rs11347983	2.01E-05	4.696555537	IRF1	5	131818828	exon			-0.0188899	0.00443044	I	D							NA/NA/NA/	NA/NA/NA/		D	I		-1.89E-02	I	Y	4.35E-01	NA
rs147070885	2.01E-05	4.696259795		18	75354557				-0.832815	0.195335	T	G							NA/NA/NA/	NA/NA/NA/		G	T		-8.33E-01	I	Y	8.91E-04	NA
rs113571241	2.02E-05	4.695309174		22	27391826				-0.0462569	0.01085074	I	D							NA/NA/NA/	NA/NA/NA/		D	I		-4.63E-02	I	Y	4.35E-02	NA
rs11784280	2.03E-05	4.693178391		8	2285257			6	-0.021705	0.00509277	T	C							NA/NA/NA/	NA/NA/NA/		C	T		-2.17E-02	I	Y	6.49E-01	NA
rs28367814	2.03E-05	4.692690128		6	31305124			2b	-0.0195724	0.00459267	G	A							NA/NA/NA/	NA/NA/NA/		A	G		-1.96E-02	I	Y	5.06E-01	NA
rs34687172	2.04E-05	4.690902383	SPATA5	4	123974961	intron		6	0.01879	0.00441002	T	G							NA/NA/NA/	NA/NA/NA/		G	T		1.88E-02	I	Y	5.46E-01	NA
rs34002552	2.04E-05	4.690872543	SPATA5	4	123962708	intron		7	0.0188208	0.00441727	T	C							NA/NA/NA/	NA/NA/NA/		C	T		1.88E-02	I	Y	5.46E-01	NA
rs4913373	2.04E-05	4.690010198		12	68325927		0.03815	7	-0.0292378	0.00686287	G	A							NA/NA/NA/	NA/NA/NA/		A	G		-2.92E-02	I	Y	1.16E-01	NA
rs74634098	2.04E-05	4.689657238		5	129661248			6	-0.02833	0.00665007	T	C							NA/NA/NA/	NA/NA/NA/		C	T		-2.83E-02	I	Y	1.25E-01	NA
rs80178857	2.05E-05	4.689242982		22	27394552			6	-0.0466901	0.01096039	G	A							NA/NA/NA/	NA/NA/NA/		A	G		-4.67E-02	I	Y	4.29E-02	NA
rs11732613	2.05E-05	4.688121165	SPATA5	4	123963247	intron		7	0.0188123	0.00441673	G	A							NA/NA/NA/	NA/NA/NA/		A	G		1.88E-02	I	Y	5.46E-01	NA
rs143341652	2.06E-05	4.686651713		4	164380355				-0.366389	0.0860359	G	C							NA/NA/NA/	NA/NA/NA/		C	G		-3.66E-01	I	Y	9.99E-01	NA
rs4935944	2.06E-05	4.686337326		11	125714035			6	0.0189053	0.00443953	G	A							NA/NA/NA/	NA/NA/NA/		A	G		1.89E-02	I	Y	5.79E-01	NA
rs73476659	2.07E-05	4.683863941	SHROOM2	X	9915989	exon		7	-0.124894	0.0293377	T	C							NA/NA/NA/	NA/NA/NA/		C	T		-1.25E-01	I	Y	3.90E-03	NA
rs138054955	2.08E-05	4.682734997		1	60750338				0.0227733	0.0053502	I	D							NA/NA/NA/	NA/NA/NA/		D	I		2.28E-02	I	Y	2.17E-01	NA
rs7311747	2.08E-05	4.682295942		12	68339812			7	-0.0291676	0.00685278	G	A							NA/NA/NA/	NA/NA/NA/		A	G		-2.92E-02	I	Y	1.15E-01	NA
rs7811910	2.08E-05	4.681018936		7	134437285		0.189141	5	-0.212177	0.0498576	G	A							NA/NA/NA/	NA/NA/NA/		A	G		-2.12E-01	I	Y	9.98E-01	NA
rs4144296	2.09E-05	4.680623242		11	125720512			7	0.0188962	0.00444047	G	A							NA/NA/NA/	NA/NA/NA/		A	G		1.89E-02	I	Y	5.79E-01	NA
rs73724852	2.09E-05	4.68051501		7	134447127			7	0.21916	0.0515018	G	A							NA/NA/NA/	NA/NA/NA/		A	G		2.19E-01	I	Y	1.98E-03	NA
rs9264190	2.09E-05	4.679972174		6	31220202			5	0.020925	0.0049176	T	C							NA/NA/NA/	NA/NA/NA/		C	T		2.09E-02	I	Y	2.67E-01	NA
rs139069884	2.10E-05	4.678735133		5	114663246				0.266208	0.0625713	G	A							NA/NA/NA/	NA/NA/NA/		A	G		2.66E-01	I	Y	9.99E-01	NA
rs2248372	2.11E-05	4.67573607		6	31446466		1.195301	1f	0.0198524	0.00466793	G	A							NA/NA/NA/	4536/18391/18473/		A	G		1.99E-02	I	Y	6.69E-01	NA
rs11731720	2.12E-05	4.674254525	SPATA5	4	123976639	intron	0.037708	7	-0.0187511	0.00440977	T	C							NA/NA/NA/	12311/20515/8570/		C	T		-1.88E-02	I	Y	4.54E-01	NA
rs114368925	2.12E-05	4.673332399		11	125727802			4	-0.0188829	0.00444127	G	C							NA/NA/NA/	NA/NA/NA/		C	G		-1.89E-02	I	Y	4.21E-01	NA
rs11695152	2.12E-05	4.673129794		2	55656964			7	-0.0286338	0.00673485	T	C							NA/NA/NA/	NA/NA/NA/		C	T		-2.86E-02	I	Y	8.78E-01	NA
rs688527	2.12E-05	4.673041823	HYLS1	11	125754230	intron		7	0.0188788	0.00444046	T	C							NA/NA/NA/	NA/NA/NA/		C	T		1.89E-02	I	Y	5.79E-01	NA
rs73724869	2.13E-05	4.672602236	CALD1	7	134512483	intron		6	-0.214833	0.0505333	T	C							NA/NA/NA/	NA/NA/NA/		C	T		-2.15E-01	I	Y	9.98E-01	NA
rs10261237	2.13E-05	4.671133363	CALD1	7	134501475	intron	0.043373	5	-0.212866	0.0500795	G	A							NA/NA/NA/	NA/NA/NA/		A	G		-2.13E-01	I	Y	9.98E-01	NA
rs72671540	2.14E-05	4.669123767		1	60694539			5	0.0224212	0.00527618	T	C							NA/NA/NA/	NA/NA/NA/		C	T		2.24E-02	I	Y	2.30E-01	NA
rs11912472	2.14E-05	4.668667874		22	27393115			6	-0.0461813	0.01086801	T	G							NA/NA/NA/	NA/NA/NA/		G	T		-4.62E-02	I	Y	4.34E-02	NA
rs192846793	2.15E-05	4.668244829	KCP	7	128543957	intron			0.116147	0.02733474	G	A							NA/NA/NA/	NA/NA/NA/		A	G		1.16E-01	I	Y	9.90E-01	NA
rs552085	2.15E-05	4.666613188		11	125747617		0.355157	7	-0.0188474	0.00443654	G	A							NA/NA/NA/	NA/NA/NA/		A	G		-1.88E-02	I	Y	4.21E-01	NA
rs72671542	2.16E-05	4.666405634		1	60699075			7	0.0229403	0.0054001	G	A							NA/NA/NA/	NA/NA/NA/		A	G		2.29E-02	I	Y	2.14E-01	NA
rs74817968	2.16E-05	4.666260607		5	129585260			7	-0.0289298	0.00681014	G	A							NA/NA/NA/	NA/NA/NA/		A	G		-2.89E-02	I	Y	1.20E-01	NA
rs75456009	2.16E-05	4.666117641		6	31321551			3a	-0.0248354	0.00584641	G	A							NA/NA/NA/	NA/NA/NA/		A	G		-2.48E-02	I	Y	1.79E-01	NA
rs73783136	2.16E-05	4.665984786		5	114762409			2b	0.261177	0.0614838	T	G							NA/NA/NA/	NA/NA/NA/		G	T		2.61E-01	I	Y	9.98E-01	NA
rs1534245	2.16E-05	4.665465831		3	74096473		65.862375	7	-0.020023	0.00471393	T	G							NA/NA/NA/	NA/NA/NA/		G	T		-2.00E-02	I	Y	4.84E-01	NA
rs1432717	2.17E-05	4.662970254		5	129103252				0.0200521	0.00472219	C	A							NA/NA/NA/	NA/NA/NA/		A	C		2.01E-02	I	Y	6.28E-01	NA
rs1545415	2.17E-05	4.662950267	LMCD1	3	8592803	intron	0.372454	7	0.0217737	0.00512764	T	C							NA/NA/NA/	NA/NA/NA/		C	T		2.18E-02	I	Y	7.65E-01	NA
rs1386544	2.18E-05	4.662444905	CDH12	5	22706587	intron	0.113935	6	-0.0191125	0.00450122	G	C							NA/NA/NA/	NA/NA/NA/		C	G		-1.91E-02	I	Y	3.81E-01	NA
rs150739815	2.18E-05	4.660753332		8	23380697				0.0931715	0.0219475	T	C							NA/NA/NA/	NA/NA/NA/		C	T		9.32E-02	I	Y	1.31E-02	NA
rs12193892	2.19E-05	4.659490448	PHACTR2	6	143962932	intron		7	-0.0219161	0.00516334	T	C							NA/NA/NA/	NA/NA/NA/		C	T		-2.19E-02	I	Y	2.35E-01	NA
rs9588343	2.19E-05	4.658965329		13	111706620			6	-0.0191612	0.00451459	G	A							NA/NA/NA/	NA/NA/NA/		A	G		-1.92E-02	I	Y	3.93E-01	NA
rs192470962	2.20E-05	4.658156106		12	105810311				0.246508	0.0580859	T	G							NA/NA/NA/	NA/NA/NA/		G	T		2.47E-01	I	Y	2.39E-03	NA
rs28752878	2.20E-05	4.657725399		6	31302824			6	-0.0192684	0.00454054	G	A							NA/NA/NA/	NA/NA/NA/		A	G		-1.93E-02	I	Y	5.09E-01	NA
rs2140230	2.21E-05	4.656150442		11	125672305		0.030622	5	-0.0188175	0.00443512	G	A							NA/NA/NA/	13957/20131/7290/		A	G		-1.88E-02	I	Y	4.20E-01	NA
rs12429932	2.21E-05	4.655802318		13	111706933			7	0.0191507	0.00451386	T	G							NA/NA/NA/	NA/NA/NA/		G	T		1.92E-02	I	Y	6.07E-01	NA
rs1564199	2.21E-05	4.655320912	CDH12	5	22705774	intron	0.05974	7	-0.0190926	0.00450043	T	C							NA/NA/NA/	NA/NA/NA/		C	T		-1.91E-02	I	Y	3.81E-01	NA
rs3898289	2.21E-05	4.655232548		1	60702484		0.094462	6	-0.0228758	0.00539225	T	G							NA/NA/NA/	NA/NA/NA/		G	T		-2.29E-02	I	Y	7.86E-01	NA
rs9559948	2.22E-05	4.654602742		13	111706982			7	0.0191474	0.00451374	G	A							NA/NA/NA/	NA/NA/NA/		A	G		1.91E-02	I	Y	6.07E-01	NA
rs10051935	2.22E-05	4.654079579		5	114767253			6	0.271801	0.0640774	T	C							NA/NA/NA/	NA/NA/NA/		C	T		2.72E-01	I	Y	9.99E-01	NA
rs13161449	2.22E-05	4.653310675	CDH12	5	22703136	intron		5	-0.0190548	0.00449261	T	C							NA/NA/NA/	NA/NA/NA/		C	T		-1.91E-02	I	Y	3.84E-01	NA
rs152125	2.23E-05	4.652578256		5	131427161		0.115079	1f	0.0193719	0.00456778	G	A							NA/NA/NA/	NA/NA/NA/		A	G		1.94E-02	I	Y	6.40E-01	NA
rs1487403	2.23E-05	4.652426068	CDH12	5	22704640	intron		6	-0.0190878	0.00450088	T	G							NA/NA/NA/	NA/NA/NA/		G	T		-1.91E-02	I	Y	3.81E-01	NA
rs143706412	2.23E-05	4.652322688	RORA	15	60954540	intron			-0.463413	0.109274	G	A							NA/NA/NA/	NA/NA/NA/		A	G		-4.63E-01	I	Y	3.30E-03	NA
rs12192270	2.23E-05	4.651850966	PHACTR2	6	143962114	intron	0.498861	7	0.0218787	0.00515933	G	C							NA/NA/NA/	NA/NA/NA/		C	G		2.19E-02	I	Y	7.65E-01	NA
rs4773314	2.23E-05	4.651833432		13	111710177			7	-0.0191035	0.00450492	T	C							NA/NA/NA/	NA/NA/NA/		C	T		-1.91E-02	I	Y	3.92E-01	NA
rs28752952	2.23E-05	4.651829536		6	31304711			4	-0.0207001	0.00488143	T	A							NA/NA/NA/	NA/NA/NA/		A	T		-2.07E-02	I	Y	4.49E-01	NA
rs78638375	2.23E-05	4.651443981		5	129591284			7	0.0283981	0.00669706	T	C							NA/NA/NA/	NA/NA/NA/		C	T		2.84E-02	I	Y	8.76E-01	NA
rs3750103	2.23E-05	4.650749678	CHN2	7	29519929	exon	4.650928	7	-0.0416315	0.00981867	G	A							NA/NA/NA/	37057/4201/114/		A	G		-4.16E-02	I	Y	5.30E-02	NA
rs116880754	2.24E-05	4.650704985		3	23090749			7	0.0660367	0.0155747	G	C							NA/NA/NA/	NA/NA/NA/		C	G		6.60E-02	I	Y	2.07E-02	NA
rs149308385	2.24E-05	4.650697212	RORA	15	60954480	intron			0.463303	0.10927	G	A							NA/NA/NA/	NA/NA/NA/		A	G		4.63E-01	I	Y	9.97E-01	NA
rs4672045	2.24E-05	4.649786882		2	55658147		0.466774	7	0.0284385	0.00670792	G	A							NA/NA/NA/	31897/8902/632/		A	G		2.84E-02	I	Y	1.23E-01	NA
rs2183852	2.25E-05	4.648760441		13	111710581			6	-0.0191059	0.00450717	G	A							NA/NA/NA/	NA/NA/NA/		A	G		-1.91E-02	I	Y	3.93E-01	NA
rs28752919	2.25E-05	4.647915933		6	31303835			7	-0.0198149	0.00467491	G	C							NA/NA/NA/	NA/NA/NA/		C	G		-1.98E-02	I	Y	4.86E-01	NA
rs74697820	2.25E-05	4.646897752	SDK2	17	71510848	intron		5	0.058588	0.01382431	C	A							NA/NA/NA/	NA/NA/NA/		A	C		5.86E-02	I	Y	9.72E-01	NA
rs28752953	2.26E-05	4.646695557		6	31304714			4	-0.0206904	0.00488219	G	A							NA/NA/NA/	NA/NA/NA/		A	G		-2.07E-02	I	Y	4.48E-01	NA
rs17168063	2.26E-05	4.646062622	CALD1	7	134502306	intron	0.173222	4	0.212089	0.0500493	T	C							NA/NA/NA/	NA/NA/NA/		C	T		2.12E-01	I	Y	1.99E-03	NA
rs75256987	2.26E-05	4.645657182		6	31321563			3a	-0.0250786	0.0059184	C	A							NA/NA/NA/	NA/NA/NA/		A	C		-2.51E-02	I	Y	1.76E-01	NA
rs74615740	2.27E-05	4.644903033		6	31321559			3a	0.0250771	0.0059186	C	A							NA/NA/NA/	NA/NA/NA/		A	C		2.51E-02	I	Y	8.24E-01	NA
rs145292919	2.27E-05	4.644640444		13	111706431				-0.0191298	0.00451507	I	D							NA/NA/NA/	NA/NA/NA/		D	I		-1.91E-02	I	Y	3.91E-01	NA
rs11177014	2.27E-05	4.643526687		12	68425651		0.183665	7	-0.0187875	0.0044349	G	A							NA/NA/NA/	NA/NA/NA/		A	G		-1.88E-02	I	Y	4.60E-01	NA
rs201445036	2.28E-05	4.642577847			0				-0.0203692	0.0048088	I	D							NA/NA/NA/	NA/NA/NA/		D	I		-2.04E-02	I	Y	4.63E-01	NA
rs10876954	2.28E-05	4.642303318		12	57310688		1.162666	7	-0.0207991	0.00491048	G	C							NA/NA/NA/	NA/NA/NA/		C	G		-2.08E-02	I	Y	7.23E-01	NA
rs10985407	2.28E-05	4.642008013	TTLL11	9	124588969	intron		7	-0.0191467	0.00452053	G	C							NA/NA/NA/	NA/NA/NA/		C	G		-1.91E-02	I	Y	4.00E-01	NA
rs73783137	2.29E-05	4.639938895		5	114762600			5	-0.271819	0.0641924	T	G							NA/NA/NA/	NA/NA/NA/		G	T		-2.72E-01	I	Y	1.37E-03	NA
rs10072315	2.29E-05	4.639395228	CDH12	5	22702877	intron		7	0.0190545	0.00450018	T	G							NA/NA/NA/	NA/NA/NA/		G	T		1.91E-02	I	Y	6.19E-01	NA
rs11741204	2.29E-05	4.639298689		5	129693875		0.019896	7	0.0279476	0.00660058	C	A							NA/NA/NA/	685/9015/31611/		A	C		2.79E-02	I	Y	8.74E-01	NA
rs116823607	2.30E-05	4.637764525		3	23086017			6	-0.0660225	0.0155959	T	C							NA/NA/NA/	NA/NA/NA/		C	T		-6.60E-02	I	Y	9.79E-01	NA
rs56270014	2.30E-05	4.637543915	PUS3	11	125768347	intron		6	0.0240743	0.00568703	G	A							NA/NA/NA/	NA/NA/NA/		A	G		2.41E-02	I	Y	8.19E-01	NA
rs199809427	2.32E-05	4.634590645			0				0.0216783	0.00512286	I	D							NA/NA/NA/	NA/NA/NA/		D	I		2.17E-02	I	Y	6.98E-01	NA
rs2856993	2.33E-05	4.633513538	TAP2	6	32791403	intron	0.213576	7	0.0239864	0.00566905	G	C							NA/NA/NA/	NA/NA/NA/		C	G		2.40E-02	I	Y	8.14E-01	NA
rs28752920	2.33E-05	4.633000235		6	31303844			7	-0.0198053	0.00468116	G	A							NA/NA/NA/	NA/NA/NA/		A	G		-1.98E-02	I	Y	4.85E-01	NA
rs28751327	2.33E-05	4.632757793		6	31305870				-0.0192056	0.00453955	I	D							NA/NA/NA/	NA/NA/NA/		D	I		-1.92E-02	I	Y	5.19E-01	NA
rs3741649	2.35E-05	4.629218682		12	68422131		0.186547	7	-0.0186946	0.00442069	G	C							NA/NA/NA/	NA/NA/NA/		C	G		-1.87E-02	I	Y	4.60E-01	NA
rs3741647	2.35E-05	4.628704886		12	68422029		0.190163	7	-0.0186836	0.00441836	T	A							NA/NA/NA/	NA/NA/NA/		A	T		-1.87E-02	I	Y	4.60E-01	NA
rs1487404	2.35E-05	4.628064416	CDH12	5	22701202	intron		7	0.0190245	0.00449933	T	G							NA/NA/NA/	NA/NA/NA/		G	T		1.90E-02	I	Y	6.19E-01	NA
rs58126700	2.36E-05	4.627903985		5	114770329			7	-0.27069	0.0640199	G	A							NA/NA/NA/	NA/NA/NA/		A	G		-2.71E-01	I	Y	1.37E-03	NA
rs2904503	2.36E-05	4.627404632		12	68335744		0.235622	5	0.018845	0.00445725	T	C							NA/NA/NA/	5595/16544/12613/		C	T		1.88E-02	I	Y	6.03E-01	NA
rs1487405	2.36E-05	4.627382534	CDH12	5	22701103	intron		6	-0.0190225	0.00449924	T	C							NA/NA/NA/	NA/NA/NA/		C	T		-1.90E-02	I	Y	3.81E-01	NA
rs56953286	2.36E-05	4.6271064		18	75320503			4	0.814411	0.192633	G	A							NA/NA/NA/	NA/NA/NA/		A	G		8.14E-01	I	Y	9.99E-01	NA
rs72671537	2.37E-05	4.625301133		1	60694261			6	0.0222969	0.00527504	T	G							NA/NA/NA/	NA/NA/NA/		G	T		2.23E-02	I	Y	2.30E-01	NA
rs4513651	2.37E-05	4.625224168	CDH12	5	22701547	intron		7	0.0190152	0.0044987	T	C							NA/NA/NA/	NA/NA/NA/		C	T		1.90E-02	I	Y	6.19E-01	NA
rs10783809	2.37E-05	4.624879823		12	57286063			7	-0.0209267	0.00495114	G	A							NA/NA/NA/	NA/NA/NA/		A	G		-2.09E-02	I	Y	7.25E-01	NA
rs7132344	2.37E-05	4.624769983		12	68335919		0.730337	7	-0.018839	0.00445725	T	C							NA/NA/NA/	NA/NA/NA/		C	T		-1.88E-02	I	Y	3.97E-01	NA
rs200461436	2.37E-05	4.624554045			0				-0.0190785	0.00451405	I	D							NA/NA/NA/	NA/NA/NA/		D	I		-1.91E-02	I	Y	3.91E-01	NA
rs28752877	2.39E-05	4.622380529		6	31302818			6	-0.0192248	0.00454988	G	C							NA/NA/NA/	NA/NA/NA/		C	G		-1.92E-02	I	Y	5.08E-01	NA
rs9559951	2.39E-05	4.622340482		13	111709953			6	0.0190552	0.00450976	G	A							NA/NA/NA/	NA/NA/NA/		A	G		1.91E-02	I	Y	6.10E-01	NA
rs28367793	2.39E-05	4.622293159		6	31304742			3a	-0.0207439	0.00490945	T	G							NA/NA/NA/	NA/NA/NA/		G	T		-2.07E-02	I	Y	4.45E-01	NA
rs28753049	2.39E-05	4.62197659		6	31307926			7	0.0193205	0.00457276	T	A							NA/NA/NA/	NA/NA/NA/		A	T		1.93E-02	I	Y	4.88E-01	NA
rs201881285	2.39E-05	4.621642078			0				0.0216646	0.00512776	I	D							NA/NA/NA/	NA/NA/NA/		D	I		2.17E-02	I	Y	3.61E-01	NA
rs28752954	2.40E-05	4.620500498		6	31304726			4	-0.0210296	0.00497816	C	A							NA/NA/NA/	NA/NA/NA/		A	C		-2.10E-02	I	Y	4.32E-01	NA
rs28752955	2.40E-05	4.620268557		6	31304727			4	0.0210291	0.00497818	G	C							NA/NA/NA/	NA/NA/NA/		C	G		2.10E-02	I	Y	5.68E-01	NA
rs73724846	2.40E-05	4.620170743		7	134425846			7	-0.213935	0.050645	T	G							NA/NA/NA/	NA/NA/NA/		G	T		-2.14E-01	I	Y	9.98E-01	NA
rs28753052	2.40E-05	4.619571665		6	31307961			6	-0.0192248	0.00455144	G	A							NA/NA/NA/	NA/NA/NA/		A	G		-1.92E-02	I	Y	5.17E-01	NA
rs192978307	2.40E-05	4.618982443		11	128021401				0.179692	0.0425449	T	A							NA/NA/NA/	NA/NA/NA/		A	T		1.80E-01	I	Y	9.97E-01	NA
rs151200546	2.41E-05	4.6183345		16	86552934				-0.0650708	0.01540778	G	A							NA/NA/NA/	NA/NA/NA/		A	G		-6.51E-02	I	Y	2.35E-02	NA
rs6698987	2.41E-05	4.618157792	DNM3	1	172368967	intron	1.717028	2b	0.0455992	0.0107974	T	C							NA/NA/NA/	NA/NA/NA/		C	T		4.56E-02	I	Y	9.57E-01	NA
rs370579187	2.41E-05	4.618145172			0				0.0199509	0.00472417	I	D							NA/NA/NA/	NA/NA/NA/		D	I		2.00E-02	I	Y	4.74E-01	NA
rs9559955	2.41E-05	4.617689322		13	111712097		0.300927	6	0.0190213	0.00450431	G	C							NA/NA/NA/	NA/NA/NA/		C	G		1.90E-02	I	Y	6.10E-01	NA
rs73444070	2.42E-05	4.617023524		7	134430581			7	-0.213031	0.0504506	T	A							NA/NA/NA/	NA/NA/NA/		A	T		-2.13E-01	I	Y	9.98E-01	NA
rs28752949	2.42E-05	4.616640703		6	31304632			4	0.0195597	0.00463239	G	A							NA/NA/NA/	NA/NA/NA/		A	G		1.96E-02	I	Y	5.06E-01	NA
rs9583575	2.42E-05	4.616601182		13	111706330			7	-0.0190526	0.00451233	T	C							NA/NA/NA/	NA/NA/NA/		C	T		-1.91E-02	I	Y	3.91E-01	NA
rs72502570	2.43E-05	4.614998227		6	31321479			2b	-0.0272838	0.00646304	G	A							NA/NA/NA/	NA/NA/NA/		A	G		-2.73E-02	I	Y	1.44E-01	NA
rs114766862	2.43E-05	4.614686929	DYM	18	46584275	intron		7	1.1061	0.262024	T	C							NA/NA/NA/	NA/NA/NA/		C	T		1.11E+00	I	Y	1.49E-04	NA
rs199722418	2.43E-05	4.614588577			0				0.0191539	0.00453744	I	D							NA/NA/NA/	NA/NA/NA/		D	I		1.92E-02	I	Y	4.19E-01	NA
rs2621322	2.43E-05	4.613749019		6	32788712		0.688645	5	0.0239274	0.00566884	T	G							NA/NA/NA/	1099/10061/21788/		G	T		2.39E-02	I	Y	8.14E-01	NA
rs60173270	2.44E-05	4.613424349		18	75356851			6	-0.796292	0.188665	T	C							NA/NA/NA/	NA/NA/NA/		C	T		-7.96E-01	I	Y	9.36E-04	NA
rs78897505	2.44E-05	4.613012616		16	54992908			6	0.0610166	0.01445725	C	A							NA/NA/NA/	NA/NA/NA/		A	C		6.10E-02	I	Y	9.66E-01	NA
rs4773311	2.44E-05	4.612597715		13	111708647			7	0.0190369	0.00451083	C	A							NA/NA/NA/	NA/NA/NA/		A	C		1.90E-02	I	Y	6.09E-01	NA
rs142761109	2.44E-05	4.61221166	SLC8A3	14	70603922	intron			-0.154815	0.0366854	G	A							NA/NA/NA/	NA/NA/NA/		A	G		-1.55E-01	I	Y	9.95E-01	NA
rs196669	2.45E-05	4.610251111		6	80113449		1.095648	7	0.0215752	0.00511376	T	C							NA/NA/NA/	1972/12108/18862/		C	T		2.16E-02	I	Y	7.58E-01	NA
rs73491280	2.45E-05	4.610221018		18	75362678			5	0.79291	0.187938	G	A							NA/NA/NA/	NA/NA/NA/		A	G		7.93E-01	I	Y	9.99E-01	NA
rs1539333	2.45E-05	4.610091818	PHACTR2	6	143961251	intron		7	0.0217975	0.00516654	C	A							NA/NA/NA/	NA/NA/NA/		A	C		2.18E-02	I	Y	7.64E-01	NA
rs28367830	2.46E-05	4.608704895		6	31305640			7	-0.0191377	0.00453687	G	C							NA/NA/NA/	NA/NA/NA/		C	G		-1.91E-02	I	Y	5.19E-01	NA
rs28367829	2.46E-05	4.608636106		6	31305629			7	-0.0191374	0.00453686	G	A							NA/NA/NA/	NA/NA/NA/		A	G		-1.91E-02	I	Y	5.19E-01	NA
rs269033	2.48E-05	4.60598809	CDH12	5	22711440	intron	0.147237	7	-0.0194571	0.00461414	G	C							NA/NA/NA/	NA/NA/NA/		C	G		-1.95E-02	I	Y	3.42E-01	NA
rs247002	2.48E-05	4.605380238	ACSL6	5	131345232	intron		5	0.0188044	0.00445969	G	A							NA/NA/NA/	NA/NA/NA/		A	G		1.88E-02	I	Y	5.74E-01	NA
rs192303824	2.48E-05	4.60508975		5	114883658				-0.242076	0.0574134	G	A							NA/NA/NA/	NA/NA/NA/		A	G		-2.42E-01	I	Y	1.51E-03	NA
rs196670	2.48E-05	4.604969063		6	80113595		1.789619	7	0.0242736	0.00575708	G	A							NA/NA/NA/	1035/9486/22377/		A	G		2.43E-02	I	Y	8.25E-01	NA
rs11722379	2.48E-05	4.604774983		4	40261293		3.262129	7	-0.0198928	0.00471817	T	C							NA/NA/NA/	NA/NA/NA/		C	T		-1.99E-02	I	Y	6.45E-01	NA
rs67750809	2.49E-05	4.604453457	SPATA5	4	123966335	intron			-0.0186439	0.00442214	I	D							NA/NA/NA/	NA/NA/NA/		D	I		-1.86E-02	I	Y	4.56E-01	NA
rs28752956	2.49E-05	4.60445171		6	31305778			7	0.0190905	0.00452807	T	G							NA/NA/NA/	NA/NA/NA/		G	T		1.91E-02	I	Y	4.80E-01	NA
rs4773308	2.49E-05	4.603173211		13	111707710			6	0.0190111	0.00450996	T	C							NA/NA/NA/	NA/NA/NA/		C	T		1.90E-02	I	Y	6.09E-01	NA
rs9266053	2.49E-05	4.603082655		6	31319102			4	-0.0191126	0.00453409	G	C							NA/NA/NA/	NA/NA/NA/		C	G		-1.91E-02	I	Y	6.08E-01	NA
rs9266054	2.50E-05	4.602913784		6	31319109			4	-0.0191124	0.00453413	G	A							NA/NA/NA/	NA/NA/NA/		A	G		-1.91E-02	I	Y	6.08E-01	NA
rs3824921	2.50E-05	4.602541456	HYLS1	11	125761458	intron		7	-0.0240199	0.00569861	T	G							NA/NA/NA/	NA/NA/NA/		G	T		-2.40E-02	I	Y	1.80E-01	NA
rs74561126	2.50E-05	4.602341505		7	115932713			5	0.142665	0.03384746	G	A							NA/NA/NA/	NA/NA/NA/		A	G		1.43E-01	I	Y	5.71E-03	NA
rs28367828	2.50E-05	4.60231717		6	31305577			6	0.0191261	0.0045377	T	A							NA/NA/NA/	NA/NA/NA/		A	T		1.91E-02	I	Y	4.81E-01	NA
rs77508084	2.50E-05	4.602256337	TLX1	10	102895433	intron		5	-0.245844	0.0583274	G	A							NA/NA/NA/	NA/NA/NA/		A	G		-2.46E-01	I	Y	1.73E-03	NA
rs34709145	2.50E-05	4.60145067	SPATA5	4	123965276	intron			-0.0186404	0.00442294	I	D							NA/NA/NA/	NA/NA/NA/		D	I		-1.86E-02	I	Y	4.56E-01	NA
rs55676442	2.51E-05	4.601180134		7	134420844			7	0.213065	0.0505572	T	C							NA/NA/NA/	NA/NA/NA/		C	T		2.13E-01	I	Y	1.98E-03	NA
rs76878705	2.51E-05	4.60097561		13	111711502			5	-0.0189896	0.00450606	T	C							NA/NA/NA/	NA/NA/NA/		C	T		-1.90E-02	I	Y	3.90E-01	NA
rs28367831	2.51E-05	4.600866454		6	31305714			6	0.0190888	0.00452967	G	A							NA/NA/NA/	NA/NA/NA/		A	G		1.91E-02	I	Y	4.80E-01	NA
rs3975034	2.51E-05	4.60059282		4	96790562			6	-0.0225046	0.0053404	C	A							NA/NA/NA/	NA/NA/NA/		A	C		-2.25E-02	I	Y	2.35E-01	NA
rs9559949	2.51E-05	4.6004128		13	111708084			6	0.0190034	0.00450964	T	C							NA/NA/NA/	NA/NA/NA/		C	T		1.90E-02	I	Y	6.09E-01	NA
rs3990947	2.51E-05	4.599831707		4	153004319			7	-0.129571	0.0307505	G	A							NA/NA/NA/	NA/NA/NA/		A	G		-1.30E-01	I	Y	9.90E-01	NA
rs4773309	2.51E-05	4.599800599		13	111708488			6	0.0190014	0.00450951	T	C							NA/NA/NA/	NA/NA/NA/		C	T		1.90E-02	I	Y	6.09E-01	NA
rs11839732	2.51E-05	4.599662368		13	111711587		0.274861	5	0.0189845	0.0045056	T	C							NA/NA/NA/	NA/NA/NA/		C	T		1.90E-02	I	Y	6.10E-01	NA
rs4773310	2.51E-05	4.599645092		13	111708554		0.190689	7	0.0190005	0.00450939	G	A							NA/NA/NA/	NA/NA/NA/		A	G		1.90E-02	I	Y	6.09E-01	NA
rs2182034	2.52E-05	4.599387764	CHURC1	14	65391554	intron	0.001445	6	-0.0654391	0.0155312	G	C							NA/NA/NA/	NA/NA/NA/		C	G		-6.54E-02	I	Y	2.01E-02	NA
rs36066684	2.52E-05	4.598690809		6	31319143				0.0192279	0.0045639	I	D							NA/NA/NA/	NA/NA/NA/		D	I		1.92E-02	I	Y	4.00E-01	NA
rs72671535	2.52E-05	4.598601183		1	60692578			6	-0.0222026	0.00527003	T	C							NA/NA/NA/	NA/NA/NA/		C	T		-2.22E-02	I	Y	7.70E-01	NA
rs4773313	2.52E-05	4.598406482		13	111708821			7	-0.0189959	0.004509	G	C							NA/NA/NA/	NA/NA/NA/		C	G		-1.90E-02	I	Y	3.91E-01	NA
rs9555761	2.52E-05	4.597850431		13	111712180		0.36333	7	-0.0189727	0.00450379	T	G							NA/NA/NA/	NA/NA/NA/		G	T		-1.90E-02	I	Y	3.90E-01	NA
rs1888842	2.53E-05	4.597527112		13	111713607			7	0.018935	0.00449503	G	A							NA/NA/NA/	NA/NA/NA/		A	G		1.89E-02	I	Y	6.10E-01	NA
rs28752948	2.53E-05	4.59718342		6	31304613			5	0.0195103	0.00463178	G	A							NA/NA/NA/	NA/NA/NA/		A	G		1.95E-02	I	Y	5.05E-01	NA
rs80236608	2.53E-05	4.597126737		5	129577974			6	-0.0285403	0.00677558	G	A							NA/NA/NA/	NA/NA/NA/		A	G		-2.85E-02	I	Y	1.20E-01	NA
rs9588348	2.53E-05	4.596407676		13	111709148			7	0.018989	0.00450846	G	A							NA/NA/NA/	NA/NA/NA/		A	G		1.90E-02	I	Y	6.09E-01	NA
rs74490192	2.54E-05	4.595133798	CHST3	10	73740965	intron		2b	0.704303	0.167247	G	A							NA/NA/NA/	NA/NA/NA/		A	G		7.04E-01	I	Y	9.99E-01	NA
rs28752880	2.55E-05	4.594153541		6	31302894			7	-0.0189421	0.00449859	T	C							NA/NA/NA/	NA/NA/NA/		C	T		-1.89E-02	I	Y	5.21E-01	NA
rs28752881	2.55E-05	4.594151836		6	31302904			7	0.0189423	0.00449862	G	A							NA/NA/NA/	NA/NA/NA/		A	G		1.89E-02	I	Y	4.79E-01	NA
rs112752205	2.55E-05	4.594005159		1	60705630			7	-0.0226718	0.00538445	C	A							NA/NA/NA/	NA/NA/NA/		A	C		-2.27E-02	I	Y	7.86E-01	NA
rs9555757	2.55E-05	4.593619942		13	111709763			6	-0.0189795	0.00450775	G	A							NA/NA/NA/	NA/NA/NA/		A	G		-1.90E-02	I	Y	3.91E-01	NA
rs9555758	2.55E-05	4.593141454		13	111709867			7	-0.0189812	0.00450844	G	A							NA/NA/NA/	NA/NA/NA/		A	G		-1.90E-02	I	Y	3.90E-01	NA
rs9555759	2.55E-05	4.593059772		13	111709899		0.216393	7	0.0189769	0.00450746	T	A							NA/NA/NA/	NA/NA/NA/		A	T		1.90E-02	I	Y	6.10E-01	NA
rs28383311	2.55E-05	4.592990014		6	32587011			6	-0.0221933	0.00527147	T	A							NA/NA/NA/	NA/NA/NA/		A	T		-2.22E-02	I	Y	2.45E-01	NA
rs183569255	2.55E-05	4.592702594		1	60682663				0.0221037	0.00525037	T	C							NA/NA/NA/	NA/NA/NA/		C	T		2.21E-02	I	Y	2.30E-01	NA
rs144926720	2.56E-05	4.59226078		7	115750614				0.152145	0.03614166	G	C							NA/NA/NA/	NA/NA/NA/		C	G		1.52E-01	I	Y	5.14E-03	NA
rs4773312	2.56E-05	4.592026461		13	111708739			7	-0.0189838	0.00450966	T	G							NA/NA/NA/	NA/NA/NA/		G	T		-1.90E-02	I	Y	3.91E-01	NA
rs28752947	2.56E-05	4.591919531		6	31304604			5	0.019499	0.00463212	G	A							NA/NA/NA/	NA/NA/NA/		A	G		1.95E-02	I	Y	5.05E-01	NA
rs76235365	2.56E-05	4.591812628		9	7663479			7	0.674796	0.16030448	T	C							NA/NA/NA/	NA/NA/NA/		C	T		6.75E-01	I	Y	2.84E-04	NA
rs28752980	2.56E-05	4.591427655		6	31306418			6	-0.0190544	0.00452678	T	C							NA/NA/NA/	NA/NA/NA/		C	T		-1.91E-02	I	Y	5.21E-01	NA
rs28752979	2.56E-05	4.591376803		6	31306407			6	0.0190543	0.00452677	G	A							NA/NA/NA/	NA/NA/NA/		A	G		1.91E-02	I	Y	4.79E-01	NA
rs12430532	2.57E-05	4.590499697		13	111709234			7	0.018978	0.00450915	T	C							NA/NA/NA/	NA/NA/NA/		C	T		1.90E-02	I	Y	6.10E-01	NA
rs10876948	2.57E-05	4.590322121		12	57284221			7	-0.0209228	0.00497134	C	A							NA/NA/NA/	NA/NA/NA/		A	C		-2.09E-02	I	Y	7.25E-01	NA
rs2150894	2.57E-05	4.590268017		13	111710632			7	-0.0189673	0.00450673	G	C							NA/NA/NA/	NA/NA/NA/		C	G		-1.90E-02	I	Y	3.90E-01	NA
rs73724853	2.57E-05	4.5901649		7	134449758			6	0.218405	0.0518948	T	C							NA/NA/NA/	NA/NA/NA/		C	T		2.18E-01	I	Y	1.92E-03	NA
rs62246320	2.57E-05	4.590063497	SETD5	3	9511975	intron		5	-0.0293141	0.00696535	G	A							NA/NA/NA/	NA/NA/NA/		A	G		-2.93E-02	I	Y	8.88E-01	NA
rs3774063	2.57E-05	4.589578781	SETD5	3	9511736	intron		6	0.0293123	0.00696535	T	C							NA/NA/NA/	NA/NA/NA/		C	T		2.93E-02	I	Y	1.12E-01	NA
rs202020926	2.57E-05	4.589506205			0				-0.0189888	0.00451228	I	D							NA/NA/NA/	NA/NA/NA/		D	I		-1.90E-02	I	Y	3.80E-01	NA
rs1854963	2.58E-05	4.588951312		13	111711126		0.23148	4	-0.0189629	0.00450642	T	C							NA/NA/NA/	NA/NA/NA/		C	T		-1.90E-02	I	Y	3.90E-01	NA
rs9583576	2.58E-05	4.588584023		13	111711557		0.250954	5	-0.0189601	0.00450596	T	C							NA/NA/NA/	NA/NA/NA/		C	T		-1.90E-02	I	Y	3.90E-01	NA
rs35793323	2.58E-05	4.588493091	LAMA2	6	129821466	intron			0.0210285	0.00499758	I	D							NA/NA/NA/	NA/NA/NA/		D	I		2.10E-02	I	Y	7.34E-01	NA
rs28367832	2.58E-05	4.588324748		6	31305731			6	-0.0190376	0.00452453	G	A							NA/NA/NA/	6173/16270/9008/		A	G		-1.90E-02	I	Y	5.21E-01	NA
rs28367821	2.58E-05	4.588023578		6	31305383			7	-0.0190338	0.0045238	T	C							NA/NA/NA/	NA/NA/NA/		C	T		-1.90E-02	I	Y	5.21E-01	NA
rs28367822	2.58E-05	4.587778086		6	31305405			6	-0.0190333	0.00452381	G	A							NA/NA/NA/	NA/NA/NA/		A	G		-1.90E-02	I	Y	5.21E-01	NA
rs28752981	2.58E-05	4.587541133		6	31306469			7	-0.019044	0.00452648	C	A							NA/NA/NA/	NA/NA/NA/		A	C		-1.90E-02	I	Y	5.21E-01	NA
rs9588350	2.59E-05	4.587490734		13	111711640		0.300926	5	-0.0189555	0.00450548	G	C							NA/NA/NA/	NA/NA/NA/		C	G		-1.90E-02	I	Y	3.90E-01	NA
rs9555760	2.59E-05	4.587316063		13	111711827			6	0.0189527	0.00450491	G	A							NA/NA/NA/	NA/NA/NA/		A	G		1.90E-02	I	Y	6.10E-01	NA
rs78632567	2.59E-05	4.587116285		5	129559994			6	-0.0272012	0.00646567	G	A							NA/NA/NA/	NA/NA/NA/		A	G		-2.72E-02	I	Y	1.33E-01	NA
rs9559953	2.59E-05	4.586291286		13	111711898			7	-0.0189496	0.00450474	C	A							NA/NA/NA/	NA/NA/NA/		A	C		-1.89E-02	I	Y	3.90E-01	NA
rs28752977	2.59E-05	4.585954695		6	31306342			6	-0.0190378	0.00452589	G	C							NA/NA/NA/	NA/NA/NA/		C	G		-1.90E-02	I	Y	5.21E-01	NA
rs28752978	2.60E-05	4.585698658		6	31306354			7	-0.0190373	0.00452591	G	C							NA/NA/NA/	NA/NA/NA/		C	G		-1.90E-02	I	Y	5.21E-01	NA
rs247003	2.60E-05	4.585192049	ACSL6	5	131344392	intron		5	-0.0187519	0.00445835	G	A							NA/NA/NA/	NA/NA/NA/		A	G		-1.88E-02	I	Y	4.25E-01	NA
rs9559954	2.60E-05	4.585190378		13	111712001			7	0.0189449	0.00450423	T	C							NA/NA/NA/	NA/NA/NA/		C	T		1.89E-02	I	Y	6.10E-01	NA
rs5915788	2.60E-05	4.585140252		X	4667096			6	0.016452	0.00391156	T	C							NA/NA/NA/	NA/NA/NA/		C	T		1.65E-02	I	Y	7.07E-01	NA
rs78133273	2.61E-05	4.583307913		5	129559078			7	0.0271751	0.00646251	T	C							NA/NA/NA/	NA/NA/NA/		C	T		2.72E-02	I	Y	8.68E-01	NA
rs72671548	2.62E-05	4.581934153		1	60707284			6	0.0226307	0.00538272	G	C							NA/NA/NA/	NA/NA/NA/		C	G		2.26E-02	I	Y	2.14E-01	NA
rs152050	2.62E-05	4.581730204	P4HA2	5	131536826	intron	0.069522	7	-0.0192914	0.00458858	T	C							NA/NA/NA/	NA/NA/NA/		C	T		-1.93E-02	I	Y	3.50E-01	NA
rs141091380	2.62E-05	4.581228202		1	60683327				-0.0220766	0.00525139	T	C							NA/NA/NA/	NA/NA/NA/		C	T		-2.21E-02	I	Y	7.70E-01	NA
rs35065599	2.63E-05	4.580019483		1	60682620			6	0.0220685	0.00525025	T	C							NA/NA/NA/	NA/NA/NA/		C	T		2.21E-02	I	Y	2.30E-01	NA
rs2391910	2.63E-05	4.579486467		13	111713249			6	-0.0188882	0.00449394	G	A							NA/NA/NA/	NA/NA/NA/		A	G		-1.89E-02	I	Y	3.89E-01	NA
rs73406410	2.63E-05	4.579372688		6	31321501			4	-0.0268964	0.00639935	G	A							NA/NA/NA/	NA/NA/NA/		A	G		-2.69E-02	I	Y	1.46E-01	NA
rs144088389	2.64E-05	4.579089194		1	60685345				0.0220862	0.00525507	G	A							NA/NA/NA/	NA/NA/NA/		A	G		2.21E-02	I	Y	2.30E-01	NA
rs72671504	2.64E-05	4.578743318		1	60663902			6	0.0219019	0.00521145	G	A							NA/NA/NA/	NA/NA/NA/		A	G		2.19E-02	I	Y	2.33E-01	NA
rs11542009	2.64E-05	4.578738379	SETD5	3	9517369	exon		4	0.0292721	0.00696515	T	C							NA/NA/NA/	NA/NA/NA/		C	T		2.93E-02	I	Y	1.12E-01	NA
rs41529148	2.64E-05	4.578641255		8	138319449			7	-0.029761	0.00708155	T	C							NA/NA/NA/	NA/NA/NA/		C	T		-2.98E-02	I	Y	8.91E-01	NA
rs62246314	2.65E-05	4.577103341	SETD5	3	9504099	intron		7	-0.0292623	0.00696423	G	A							NA/NA/NA/	NA/NA/NA/		A	G		-2.93E-02	I	Y	8.88E-01	NA
rs79159987	2.65E-05	4.576855746		5	129561230			7	-0.027173	0.00646718	T	C							NA/NA/NA/	NA/NA/NA/		C	T		-2.72E-02	I	Y	1.32E-01	NA
rs59302296	2.65E-05	4.576536214	SETD5	3	9507314	intron		7	-0.0292646	0.00696527	T	A							NA/NA/NA/	NA/NA/NA/		A	T		-2.93E-02	I	Y	8.88E-01	NA
rs28383310	2.65E-05	4.576395367		6	32586930			6	0.0221072	0.00526182	G	A							NA/NA/NA/	NA/NA/NA/		A	G		2.21E-02	I	Y	7.55E-01	NA
rs60771966	2.65E-05	4.576218553	SETD5	3	9507257	intron		7	0.0292634	0.00696524	T	C							NA/NA/NA/	NA/NA/NA/		C	T		2.93E-02	I	Y	1.12E-01	NA
rs55710390	2.66E-05	4.575714703		1	200854395			7	0.0534638	0.0127262	T	A							NA/NA/NA/	NA/NA/NA/		A	T		5.35E-02	I	Y	4.04E-02	NA
rs187557177	2.67E-05	4.572992918		5	114771198				0.333894	0.079505	G	A							NA/NA/NA/	NA/NA/NA/		A	G		3.34E-01	I	Y	9.99E-01	NA
rs3130521	2.67E-05	4.572835349		6	31196376		0.445792	7	0.0187933	0.00447505	T	C							NA/NA/NA/	12079/15709/5158/		C	T		1.88E-02	I	Y	3.94E-01	NA
rs72726269	2.68E-05	4.57266972		14	65357929			6	0.0654333	0.0155812	G	A							NA/NA/NA/	NA/NA/NA/		A	G		6.54E-02	I	Y	9.80E-01	NA
rs12925779	2.68E-05	4.572559335		16	1071366			5	-0.0211755	0.00504246	G	A							NA/NA/NA/	NA/NA/NA/		A	G		-2.12E-02	I	Y	3.79E-01	NA
rs77224966	2.69E-05	4.570834171		7	11399695			7	0.0502899	0.011978	T	G							NA/NA/NA/	NA/NA/NA/		G	T		5.03E-02	I	Y	9.63E-01	NA
rs113516504	2.69E-05	4.570396277		5	129562830			7	0.0271803	0.00647411	C	A							NA/NA/NA/	NA/NA/NA/		A	C		2.72E-02	I	Y	8.68E-01	NA
rs117459440	2.70E-05	4.569194744		18	49382677			6	-0.129197	0.0307781	G	A							NA/NA/NA/	NA/NA/NA/		A	G		-1.29E-01	I	Y	9.94E-01	NA
rs75220392	2.70E-05	4.568744019		4	96871873			7	0.300135	0.07150434	G	A							NA/NA/NA/	NA/NA/NA/		A	G		3.00E-01	I	Y	9.98E-01	NA
rs17025158	2.71E-05	4.566956997		3	30275815			3a	0.0402748	0.00959722	T	C							NA/NA/NA/	NA/NA/NA/		C	T		4.03E-02	I	Y	5.76E-02	NA
rs149113616	2.71E-05	4.566660675		9	7685175				0.696221	0.16591094	T	C							NA/NA/NA/	NA/NA/NA/		C	T		6.96E-01	I	Y	2.35E-04	NA
rs2308604	2.72E-05	4.565627531	HLA-C	6	31238851	exon		4	0.0205064	0.00488734	T	C							NA/NA/NA/	NA/NA/NA/		C	T		2.05E-02	I	Y	2.93E-01	NA
rs72671549	2.72E-05	4.56505604		1	60709189			7	-0.0225724	0.00538013	T	C							NA/NA/NA/	NA/NA/NA/		C	T		-2.26E-02	I	Y	7.86E-01	NA
rs79960533	2.74E-05	4.56290613		15	93960063			6	0.109073	0.02600452	G	A							NA/NA/NA/	NA/NA/NA/		A	G		1.09E-01	I	Y	8.52E-03	NA
rs78550068	2.74E-05	4.562810896		8	138318710			7	0.0296885	0.00707821	T	G							NA/NA/NA/	NA/NA/NA/		G	T		2.97E-02	I	Y	1.09E-01	NA
rs189931092	2.74E-05	4.56263794		3	162552842				-0.499264	0.119035	T	G							NA/NA/NA/	NA/NA/NA/		G	T		-4.99E-01	I	Y	6.13E-04	NA
rs141358765	2.74E-05	4.562636353	FUT1	19	49256659	exon			0.0853146	0.02034084	G	A							NA/NA/NA/	NA/NA/NA/		A	G		8.53E-02	I	Y	9.75E-01	NA
rs76826150	2.74E-05	4.562607799		5	129637007			6	0.0361752	0.00862497	G	A							NA/NA/NA/	NA/NA/NA/		A	G		3.62E-02	I	Y	9.24E-01	NA
rs67856406	2.74E-05	4.562186041		13	111713218				-0.0188497	0.00449443	I	D							NA/NA/NA/	NA/NA/NA/		D	I		-1.88E-02	I	Y	3.90E-01	NA
rs79064914	2.74E-05	4.561582657	CHCHD5	2	113343886	exon		5	-0.422016	0.10063077	T	C							NA/NA/NA/	NA/NA/NA/		C	T		-4.22E-01	I	Y	7.36E-04	NA
rs78146077	2.75E-05	4.561180867		3	23096686			7	0.0653566	0.0155852	T	G							NA/NA/NA/	NA/NA/NA/		G	T		6.54E-02	I	Y	2.07E-02	NA
rs77948531	2.75E-05	4.560798404		5	85895345			6	-0.0705065	0.01681411	G	A							NA/NA/NA/	NA/NA/NA/		A	G		-7.05E-02	I	Y	2.89E-02	NA
rs111531157	2.76E-05	4.55983426		2	81624229			6	0.144306	0.0344176	T	G							NA/NA/NA/	NA/NA/NA/		G	T		1.44E-01	I	Y	9.95E-01	NA
rs6698691	2.76E-05	4.558457248		1	112263216			7	0.0184867	0.00440992	G	A							NA/NA/NA/	NA/NA/NA/		A	G		1.85E-02	I	Y	4.94E-01	NA
rs75200180	2.77E-05	4.558089734		2	52467429			6	0.458385	0.10935065	G	C							NA/NA/NA/	NA/NA/NA/		C	G		4.58E-01	I	Y	9.99E-01	NA
rs6452089	2.78E-05	4.556618087	CDH12	5	22693623	intron		6	0.0188065	0.00448723	T	G							NA/NA/NA/	NA/NA/NA/		G	T		1.88E-02	I	Y	6.15E-01	NA
rs187285112	2.80E-05	4.553535843		2	117056037				-0.312215	0.0745232	C	A							NA/NA/NA/	NA/NA/NA/		A	C		-3.12E-01	I	Y	1.10E-03	NA
rs72671551	2.82E-05	4.54998042		1	60711648			6	0.0225238	0.00537863	G	A							NA/NA/NA/	NA/NA/NA/		A	G		2.25E-02	I	Y	2.14E-01	NA
rs10169185	2.83E-05	4.548185942		2	55658836		0.472169	7	0.0282144	0.00673905	G	A							NA/NA/NA/	NA/NA/NA/		A	G		2.82E-02	I	Y	1.22E-01	NA
rs17158090	2.83E-05	4.548135306	CHN2	7	29518758	intron	5.181886	5	0.040381	0.00964511	G	A							NA/NA/NA/	NA/NA/NA/		A	G		4.04E-02	I	Y	9.42E-01	NA
rs61659701	2.83E-05	4.548095416		18	75313708				0.77252	0.184522	I	D							NA/NA/NA/	NA/NA/NA/		D	I		7.73E-01	I	Y	9.99E-01	NA
rs72726271	2.83E-05	4.547794818		14	65363936			5	-0.0652244	0.0155797	T	C							NA/NA/NA/	NA/NA/NA/		C	T		-6.52E-02	I	Y	2.01E-02	NA
rs149052423	2.85E-05	4.545682709		6	81903409				-0.419883	0.100321	T	C							NA/NA/NA/	NA/NA/NA/		C	T		-4.20E-01	I	Y	7.24E-04	NA
rs28452695	2.86E-05	4.544053279	CALD1	7	134481858	intron		7	0.210118	0.0502128	G	C							NA/NA/NA/	NA/NA/NA/		C	G		2.10E-01	I	Y	1.99E-03	NA
rs117180459	2.86E-05	4.544044159	CSMD1	8	3834386	intron		4	0.526194	0.12574724	G	A							NA/NA/NA/	NA/NA/NA/		A	G		5.26E-01	I	Y	1.00E+00	NA
rs55982854	2.86E-05	4.543334923	CCDC91	12	28422479	intron		6	-0.31986	0.0764454	C	A							NA/NA/NA/	NA/NA/NA/		A	C		-3.20E-01	I	Y	9.99E-01	NA
rs59681571	2.86E-05	4.543186237		7	134445017			7	-0.217085	0.0518835	G	A							NA/NA/NA/	NA/NA/NA/		A	G		-2.17E-01	I	Y	9.98E-01	NA
rs72671519	2.86E-05	4.542949657		1	60677689			7	0.0219273	0.00524079	C	A							NA/NA/NA/	NA/NA/NA/		A	C		2.19E-02	I	Y	2.30E-01	NA
rs12523864	2.87E-05	4.542407225	LAMA2	6	129827116	intron	0.387329	6	-0.0200778	0.00479908	T	C							NA/NA/NA/	20648/17187/3588/		C	T		-2.01E-02	I	Y	2.94E-01	NA
rs28573239	2.87E-05	4.542222528		18	75315249			6	-0.771847	0.184497	T	G							NA/NA/NA/	NA/NA/NA/		G	T		-7.72E-01	I	Y	1.03E-03	NA
rs17284446	2.87E-05	4.541851858		X	137116827		0.044438	7	-0.0154378	0.00369026	G	A							NA/NA/NA/	NA/NA/NA/		A	G		-1.54E-02	I	Y	2.31E-01	NA
rs6860776	2.87E-05	4.541467905	CDH12	5	22699592	intron	0.037608	4	-0.0187778	0.00448888	G	A							NA/NA/NA/	12486/15469/4988/		A	G		-1.88E-02	I	Y	3.85E-01	NA
rs2722573	2.88E-05	4.541289649		2	5868801		37.127176	7	-0.0206405	0.00493426	T	A							NA/NA/NA/	NA/NA/NA/		A	T		-2.06E-02	I	Y	3.68E-01	NA
rs12271647	2.88E-05	4.540376855		11	125624056		4.213852	7	0.0241162	0.00576582	C	A							NA/NA/NA/	1263/11352/28354/		A	C		2.41E-02	I	Y	8.27E-01	NA
rs79387541	2.88E-05	4.539961076		5	129564607			7	-0.0271036	0.00648039	T	G							NA/NA/NA/	NA/NA/NA/		G	T		-2.71E-02	I	Y	1.33E-01	NA
rs10262533	2.90E-05	4.53821044	CALD1	7	134503144	intron	0.207951	7	-0.208857	0.0499481	T	C							NA/NA/NA/	NA/NA/NA/		C	T		-2.09E-01	I	Y	9.98E-01	NA
rs28752883	2.90E-05	4.538148958		6	31303029			7	0.0189007	0.00452012	G	A							NA/NA/NA/	NA/NA/NA/		A	G		1.89E-02	I	Y	4.85E-01	NA
rs2571571	2.90E-05	4.537350484	LAMA2	6	129829600	intron	0.398664	7	0.0201037	0.0048083	G	A							NA/NA/NA/	NA/NA/NA/		A	G		2.01E-02	I	Y	7.05E-01	NA
rs73083944	2.91E-05	4.53658186	CCDC91	12	28444003	intron		7	-0.319539	0.0764332	T	C							NA/NA/NA/	NA/NA/NA/		C	T		-3.20E-01	I	Y	9.99E-01	NA
rs6633961	2.91E-05	4.53650567		X	137127859			6	0.0154071	0.00368539	T	C							NA/NA/NA/	NA/NA/NA/		C	T		1.54E-02	I	Y	7.69E-01	NA
rs141092534	2.91E-05	4.535714682		X	137160555				-0.0157759	0.00377398	G	C							NA/NA/NA/	NA/NA/NA/		C	G		-1.58E-02	I	Y	2.24E-01	NA
rs6911389	2.91E-05	4.53542998	PHACTR2	6	144079629	intron	0.264871	6	0.0192914	0.00461514	T	G							NA/NA/NA/	NA/NA/NA/		G	T		1.93E-02	I	Y	3.42E-01	NA
rs58381044	2.92E-05	4.535324196		7	134420094			7	0.211736	0.0506548	G	A							NA/NA/NA/	NA/NA/NA/		A	G		2.12E-01	I	Y	2.01E-03	NA
rs138182926	2.92E-05	4.535231842		14	20563062				1.27337	0.304643	T	A							NA/NA/NA/	NA/NA/NA/		A	T		1.27E+00	I	Y	1.00E+00	NA
rs10067423	2.92E-05	4.534959365	CDH12	5	22703408	intron		7	0.018808	0.00449976	C	A							NA/NA/NA/	NA/NA/NA/		A	C		1.88E-02	I	Y	6.20E-01	NA
rs7423032	2.92E-05	4.534789711		2	172984491			7	-0.0197575	0.00472703	G	A							NA/NA/NA/	NA/NA/NA/		A	G		-1.98E-02	I	Y	3.96E-01	NA
rs28753057	2.92E-05	4.534508589		6	31308227			5	0.0189802	0.00454122	G	A							NA/NA/NA/	NA/NA/NA/		A	G		1.90E-02	I	Y	4.80E-01	NA
rs55796139	2.92E-05	4.534492232	CHURC1	14	65383136	intron		7	-0.0649588	0.0155421	T	C							NA/NA/NA/	NA/NA/NA/		C	T		-6.50E-02	I	Y	2.01E-02	NA
rs142303705	2.92E-05	4.534450602		1	60676730				0.0219002	0.00523988	T	C							NA/NA/NA/	NA/NA/NA/		C	T		2.19E-02	I	Y	2.30E-01	NA
rs247005	2.92E-05	4.5339261	ACSL6	5	131342098	intron		7	-0.0186271	0.00445704	T	C							NA/NA/NA/	NA/NA/NA/		C	T		-1.86E-02	I	Y	4.26E-01	NA
rs28752973	2.93E-05	4.533359221		6	31306228			7	-0.0189506	0.00453478	T	A							NA/NA/NA/	NA/NA/NA/		A	T		-1.90E-02	I	Y	5.20E-01	NA
rs113076658	2.93E-05	4.533228736	NAV2	11	20048668	intron		4	0.0670165	0.016037	T	G							NA/NA/NA/	NA/NA/NA/		G	T		6.70E-02	I	Y	2.27E-02	NA
rs12099165	2.93E-05	4.533050864		11	125640441		0.667596	6	0.0240713	0.00576036	G	A							NA/NA/NA/	NA/NA/NA/		A	G		2.41E-02	I	Y	8.26E-01	NA
rs3748074	2.93E-05	4.532770865	PHACTR2	6	144079081	intron	0.250125	7	0.0192448	0.00460552	T	C							NA/NA/NA/	NA/NA/NA/		C	T		1.92E-02	I	Y	3.44E-01	NA
rs73724870	2.93E-05	4.532627232	CALD1	7	134516878	intron		5	-0.202528	0.0484683	T	A							NA/NA/NA/	NA/NA/NA/		A	T		-2.03E-01	I	Y	9.98E-01	NA
rs73491242	2.93E-05	4.53253693		18	75321982			6	-0.805553	0.192788	T	C							NA/NA/NA/	NA/NA/NA/		C	T		-8.06E-01	I	Y	9.10E-04	NA
rs13354954	2.94E-05	4.531739833		5	114777458			7	0.267898	0.0641197	G	A							NA/NA/NA/	NA/NA/NA/		A	G		2.68E-01	I	Y	9.99E-01	NA
rs28367815	2.95E-05	4.530348791		6	31305153			4	0.0189406	0.0045341	G	A							NA/NA/NA/	NA/NA/NA/		A	G		1.89E-02	I	Y	4.81E-01	NA
rs4913267	2.95E-05	4.529827745		12	68352359		2.653259	7	-0.0298217	0.00713933	G	A							NA/NA/NA/	NA/NA/NA/		A	G		-2.98E-02	I	Y	1.06E-01	NA
rs6882171	2.95E-05	4.529763026	CDH12	5	22699144	intron	0.37712	7	0.0187823	0.00449653	G	A							NA/NA/NA/	NA/NA/NA/		A	G		1.88E-02	I	Y	6.18E-01	NA
rs144426360	2.96E-05	4.528302062	ERC2	3	55908106	intron			-0.197028	0.0471776	T	G							NA/NA/NA/	NA/NA/NA/		G	T		-1.97E-01	I	Y	9.96E-01	NA
rs58293531	2.98E-05	4.526244507		18	75324517				0.804932	0.192792	I	D							NA/NA/NA/	NA/NA/NA/		D	I		8.05E-01	I	Y	9.99E-01	NA
rs10790766	2.98E-05	4.525432653	HYLS1	11	125757917	intron	0.341457	4	0.019864	0.00475808	T	C							NA/NA/NA/	NA/NA/NA/		C	T		1.99E-02	I	Y	6.92E-01	NA
rs5806886	2.98E-05	4.52511532		13	111712698				0.0188168	0.00450743	I	D							NA/NA/NA/	NA/NA/NA/		D	I		1.88E-02	I	Y	6.09E-01	NA
rs35245130	2.99E-05	4.524968378		11	125640913			7	-0.0240471	0.00576041	G	A							NA/NA/NA/	NA/NA/NA/		A	G		-2.40E-02	I	Y	1.74E-01	NA
rs6635556	3.00E-05	4.523501681		X	137127620			7	-0.0153834	0.00368573	G	A							NA/NA/NA/	NA/NA/NA/		A	G		-1.54E-02	I	Y	2.31E-01	NA
rs113733161	3.00E-05	4.523022086		14	20564487			7	0.451962	0.108293	T	C							NA/NA/NA/	NA/NA/NA/		C	T		4.52E-01	I	Y	9.99E-01	NA
rs28367781	3.00E-05	4.522916386		6	31303053			7	-0.0188722	0.00452195	T	A							NA/NA/NA/	NA/NA/NA/		A	T		-1.89E-02	I	Y	5.15E-01	NA
rs11220215	3.00E-05	4.522449006		11	125641661		0.366252	7	0.0240369	0.00575979	G	C							NA/NA/NA/	NA/NA/NA/		C	G		2.40E-02	I	Y	8.26E-01	NA
rs73491244	3.00E-05	4.522229237		18	75325351			7	0.804474	0.192779	G	A							NA/NA/NA/	NA/NA/NA/		A	G		8.04E-01	I	Y	9.99E-01	NA
rs35389436	3.01E-05	4.520938892		X	137130728			7	-0.0153735	0.00368454	G	A							NA/NA/NA/	NA/NA/NA/		A	G		-1.54E-02	I	Y	2.31E-01	NA
rs12287044	3.02E-05	4.52065795		11	125642544		0.371654	5	0.0240305	0.00575956	C	A							NA/NA/NA/	1271/11854/28270/		A	C		2.40E-02	I	Y	8.26E-01	NA
rs12417023	3.02E-05	4.520567223	GALNT18	11	11608922	intron	0.738199	5	-0.0227873	0.00546165	T	C							NA/NA/NA/	NA/NA/NA/		C	T		-2.28E-02	I	Y	7.96E-01	NA
rs17318133	3.02E-05	4.519951355	DMD	X	32548966	intron	1.383058	5	-0.155133	0.03718518	C	A							NA/NA/NA/	NA/NA/NA/		A	C		-1.55E-01	I	Y	9.97E-01	NA
rs6939900	3.02E-05	4.519688295		6	31228357			7	-0.018981	0.00454986	T	C							NA/NA/NA/	NA/NA/NA/		C	T		-1.90E-02	I	Y	3.96E-01	NA
rs2081502	3.03E-05	4.518296586		11	125643269		0.718622	5	-0.0240247	0.00575987	G	C							NA/NA/NA/	NA/NA/NA/		C	G		-2.40E-02	I	Y	1.74E-01	NA
rs28367834	3.03E-05	4.518276533		6	31306867			7	0.0216016	0.00517896	T	G							NA/NA/NA/	NA/NA/NA/		G	T		2.16E-02	I	Y	6.02E-01	NA
rs78256264	3.04E-05	4.517701094		6	31307251				-0.0190216	0.00456074	I	D							NA/NA/NA/	NA/NA/NA/		D	I		-1.90E-02	I	Y	5.16E-01	NA
rs28367833	3.06E-05	4.514968884		6	31306862			7	0.0215933	0.00517911	G	A							NA/NA/NA/	NA/NA/NA/		A	G		2.16E-02	I	Y	6.02E-01	NA
rs247006	3.06E-05	4.514960355	ACSL6	5	131341377	intron		6	0.0185802	0.00445645	G	C							NA/NA/NA/	NA/NA/NA/		C	G		1.86E-02	I	Y	5.74E-01	NA
rs1333592	3.06E-05	4.51470172		13	83198951		0.11874	7	0.0256009	0.00614054	G	A							NA/NA/NA/	29784/10104/957/		A	G		2.56E-02	I	Y	1.51E-01	NA
rs55960039	3.08E-05	4.512126634		5	110542309			6	-0.040106	0.00962281	T	C							NA/NA/NA/	NA/NA/NA/		C	T		-4.01E-02	I	Y	5.58E-02	NA
rs150413373	3.08E-05	4.511480306		8	15676597				-0.192584	0.0462113	T	A							NA/NA/NA/	NA/NA/NA/		A	T		-1.93E-01	I	Y	3.42E-03	NA
rs150672630	3.08E-05	4.511332265		7	134410257				-0.196236	0.0470883	I	D							NA/NA/NA/	NA/NA/NA/		D	I		-1.96E-01	I	Y	9.98E-01	NA
rs111979419	3.08E-05	4.510764541	SETD5	3	9499056	intron		6	-0.0290309	0.00696671	C	A							NA/NA/NA/	NA/NA/NA/		A	C		-2.90E-02	I	Y	8.88E-01	NA
rs28753034	3.09E-05	4.510606893		6	31307678			7	-0.0199221	0.0047809	G	C							NA/NA/NA/	NA/NA/NA/		C	G		-1.99E-02	I	Y	4.57E-01	NA
rs115737855	3.09E-05	4.50998671		3	74865397			7	0.122061	0.0292945	G	A							NA/NA/NA/	NA/NA/NA/		A	G		1.22E-01	I	Y	9.92E-01	NA
rs199569202	3.09E-05	4.509865871			0				0.0753029	0.0180729	I	D							NA/NA/NA/	NA/NA/NA/		D	I		7.53E-02	I	Y	9.81E-01	NA
rs57213652	3.09E-05	4.509811082		7	134444209			7	-0.216148	0.0518764	G	A							NA/NA/NA/	NA/NA/NA/		A	G		-2.16E-01	I	Y	9.98E-01	NA
rs139108966	3.10E-05	4.508733581	FSTL5	4	162701441	intron			-0.680892	0.16343923	C	A							NA/NA/NA/	NA/NA/NA/		A	C		-6.81E-01	I	Y	1.00E+00	NA
rs9321170	3.10E-05	4.50848703	LAMA2	6	129822837	intron	0.292922	4	-0.0203427	0.00488316	G	A							NA/NA/NA/	17094/13278/2577/		A	G		-2.03E-02	I	Y	2.79E-01	NA
rs142534955	3.11E-05	4.507335976	LAMA2	6	129829379	intron			-0.020002	0.00480205	I	D							NA/NA/NA/	NA/NA/NA/		D	I		-2.00E-02	I	Y	3.21E-01	NA
rs73724851	3.11E-05	4.507221458		7	134438065			7	-0.215951	0.051846	G	A							NA/NA/NA/	NA/NA/NA/		A	G		-2.16E-01	I	Y	9.98E-01	NA
rs9559957	3.11E-05	4.507094405		13	111714513		1.394575	7	-0.0186898	0.00448718	G	A							NA/NA/NA/	NA/NA/NA/		A	G		-1.87E-02	I	Y	3.89E-01	NA
rs9559958	3.11E-05	4.506907384		13	111714588		0.804358	7	0.0186875	0.00448672	T	C							NA/NA/NA/	NA/NA/NA/		C	T		1.87E-02	I	Y	6.11E-01	NA
rs9555762	3.11E-05	4.506857153		13	111714449			7	0.0186896	0.00448724	G	A							NA/NA/NA/	NA/NA/NA/		A	G		1.87E-02	I	Y	6.11E-01	NA
rs28752875	3.11E-05	4.506590749		6	31302791			6	-0.0188147	0.00451745	T	G							NA/NA/NA/	NA/NA/NA/		G	T		-1.88E-02	I	Y	5.17E-01	NA
rs55755937	3.12E-05	4.506242299		1	60644182			6	0.0218114	0.00523718	G	A							NA/NA/NA/	NA/NA/NA/		A	G		2.18E-02	I	Y	2.30E-01	NA
rs9559956	3.12E-05	4.506005512		13	111714240			5	-0.0186874	0.00448721	G	A							NA/NA/NA/	NA/NA/NA/		A	G		-1.87E-02	I	Y	3.89E-01	NA
rs1935496	3.12E-05	4.505931717	PHACTR2	6	144068066	intron	3.141682	5	-0.0192168	0.00461438	G	A							NA/NA/NA/	NA/NA/NA/		A	G		-1.92E-02	I	Y	6.56E-01	NA
rs7780278	3.12E-05	4.505517025		7	134437710			7	-0.215889	0.0518422	G	A							NA/NA/NA/	NA/NA/NA/		A	G		-2.16E-01	I	Y	9.98E-01	NA
rs9946850	3.12E-05	4.505366832		18	75308240		1.13566	5	-0.784572	0.18841	C	A							NA/NA/NA/	32896/39/0/		A	C		-7.85E-01	I	Y	1.12E-03	NA
rs144989612	3.12E-05	4.505241711		8	50330006				1.53732	0.369184	G	A							NA/NA/NA/	NA/NA/NA/		A	G		1.54E+00	I	Y	4.14E-04	NA
rs56225989	3.13E-05	4.504797127		2	55656845			7	-0.0285169	0.00684852	G	A							NA/NA/NA/	NA/NA/NA/		A	G		-2.85E-02	I	Y	8.82E-01	NA
rs10876947	3.13E-05	4.504233716		12	57283232			6	-0.0210713	0.00506076	T	C							NA/NA/NA/	NA/NA/NA/		C	T		-2.11E-02	I	Y	6.44E-01	NA
rs77007443	3.13E-05	4.50419766	TLX1	10	102896050	intron		4	0.2417	0.05805	G	A							NA/NA/NA/	NA/NA/NA/		A	G		2.42E-01	I	Y	9.98E-01	NA
rs28752965	3.14E-05	4.503085566		6	31306063			7	-0.0188705	0.00453284	G	A							NA/NA/NA/	NA/NA/NA/		A	G		-1.89E-02	I	Y	5.20E-01	NA
rs143903549	3.14E-05	4.50283667		14	20655002				0.404906	0.0972647	I	D							NA/NA/NA/	NA/NA/NA/		D	I		4.05E-01	I	Y	9.99E-01	NA
rs150411688	3.14E-05	4.50278829		7	134442379				0.215938	0.051872	T	C							NA/NA/NA/	NA/NA/NA/		C	T		2.16E-01	I	Y	1.91E-03	NA
rs28752963	3.15E-05	4.501025415		6	31306030			7	0.0188629	0.00453219	T	A							NA/NA/NA/	NA/NA/NA/		A	T		1.89E-02	I	Y	4.80E-01	NA
rs247000	3.16E-05	4.500707535	ACSL6	5	131346641	intron		5	-0.0185882	0.00446638	T	C							NA/NA/NA/	NA/NA/NA/		C	T		-1.86E-02	I	Y	4.25E-01	NA
rs28752966	3.16E-05	4.50061813		6	31306080			7	-0.0188767	0.00453574	T	C							NA/NA/NA/	NA/NA/NA/		C	T		-1.89E-02	I	Y	5.19E-01	NA
rs6635570	3.17E-05	4.498953068		X	137191457			7	-0.0154974	0.00372454	G	A							NA/NA/NA/	NA/NA/NA/		A	G		-1.55E-02	I	Y	2.31E-01	NA
rs79697234	3.17E-05	4.49879691		7	134440840			6	0.215804	0.051866	T	C							NA/NA/NA/	NA/NA/NA/		C	T		2.16E-01	I	Y	1.91E-03	NA
rs79251021	3.18E-05	4.497686248		18	75328199			5	-0.801595	0.192685	T	C							NA/NA/NA/	NA/NA/NA/		C	T		-8.02E-01	I	Y	9.15E-04	NA
rs1557248	3.20E-05	4.495120183		13	111716537		3.325764	5	-0.0186672	0.00448852	G	C							NA/NA/NA/	NA/NA/NA/		C	G		-1.87E-02	I	Y	3.89E-01	NA
rs1634766	3.20E-05	4.495007482		6	31304732			4	0.0205296	0.00493641	T	A							NA/NA/NA/	NA/NA/NA/		A	T		2.05E-02	I	Y	5.60E-01	NA
rs75985258	3.20E-05	4.494962681		5	129680611			6	0.0274725	0.00660589	T	C							NA/NA/NA/	NA/NA/NA/		C	T		2.75E-02	I	Y	8.74E-01	NA
rs77767188	3.20E-05	4.494253277		15	62893664			5	-0.0749827	0.0180316	G	C							NA/NA/NA/	NA/NA/NA/		C	G		-7.50E-02	I	Y	9.84E-01	NA
rs72669684	3.22E-05	4.491949953		1	60621788			6	-0.0217646	0.00523539	T	C							NA/NA/NA/	NA/NA/NA/		C	T		-2.18E-02	I	Y	7.70E-01	NA
rs17168061	3.22E-05	4.491652117	CALD1	7	134501218	intron	0.043014	7	0.172791	0.0415658	T	C							NA/NA/NA/	NA/NA/NA/		C	T		1.73E-01	I	Y	3.87E-03	NA
rs28842339	3.23E-05	4.491157971		4	96791074			6	-0.0232686	0.00559773	T	A							NA/NA/NA/	NA/NA/NA/		A	T		-2.33E-02	I	Y	2.14E-01	NA
rs12933062	3.23E-05	4.49113644	WWP2	16	69812097	intron		6	-0.0196623	0.00473019	T	A							NA/NA/NA/	NA/NA/NA/		A	T		-1.97E-02	I	Y	5.46E-01	NA
rs73234711	3.23E-05	4.49072891		X	137114746			7	0.0153348	0.0036893	G	A							NA/NA/NA/	NA/NA/NA/		A	G		1.53E-02	I	Y	7.69E-01	NA
rs6635553	3.23E-05	4.49059584		X	137114054			6	-0.0153343	0.00368925	T	C							NA/NA/NA/	NA/NA/NA/		C	T		-1.53E-02	I	Y	2.31E-01	NA
rs2357210	3.23E-05	4.490237156		2	172984692			5	-0.019654	0.00472874	T	A							NA/NA/NA/	NA/NA/NA/		A	T		-1.97E-02	I	Y	3.95E-01	NA
rs117011292	3.24E-05	4.489715108		9	130025096			5	-0.130438	0.03138525	T	A							NA/NA/NA/	NA/NA/NA/		A	T		-1.30E-01	I	Y	6.36E-03	NA
rs10783810	3.24E-05	4.489680238		12	57287793			6	-0.0205478	0.00494412	G	A							NA/NA/NA/	NA/NA/NA/		A	G		-2.05E-02	I	Y	7.28E-01	NA
rs727097	3.25E-05	4.4886167		4	96773895		0.185261	7	-0.0192013	0.00462076	G	A							NA/NA/NA/	NA/NA/NA/		A	G		-1.92E-02	I	Y	3.37E-01	NA
rs117183386	3.25E-05	4.487577113	GCK	7	44191388	intron		5	-0.0993444	0.02391019	C	A							NA/NA/NA/	NA/NA/NA/		A	C		-9.93E-02	I	Y	9.87E-01	NA
rs11172039	3.26E-05	4.486529357		12	57287714			7	0.0205432	0.00494498	G	A							NA/NA/NA/	NA/NA/NA/		A	G		2.05E-02	I	Y	2.73E-01	NA
rs10026739	3.26E-05	4.486505392		4	96791406		5.740391	5	0.0192012	0.00462196	G	A							NA/NA/NA/	NA/NA/NA/		A	G		1.92E-02	I	Y	6.63E-01	NA
rs112380819	3.27E-05	4.485185378	SETD5	3	9498519	intron		7	-0.0289389	0.00696711	G	A							NA/NA/NA/	NA/NA/NA/		A	G		-2.89E-02	I	Y	8.88E-01	NA
rs113089453	3.28E-05	4.484713115		5	129543140			7	0.0268695	0.00646928	G	A							NA/NA/NA/	NA/NA/NA/		A	G		2.69E-02	I	Y	8.68E-01	NA
rs16874570	3.28E-05	4.484479827	CALD1	7	134466773	intron	17.35102	5	-0.216116	0.0520351	G	A							NA/NA/NA/	0/140/32792/		A	G		-2.16E-01	I	Y	9.98E-01	NA
rs74871528	3.28E-05	4.4844573		5	129545445			7	-0.0268605	0.00646733	G	A							NA/NA/NA/	NA/NA/NA/		A	G		-2.69E-02	I	Y	1.32E-01	NA
rs11009528	3.28E-05	4.48419104		10	34108446			4	0.501018	0.12063662	G	A							NA/NA/NA/	NA/NA/NA/		A	G		5.01E-01	I	Y	4.04E-04	NA
rs138465439	3.30E-05	4.481991715		14	20572188				-1.13739	0.273947	T	C							NA/NA/NA/	NA/NA/NA/		C	T		-1.14E+00	I	Y	4.53E-04	NA
rs1264701	3.30E-05	4.481647964		6	30066358		0.309592	5	-0.0227429	0.00547787	T	G							NA/NA/NA/	26735/12993/1661/		G	T		-2.27E-02	I	Y	1.98E-01	NA
rs74726211	3.31E-05	4.480747073		5	129677317			6	-0.0274256	0.00660652	G	A							NA/NA/NA/	NA/NA/NA/		A	G		-2.74E-02	I	Y	1.26E-01	NA
rs76742542	3.31E-05	4.480681387	CHST3	10	73734866	intron		5	-0.819785	0.197483	C	A							NA/NA/NA/	NA/NA/NA/		A	C		-8.20E-01	I	Y	1.08E-03	NA
rs116816063	3.31E-05	4.480539541		13	110384505			4	0.554867	0.133665	T	C							NA/NA/NA/	NA/NA/NA/		C	T		5.55E-01	I	Y	4.81E-04	NA
rs28753002	3.31E-05	4.479981798		6	31306886			6	0.0214463	0.00516666	G	A							NA/NA/NA/	NA/NA/NA/		A	G		2.14E-02	I	Y	5.99E-01	NA
rs72671555	3.31E-05	4.479872958		1	60736913			6	-0.0222984	0.00537202	G	A							NA/NA/NA/	NA/NA/NA/		A	G		-2.23E-02	I	Y	7.86E-01	NA
rs9559961	3.32E-05	4.479513847		13	111715078		0.288545	7	0.0186175	0.00448545	T	C							NA/NA/NA/	6253/19648/15074/		C	T		1.86E-02	I	Y	6.11E-01	NA
rs9955316	3.32E-05	4.479424771		18	75301817		1.175924	6	-0.787173	0.189657	G	C							NA/NA/NA/	NA/NA/NA/		C	G		-7.87E-01	I	Y	1.15E-03	NA
rs7601340	3.32E-05	4.478575533		2	55653053		0.175326	5	0.0284284	0.00684995	G	C							NA/NA/NA/	NA/NA/NA/		C	G		2.84E-02	I	Y	1.18E-01	NA
rs12264866	3.34E-05	4.476492851		10	34107531			7	0.506644	0.12211059	T	C							NA/NA/NA/	NA/NA/NA/		C	T		5.07E-01	I	Y	3.94E-04	NA
rs422090	3.34E-05	4.476269137	ACSL6	5	131339846	intron	0.165135	7	0.0184831	0.00445489	T	C							NA/NA/NA/	NA/NA/NA/		C	T		1.85E-02	I	Y	5.74E-01	NA
rs28752885	3.34E-05	4.476139123		6	31303045			7	-0.0187768	0.00452576	G	A							NA/NA/NA/	NA/NA/NA/		A	G		-1.88E-02	I	Y	5.14E-01	NA
rs2183850	3.34E-05	4.475903898		13	111715986		0.289715	5	-0.0186097	0.00448562	T	C							NA/NA/NA/	15480/19703/6256/		C	T		-1.86E-02	I	Y	3.89E-01	NA
rs72671509	3.35E-05	4.475471467		1	60666349			7	-0.0216233	0.00521229	T	C							NA/NA/NA/	NA/NA/NA/		C	T		-2.16E-02	I	Y	7.67E-01	NA
rs78613781	3.35E-05	4.47483594		18	75340334			7	0.81213	0.195785	C	A							NA/NA/NA/	NA/NA/NA/		A	C		8.12E-01	I	Y	9.99E-01	NA
rs72671508	3.36E-05	4.474240168		1	60665670			6	-0.0216201	0.00521233	G	A							NA/NA/NA/	NA/NA/NA/		A	G		-2.16E-02	I	Y	7.67E-01	NA
rs145341110	3.36E-05	4.474216872	NAA40	11	63718461	intron			0.148092	0.0357032	T	A							NA/NA/NA/	NA/NA/NA/		A	T		1.48E-01	I	Y	6.32E-03	NA
rs67558441	3.36E-05	4.473773188		10	3675977				-0.028629	0.00690251	I	D							NA/NA/NA/	NA/NA/NA/		D	I		-2.86E-02	I	Y	8.86E-01	NA
rs6633962	3.37E-05	4.473002025		X	137137259		0.039012	7	0.0152766	0.00368357	T	G							NA/NA/NA/	NA/NA/NA/		G	T		1.53E-02	I	Y	7.69E-01	NA
rs78707965	3.37E-05	4.472870406		9	7682429			6	0.635491	0.15323591	G	A							NA/NA/NA/	NA/NA/NA/		A	G		6.35E-01	I	Y	2.98E-04	NA
rs2571572	3.37E-05	4.472839442	LAMA2	6	129829967	intron		7	0.0196226	0.00473161	T	C							NA/NA/NA/	NA/NA/NA/		C	T		1.96E-02	I	Y	6.87E-01	NA
rs1821737	3.37E-05	4.472762043		4	96794092		1.132271	6	-0.0191648	0.00462125	G	A							NA/NA/NA/	NA/NA/NA/		A	G		-1.92E-02	I	Y	3.37E-01	NA
rs2571573	3.37E-05	4.472288918	LAMA2	6	129830341	intron		6	0.0196573	0.0047403	T	G							NA/NA/NA/	NA/NA/NA/		G	T		1.97E-02	I	Y	6.88E-01	NA
rs1571860	3.38E-05	4.471331355		13	111715692			7	-0.0185994	0.00448574	T	C							NA/NA/NA/	NA/NA/NA/		C	T		-1.86E-02	I	Y	3.89E-01	NA
rs72784248	3.38E-05	4.471153975	WDR36	5	110461231	intron		7	0.0517983	0.01249283	G	A							NA/NA/NA/	NA/NA/NA/		A	G		5.18E-02	I	Y	9.67E-01	NA
rs183794158	3.38E-05	4.470879049		6	127993984				-0.118176	0.0285029	T	C							NA/NA/NA/	NA/NA/NA/		C	T		-1.18E-01	I	Y	7.75E-03	NA
rs9559959	3.39E-05	4.470030962		13	111714853		0.318536	6	0.0185461	0.00447362	T	C							NA/NA/NA/	5150/15629/12139/		C	T		1.85E-02	I	Y	6.05E-01	NA
rs72671514	3.39E-05	4.469615862		1	60670096			6	-0.0216949	0.00523346	C	A							NA/NA/NA/	NA/NA/NA/		A	C		-2.17E-02	I	Y	7.70E-01	NA
rs1058026	3.39E-05	4.469533914	HLA-B	6	31321685	exon	7.074542	2b	-0.024062	0.00580452	C	A							NA/NA/NA/	28099/11937/1302/		A	C		-2.41E-02	G	Y	NA	NA
rs2432761	3.40E-05	4.46910266	FARS2	6	5435456	intron	7.580239	7	0.0189074	0.00456131	G	A							NA/NA/NA/	1146/1305/388/		A	G		1.89E-02	I	Y	3.66E-01	NA
rs139791433	3.40E-05	4.468880163	DNAH12	3	57418203	intron			-0.10881	0.0262505	G	A							NA/NA/NA/	NA/NA/NA/		A	G		-1.09E-01	I	Y	9.88E-01	NA
rs1977553	3.40E-05	4.468774069		13	111715607			5	0.0185935	0.00448577	G	A							NA/NA/NA/	NA/NA/NA/		A	G		1.86E-02	I	Y	6.11E-01	NA
rs199575933	3.40E-05	4.46829633			0				0.0211544	0.00510391	I	D							NA/NA/NA/	NA/NA/NA/		D	I		2.12E-02	I	Y	7.46E-01	NA
rs987442	3.41E-05	4.467810189		1	60727229			6	-0.0222682	0.00537298	G	A							NA/NA/NA/	NA/NA/NA/		A	G		-2.23E-02	I	Y	7.86E-01	NA
rs55792910	3.41E-05	4.467342425	CALD1	7	134506634	intron		7	-0.206924	0.0499306	G	A							NA/NA/NA/	NA/NA/NA/		A	G		-2.07E-01	I	Y	9.98E-01	NA
rs58520643	3.41E-05	4.467297841		18	75300413			5	0.786817	0.189864	T	C							NA/NA/NA/	NA/NA/NA/		C	T		7.87E-01	I	Y	9.99E-01	NA
rs73724862	3.41E-05	4.467230338	CALD1	7	134497085	intron		7	-0.205934	0.0496925	G	C							NA/NA/NA/	NA/NA/NA/		C	G		-2.06E-01	I	Y	9.98E-01	NA
rs987443	3.42E-05	4.466576228		1	60727243		0.461659	6	0.0222643	0.00537288	G	A							NA/NA/NA/	NA/NA/NA/		A	G		2.23E-02	I	Y	2.14E-01	NA
rs6635560	3.42E-05	4.466471967		X	137134345			6	0.0153002	0.00369235	G	A							NA/NA/NA/	NA/NA/NA/		A	G		1.53E-02	I	Y	7.69E-01	NA
rs9559963	3.42E-05	4.466428744		13	111715403			7	0.0185894	0.00448612	C	A							NA/NA/NA/	NA/NA/NA/		A	C		1.86E-02	I	Y	6.11E-01	NA
rs6069911	3.42E-05	4.466001832		20	55436718		19.414015	5	0.02837	0.00684684	T	C							NA/NA/NA/	692/9127/31552/		C	T		2.84E-02	I	Y	8.79E-01	NA
rs79013215	3.42E-05	4.465900248		10	3674640			6	0.0285953	0.00690129	T	G							NA/NA/NA/	NA/NA/NA/		G	T		2.86E-02	I	Y	1.14E-01	NA
rs28752937	3.42E-05	4.465482733		6	31304342			7	0.0188626	0.00455261	G	A							NA/NA/NA/	NA/NA/NA/		A	G		1.89E-02	I	Y	4.85E-01	NA
rs1867958	3.43E-05	4.465243066		9	88009804		1.496726	7	-0.0184928	0.0044635	G	A							NA/NA/NA/	NA/NA/NA/		A	G		-1.85E-02	I	Y	3.97E-01	NA
rs28752938	3.43E-05	4.465069421		6	31304352			7	-0.0188619	0.00455268	G	A							NA/NA/NA/	NA/NA/NA/		A	G		-1.89E-02	I	Y	5.15E-01	NA
rs9559962	3.43E-05	4.464498279		13	111715383			6	-0.0185845	0.00448606	T	C							NA/NA/NA/	NA/NA/NA/		C	T		-1.86E-02	I	Y	3.89E-01	NA
rs17160536	3.43E-05	4.464405903	PDE1C	7	31816928	intron	1.062654	7	0.0972349	0.02347148	T	G							NA/NA/NA/	3/583/34181/		G	T		9.72E-02	I	Y	9.91E-01	NA
rs7415657	3.43E-05	4.464104868		1	60669976		0.037748	7	0.0216784	0.00523315	G	A							NA/NA/NA/	23368/12835/1423/		A	G		2.17E-02	I	Y	2.30E-01	NA
rs34429926	3.44E-05	4.463439032		6	31319397			4	0.0246552	0.00595223	G	A							NA/NA/NA/	NA/NA/NA/		A	G		2.47E-02	I	Y	8.32E-01	NA
rs17801681	3.44E-05	4.463170208	SIGLEC17P	19	51676649	exon	28.834314	6	-0.040283	0.00972542	T	C							NA/NA/NA/	37030/4268/134/		C	T		-4.03E-02	I	Y	5.34E-02	NA
rs28367788	3.44E-05	4.463088206		6	31303436			7	0.0205452	0.00496023	T	C							NA/NA/NA/	NA/NA/NA/		C	T		2.05E-02	I	Y	6.08E-01	NA
rs112068719	3.45E-05	4.462352139		18	75349824			7	-0.816209	0.197081	T	C							NA/NA/NA/	NA/NA/NA/		C	T		-8.16E-01	I	Y	8.60E-04	NA
rs61862963	3.45E-05	4.462318138	TCERG1L	10	132894796	intron		5	0.0217689	0.00525619	C	A							NA/NA/NA/	NA/NA/NA/		A	C		2.18E-02	I	Y	7.61E-01	NA
rs62246311	3.45E-05	4.462144401	SETD5	3	9498143	intron		7	-0.0288586	0.00696817	G	A							NA/NA/NA/	NA/NA/NA/		A	G		-2.89E-02	I	Y	8.88E-01	NA
rs1867957	3.46E-05	4.461035627		9	88009872		1.49167	7	0.0184765	0.00446196	C	A							NA/NA/NA/	6557/19753/15119/		A	C		1.85E-02	I	Y	6.03E-01	NA
rs1381891	3.47E-05	4.4601539		1	60669622		0.02899	6	0.0216665	0.00523291	C	A							NA/NA/NA/	NA/NA/NA/		A	C		2.17E-02	I	Y	2.30E-01	NA
rs4352263	3.47E-05	4.459634231		2	55654354			6	-0.0283673	0.00685173	G	A							NA/NA/NA/	NA/NA/NA/		A	G		-2.84E-02	I	Y	8.82E-01	NA
rs7659447	3.47E-05	4.45963298		4	96778499		0.212193	7	0.0191247	0.0046193	T	C							NA/NA/NA/	4768/18431/18233/		C	T		1.91E-02	I	Y	6.63E-01	NA
rs269024	3.48E-05	4.458530592	CDH12	5	22709981	intron		5	0.0190021	0.00459036	T	C							NA/NA/NA/	4023/14773/13942/		C	T		1.90E-02	I	Y	6.52E-01	NA
rs7130261	3.49E-05	4.457661405		11	125630538			7	0.023795	0.00574881	G	A							NA/NA/NA/	NA/NA/NA/		A	G		2.38E-02	I	Y	8.25E-01	NA
rs6633964	3.49E-05	4.456938202		X	137147189		0.035256	7	0.0152445	0.00368336	T	G							NA/NA/NA/	NA/NA/NA/		G	T		1.52E-02	I	Y	7.69E-01	NA
rs17168075	3.49E-05	4.456678342	CALD1	7	134509008	intron	1.121174	5	0.206928	0.0499996	T	G							NA/NA/NA/	NA/NA/NA/		G	T		2.07E-01	I	Y	2.03E-03	NA
rs146038746	3.50E-05	4.456505603	CTNND2	5	10990467	intron			0.295246	0.0713411	T	G							NA/NA/NA/	NA/NA/NA/		G	T		2.95E-01	I	Y	9.99E-01	NA
rs150637065	3.50E-05	4.456426092	KCNH5	14	63188337	intron			-0.156348	0.0377793	G	C							NA/NA/NA/	NA/NA/NA/		C	G		-1.56E-01	I	Y	4.55E-03	NA
rs11140950	3.50E-05	4.456170263		9	88010582			7	-0.0185318	0.0044781	G	A							NA/NA/NA/	NA/NA/NA/		A	G		-1.85E-02	I	Y	3.95E-01	NA
rs10268492	3.50E-05	4.455352869	CALD1	7	134508546	intron	1.114512	5	0.206879	0.0499961	T	G							NA/NA/NA/	NA/NA/NA/		G	T		2.07E-01	I	Y	2.03E-03	NA
rs180898444	3.51E-05	4.454534537		4	146514067				-0.187907	0.04541599	G	A							NA/NA/NA/	NA/NA/NA/		A	G		-1.88E-01	I	Y	3.50E-03	NA
rs75708009	3.51E-05	4.454278584		18	75335589			5	0.797708	0.192813	T	C							NA/NA/NA/	NA/NA/NA/		C	T		7.98E-01	I	Y	9.99E-01	NA
rs9264606	3.52E-05	4.454069728	HLA-C	6	31237592	intron	0.760269	5	-0.0195952	0.00473633	C	A							NA/NA/NA/	NA/NA/NA/		A	C		-1.96E-02	I	Y	6.84E-01	NA
rs59581418	3.52E-05	4.453710337		18	75332952			5	0.796249	0.192474	G	A							NA/NA/NA/	NA/NA/NA/		A	G		7.96E-01	I	Y	9.99E-01	NA
rs73724856	3.52E-05	4.453144067	CALD1	7	134467363	intron		5	-0.214972	0.0519666	T	C							NA/NA/NA/	NA/NA/NA/		C	T		-2.15E-01	I	Y	9.98E-01	NA
rs1545512	3.53E-05	4.452742327	CALD1	7	134508176	intron	1.113991	5	-0.206775	0.0499878	T	C							NA/NA/NA/	NA/NA/NA/		C	T		-2.07E-01	I	Y	9.98E-01	NA
rs28752884	3.53E-05	4.4516757		6	31303036			6	-0.0187098	0.00452369	T	A							NA/NA/NA/	NA/NA/NA/		A	T		-1.87E-02	I	Y	5.14E-01	NA
rs1050147	3.54E-05	4.450785776	HLA-C	6	31237802	exon		5	-0.0195696	0.00473211	G	A							NA/NA/NA/	3082/2367/0/		A	G		-1.96E-02	I	Y	6.83E-01	NA
rs12260500	3.54E-05	4.450719565		10	34112551		5.712999	5	0.495839	0.11989961	T	A							NA/NA/NA/	NA/NA/NA/		A	T		4.96E-01	I	Y	4.09E-04	NA
rs73724855	3.55E-05	4.449333903	CALD1	7	134465982	intron		5	-0.21508	0.0520181	G	A							NA/NA/NA/	NA/NA/NA/		A	G		-2.15E-01	I	Y	9.98E-01	NA
rs185018309	3.55E-05	4.449200711		12	68463784				0.101712	0.02460002	T	C							NA/NA/NA/	NA/NA/NA/		C	T		1.02E-01	I	Y	9.91E-01	NA
rs10043072	3.56E-05	4.448692757	CDH12	5	22672276	intron		6	0.0187026	0.00452368	T	G							NA/NA/NA/	NA/NA/NA/		G	T		1.87E-02	I	Y	6.26E-01	NA
rs61870380	3.56E-05	4.448665911	GALNT18	11	11598866	intron		2b	0.0225915	0.00546432	T	C							NA/NA/NA/	NA/NA/NA/		C	T		2.26E-02	I	Y	2.04E-01	NA
rs61610882	3.56E-05	4.448112268	LEPREL1	3	189829621	intron		5	-0.0277799	0.00671974	G	A							NA/NA/NA/	NA/NA/NA/		A	G		-2.78E-02	I	Y	1.24E-01	NA
rs10040534	3.56E-05	4.44803306	CDH12	5	22672259	intron		6	0.018701	0.00452367	T	A							NA/NA/NA/	NA/NA/NA/		A	T		1.87E-02	I	Y	6.26E-01	NA
rs79585500	3.57E-05	4.447765078		6	41732662			5	-0.0496581	0.0120125	G	A							NA/NA/NA/	NA/NA/NA/		A	G		-4.97E-02	I	Y	9.61E-01	NA
rs6478530	3.57E-05	4.447184611	TTLL11	9	124585739	intron		7	-0.0190199	0.00460133	T	C							NA/NA/NA/	NA/NA/NA/		C	T		-1.90E-02	I	Y	3.89E-01	NA
rs7129807	3.58E-05	4.446523556		11	125630400			7	-0.0237631	0.00574929	T	C							NA/NA/NA/	NA/NA/NA/		C	T		-2.38E-02	I	Y	1.75E-01	NA
rs112124465	3.58E-05	4.446102416		5	129571572			7	-0.0282624	0.00683822	T	A							NA/NA/NA/	NA/NA/NA/		A	T		-2.83E-02	I	Y	1.17E-01	NA
rs72671510	3.59E-05	4.445349751		1	60668579			6	-0.021624	0.00523252	T	C							NA/NA/NA/	NA/NA/NA/		C	T		-2.16E-02	I	Y	7.70E-01	NA
rs73724860	3.60E-05	4.443991954	CALD1	7	134491188	intron		7	-0.205194	0.0496609	G	A							NA/NA/NA/	NA/NA/NA/		A	G		-2.05E-01	I	Y	9.98E-01	NA
rs72669699	3.60E-05	4.44398109		1	60654116			7	0.0216346	0.005236	G	A							NA/NA/NA/	NA/NA/NA/		A	G		2.16E-02	I	Y	2.30E-01	NA
rs12501786	3.61E-05	4.442923697		4	96766211			7	0.0190199	0.00460382	G	C							NA/NA/NA/	NA/NA/NA/		C	G		1.90E-02	I	Y	6.57E-01	NA
rs11741433	3.61E-05	4.442847838	CDH12	5	22698543	intron		5	-0.0185449	0.00448889	T	C							NA/NA/NA/	NA/NA/NA/		C	T		-1.85E-02	I	Y	3.85E-01	NA
rs28752959	3.61E-05	4.442755138		6	31305897			6	-0.0187582	0.00454057	G	C							NA/NA/NA/	NA/NA/NA/		C	G		-1.88E-02	I	Y	5.19E-01	NA
rs9559960	3.61E-05	4.442079152		13	111714908			6	-0.0185349	0.00448692	G	A							NA/NA/NA/	NA/NA/NA/		A	G		-1.85E-02	I	Y	3.89E-01	NA
rs12125543	3.61E-05	4.441949368	SOX13	1	204058737	intron		4	0.0190014	0.00459993	G	C							NA/NA/NA/	NA/NA/NA/		C	G		1.90E-02	I	Y	3.47E-01	NA
rs6944718	3.62E-05	4.441617873	CALD1	7	134507802	intron		6	-0.206427	0.0499748	C	A							NA/NA/NA/	NA/NA/NA/		A	C		-2.06E-01	I	Y	9.98E-01	NA
rs10248868	3.62E-05	4.441475024	CALD1	7	134498460	intron	0.046817	4	-0.205585	0.0497718	G	C							NA/NA/NA/	NA/NA/NA/		C	G		-2.06E-01	I	Y	9.98E-01	NA
rs79742167	3.62E-05	4.441427018		10	58894493			5	0.0448168	0.0108501	T	C							NA/NA/NA/	NA/NA/NA/		C	T		4.48E-02	I	Y	4.86E-02	NA
rs34425968	3.62E-05	4.441085129	CAMK4	5	110621291	intron		6	0.0330043	0.00799068	G	A							NA/NA/NA/	NA/NA/NA/		A	G		3.30E-02	I	Y	9.15E-01	NA
rs17689595	3.62E-05	4.440960436		5	131732774			2b	0.0233135	0.00564452	G	A							NA/NA/NA/	1167/10096/21488/		A	G		2.33E-02	I	Y	8.12E-01	NA
rs1836898	3.64E-05	4.439128949		4	96768870		0.171612	7	-0.0190071	0.00460297	T	A							NA/NA/NA/	NA/NA/NA/		A	T		-1.90E-02	I	Y	3.43E-01	NA
rs182543732	3.64E-05	4.439062104		15	24659866				0.107328	0.02599194	T	C							NA/NA/NA/	NA/NA/NA/		C	T		1.07E-01	I	Y	1.04E-02	NA
rs199832634	3.64E-05	4.438453812			0				-0.0198146	0.00479894	I	D							NA/NA/NA/	NA/NA/NA/		D	I		-1.98E-02	I	Y	3.19E-01	NA
rs34510235	3.65E-05	4.437904695		1	112137124				0.0271921	0.00658617	I	D							NA/NA/NA/	NA/NA/NA/		D	I		2.72E-02	I	Y	1.26E-01	NA
rs28875217	3.65E-05	4.437804714		3	30280032			6	-0.0387382	0.00938287	T	A							NA/NA/NA/	NA/NA/NA/		A	T		-3.87E-02	I	Y	9.39E-01	NA
rs1381888	3.65E-05	4.437273058		1	60667904		0.026713	6	0.0216003	0.00523221	G	A							NA/NA/NA/	19510/11726/1704/		A	G		2.16E-02	I	Y	2.30E-01	NA
rs31478	3.66E-05	4.43687979		5	131423475			5	-0.0188863	0.00457502	T	C							NA/NA/NA/	NA/NA/NA/		C	T		-1.89E-02	I	Y	3.59E-01	NA
rs190232742	3.66E-05	4.436504676		3	65319452				0.308714	0.07478693	G	A							NA/NA/NA/	NA/NA/NA/		A	G		3.09E-01	I	Y	9.98E-01	NA
rs4699472	3.67E-05	4.435736466		4	96781055		0.214346	6	0.0189819	0.00459886	T	C							NA/NA/NA/	NA/NA/NA/		C	T		1.90E-02	I	Y	6.56E-01	NA
rs2416191	3.68E-05	4.434390637		5	107778136			6	0.0256503	0.00621553	G	A							NA/NA/NA/	NA/NA/NA/		A	G		2.57E-02	I	Y	8.55E-01	NA
rs12665338	3.68E-05	4.43426549		6	31307222			5	0.0187566	0.00454513	T	C							NA/NA/NA/	NA/NA/NA/		C	T		1.88E-02	I	Y	4.82E-01	NA
rs6912445	3.69E-05	4.433299771	PHACTR2	6	144080205	intron	0.376973	7	0.0189995	0.00460458	T	C							NA/NA/NA/	NA/NA/NA/		C	T		1.90E-02	I	Y	3.43E-01	NA
rs190099828	3.69E-05	4.432897139		3	125328931				0.1549	0.0375423	G	A							NA/NA/NA/	NA/NA/NA/		A	G		1.55E-01	I	Y	9.95E-01	NA
rs72671507	3.71E-05	4.430806401		1	60665582			6	0.0215815	0.005232	T	C							NA/NA/NA/	NA/NA/NA/		C	T		2.16E-02	I	Y	2.30E-01	NA
rs183949182	3.71E-05	4.430645991		6	127967666				0.118556	0.0287422	T	G							NA/NA/NA/	NA/NA/NA/		G	T		1.19E-01	I	Y	9.92E-01	NA
rs142066391	3.72E-05	4.42956448		2	48382610				-0.0678741	0.01645733	T	C							NA/NA/NA/	NA/NA/NA/		C	T		-6.79E-02	I	Y	9.78E-01	NA
rs72671506	3.72E-05	4.42902065		1	60665462			7	0.021578	0.00523234	T	G							NA/NA/NA/	NA/NA/NA/		G	T		2.16E-02	I	Y	2.30E-01	NA
rs1118507	3.73E-05	4.428765309		4	96787982		0.243492	7	-0.0190538	0.00462043	G	A							NA/NA/NA/	NA/NA/NA/		A	G		-1.91E-02	I	Y	3.37E-01	NA
rs6882337	3.73E-05	4.428437898	CDH12	5	22699207	intron	0.109634	6	0.0185429	0.00449672	C	A							NA/NA/NA/	NA/NA/NA/		A	C		1.85E-02	I	Y	6.18E-01	NA
rs189648965	3.73E-05	4.428164275		11	122445983				-2.92162	0.70852836	C	A							NA/NA/NA/	NA/NA/NA/		A	C		-2.92E+00	I	Y	2.76E-05	NA
rs4401661	3.74E-05	4.427222466		6	31307437			7	-0.0187826	0.00455556	G	A							NA/NA/NA/	NA/NA/NA/		A	G		-1.88E-02	I	Y	5.18E-01	NA
rs73253218	3.74E-05	4.427138849		10	34115199			7	0.493584	0.11971589	G	A							NA/NA/NA/	NA/NA/NA/		A	G		4.94E-01	I	Y	4.09E-04	NA
rs6635569	3.74E-05	4.427021579		X	137184399			5	0.0152461	0.00369792	G	C							NA/NA/NA/	NA/NA/NA/		C	G		1.52E-02	I	Y	7.69E-01	NA
rs182614475	3.74E-05	4.426796417	PTGFRN	1	117467258	intron			-0.113404	0.0275068	T	C							NA/NA/NA/	NA/NA/NA/		C	T		-1.13E-01	I	Y	9.45E-03	NA
rs1436535	3.75E-05	4.426078767		4	96768774		0.17112	7	0.0189744	0.00460276	T	C							NA/NA/NA/	4935/18602/17854/		C	T		1.90E-02	I	Y	6.57E-01	NA
rs62246310	3.75E-05	4.425896935	SETD5	3	9497884	intron		7	0.0287248	0.00696814	T	C							NA/NA/NA/	NA/NA/NA/		C	T		2.87E-02	I	Y	1.12E-01	NA
rs184556017	3.75E-05	4.425843673		11	115573139				0.280584	0.0680653	C	A							NA/NA/NA/	NA/NA/NA/		A	C		2.81E-01	I	Y	9.98E-01	NA
rs60643355	3.77E-05	4.424003227		18	75337881			6	-0.803355	0.194934	G	A							NA/NA/NA/	NA/NA/NA/		A	G		-8.03E-01	I	Y	8.95E-04	NA
rs151310145	3.77E-05	4.423875275		9	36453111				-0.111502	0.0270555	T	C							NA/NA/NA/	NA/NA/NA/		C	T		-1.12E-01	I	Y	9.75E-03	NA
rs55921430	3.77E-05	4.423669018		10	34116787			7	0.493217	0.11968038	T	C							NA/NA/NA/	NA/NA/NA/		C	T		4.93E-01	I	Y	4.09E-04	NA
rs28749486	3.77E-05	4.423543468		6	31307472				0.0187829	0.00455779	I	D							NA/NA/NA/	NA/NA/NA/		D	I		1.88E-02	I	Y	4.82E-01	NA
rs58542735	3.77E-05	4.42330744		18	75338218			7	-0.803574	0.195004	T	C							NA/NA/NA/	NA/NA/NA/		C	T		-8.04E-01	I	Y	8.94E-04	NA
rs2014189	3.78E-05	4.422404809	EFCAB6	22	43962668	intron	0.139201	5	-0.0198622	0.00482038	T	C							NA/NA/NA/	NA/NA/NA/		C	T		-1.99E-02	I	Y	4.75E-01	NA
rs28753017	3.80E-05	4.420143265		6	31307129			5	0.0187196	0.00454441	G	C							NA/NA/NA/	NA/NA/NA/		C	G		1.87E-02	I	Y	4.81E-01	NA
rs28753019	3.80E-05	4.420034723		6	31307163			5	0.0187194	0.00454442	C	A							NA/NA/NA/	NA/NA/NA/		A	C		1.87E-02	I	Y	4.81E-01	NA
rs28753018	3.80E-05	4.420007307		6	31307157			5	0.0187193	0.00454442	T	C							NA/NA/NA/	NA/NA/NA/		C	T		1.87E-02	I	Y	4.81E-01	NA
rs6931865	3.81E-05	4.419357807	PHACTR2	6	144079854	intron	0.299925	4	-0.0189476	0.00460024	G	A							NA/NA/NA/	4940/18598/17905/		A	G		-1.89E-02	I	Y	6.56E-01	NA
rs55961995	3.81E-05	4.419014615		12	57284008				0.0206713	0.00501894	I	D							NA/NA/NA/	NA/NA/NA/		D	I		2.07E-02	I	Y	3.06E-01	NA
rs199721012	3.81E-05	4.418634114			0				0.0206702	0.00501894	I	D							NA/NA/NA/	NA/NA/NA/		D	I		2.07E-02	I	Y	3.06E-01	NA
rs200165806	3.82E-05	4.418440575			0				0.0206697	0.00501893	I	D							NA/NA/NA/	NA/NA/NA/		D	I		2.07E-02	I	Y	3.06E-01	NA
rs56150036	3.82E-05	4.418428054	GALNT18	11	11601552	intron		5	-0.0224804	0.0054586	G	C							NA/NA/NA/	NA/NA/NA/		C	G		-2.25E-02	I	Y	7.96E-01	NA
rs116359969	3.83E-05	4.417168774		6	32592110			6	-0.0270796	0.00657644	G	A							NA/NA/NA/	NA/NA/NA/		A	G		-2.71E-02	I	Y	1.46E-01	NA
rs7315229	3.83E-05	4.416912365		12	57288668		0.121053	4	-0.0203287	0.0049371	T	C							NA/NA/NA/	3163/16219/21999/		C	T		-2.03E-02	I	Y	7.27E-01	NA
rs9468916	3.83E-05	4.416465713		6	31250809			6	0.0199381	0.00484251	T	C							NA/NA/NA/	NA/NA/NA/		C	T		1.99E-02	I	Y	7.03E-01	NA
rs201449875	3.83E-05	4.416443052			0				-0.119001	0.02890272	I	D							NA/NA/NA/	NA/NA/NA/		D	I		-1.19E-01	I	Y	7.41E-03	NA
rs6923431	3.84E-05	4.41607725	LAMA2	6	129824754	intron	0.375593	6	0.0201287	0.00488907	C	A							NA/NA/NA/	NA/NA/NA/		A	C		2.01E-02	I	Y	7.22E-01	NA
rs141014698	3.84E-05	4.415686872		11	63737374				-0.147249	0.0357672	T	C							NA/NA/NA/	NA/NA/NA/		C	T		-1.47E-01	I	Y	9.94E-01	NA
rs12506801	3.84E-05	4.415439248		4	96776022		0.264842	7	0.0189348	0.00459944	G	C							NA/NA/NA/	NA/NA/NA/		C	G		1.89E-02	I	Y	6.56E-01	NA
rs2054159	3.85E-05	4.414406182		4	96783302		0.215717	6	-0.0189391	0.00460111	T	C							NA/NA/NA/	14315/14762/3866/		C	T		-1.89E-02	I	Y	3.44E-01	NA
rs12122496	3.85E-05	4.414257353	SOX13	1	204058696	intron	1.800227	4	-0.0189335	0.00459984	G	A							NA/NA/NA/	NA/NA/NA/		A	G		-1.89E-02	I	Y	6.53E-01	NA
rs60268782	3.87E-05	4.41234066		18	75365336			7	0.756365	0.183808	T	C							NA/NA/NA/	NA/NA/NA/		C	T		7.56E-01	I	Y	9.99E-01	NA
rs6840758	3.87E-05	4.412179073		4	96761144			5	-0.0189333	0.00460102	T	C							NA/NA/NA/	NA/NA/NA/		C	T		-1.89E-02	I	Y	3.44E-01	NA
rs4140473	3.87E-05	4.412176829	PHACTR2	6	144075419	intron	0.233153	5	-0.0189611	0.00460779	C	A							NA/NA/NA/	NA/NA/NA/		A	C		-1.90E-02	I	Y	6.57E-01	NA
rs181102584	3.88E-05	4.411398915		4	96791041				-0.0228764	0.0055598	T	A							NA/NA/NA/	NA/NA/NA/		A	T		-2.29E-02	I	Y	2.02E-01	NA
rs12532393	3.88E-05	4.410735315	CHN2	7	29513981	intron	2.031032	7	-0.0399958	0.00972126	G	A							NA/NA/NA/	NA/NA/NA/		A	G		-4.00E-02	I	Y	5.39E-02	NA
rs2054161	3.89E-05	4.41050838		4	96783741			6	-0.0189294	0.00460107	T	A							NA/NA/NA/	NA/NA/NA/		A	T		-1.89E-02	I	Y	3.44E-01	NA
rs6635566	3.89E-05	4.41014084		X	137165354			7	-0.0151524	0.00368318	G	C							NA/NA/NA/	NA/NA/NA/		C	G		-1.52E-02	I	Y	2.31E-01	NA
rs33927193	3.89E-05	4.409992348	CDH12	5	22694829	intron			-0.0184516	0.00448523	I	D							NA/NA/NA/	NA/NA/NA/		D	I		-1.85E-02	I	Y	3.88E-01	NA
rs7756613	3.90E-05	4.409119172	PHACTR2	6	144077730	intron		6	0.0189413	0.00460478	G	A							NA/NA/NA/	NA/NA/NA/		A	G		1.89E-02	I	Y	3.44E-01	NA
rs6635567	3.90E-05	4.408709396		X	137169777			7	0.015153	0.00368401	G	A							NA/NA/NA/	NA/NA/NA/		A	G		1.52E-02	I	Y	7.69E-01	NA
rs146512518	3.90E-05	4.408533578		11	125730388				0.0184536	0.00448657	I	D							NA/NA/NA/	NA/NA/NA/		D	I		1.85E-02	I	Y	5.53E-01	NA
rs11085097	3.91E-05	4.40803211		19	4784497			6	0.0190711	0.004637	G	A							NA/NA/NA/	NA/NA/NA/		A	G		1.91E-02	I	Y	3.38E-01	NA
rs449915	3.91E-05	4.408007663	ACSL6	5	131340231	intron	0.165491	6	0.018318	0.00445389	G	A							NA/NA/NA/	NA/NA/NA/		A	G		1.83E-02	I	Y	5.73E-01	NA
rs186025034	3.91E-05	4.407721068		9	36458634				0.111315	0.0270664	G	A							NA/NA/NA/	NA/NA/NA/		A	G		1.11E-01	I	Y	9.90E-01	NA
rs61870381	3.91E-05	4.407588942	GALNT18	11	11599079	intron		4	-0.0224698	0.00546368	G	C							NA/NA/NA/	NA/NA/NA/		C	G		-2.25E-02	I	Y	7.96E-01	NA
rs6635565	3.92E-05	4.407104087		X	137164376		0.036032	7	-0.015146	0.00368308	T	C							NA/NA/NA/	31812/4/9556/		C	T		-1.51E-02	I	Y	2.31E-01	NA
rs141493914	3.92E-05	4.406461407		1	60660157				0.0215158	0.00523246	I	D							NA/NA/NA/	NA/NA/NA/		D	I		2.15E-02	I	Y	2.30E-01	NA
rs78331765	3.92E-05	4.406284283	FARP1	13	98908127	intron		4	0.0587753	0.01429399	G	A							NA/NA/NA/	NA/NA/NA/		A	G		5.88E-02	I	Y	9.67E-01	NA
rs3001425	3.93E-05	4.40560966		12	57509569			6	-0.018718	0.00455257	T	C							NA/NA/NA/	NA/NA/NA/		C	T		-1.87E-02	I	Y	3.80E-01	NA
rs9897389	3.94E-05	4.404221689	STAT3	17	40523725	intron		6	-0.0182355	0.004436	T	C							NA/NA/NA/	NA/NA/NA/		C	T		-1.82E-02	I	Y	5.86E-01	NA
rs150802496	3.96E-05	4.402704198		13	111706692				0.0188584	0.00458843	G	A							NA/NA/NA/	NA/NA/NA/		A	G		1.89E-02	I	Y	6.35E-01	NA
rs11097487	3.96E-05	4.402466059		4	96784586		0.218938	6	-0.0189094	0.00460098	C	A							NA/NA/NA/	17857/18590/4949/		A	C		-1.89E-02	I	Y	3.44E-01	NA
rs9492334	3.96E-05	4.402355265	LAMA2	6	129827224	intron		7	0.01975	0.00480558	G	A							NA/NA/NA/	NA/NA/NA/		A	G		1.98E-02	I	Y	7.07E-01	NA
rs9681505	3.99E-05	4.399438736	STAC	3	36573076	intron		7	-0.0219672	0.00534709	T	C							NA/NA/NA/	NA/NA/NA/		C	T		-2.20E-02	I	Y	2.12E-01	NA
rs13066666	3.99E-05	4.399408232		3	27839867		37.048827	7	-0.0374923	0.00912613	G	A							NA/NA/NA/	148/4849/36441/		A	G		-3.75E-02	I	Y	9.38E-01	NA
rs147326405	4.00E-05	4.398118106		13	99411410				-0.0415012	0.0101036	G	A							NA/NA/NA/	NA/NA/NA/		A	G		-4.15E-02	I	Y	9.14E-01	NA
rs4348572	4.00E-05	4.397751132		9	124582296			4	-0.019759	0.00481064	T	C							NA/NA/NA/	NA/NA/NA/		C	T		-1.98E-02	I	Y	3.54E-01	NA
rs56186958	4.00E-05	4.397520032		13	69462527			6	0.0561833	0.01367912	G	A							NA/NA/NA/	NA/NA/NA/		A	G		5.62E-02	I	Y	9.73E-01	NA
rs6920323	4.01E-05	4.397232685		6	31352060			7	0.0232742	0.00566685	T	C							NA/NA/NA/	NA/NA/NA/		C	T		2.33E-02	I	Y	8.14E-01	NA
rs76958751	4.01E-05	4.397182825		3	23123115			7	-0.064042	0.0155932	T	G							NA/NA/NA/	NA/NA/NA/		G	T		-6.40E-02	I	Y	9.79E-01	NA
rs3841175	4.03E-05	4.395197431	CHN2	7	29516958	intron			-0.039536	0.00962887	I	D							NA/NA/NA/	NA/NA/NA/		D	I		-3.95E-02	I	Y	5.73E-02	NA
rs78654851	4.03E-05	4.395049647		10	58925062			7	-0.0425177	0.0103552	G	A							NA/NA/NA/	NA/NA/NA/		A	G		-4.25E-02	I	Y	9.50E-01	NA
rs481570	4.04E-05	4.393269405		X	144202495		0.048444	7	0.0144136	0.00351127	G	C							NA/NA/NA/	NA/NA/NA/		C	G		1.44E-02	I	Y	7.33E-01	NA
rs2857106	4.04E-05	4.393175966		6	32787570		0.745466	4	0.0233229	0.00568171	T	C							NA/NA/NA/	1360/12578/27502/		C	T		2.33E-02	I	Y	8.15E-01	NA
rs73788464	4.05E-05	4.392797048		5	129586904			7	0.0278423	0.006783	T	C							NA/NA/NA/	NA/NA/NA/		C	T		2.78E-02	I	Y	8.79E-01	NA
rs1264707	4.05E-05	4.392773444		6	30063087		0.674486	7	0.0225336	0.0054897	G	A							NA/NA/NA/	NA/NA/NA/		A	G		2.25E-02	I	Y	8.04E-01	NA
rs532447	4.07E-05	4.390181565		X	144204414		0.078289	7	-0.0144024	0.00350994	T	C							NA/NA/NA/	24208/3/8728/		C	T		-1.44E-02	I	Y	2.67E-01	NA
rs12942547	4.08E-05	4.389619877	STAT3	17	40527544	intron		6	0.0182127	0.00443886	G	A							NA/NA/NA/	NA/NA/NA/		A	G		1.82E-02	I	Y	4.14E-01	NA
rs149302132	4.08E-05	4.389324935		18	75296687				0.780431	0.190223	I	D							NA/NA/NA/	NA/NA/NA/		D	I		7.80E-01	I	Y	9.99E-01	NA
rs10259178	4.09E-05	4.387815035	CALD1	7	134505983	intron	1.844804	6	0.204094	0.0497539	T	C							NA/NA/NA/	NA/NA/NA/		C	T		2.04E-01	I	Y	2.03E-03	NA
rs143497194	4.11E-05	4.386133875		14	20625789				1.03187	0.251614	T	C							NA/NA/NA/	NA/NA/NA/		C	T		1.03E+00	I	Y	1.00E+00	NA
rs139510610	4.11E-05	4.386064144	PIEZO2	18	10889796	intron			1.67779	0.40911928	G	C							NA/NA/NA/	NA/NA/NA/		C	G		1.68E+00	I	Y	2.14E-04	NA
rs76678304	4.12E-05	4.38548243		6	122634229			7	-0.0857977	0.0209221	T	G							NA/NA/NA/	NA/NA/NA/		G	T		-8.58E-02	I	Y	9.86E-01	NA
rs4148871	4.12E-05	4.385001601	TAP2	6	32803316	intron	7.839121	7	-0.0220826	0.00538526	G	A							NA/NA/NA/	1824/13652/25962/		A	G		-2.21E-02	I	Y	7.91E-01	NA
rs2524098	4.13E-05	4.384113047		6	31236316			5	-0.0194026	0.00473225	T	G							NA/NA/NA/	NA/NA/NA/		G	T		-1.94E-02	I	Y	6.85E-01	NA
rs76638199	4.13E-05	4.383783985		7	117613798			6	0.0861316	0.02100816	T	C							NA/NA/NA/	NA/NA/NA/		C	T		8.61E-02	I	Y	1.53E-02	NA
rs72751547	4.13E-05	4.383636882	NCBP1	9	100420336	intron		7	0.0458661	0.0111873	T	C							NA/NA/NA/	NA/NA/NA/		C	T		4.59E-02	I	Y	4.61E-02	NA
rs114551017	4.14E-05	4.383088835		3	23080316			7	0.068664	0.0167492	G	C							NA/NA/NA/	NA/NA/NA/		C	G		6.87E-02	I	Y	1.81E-02	NA
rs71638129	4.14E-05	4.382674584		4	185886748			7	-0.0250331	0.00610665	G	A							NA/NA/NA/	NA/NA/NA/		A	G		-2.50E-02	I	Y	5.98E-01	NA
rs117717788	4.15E-05	4.382136125		10	58921900			7	-0.042648	0.0104044	G	A							NA/NA/NA/	NA/NA/NA/		A	G		-4.26E-02	I	Y	9.50E-01	NA
rs139345465	4.15E-05	4.382030397	PIEZO2	18	10891571	intron			1.68074	0.41005385	G	C							NA/NA/NA/	NA/NA/NA/		C	G		1.68E+00	I	Y	2.16E-04	NA
rs111933746	4.15E-05	4.382008418	TCERG1L	10	132895353	intron		6	-0.0216793	0.00528897	T	C							NA/NA/NA/	NA/NA/NA/		C	T		-2.17E-02	I	Y	2.34E-01	NA
rs72669670	4.15E-05	4.38169768		1	60606702			5	0.0214638	0.00523661	T	C							NA/NA/NA/	NA/NA/NA/		C	T		2.15E-02	I	Y	2.30E-01	NA
rs3122929	4.16E-05	4.381152073		12	57509102			7	-0.0186773	0.00455711	T	C							NA/NA/NA/	NA/NA/NA/		C	T		-1.87E-02	I	Y	3.78E-01	NA
rs273667	4.16E-05	4.381144761		19	51660156		0.21926	7	-0.0396949	0.00968521	G	A							NA/NA/NA/	29471/3343/125/		A	G		-3.97E-02	I	Y	5.69E-02	NA
rs147245616	4.16E-05	4.380997505	PIEZO2	18	10891547	intron			-1.68002	0.40993483	C	A							NA/NA/NA/	NA/NA/NA/		A	C		-1.68E+00	I	Y	1.00E+00	NA
rs72669669	4.16E-05	4.380962004		1	60606627			5	0.021462	0.00523667	G	A							NA/NA/NA/	NA/NA/NA/		A	G		2.15E-02	I	Y	2.30E-01	NA
rs67303904	4.16E-05	4.380697924		2	13958904			7	0.0198446	0.0048422	T	C							NA/NA/NA/	NA/NA/NA/		C	T		1.98E-02	I	Y	7.10E-01	NA
rs273669	4.16E-05	4.380504924		19	51661083		0.230001	6	-0.0396877	0.00968427	G	C							NA/NA/NA/	NA/NA/NA/		C	G		-3.97E-02	I	Y	5.68E-02	NA
rs118164622	4.21E-05	4.376082204		6	122627040			7	-0.085709	0.020926	G	A							NA/NA/NA/	NA/NA/NA/		A	G		-8.57E-02	I	Y	9.86E-01	NA
rs10190425	4.21E-05	4.3758995		2	13958178			7	-0.0196635	0.00480101	C	A							NA/NA/NA/	NA/NA/NA/		A	C		-1.97E-02	I	Y	2.97E-01	NA
rs115680618	4.21E-05	4.375501327		14	20603033			7	0.942798	0.230213	C	A							NA/NA/NA/	NA/NA/NA/		A	C		9.43E-01	I	Y	9.99E-01	NA
rs3001427	4.22E-05	4.375018027		12	57508649			7	-0.0186674	0.00455833	T	G							NA/NA/NA/	NA/NA/NA/		G	T		-1.87E-02	I	Y	3.78E-01	NA
rs12536814	4.22E-05	4.374540408	CHN2	7	29513006	intron		6	-0.0397936	0.00971764	T	C							NA/NA/NA/	NA/NA/NA/		C	T		-3.98E-02	I	Y	5.40E-02	NA
rs146409464	4.23E-05	4.373164019		14	92713791				-1.09111	0.26650853	I	D							NA/NA/NA/	NA/NA/NA/		D	I		-1.09E+00	I	Y	6.78E-04	NA
rs269023	4.24E-05	4.372421146	CDH12	5	22709406	intron	0.153804	6	-0.0187905	0.00458994	T	G							NA/NA/NA/	NA/NA/NA/		G	T		-1.88E-02	I	Y	3.47E-01	NA
rs141914389	4.25E-05	4.372100821		6	31307356				0.0188083	0.00459447	I	D							NA/NA/NA/	NA/NA/NA/		D	I		1.88E-02	I	Y	4.91E-01	NA
rs1432718	4.26E-05	4.370936139		5	129103254			6	0.0195678	0.00478072	T	A							NA/NA/NA/	NA/NA/NA/		A	T		1.96E-02	I	Y	6.13E-01	NA
rs188130738	4.26E-05	4.370649534	FOXN3	14	89832820	intron			0.79434	0.19407767	T	C							NA/NA/NA/	NA/NA/NA/		C	T		7.94E-01	I	Y	1.00E+00	NA
rs74033826	4.27E-05	4.370012745		14	20625287			6	-1.03551	0.253033	T	A							NA/NA/NA/	NA/NA/NA/		A	T		-1.04E+00	I	Y	4.99E-04	NA
rs9266262	4.27E-05	4.369842753		6	31325932			5	0.0210412	0.00514143	G	A							NA/NA/NA/	18137/18209/3582/		A	G		2.10E-02	I	Y	2.44E-01	NA
rs60335611	4.27E-05	4.369820364		1	60685594				-0.0214542	0.00524238	I	D							NA/NA/NA/	NA/NA/NA/		D	I		-2.15E-02	I	Y	7.52E-01	NA
rs11715539	4.27E-05	4.369607724	LMCD1	3	8593485	intron	0.780908	3a	-0.0259994	0.00635317	T	C							NA/NA/NA/	1823/666/60/		C	T		-2.60E-02	I	Y	1.37E-01	NA
rs199550264	4.27E-05	4.369377906			0				-0.0218402	0.005337	I	D							NA/NA/NA/	NA/NA/NA/		D	I		-2.18E-02	I	Y	7.56E-01	NA
rs883454	4.27E-05	4.369344358		13	111712631			7	-0.0187231	0.00457531	C	A							NA/NA/NA/	NA/NA/NA/		A	C		-1.87E-02	I	Y	3.63E-01	NA
rs181152227	4.28E-05	4.368302628	FOXN3	14	89831222	intron			-0.794094	0.19407695	T	C							NA/NA/NA/	NA/NA/NA/		C	T		-7.94E-01	I	Y	2.69E-04	NA
rs56068224	0.000042868	4.367866778		4	181963917			7	0.0448453	0.0109608	G	A							NA/NA/NA/	NA/NA/NA/		A	G		4.48E-02	I	Y	5.22E-02	NA
rs3176646	4.29E-05	4.367402015	XPA	9	100456761	intron	0.000387	7	-0.0457269	0.01117695	G	A							NA/NA/NA/	NA/NA/NA/		A	G		-4.57E-02	I	Y	9.54E-01	NA
rs142587444	4.29E-05	4.367062112		3	22927795				-0.0701818	0.0171552	G	C							NA/NA/NA/	NA/NA/NA/		C	G		-7.02E-02	I	Y	9.83E-01	NA
rs77699288	4.31E-05	4.365614435		4	65120184			7	-0.0569471	0.0139227	T	C							NA/NA/NA/	NA/NA/NA/		C	T		-5.69E-02	I	Y	9.73E-01	NA
rs79184396	4.31E-05	4.365158116		1	196854727			6	0.0297241	0.00726756	T	G							NA/NA/NA/	NA/NA/NA/		G	T		2.97E-02	I	Y	8.34E-01	NA
rs28752909	4.32E-05	4.364437846		6	31303689			7	-0.0197691	0.004834	T	A							NA/NA/NA/	NA/NA/NA/		A	T		-1.98E-02	I	Y	4.60E-01	NA
rs139401969	4.33E-05	4.363589341		6	31304664				0.0203052	0.00496565	I	D							NA/NA/NA/	NA/NA/NA/		D	I		2.03E-02	I	Y	5.69E-01	NA
rs28752911	4.33E-05	4.363508092		6	31303700			7	0.019769	0.00483456	T	G							NA/NA/NA/	NA/NA/NA/		G	T		1.98E-02	I	Y	5.40E-01	NA
rs143012510	4.33E-05	4.363500068		6	31304653				0.0203049	0.00496564	I	D							NA/NA/NA/	NA/NA/NA/		D	I		2.03E-02	I	Y	5.69E-01	NA
rs1106567	4.35E-05	4.361903283		15	79481083		1.818479	7	-0.0187065	0.00457568	C	A							NA/NA/NA/	15968/18362/5290/		A	C		-1.87E-02	I	Y	3.66E-01	NA
rs149647794	4.35E-05	4.361899286		9	129616086				-0.0882369	0.02158314	G	A							NA/NA/NA/	NA/NA/NA/		A	G		-8.82E-02	I	Y	1.35E-02	NA
rs2647071	4.36E-05	4.360698823		6	32573910			7	-0.0213064	0.00521245	T	C							NA/NA/NA/	NA/NA/NA/		C	T		-2.13E-02	I	Y	2.42E-01	NA
rs183170163	4.37E-05	4.3594967		12	20268811				0.144769	0.03542221	G	A							NA/NA/NA/	NA/NA/NA/		A	G		1.45E-01	I	Y	9.94E-01	NA
rs202060297	4.37E-05	4.359263229			0				0.0230861	0.00564891	I	D							NA/NA/NA/	NA/NA/NA/		D	I		2.31E-02	I	Y	7.55E-01	NA
rs185705088	4.38E-05	4.358124501		2	146835676				-0.22966	0.0562037	G	A							NA/NA/NA/	NA/NA/NA/		A	G		-2.30E-01	I	Y	9.98E-01	NA
rs3975033	4.39E-05	4.357817516		4	96790575			6	-0.0188584	0.00461532	T	C							NA/NA/NA/	NA/NA/NA/		C	T		-1.89E-02	I	Y	3.46E-01	NA
rs183893	4.39E-05	4.357647283		19	51659673		0.310073	1f	0.0397111	0.00971893	T	C							NA/NA/NA/	NA/NA/NA/		C	T		3.97E-02	I	Y	9.43E-01	NA
rs192766111	4.39E-05	4.357570106		13	88935756				0.217045	0.0531202	T	C							NA/NA/NA/	NA/NA/NA/		C	T		2.17E-01	I	Y	9.97E-01	NA
rs139169393	4.40E-05	4.357017405		3	19068639				-0.27024	0.0661441	G	A							NA/NA/NA/	NA/NA/NA/		A	G		-2.70E-01	I	Y	2.07E-03	NA
rs74449215	4.40E-05	4.356890947		1	208994140			5	0.102744	0.0251481	G	A							NA/NA/NA/	NA/NA/NA/		A	G		1.03E-01	I	Y	9.60E-03	NA
rs56224047	4.40E-05	4.356679606		1	60604913			6	0.0213943	0.00523672	T	C							NA/NA/NA/	NA/NA/NA/		C	T		2.14E-02	I	Y	2.30E-01	NA
rs167769	4.40E-05	4.356320365	STAT6	12	57503775	intron	0.703408	5	-0.0185268	0.00453505	T	C							NA/NA/NA/	16176/19419/5849/		C	T		-1.85E-02	I	Y	3.76E-01	NA
rs2844622	4.41E-05	4.355784031		6	31240060		1.750026	1f	-0.0194055	0.00475047	G	A							NA/NA/NA/	672/2291/2911/		A	G		-1.94E-02	I	Y	6.92E-01	NA
rs75066895	4.41E-05	4.355525959		18	75296004			7	-0.776844	0.190186	G	A							NA/NA/NA/	NA/NA/NA/		A	G		-7.77E-01	I	Y	1.19E-03	NA
rs55960205	4.41E-05	4.355268041		1	60604624			6	-0.0213903	0.00523671	T	C							NA/NA/NA/	NA/NA/NA/		C	T		-2.14E-02	I	Y	7.70E-01	NA
rs74686807	4.41E-05	4.355245406		5	114654060			6	0.275386	0.0674192	T	G							NA/NA/NA/	NA/NA/NA/		G	T		2.75E-01	I	Y	9.99E-01	NA
rs141572004	4.41E-05	4.35508208		6	31223862				-0.0222178	0.00543943	G	A							NA/NA/NA/	NA/NA/NA/		A	G		-2.22E-02	I	Y	7.18E-01	NA
rs10039559	4.42E-05	4.354602296	C5orf56	5	131804507	intron	0.017034	1b	0.021807	0.00533919	T	C							NA/NA/NA/	1949/13989/25493/		C	T		2.18E-02	I	Y	7.84E-01	NA
rs28501559	4.42E-05	4.354224151		2	55656935			7	-0.0279429	0.00684183	G	C							NA/NA/NA/	NA/NA/NA/		C	G		-2.79E-02	I	Y	8.79E-01	NA
rs5998257	4.43E-05	4.353425727	C22orf42	22	32551274	intron		6	-0.019442	0.00476086	G	C							NA/NA/NA/	NA/NA/NA/		C	G		-1.94E-02	I	Y	6.86E-01	NA
rs2057657	4.43E-05	4.353150444	C5orf56	5	131809316	intron	0.01784	2b	-0.0218224	0.00534396	G	A							NA/NA/NA/	20250/11039/1545/		A	G		-2.18E-02	I	Y	2.16E-01	NA
rs1156534	4.44E-05	4.353051542		6	30065152		4.395618	5	-0.0223078	0.00546291	G	A							NA/NA/NA/	8894/2936/2344/		A	G		-2.23E-02	I	Y	1.99E-01	NA
rs273671	4.44E-05	4.352969303		19	51661468		0.253883	7	-0.0394835	0.00966912	G	C							NA/NA/NA/	NA/NA/NA/		C	G		-3.95E-02	I	Y	5.80E-02	NA
rs174873	4.46E-05	4.350579459	CDH12	5	22707203	intron	0.150722	6	0.0187327	0.00458891	T	C							NA/NA/NA/	4042/14841/14054/		C	T		1.87E-02	I	Y	6.53E-01	NA
rs1854964	4.46E-05	4.350478221		13	111705835			6	-0.0187214	0.00458618	T	C							NA/NA/NA/	NA/NA/NA/		C	T		-1.87E-02	I	Y	3.64E-01	NA
rs79191303	4.47E-05	4.349849901		3	115233281			6	0.363664	0.0890945	G	A							NA/NA/NA/	NA/NA/NA/		A	G		3.64E-01	I	Y	1.43E-03	NA
rs28752886	4.47E-05	4.349800335		6	31303190			7	-0.0184625	0.00452317	G	A							NA/NA/NA/	NA/NA/NA/		A	G		-1.85E-02	I	Y	5.17E-01	NA
rs28367860	4.47E-05	4.349651673		6	31309244			7	0.0186751	0.00457535	T	C							NA/NA/NA/	NA/NA/NA/		C	T		1.87E-02	I	Y	4.91E-01	NA
rs11154483	4.48E-05	4.348765612	LAMA2	6	129827022	intron	0.389101	7	0.0192717	0.00472205	T	C							NA/NA/NA/	3248/14166/15517/		C	T		1.93E-02	I	Y	6.88E-01	NA
rs9279199	4.49E-05	4.348162998	MICA	6	31377909	intron			0.019492	0.0047764	I	D							NA/NA/NA/	NA/NA/NA/		D	I		1.95E-02	I	Y	6.29E-01	NA
rs2523613	4.49E-05	4.347606662		6	31320687			3a	0.0253056	0.00620145	C	A							NA/NA/NA/	NA/NA/NA/		A	C		2.53E-02	I	Y	8.47E-01	NA
rs79507385	4.49E-05	4.347307986		4	82436025			7	0.463376	0.113561	G	A							NA/NA/NA/	NA/NA/NA/		A	G		4.63E-01	I	Y	1.00E+00	NA
rs2524054	4.51E-05	4.346102806		6	31252396		0.246252	6	-0.0207826	0.00509404	C	A							NA/NA/NA/	NA/NA/NA/		A	C		-2.08E-02	I	Y	7.50E-01	NA
rs7820937	4.51E-05	4.345896649		8	2324534			6	0.0186156	0.00456301	T	A							NA/NA/NA/	NA/NA/NA/		A	T		1.86E-02	I	Y	3.94E-01	NA
rs182257653	4.51E-05	4.345764722		2	112645872				-0.10387	0.0254607	G	C							NA/NA/NA/	NA/NA/NA/		C	G		-1.04E-01	I	Y	1.07E-02	NA
rs62424430	4.51E-05	4.345763759	LOC154092	6	134813281	intron		7	-0.0854438	0.0209442	T	C							NA/NA/NA/	NA/NA/NA/		C	T		-8.54E-02	I	Y	9.79E-01	NA
rs73186425	4.51E-05	4.345625134	LEPREL1	3	189829320	intron		7	0.0271255	0.00664917	T	A							NA/NA/NA/	NA/NA/NA/		A	T		2.71E-02	I	Y	8.72E-01	NA
rs4959072	4.51E-05	4.345410545		6	31346554			5	0.020711	0.00507695	G	C							NA/NA/NA/	NA/NA/NA/		C	G		2.07E-02	I	Y	7.37E-01	NA
rs2150893	4.51E-05	4.345364369		13	111710675			6	0.0186788	0.00457882	G	A							NA/NA/NA/	NA/NA/NA/		A	G		1.87E-02	I	Y	6.37E-01	NA
rs145603295	4.52E-05	4.345167216		18	75295785				0.775841	0.190199	C	A							NA/NA/NA/	NA/NA/NA/		A	C		7.76E-01	I	Y	9.99E-01	NA
rs10067603	4.52E-05	4.345044161	C5orf56	5	131803868	intron	0.159291	5	-0.0217825	0.00533988	G	A							NA/NA/NA/	NA/NA/NA/		A	G		-2.18E-02	I	Y	2.16E-01	NA
rs28570087	4.52E-05	4.344714583		6	31452164			6	-0.0184215	0.00451613	G	C							NA/NA/NA/	NA/NA/NA/		C	G		-1.84E-02	I	Y	6.06E-01	NA
rs74661993	4.53E-05	4.343449524	UTRN	6	144952726	intron		6	0.103131	0.0252874	G	A							NA/NA/NA/	NA/NA/NA/		A	G		1.03E-01	I	Y	9.86E-01	NA
rs11321486	4.54E-05	4.342841803	LEPREL1	3	189835342	intron			0.0230175	0.00564427	I	D							NA/NA/NA/	NA/NA/NA/		D	I		2.30E-02	I	Y	7.55E-01	NA
rs201535020	4.55E-05	4.342320894			0				-0.0189281	0.00464178	I	D							NA/NA/NA/	NA/NA/NA/		D	I		-1.89E-02	I	Y	3.70E-01	NA
rs75510293	4.55E-05	4.342014375		14	20578953			7	1.06214	0.260493	T	C							NA/NA/NA/	NA/NA/NA/		C	T		1.06E+00	I	Y	1.00E+00	NA
rs149827837	4.55E-05	4.341534502		14	25108561				0.0745916	0.0182942	T	C							NA/NA/NA/	NA/NA/NA/		C	T		7.46E-02	I	Y	1.69E-02	NA
rs1106566	4.56E-05	4.341291429		15	79481090		2.191289	6	0.0186617	0.00457707	G	C							NA/NA/NA/	NA/NA/NA/		C	G		1.87E-02	I	Y	6.33E-01	NA
rs62055022	4.57E-05	4.340118013	RPH3AL	17	194840	intron		7	0.021447	0.00526103	G	A							NA/NA/NA/	NA/NA/NA/		A	G		2.14E-02	I	Y	6.54E-01	NA
rs117321547	4.58E-05	4.33897809		13	99429624			6	0.0389403	0.00955363	G	A							NA/NA/NA/	NA/NA/NA/		A	G		3.89E-02	I	Y	8.87E-02	NA
rs151268048	4.59E-05	4.33862372		11	33917096				0.117738	0.0288872	T	C							NA/NA/NA/	NA/NA/NA/		C	T		1.18E-01	I	Y	7.21E-03	NA
rs6758121	4.60E-05	4.337576515		2	13955248		0.683966	7	0.0194736	0.00477855	T	C							NA/NA/NA/	NA/NA/NA/		C	T		1.95E-02	I	Y	7.05E-01	NA
rs28367819	4.61E-05	4.336759048		6	31305246			5	-0.01846	0.00453029	G	A							NA/NA/NA/	NA/NA/NA/		A	G		-1.85E-02	I	Y	5.19E-01	NA
rs3846729	4.61E-05	4.336632696	C5orf56	5	131806768	intron	1.301936	7	0.0217566	0.00533941	G	C							NA/NA/NA/	NA/NA/NA/		C	G		2.18E-02	I	Y	7.84E-01	NA
rs146197370	4.62E-05	4.335802887		8	15703623				0.187414	0.0459996	G	C							NA/NA/NA/	NA/NA/NA/		C	G		1.87E-01	I	Y	9.97E-01	NA
rs9264587	4.62E-05	4.335513157		6	31236524			5	-0.0193271	0.00474387	G	A							NA/NA/NA/	NA/NA/NA/		A	G		-1.93E-02	I	Y	6.70E-01	NA
rs181421768	4.62E-05	4.335223621		16	63664468				-0.948017	0.23271205	T	C							NA/NA/NA/	NA/NA/NA/		C	T		-9.48E-01	I	Y	7.48E-04	NA
rs139376465	4.62E-05	4.335032895		14	20567943				0.435188	0.106825	C	A							NA/NA/NA/	NA/NA/NA/		A	C		4.35E-01	I	Y	9.99E-01	NA
rs28771380	4.64E-05	4.333811609		6	31308680			7	-0.0185755	0.00456042	T	C							NA/NA/NA/	NA/NA/NA/		C	T		-1.86E-02	I	Y	5.14E-01	NA
rs75367486	4.64E-05	4.333142392		9	7687256			7	0.683524	0.16782542	G	A							NA/NA/NA/	NA/NA/NA/		A	G		6.84E-01	I	Y	2.28E-04	NA
rs10037678	4.64E-05	4.333056357	CDH12	5	22672142	intron		6	0.0183861	0.00451437	T	C							NA/NA/NA/	NA/NA/NA/		C	T		1.84E-02	I	Y	6.27E-01	NA
rs148515776	4.65E-05	4.332623639		13	66399044				-0.144319	0.0354368	T	C							NA/NA/NA/	NA/NA/NA/		C	T		-1.44E-01	I	Y	5.76E-03	NA
rs142791199	4.65E-05	4.33251436		14	20608200				1.07059	0.262894	C	A							NA/NA/NA/	NA/NA/NA/		A	C		1.07E+00	I	Y	1.00E+00	NA
rs9954795	4.65E-05	4.332187619		18	75294732			7	0.774681	0.190239	G	A							NA/NA/NA/	NA/NA/NA/		A	G		7.75E-01	I	Y	9.99E-01	NA
rs201379387	4.66E-05	4.331820096			0				-0.0225656	0.00554147	I	D							NA/NA/NA/	NA/NA/NA/		D	I		-2.26E-02	I	Y	7.79E-01	NA
rs918399	4.66E-05	4.331614083		5	107781571		0.117616	7	0.0253363	0.00622205	T	C							NA/NA/NA/	869/10212/30335/		C	T		2.53E-02	I	Y	8.56E-01	NA
rs9927709	4.66E-05	4.331529283	CDH13	16	83138817	intron	8.348515	7	0.281233	0.0690654	G	C							NA/NA/NA/	NA/NA/NA/		C	G		2.81E-01	I	Y	9.99E-01	NA
rs200288421	4.66E-05	4.331253564			0				-0.0225644	0.00554158	I	D							NA/NA/NA/	NA/NA/NA/		D	I		-2.26E-02	I	Y	7.79E-01	NA
rs78698878	4.67E-05	4.330766825		15	24987250			7	-0.504347	0.12387084	T	C							NA/NA/NA/	NA/NA/NA/		C	T		-5.04E-01	I	Y	4.83E-04	NA
rs273666	4.67E-05	4.330630115		19	51659759		0.26006	6	-0.0396315	0.00973389	T	C							NA/NA/NA/	NA/NA/NA/		C	T		-3.96E-02	I	Y	5.65E-02	NA
rs114756475	4.68E-05	4.330092063		4	121507253			6	-0.179016	0.0439712	G	A							NA/NA/NA/	NA/NA/NA/		A	G		-1.79E-01	I	Y	4.70E-03	NA
rs76966792	4.69E-05	4.32876049		13	111714009				0.0185597	0.00455958	I	D							NA/NA/NA/	NA/NA/NA/		D	I		1.86E-02	I	Y	6.38E-01	NA
rs717466	4.69E-05	4.328756787		5	107805871		0.496245	5	0.0253301	0.00622285	T	C							NA/NA/NA/	NA/NA/NA/		C	T		2.53E-02	I	Y	8.55E-01	NA
rs17158067	4.70E-05	4.328357928	CHN2	7	29512612	intron	29.104109	6	0.0395113	0.00970728	T	G							NA/NA/NA/	95/3396/29453/		G	T		3.95E-02	I	Y	9.46E-01	NA
rs34462248	4.71E-05	4.326782737		8	90480215			7	0.0324376	0.00797104	T	C							NA/NA/NA/	NA/NA/NA/		C	T		3.24E-02	I	Y	9.62E-02	NA
rs9469220	4.71E-05	4.326537646		6	32658310		3.244699	1f	0.0179516	0.00441148	G	A							NA/NA/NA/	10601/20626/10162/		A	G		1.80E-02	I	Y	4.95E-01	NA
rs4771722	4.71E-05	4.326533041		13	111713812		0.377471	5	-0.0185533	0.00455934	C	A							NA/NA/NA/	13383/15162/4339/		A	C		-1.86E-02	I	Y	3.62E-01	NA
rs28690264	4.72E-05	4.32572137		5	114766401			4	0.299101	0.0735097	T	C							NA/NA/NA/	NA/NA/NA/		C	T		2.99E-01	I	Y	9.99E-01	NA
rs9264586	4.73E-05	4.325089281		6	31236522				-0.0193023	0.00474431	G	A							NA/NA/NA/	NA/NA/NA/		A	G		-1.93E-02	I	Y	6.70E-01	NA
rs139484676	4.73E-05	4.325001156		6	122543886				-0.0852751	0.02096	T	C							NA/NA/NA/	NA/NA/NA/		C	T		-8.53E-02	I	Y	9.86E-01	NA
rs61870377	4.73E-05	4.324976374	GALNT18	11	11597453	intron		2b	0.0223789	0.00550058	T	G							NA/NA/NA/	NA/NA/NA/		G	T		2.24E-02	I	Y	2.01E-01	NA
rs80029104	4.73E-05	4.324837804		5	39474265			6	0.0988559	0.0242986	T	C							NA/NA/NA/	NA/NA/NA/		C	T		9.89E-02	I	Y	9.89E-01	NA
rs1345613	4.74E-05	4.324679099		5	107806783			6	-0.0253563	0.00623266	T	C							NA/NA/NA/	NA/NA/NA/		C	T		-2.54E-02	I	Y	1.45E-01	NA
rs79429642	4.74E-05	4.324324289		7	11300052			7	0.0543957	0.0133713	T	A							NA/NA/NA/	NA/NA/NA/		A	T		5.44E-02	I	Y	9.69E-01	NA
rs2192785	4.74E-05	4.324187759		12	68319221			5	-0.0222524	0.00547005	G	A							NA/NA/NA/	NA/NA/NA/		A	G		-2.23E-02	I	Y	2.04E-01	NA
rs73237835	4.76E-05	4.322806554		13	83199869			7	0.0250456	0.00615781	T	G							NA/NA/NA/	NA/NA/NA/		G	T		2.50E-02	I	Y	1.50E-01	NA
rs12510298	4.76E-05	4.322642199		4	96736478		0.196437	6	0.0188491	0.0046344	G	A							NA/NA/NA/	NA/NA/NA/		A	G		1.88E-02	I	Y	6.58E-01	NA
rs68118737	4.76E-05	4.322582864	LEPREL1	3	189827134	intron		6	-0.0274288	0.00674395	T	C							NA/NA/NA/	NA/NA/NA/		C	T		-2.74E-02	I	Y	1.23E-01	NA
rs56815579	4.76E-05	4.322546355	TCERG1L	10	132899129	intron		4	-0.0216448	0.00532186	T	C							NA/NA/NA/	NA/NA/NA/		C	T		-2.16E-02	I	Y	2.28E-01	NA
rs2024529	4.76E-05	4.322435931		5	107783146			7	0.0253076	0.00622253	G	A							NA/NA/NA/	NA/NA/NA/		A	G		2.53E-02	I	Y	8.56E-01	NA
rs202079797	4.76E-05	4.322066537			0				1.03007	0.253293	I	D							NA/NA/NA/	NA/NA/NA/		D	I		1.03E+00	I	Y	1.00E+00	NA
rs12056757	4.77E-05	4.321906108		8	2319391		5.202996	4	-0.0183479	0.00451162	T	C							NA/NA/NA/	NA/NA/NA/		C	T		-1.83E-02	I	Y	6.09E-01	NA
rs11240664	4.78E-05	4.321020258	SOX13	1	204064055	intron		3a	-0.0186323	0.00458209	T	C							NA/NA/NA/	NA/NA/NA/		C	T		-1.86E-02	I	Y	6.53E-01	NA
rs67827555	4.79E-05	4.319883049	HLA-C	6	31237353	intron	1.247167	4	0.0192336	0.00473066	T	C							NA/NA/NA/	2509/2330/786/		C	T		1.92E-02	I	Y	3.19E-01	NA
rs9264622	4.80E-05	4.318952429	HLA-C	6	31237876	intron		5	-0.0192482	0.00473485	G	A							NA/NA/NA/	0/4/5555/		A	G		-1.92E-02	I	Y	6.74E-01	NA
rs77276880	4.80E-05	4.318713526		14	20581808			6	-1.04623	0.257382	G	A							NA/NA/NA/	NA/NA/NA/		A	G		-1.05E+00	I	Y	4.93E-04	NA
rs141164719	4.80E-05	4.318651107		21	25141063				-0.14177	0.0348753	G	A							NA/NA/NA/	NA/NA/NA/		A	G		-1.42E-01	I	Y	7.01E-03	NA
rs139777164	4.81E-05	4.318066253	LEPREL1	3	189825686	intron			0.0273452	0.0067274	I	D							NA/NA/NA/	NA/NA/NA/		D	I		2.73E-02	I	Y	8.76E-01	NA
rs145470996	4.81E-05	4.317718607		7	79849549				-0.0223167	0.00549055	I	D							NA/NA/NA/	NA/NA/NA/		D	I		-2.23E-02	I	Y	8.02E-01	NA
rs9266043	4.82E-05	4.317367632		6	31318630			5	-0.0193619	0.00476382	G	A							NA/NA/NA/	NA/NA/NA/		A	G		-1.94E-02	I	Y	6.91E-01	NA
rs9266057	4.82E-05	4.316970983		6	31319176			3a	-0.0193715	0.00476643	T	G							NA/NA/NA/	NA/NA/NA/		G	T		-1.94E-02	I	Y	6.91E-01	NA
rs9266245	4.82E-05	4.316907012		6	31325702			4	-0.0208947	0.00514125	G	A							NA/NA/NA/	1075/8990/22498/		A	G		-2.09E-02	I	Y	7.56E-01	NA
rs6927537	4.82E-05	4.316616109	PHACTR2	6	144073840	intron	0.238664	6	0.0187268	0.004608	C	A							NA/NA/NA/	NA/NA/NA/		A	C		1.87E-02	I	Y	3.44E-01	NA
rs7800163	4.83E-05	4.316411783		7	79849484		1.827892	7	-0.0223126	0.00549048	G	A							NA/NA/NA/	NA/NA/NA/		A	G		-2.23E-02	I	Y	8.02E-01	NA
rs9266244	4.83E-05	4.316287614		6	31325692			4	0.020893	0.00514125	G	A							NA/NA/NA/	18982/12015/1343/		A	G		2.09E-02	I	Y	2.44E-01	NA
rs148187373	4.83E-05	4.31616348		10	88146658				0.995487	0.244981	T	C							NA/NA/NA/	NA/NA/NA/		C	T		9.95E-01	I	Y	9.99E-01	NA
rs1363202	4.83E-05	4.316121211		5	107806341		1.745673	7	0.0253031	0.0062266	T	C							NA/NA/NA/	NA/NA/NA/		C	T		2.53E-02	I	Y	8.55E-01	NA
rs200963570	4.83E-05	4.315838922			0				-0.0223549	0.00550132	I	D							NA/NA/NA/	NA/NA/NA/		D	I		-2.24E-02	I	Y	7.80E-01	NA
rs59189321	4.83E-05	4.31576703	SNX29	16	12312243	intron		7	0.0433975	0.0106798	T	A							NA/NA/NA/	NA/NA/NA/		A	T		4.34E-02	I	Y	9.53E-01	NA
rs10110057	4.84E-05	4.314722354		8	2320186			6	-0.0181962	0.00447858	G	A							NA/NA/NA/	NA/NA/NA/		A	G		-1.82E-02	I	Y	6.02E-01	NA
rs1454416	4.85E-05	4.314320052	CCDC88A	2	55643130	intron		6	0.0271799	0.00669005	T	A							NA/NA/NA/	NA/NA/NA/		A	T		2.72E-02	I	Y	1.38E-01	NA
rs149010612	4.86E-05	4.31343165		14	20585268				1.03882	0.255738	G	C							NA/NA/NA/	NA/NA/NA/		C	G		1.04E+00	I	Y	1.00E+00	NA
rs147122678	4.86E-05	4.313422713		14	20585269				1.03848	0.255653	T	A							NA/NA/NA/	NA/NA/NA/		A	T		1.04E+00	I	Y	1.00E+00	NA
rs3819287	4.86E-05	4.313302076	HLA-C	6	31237563	intron		5	-0.0192373	0.00473569	T	C							NA/NA/NA/	NA/NA/NA/		C	T		-1.92E-02	I	Y	6.84E-01	NA
rs10060626	4.87E-05	4.312496009	C5orf56	5	131803967	intron		6	0.0217066	0.00534414	T	G							NA/NA/NA/	NA/NA/NA/		G	T		2.17E-02	I	Y	7.83E-01	NA
rs115737836	4.87E-05	4.312148336	DYM	18	46571284	intron		5	-1.0622	0.261526	G	A							NA/NA/NA/	NA/NA/NA/		A	G		-1.06E+00	I	Y	1.00E+00	NA
rs28752910	4.88E-05	4.311287484		6	31303697			7	0.0196516	0.00483898	G	A							NA/NA/NA/	NA/NA/NA/		A	G		1.97E-02	I	Y	5.40E-01	NA
rs9271546	4.88E-05	4.311189667		6	32590154			5	0.0180708	0.00444977	T	C							NA/NA/NA/	NA/NA/NA/		C	T		1.81E-02	I	Y	4.87E-01	NA
rs6698516	4.89E-05	4.310747097		1	8183615		1.141825	6	-0.0180665	0.00444898	G	A							NA/NA/NA/	NA/NA/NA/		A	G		-1.81E-02	I	Y	5.40E-01	NA
rs5935070	4.89E-05	4.31047893	ARHGAP6	X	11476212	intron	0.062316	7	-0.0136752	0.00336772	G	A							NA/NA/NA/	10115/5/22779/		A	G		-1.37E-02	I	Y	6.94E-01	NA
rs9490641	4.90E-05	4.310217139	CLVS2	6	123373093	intron	1.130095	7	-0.044713	0.0110116	T	G							NA/NA/NA/	NA/NA/NA/		G	T		-4.47E-02	I	Y	9.58E-01	NA
rs117521979	4.90E-05	4.309368072		9	13680159			7	-0.0532933	0.01312618	G	A							NA/NA/NA/	NA/NA/NA/		A	G		-5.33E-02	I	Y	3.43E-02	NA
rs17885629	4.91E-05	4.30850122	STAT3	17	40525098	intron		7	0.018021	0.00443909	G	A							NA/NA/NA/	NA/NA/NA/		A	G		1.80E-02	I	Y	4.13E-01	NA
rs12949918	4.92E-05	4.307599938	STAT3	17	40526273	intron	0.038823	7	-0.0180199	0.00443936	T	C							NA/NA/NA/	NA/NA/NA/		C	T		-1.80E-02	I	Y	5.87E-01	NA
rs78670332	4.93E-05	4.307330182		7	50260030			5	0.0495262	0.01220165	G	C							NA/NA/NA/	NA/NA/NA/		C	G		4.95E-02	I	Y	4.23E-02	NA
rs182985842	4.93E-05	4.307200653	UGT2A3	4	69813934	intron			-0.181584	0.0447371	T	C							NA/NA/NA/	NA/NA/NA/		C	T		-1.82E-01	I	Y	3.23E-03	NA
rs4257854	4.93E-05	4.307013037		6	31307419			7	-0.018527	0.00456463	T	C							NA/NA/NA/	NA/NA/NA/		C	T		-1.85E-02	I	Y	5.18E-01	NA
rs192554505	4.94E-05	4.306312614		10	88151941				0.993879	0.244904	G	C							NA/NA/NA/	NA/NA/NA/		C	G		9.94E-01	I	Y	9.99E-01	NA
rs1130838	4.94E-05	4.306097259	HLA-C	6	31237124	exon		4	0.0191955	0.00472992	T	C							NA/NA/NA/	3121/2698/715/		C	T		1.92E-02	I	Y	3.15E-01	NA
rs7587968	4.96E-05	4.304831023	PECR	2	216943032	intron	1.287009	7	0.0181809	0.00448067	G	A							NA/NA/NA/	14938/19903/6591/		A	G		1.82E-02	I	Y	3.97E-01	NA
rs2930120	4.96E-05	4.304760931		12	68313812		0.25346	7	0.0220882	0.00544367	G	A							NA/NA/NA/	1724/13329/26320/		A	G		2.21E-02	I	Y	7.97E-01	NA
rs6872869	4.96E-05	4.304559478	CDH12	5	22661088	intron	1.334938	7	0.0185276	0.00456627	T	G							NA/NA/NA/	NA/NA/NA/		G	T		1.85E-02	I	Y	6.47E-01	NA
rs3795579	4.96E-05	4.304413265	SOX13	1	204069838	intron	0.464203	7	0.0184987	0.00455924	T	G							NA/NA/NA/	17587/18639/5214/		G	T		1.85E-02	I	Y	3.51E-01	NA
rs28752975	4.97E-05	4.303643611		6	31306275			6	0.0188033	0.0046348	G	A							NA/NA/NA/	NA/NA/NA/		A	G		1.88E-02	I	Y	4.68E-01	NA
rs1131096	4.97E-05	4.303579826	HLA-C	6	31238259	exon		5	-0.0191865	0.00472928	T	G							NA/NA/NA/	NA/NA/NA/		G	T		-1.92E-02	I	Y	6.85E-01	NA
rs146199187	4.97E-05	4.303421715		14	20587410				-1.03332	0.254721	G	A							NA/NA/NA/	NA/NA/NA/		A	G		-1.03E+00	I	Y	4.56E-04	NA
rs72727038	4.98E-05	4.302939001	FSIP1	15	39996226	intron		6	0.0887683	0.0218824	G	C							NA/NA/NA/	NA/NA/NA/		C	G		8.88E-02	I	Y	9.89E-01	NA
rs202139929	4.98E-05	4.302753216			0				-0.0224593	0.00553659	I	D							NA/NA/NA/	NA/NA/NA/		D	I		-2.25E-02	I	Y	7.78E-01	NA
rs28752887	4.98E-05	4.302672124		6	31303199			7	0.0183727	0.00452924	T	C							NA/NA/NA/	NA/NA/NA/		C	T		1.84E-02	I	Y	4.83E-01	NA
rs1499880	4.98E-05	4.302361845	LINC00578	3	177243737	intron	0.440823	6	0.0176831	0.00435942	T	G							NA/NA/NA/	9544/20418/11365/		G	T		1.77E-02	I	Y	5.21E-01	NA
rs115880745	4.99E-05	4.302011741		14	20588332			7	-1.0321	0.254467	T	G							NA/NA/NA/	NA/NA/NA/		G	T		-1.03E+00	I	Y	4.57E-04	NA
rs201995089	5.02E-05	4.299700486			0				-0.0338877	0.00835728	I	D							NA/NA/NA/	NA/NA/NA/		D	I		-3.39E-02	I	Y	8.98E-02	NA
rs13196525	5.02E-05	4.29966585		6	31358975			6	0.0194378	0.00479371	C	A							NA/NA/NA/	NA/NA/NA/		A	C		1.94E-02	I	Y	6.28E-01	NA
rs9443668	5.02E-05	4.29945463		6	80135166		1.294995	6	0.0245803	0.0060621	G	A							NA/NA/NA/	NA/NA/NA/		A	G		2.46E-02	I	Y	8.44E-01	NA
rs2857605	5.04E-05	4.297672879	NFKBIL1	6	31524851	intron	0.023844	6	-0.0221198	0.00545659	T	C							NA/NA/NA/	1736/13249/26439/		C	T		-2.21E-02	I	Y	7.98E-01	NA
rs9399461	5.04E-05	4.29754706	PHACTR2	6	144062765	intron	0.491106	4	-0.018692	0.00461108	G	A							NA/NA/NA/	NA/NA/NA/		A	G		-1.87E-02	I	Y	6.56E-01	NA
rs11272724	5.04E-05	4.297474687	C22orf42	22	32547861	intron			-0.0193881	0.00478285	I	D							NA/NA/NA/	NA/NA/NA/		D	I		-1.94E-02	I	Y	6.76E-01	NA
rs28752929	5.05E-05	4.29679979		6	31304208			7	0.0189269	0.00466948	T	C							NA/NA/NA/	NA/NA/NA/		C	T		1.89E-02	I	Y	5.14E-01	NA
rs116818361	5.05E-05	4.296644127		9	7610172			7	-0.698767	0.1723981	T	C							NA/NA/NA/	NA/NA/NA/		C	T		-6.99E-01	I	Y	1.00E+00	NA
rs184708447	5.06E-05	4.296247912		1	50734372				0.186947	0.0461254	C	A							NA/NA/NA/	NA/NA/NA/		A	C		1.87E-01	I	Y	9.97E-01	NA
rs7772305	5.06E-05	4.296227295		6	31328886			6	-0.019319	0.00476659	G	A							NA/NA/NA/	NA/NA/NA/		A	G		-1.93E-02	I	Y	3.26E-01	NA
rs141154873	5.06E-05	4.296042641		14	20622951				-1.0261	0.25319	T	C							NA/NA/NA/	NA/NA/NA/		C	T		-1.03E+00	I	Y	5.26E-04	NA
rs13063560	5.06E-05	4.296034913	LEPREL1	3	189824251	intron	0.907321	6	0.0270882	0.00668365	T	C							NA/NA/NA/	NA/NA/NA/		C	T		2.71E-02	I	Y	8.75E-01	NA
rs9266076	5.07E-05	4.295175391		6	31319785		7.280636	4	-0.0193275	0.00476936	G	A							NA/NA/NA/	NA/NA/NA/		A	G		-1.93E-02	I	Y	6.91E-01	NA
rs9264640	5.08E-05	4.293885871	HLA-C	6	31238372	intron		3a	-0.019172	0.00473179	G	C							NA/NA/NA/	NA/NA/NA/		C	G		-1.92E-02	I	Y	6.86E-01	NA
rs73065745	5.08E-05	4.293840589	STAC	3	36486983	intron		6	-0.0357724	0.00882894	T	C							NA/NA/NA/	NA/NA/NA/		C	T		-3.58E-02	I	Y	7.27E-02	NA
rs201829848	5.09E-05	4.293696232			0				0.0193998	0.00478815	I	D							NA/NA/NA/	NA/NA/NA/		D	I		1.94E-02	I	Y	6.12E-01	NA
rs28771384	5.09E-05	4.293676589		6	31308790			7	-0.018543	0.00457669	G	A							NA/NA/NA/	NA/NA/NA/		A	G		-1.85E-02	I	Y	5.10E-01	NA
rs113512866	5.09E-05	4.293360722	CRNDE	16	54961811	intron		2b	0.0466572	0.01151615	T	A							NA/NA/NA/	NA/NA/NA/		A	T		4.67E-02	I	Y	9.62E-01	NA
rs11136519	5.09E-05	4.293241265		8	2321495		2.332502	6	0.0181412	0.00447776	T	G							NA/NA/NA/	14954/19930/6546/		G	T		1.81E-02	I	Y	3.99E-01	NA
rs115950635	5.10E-05	4.292093589		2	58584243			6	0.059777	0.01475692	T	C							NA/NA/NA/	NA/NA/NA/		C	T		5.98E-02	I	Y	9.72E-01	NA
rs9264636	5.11E-05	4.291552754	HLA-C	6	31238297	intron	0.754075	4	-0.0191569	0.00472953	T	C							NA/NA/NA/	NA/NA/NA/		C	T		-1.92E-02	I	Y	6.85E-01	NA
rs28752928	5.11E-05	4.291421898		6	31304135			6	-0.0183286	0.00452512	T	C							NA/NA/NA/	NA/NA/NA/		C	T		-1.83E-02	I	Y	5.17E-01	NA
rs9264647	5.12E-05	4.291148419	HLA-C	6	31238613	intron	0.351837	5	-0.0191652	0.00473185	G	A							NA/NA/NA/	720/2828/3129/		A	G		-1.92E-02	I	Y	6.86E-01	NA
rs9615535	5.12E-05	4.290930268		22	47879331			7	0.0885412	0.0218612	T	C							NA/NA/NA/	NA/NA/NA/		C	T		8.85E-02	I	Y	1.15E-02	NA
rs143037972	5.13E-05	4.290068075		14	20634160				1.02663	0.253522	G	A							NA/NA/NA/	NA/NA/NA/		A	G		1.03E+00	I	Y	1.00E+00	NA
rs2074496	5.13E-05	4.290067228	HLA-B	6	31322996	exon		5	-0.0182886	0.00451606	T	C							NA/NA/NA/	0/2886/1166/		C	T		-1.83E-02	I	Y	4.93E-01	NA
rs114092712	5.13E-05	4.290057912		14	20633911			7	-1.02646	0.253479	T	C							NA/NA/NA/	NA/NA/NA/		C	T		-1.03E+00	I	Y	4.64E-04	NA
rs16923586	5.13E-05	4.289880095		9	22201915		0.611906	7	-0.500843	0.123678	G	A							NA/NA/NA/	NA/NA/NA/		A	G		-5.01E-01	I	Y	9.99E-01	NA
rs355122	5.13E-05	4.289769208		3	8631179		0.435252	7	-0.018045	0.00445609	T	C							NA/NA/NA/	11471/15905/5566/		C	T		-1.80E-02	I	Y	4.10E-01	NA
rs117569339	5.13E-05	4.289633812	KCNH5	14	63199622	intron		7	0.147162	0.0363411	G	A							NA/NA/NA/	NA/NA/NA/		A	G		1.47E-01	I	Y	9.95E-01	NA
rs6898607	5.13E-05	4.289532293		5	107775931			6	-0.0252064	0.00622472	G	A							NA/NA/NA/	NA/NA/NA/		A	G		-2.52E-02	I	Y	1.45E-01	NA
rs147632985	5.14E-05	4.289330171		18	75291776				-0.770275	0.190235	T	G							NA/NA/NA/	NA/NA/NA/		G	T		-7.70E-01	I	Y	1.21E-03	NA
rs72912161	5.14E-05	4.28879952		2	70803101			5	0.352208	0.0869866	T	C							NA/NA/NA/	NA/NA/NA/		C	T		3.52E-01	I	Y	9.99E-01	NA
rs150331651	5.15E-05	4.288563977		14	20631417				-1.02574	0.253353	T	G							NA/NA/NA/	NA/NA/NA/		G	T		-1.03E+00	I	Y	4.63E-04	NA
rs143239333	5.15E-05	4.288488023		14	20632839				1.0259	0.253395	I	D							NA/NA/NA/	NA/NA/NA/		D	I		1.03E+00	I	Y	1.00E+00	NA
rs114933196	5.15E-05	4.288438238		14	20633808			6	1.02624	0.25348	G	A							NA/NA/NA/	NA/NA/NA/		A	G		1.03E+00	I	Y	1.00E+00	NA
rs75488340	5.15E-05	4.288288917		14	20633730			7	1.02622	0.25348	T	C							NA/NA/NA/	NA/NA/NA/		C	T		1.03E+00	I	Y	1.00E+00	NA
rs114593848	5.15E-05	4.288234938		14	20631140			6	-1.0257	0.253354	T	C							NA/NA/NA/	NA/NA/NA/		C	T		-1.03E+00	I	Y	4.63E-04	NA
rs201618012	5.15E-05	4.288209637			0				0.0367593	0.00907932	I	D							NA/NA/NA/	NA/NA/NA/		D	I		3.68E-02	I	Y	9.24E-01	NA
rs79807211	5.15E-05	4.287998857		5	129578722			7	-0.0276562	0.00683111	T	C							NA/NA/NA/	NA/NA/NA/		C	T		-2.77E-02	I	Y	1.18E-01	NA
rs4672035	5.15E-05	4.287987057	CCDC88A	2	55636351	intron	0.068955	6	0.0275828	0.00681298	T	C							NA/NA/NA/	32253/8610/578/		C	T		2.76E-02	I	Y	1.18E-01	NA
rs1905453	5.15E-05	4.28778144		12	68311621		0.285183	7	0.0220133	0.00543747	T	G							NA/NA/NA/	1473/11299/21949/		G	T		2.20E-02	I	Y	7.96E-01	NA
rs149932164	5.16E-05	4.287714046		14	20633173				-1.0258	0.253395	T	C							NA/NA/NA/	NA/NA/NA/		C	T		-1.03E+00	I	Y	4.64E-04	NA
rs145791897	5.16E-05	4.287381441		14	20631011				1.02558	0.253354	T	A							NA/NA/NA/	NA/NA/NA/		A	T		1.03E+00	I	Y	1.00E+00	NA
rs116750378	5.16E-05	4.286971718		14	20630817			6	1.02553	0.253354	G	A							NA/NA/NA/	NA/NA/NA/		A	G		1.03E+00	I	Y	1.00E+00	NA
rs147644175	5.16E-05	4.286971718		14	20630858				1.02553	0.253354	T	C							NA/NA/NA/	NA/NA/NA/		C	T		1.03E+00	I	Y	1.00E+00	NA
rs2853928	5.17E-05	4.286754814		6	31257511		1.002985	6	-0.0206162	0.00509306	C	A							NA/NA/NA/	NA/NA/NA/		A	C		-2.06E-02	I	Y	7.50E-01	NA
rs7559987	5.17E-05	4.286657327	CCDC88A	2	55636107	intron	0.07633	5	-0.0275781	0.00681302	T	C							NA/NA/NA/	NA/NA/NA/		C	T		-2.76E-02	I	Y	8.82E-01	NA
rs140625919	5.17E-05	4.286580865		14	20633296				1.02564	0.253395	T	A							NA/NA/NA/	NA/NA/NA/		A	T		1.03E+00	I	Y	1.00E+00	NA
rs148888920	5.17E-05	4.28638851		14	20630663				-1.02545	0.253354	T	C							NA/NA/NA/	NA/NA/NA/		C	T		-1.03E+00	I	Y	4.62E-04	NA
rs75811343	5.17E-05	4.286381791		14	20633491			7	-1.02579	0.253438	T	G							NA/NA/NA/	NA/NA/NA/		G	T		-1.03E+00	I	Y	4.63E-04	NA
rs9264643	5.17E-05	4.286286067	HLA-C	6	31238492	intron		4	0.0191519	0.00473161	C	A							NA/NA/NA/	NA/NA/NA/		A	C		1.92E-02	I	Y	3.14E-01	NA
rs6927731	5.17E-05	4.286255843		6	109058057			2b	0.0329117	0.00813112	T	A							NA/NA/NA/	NA/NA/NA/		A	T		3.29E-02	I	Y	8.22E-02	NA
rs11125568	5.18E-05	4.285994825	CCDC88A	2	55635505	intron	1.248851	7	0.0275759	0.00681309	T	C							NA/NA/NA/	NA/NA/NA/		C	T		2.76E-02	I	Y	1.18E-01	NA
rs4672034	5.18E-05	4.285828728	CCDC88A	2	55635477	intron		7	-0.0275754	0.00681311	T	C							NA/NA/NA/	NA/NA/NA/		C	T		-2.76E-02	I	Y	8.82E-01	NA
rs16865077	5.18E-05	4.285786794	LEPREL1	3	189830554	intron		7	-0.0268786	0.00664099	T	C							NA/NA/NA/	NA/NA/NA/		C	T		-2.69E-02	I	Y	1.27E-01	NA
rs2080854	5.18E-05	4.2853836		5	107804983		0.157426	7	-0.0251651	0.00621797	T	C							NA/NA/NA/	24124/8103/697/		C	T		-2.52E-02	I	Y	1.45E-01	NA
rs11125569	5.18E-05	4.285329143	CCDC88A	2	55636795	intron	7.057071	5	-0.0275735	0.00681309	C	A							NA/NA/NA/	NA/NA/NA/		A	C		-2.76E-02	I	Y	8.82E-01	NA
rs201268081	5.19E-05	4.284645241			0				-0.0367507	0.00908151	I	D							NA/NA/NA/	NA/NA/NA/		D	I		-3.68E-02	I	Y	7.65E-02	NA
rs201773616	5.21E-05	4.283514189			0				0.0184982	0.00457181	I	D							NA/NA/NA/	NA/NA/NA/		D	I		1.85E-02	I	Y	6.48E-01	NA
rs9264462	5.21E-05	4.282902278		6	31231575			5	-0.0221096	0.00546481	G	A							NA/NA/NA/	NA/NA/NA/		A	G		-2.21E-02	I	Y	7.39E-01	NA
rs10889171	5.21E-05	4.282765674		1	60715246			6	0.0180666	0.00446557	T	A							NA/NA/NA/	NA/NA/NA/		A	T		1.81E-02	I	Y	4.26E-01	NA
rs75602384	5.22E-05	4.28270405		9	103565515			6	-1.50036	0.37087131	G	A							NA/NA/NA/	NA/NA/NA/		A	G		-1.50E+00	I	Y	1.00E+00	NA
rs144060732	5.22E-05	4.282263775	LAMA2	6	129832914	intron			0.0208554	0.00515524	I	D							NA/NA/NA/	NA/NA/NA/		D	I		2.09E-02	I	Y	7.56E-01	NA
rs147419928	5.23E-05	4.281637839	C22orf42	22	32551528	intron			0.0220932	0.00546166	T	C							NA/NA/NA/	NA/NA/NA/		C	T		2.21E-02	I	Y	2.41E-01	NA
rs1594654	5.23E-05	4.281592986	ADAMTS19	5	129069617	intron	0.361716	7	0.0182699	0.00451652	G	C							NA/NA/NA/	NA/NA/NA/		C	G		1.83E-02	I	Y	6.11E-01	NA
rs138738400	5.23E-05	4.281592155		14	20594248				1.02502	0.25341	T	C							NA/NA/NA/	NA/NA/NA/		C	T		1.03E+00	I	Y	1.00E+00	NA
rs143399641	5.23E-05	4.281391204		14	20627367				1.02478	0.253358	T	C							NA/NA/NA/	NA/NA/NA/		C	T		1.02E+00	I	Y	1.00E+00	NA
rs114003395	5.23E-05	4.281376261		14	20628984			6	-1.02478	0.253357	C	A							NA/NA/NA/	NA/NA/NA/		A	C		-1.02E+00	I	Y	4.61E-04	NA
rs201875926	5.23E-05	4.281309023			0				-0.0367306	0.00908059	I	D							NA/NA/NA/	NA/NA/NA/		D	I		-3.67E-02	I	Y	7.65E-02	NA
rs58352426	5.24E-05	4.2809365	GPR149	3	154090291	intron		7	0.0222228	0.00549421	G	A							NA/NA/NA/	NA/NA/NA/		A	G		2.22E-02	I	Y	7.89E-01	NA
rs199695602	5.24E-05	4.28053861			0				-1.02467	0.253359	I	D							NA/NA/NA/	NA/NA/NA/		D	I		-1.02E+00	I	Y	4.60E-04	NA
rs1402567	5.25E-05	4.279801819		3	36613423		0.079134	6	-0.021577	0.00533536	T	G							NA/NA/NA/	25080/13049/1902/		G	T		-2.16E-02	I	Y	2.13E-01	NA
rs269013	5.25E-05	4.27949588	CDH12	5	22693947	intron		6	0.0184902	0.00457228	T	G							NA/NA/NA/	NA/NA/NA/		G	T		1.85E-02	I	Y	6.48E-01	NA
rs269015	5.26E-05	4.279264501	CDH12	5	22694039	intron		6	0.0184884	0.00457197	T	A							NA/NA/NA/	NA/NA/NA/		A	T		1.85E-02	I	Y	6.48E-01	NA
rs6139109	5.26E-05	4.279168681	RBCK1	20	391025	intron		5	0.0264254	0.00653479	T	C							NA/NA/NA/	664/8947/30007/		C	T		2.64E-02	I	Y	8.70E-01	NA
rs201343797	5.26E-05	4.278849156			0				-1.02432	0.253331	I	D							NA/NA/NA/	NA/NA/NA/		D	I		-1.02E+00	I	Y	4.73E-04	NA
rs74383667	5.27E-05	4.278547186		14	20625294			6	-1.0244	0.253359	G	A							NA/NA/NA/	NA/NA/NA/		A	G		-1.02E+00	I	Y	4.59E-04	NA
rs2080855	5.27E-05	4.278401227		5	107805047		0.187029	7	-0.0251502	0.00622008	G	C							NA/NA/NA/	NA/NA/NA/		C	G		-2.52E-02	I	Y	1.45E-01	NA
rs201414094	5.27E-05	4.278369898			0				-1.02437	0.253359	I	D							NA/NA/NA/	NA/NA/NA/		D	I		-1.02E+00	I	Y	4.59E-04	NA
rs116341855	5.27E-05	4.278369898		14	20625463			7	-1.02437	0.253359	T	A							NA/NA/NA/	NA/NA/NA/		A	T		-1.02E+00	I	Y	4.59E-04	NA
rs7181419	5.27E-05	4.278307245		15	79480636			6	0.0184429	0.0045613	T	C							NA/NA/NA/	NA/NA/NA/		C	T		1.84E-02	I	Y	6.18E-01	NA
rs743401	5.27E-05	4.27827345	CCHCR1	6	31125158	intron	0.281057	5	-0.0180769	0.00447081	T	C							NA/NA/NA/	5444/15646/11833/		C	T		-1.81E-02	I	Y	5.97E-01	NA
rs56976352	5.27E-05	4.278244602		12	68316819				0.0219942	0.00543965	I	D							NA/NA/NA/	NA/NA/NA/		D	I		2.20E-02	I	Y	7.96E-01	NA
rs186827090	5.27E-05	4.278205867	PDE8B	5	76559195	intron			-0.233748	0.0578113	G	A							NA/NA/NA/	NA/NA/NA/		A	G		-2.34E-01	I	Y	9.97E-01	NA
rs142377186	5.27E-05	4.278059198	PIEZO2	18	10889220	intron			-1.62203	0.4011941	T	A							NA/NA/NA/	NA/NA/NA/		A	T		-1.62E+00	I	Y	1.00E+00	NA
rs273675	5.27E-05	4.277907638		19	51669860		0.128128	7	-0.0390591	0.00966063	G	A							NA/NA/NA/	NA/NA/NA/		A	G		-3.91E-02	I	Y	5.63E-02	NA
rs187791711	5.28E-05	4.277553654		14	20625783				1.02426	0.253359	G	C							NA/NA/NA/	NA/NA/NA/		C	G		1.02E+00	I	Y	1.00E+00	NA
rs147989690	5.28E-05	4.277553654		14	20625780				-1.02426	0.253359	C	A							NA/NA/NA/	NA/NA/NA/		A	C		-1.02E+00	I	Y	4.59E-04	NA
rs2239524	5.28E-05	4.277542134	CCHCR1	6	31125569	intron	0.281579	5	0.0180761	0.00447103	T	G							NA/NA/NA/	14825/19714/6839/		G	T		1.81E-02	I	Y	4.03E-01	NA
rs139463867	5.28E-05	4.277232848		3	23065871				0.0623881	0.0154321	T	C							NA/NA/NA/	NA/NA/NA/		C	T		6.24E-02	I	Y	2.13E-02	NA
rs116740389	5.28E-05	4.27718927		14	20624624			7	-1.02424	0.253367	C	A							NA/NA/NA/	NA/NA/NA/		A	C		-1.02E+00	I	Y	4.56E-04	NA
rs151333702	5.28E-05	4.277046232	TTC23L	5	34899276	intron			-0.282901	0.069979	G	A							NA/NA/NA/	NA/NA/NA/		A	G		-2.83E-01	I	Y	9.98E-01	NA
rs75162116	5.28E-05	4.276966513		14	20626116			7	-1.02418	0.253359	T	A							NA/NA/NA/	NA/NA/NA/		A	T		-1.02E+00	I	Y	4.59E-04	NA
rs77143511	5.29E-05	4.276923783		14	20625695			6	-1.02418	0.253359	G	A							NA/NA/NA/	NA/NA/NA/		A	G		-1.02E+00	I	Y	4.59E-04	NA
rs2930118	5.29E-05	4.276611653		12	68316304		0.211503	7	0.0219858	0.00543876	G	C							NA/NA/NA/	NA/NA/NA/		C	G		2.20E-02	I	Y	7.96E-01	NA
rs145729525	5.29E-05	4.276560748		14	20624627				1.02416	0.253367	T	C							NA/NA/NA/	NA/NA/NA/		C	T		1.02E+00	I	Y	1.00E+00	NA
rs139546114	5.29E-05	4.276538581		14	20626627				1.02415	0.253365	T	C							NA/NA/NA/	NA/NA/NA/		C	T		1.02E+00	I	Y	1.00E+00	NA
rs75241476	5.30E-05	4.275664317		14	20624004			6	-1.02403	0.253367	T	C							NA/NA/NA/	NA/NA/NA/		C	T		-1.02E+00	I	Y	4.56E-04	NA
rs115053237	5.30E-05	4.275664317		14	20624323			6	1.02403	0.253367	G	A							NA/NA/NA/	NA/NA/NA/		A	G		1.02E+00	I	Y	1.00E+00	NA
rs142275980	5.30E-05	4.275664317		14	20624225				-1.02403	0.253367	G	A							NA/NA/NA/	NA/NA/NA/		A	G		-1.02E+00	I	Y	4.56E-04	NA
rs142807643	5.30E-05	4.275563553		X	25145655				-0.117307	0.02902306	G	A							NA/NA/NA/	NA/NA/NA/		A	G		-1.17E-01	I	Y	4.28E-03	NA
rs76662786	5.30E-05	4.275542256		14	20624801			7	-1.02402	0.253367	G	A							NA/NA/NA/	NA/NA/NA/		A	G		-1.02E+00	I	Y	4.56E-04	NA
rs146480471	5.30E-05	4.275542256		14	20624675				-1.02402	0.253367	T	C							NA/NA/NA/	NA/NA/NA/		C	T		-1.02E+00	I	Y	4.56E-04	NA
rs6633954	5.30E-05	4.275418593		X	137088745		0.17791	6	-0.0150275	0.00371805	G	A							NA/NA/NA/	NA/NA/NA/		A	G		-1.50E-02	I	Y	2.30E-01	NA
rs2160244	5.30E-05	4.275355546		12	68316011			6	-0.0219767	0.00543742	G	A							NA/NA/NA/	NA/NA/NA/		A	G		-2.20E-02	I	Y	2.04E-01	NA
rs200680267	5.31E-05	4.275237665			0				1.02397	0.253365	I	D							NA/NA/NA/	NA/NA/NA/		D	I		1.02E+00	I	Y	1.00E+00	NA
rs11745587	5.31E-05	4.27490139	C5orf56	5	131796922	intron	0.019607	6	0.0186954	0.00462584	G	A							NA/NA/NA/	4813/18712/16028/		A	G		1.87E-02	I	Y	6.58E-01	NA
rs1477283	5.31E-05	4.274749292		5	107807199			7	-0.025208	0.00623742	T	C							NA/NA/NA/	NA/NA/NA/		C	T		-2.52E-02	I	Y	1.45E-01	NA
rs114276160	5.31E-05	4.274695335		14	20625143			7	-1.0239	0.253367	T	G							NA/NA/NA/	NA/NA/NA/		G	T		-1.02E+00	I	Y	4.57E-04	NA
rs144371548	5.32E-05	4.274297402		3	23072782				0.062524	0.0154717	G	C							NA/NA/NA/	NA/NA/NA/		C	G		6.25E-02	I	Y	2.13E-02	NA
rs147690608	5.32E-05	4.274154497	RTN3	11	63504762	intron			-0.133634	0.0330688	G	A							NA/NA/NA/	NA/NA/NA/		A	G		-1.34E-01	I	Y	9.93E-01	NA
rs57355661	5.32E-05	4.273969198	TLN2	15	63089272	intron		7	-0.0656915	0.0162563	G	C							NA/NA/NA/	NA/NA/NA/		C	G		-6.57E-02	I	Y	9.71E-01	NA
rs60260840	5.32E-05	4.273708118		16	54973941			5	-0.0466028	0.01153289	G	A							NA/NA/NA/	NA/NA/NA/		A	G		-4.66E-02	I	Y	3.77E-02	NA
rs146676444	5.33E-05	4.27364532		3	23052552				-0.0663019	0.016408	G	A							NA/NA/NA/	NA/NA/NA/		A	G		-6.63E-02	I	Y	9.81E-01	NA
rs4475253	5.33E-05	4.273556438	C5orf56	5	131776506	intron	1.162068	7	-0.0188666	0.00466905	G	A							NA/NA/NA/	NA/NA/NA/		A	G		-1.89E-02	I	Y	3.35E-01	NA
rs77842037	5.33E-05	4.27292582	IRX5	16	54965697	intron		5	0.0464517	0.0114967	G	A							NA/NA/NA/	NA/NA/NA/		A	G		4.65E-02	I	Y	9.62E-01	NA
rs2523582	5.33E-05	4.272885114		6	31328092			6	-0.0207744	0.00514165	G	A							NA/NA/NA/	NA/NA/NA/		A	G		-2.08E-02	I	Y	7.56E-01	NA
rs116713023	5.34E-05	4.272064478		9	7711378			7	0.683812	0.16926214	T	A							NA/NA/NA/	NA/NA/NA/		A	T		6.84E-01	I	Y	2.28E-04	NA
rs114047760	5.35E-05	4.271739581		9	103568626			7	1.49715	0.37062035	G	A							NA/NA/NA/	NA/NA/NA/		A	G		1.50E+00	I	Y	3.54E-04	NA
rs141028577	5.35E-05	4.271445758	PIEZO2	18	10888758	intron			-1.61926	0.40086466	C	A							NA/NA/NA/	NA/NA/NA/		A	C		-1.62E+00	I	Y	1.00E+00	NA
rs269012	5.35E-05	4.271360571	CDH12	5	22693564	intron	0.05863	6	-0.0184725	0.00457286	G	A							NA/NA/NA/	15120/18451/5204/		A	G		-1.85E-02	I	Y	3.52E-01	NA
rs2193973	5.35E-05	4.27129811		5	107803839			7	-0.025117	0.00621776	T	C							NA/NA/NA/	NA/NA/NA/		C	T		-2.51E-02	I	Y	1.45E-01	NA
rs7602189	5.36E-05	4.270514469	CCDC88A	2	55640854	intron		7	-0.0275156	0.00681226	C	A							NA/NA/NA/	NA/NA/NA/		A	C		-2.75E-02	I	Y	8.82E-01	NA
rs418732	5.37E-05	4.270427036	CDH12	5	22696243	intron		7	-0.0184681	0.00457234	T	C							NA/NA/NA/	NA/NA/NA/		C	T		-1.85E-02	I	Y	3.52E-01	NA
rs114392012	5.37E-05	4.270288635		9	103567106			6	1.49748	0.37077488	G	A							NA/NA/NA/	NA/NA/NA/		A	G		1.50E+00	I	Y	3.54E-04	NA
rs273673	5.37E-05	4.270226329		19	51663979		0.068952	6	-0.0391867	0.00970213	T	C							NA/NA/NA/	NA/NA/NA/		C	T		-3.92E-02	I	Y	5.69E-02	NA
rs147249025	5.38E-05	4.269367897		12	57780825				-0.10933	0.0270719	T	C							NA/NA/NA/	NA/NA/NA/		C	T		-1.09E-01	I	Y	9.93E-01	NA
rs1598162	5.39E-05	4.268693336		2	55663033			7	0.0283098	0.00701059	G	A							NA/NA/NA/	NA/NA/NA/		A	G		2.83E-02	I	Y	1.18E-01	NA
rs141544050	5.40E-05	4.267660933		14	20598438				1.02295	0.253371	G	A							NA/NA/NA/	NA/NA/NA/		A	G		1.02E+00	I	Y	1.00E+00	NA
rs9279138	5.41E-05	4.266989016		6	31312771				0.018243	0.00451871	I	D							NA/NA/NA/	NA/NA/NA/		D	I		1.82E-02	I	Y	4.14E-01	NA
rs10194191	5.41E-05	4.266695178		2	13953494		2.898848	5	0.0192471	0.00476759	T	C							NA/NA/NA/	3726/17109/20604/		C	T		1.92E-02	I	Y	7.05E-01	NA
rs77455669	5.41E-05	4.266609312		14	20601712			6	1.02247	0.253287	T	A							NA/NA/NA/	NA/NA/NA/		A	T		1.02E+00	I	Y	1.00E+00	NA
rs10546591	5.41E-05	4.266542718	CDH12	5	22693867	intron			-0.0185055	0.00458398	I	D							NA/NA/NA/	NA/NA/NA/		D	I		-1.85E-02	I	Y	3.49E-01	NA
rs10079473	5.42E-05	4.266392717		5	114785686		2.78285	7	0.263007	0.0651506	C	A							NA/NA/NA/	NA/NA/NA/		A	C		2.63E-01	I	Y	9.99E-01	NA
rs141719628	5.42E-05	4.266379885		14	20612869				1.02278	0.253371	G	A							NA/NA/NA/	NA/NA/NA/		A	G		1.02E+00	I	Y	1.00E+00	NA
rs111648876	5.43E-05	4.265557831		19	4778408				0.0187876	0.00465449	I	D							NA/NA/NA/	NA/NA/NA/		D	I		1.88E-02	I	Y	3.40E-01	NA
rs192901463	5.43E-05	4.265492198		5	129675541				0.0341851	0.00846918	G	A							NA/NA/NA/	NA/NA/NA/		A	G		3.42E-02	I	Y	9.22E-01	NA
rs269020	5.43E-05	4.265156183	CDH12	5	22696294	intron		7	0.018498	0.00458299	G	A							NA/NA/NA/	NA/NA/NA/		A	G		1.85E-02	I	Y	6.51E-01	NA
rs324011	5.43E-05	4.264869976	STAT6	12	57502182	intron	0.71671	7	-0.0181875	0.00450622	T	C							NA/NA/NA/	15442/19658/6278/		C	T		-1.82E-02	I	Y	3.89E-01	NA
rs79217939	5.43E-05	4.264820429		9	7705868			5	-0.674344	0.16708031	G	C							NA/NA/NA/	NA/NA/NA/		C	G		-6.74E-01	I	Y	1.00E+00	NA
rs12655232	5.44E-05	4.264539234		5	107773343		0.184753	5	-0.0251244	0.00622523	G	A							NA/NA/NA/	NA/NA/NA/		A	G		-2.51E-02	I	Y	1.45E-01	NA
rs1598163	5.45E-05	4.263689568		2	55664121		19.205249	6	0.0284061	0.00703915	G	A							NA/NA/NA/	NA/NA/NA/		A	G		2.84E-02	I	Y	1.18E-01	NA
rs269019	5.45E-05	4.263268941	CDH12	5	22694679	intron	0.059369	6	0.0184453	0.00457108	C	A							NA/NA/NA/	4145/14907/13780/		A	C		1.84E-02	I	Y	6.48E-01	NA
rs138332237	5.46E-05	4.263082657	PIEZO2	18	10887927	intron			-1.61495	0.40024453	G	A							NA/NA/NA/	NA/NA/NA/		A	G		-1.61E+00	I	Y	1.00E+00	NA
rs6452087	5.46E-05	4.262712714	CDH12	5	22660431	intron	3.491084	6	-0.0184265	0.00456676	T	C							NA/NA/NA/	17446/18803/5183/		C	T		-1.84E-02	I	Y	3.52E-01	NA
rs7045359	5.46E-05	4.262591059		9	7643060			7	0.69893	0.17322374	C	A							NA/NA/NA/	NA/NA/NA/		A	C		6.99E-01	I	Y	2.22E-04	NA
rs76751498	5.46E-05	4.262494078		9	7689134			7	-0.677668	0.16795631	T	C							NA/NA/NA/	NA/NA/NA/		C	T		-6.78E-01	I	Y	1.00E+00	NA
rs60026524	5.47E-05	4.262166729	LEPREL1	3	189830115	intron		4	0.0267914	0.00664038	G	A							NA/NA/NA/	NA/NA/NA/		A	G		2.68E-02	I	Y	8.73E-01	NA
rs138765262	5.47E-05	4.262137343		9	7717096				1.00025	0.24791873	G	A							NA/NA/NA/	NA/NA/NA/		A	G		1.00E+00	I	Y	1.51E-04	NA
rs140051883	5.47E-05	4.261888834		3	23059937				-0.0621002	0.0153924	I	D							NA/NA/NA/	NA/NA/NA/		D	I		-6.21E-02	I	Y	9.79E-01	NA
rs58968389	5.47E-05	4.261625395	LEPREL1	3	189829882	intron		4	0.026797	0.00664225	T	C							NA/NA/NA/	NA/NA/NA/		C	T		2.68E-02	I	Y	8.73E-01	NA
rs34237476	5.48E-05	4.261135444		5	130584805			6	-0.0267091	0.00662089	G	A							NA/NA/NA/	NA/NA/NA/		A	G		-2.67E-02	I	Y	8.11E-01	NA
rs61268830	5.48E-05	4.261086321	LEPREL1	3	189829961	intron		4	0.0267938	0.00664194	T	C							NA/NA/NA/	NA/NA/NA/		C	T		2.68E-02	I	Y	8.73E-01	NA
rs146421379	5.49E-05	4.260732322	MIR3918	6	159185778	exon			0.701301	0.17385471	C	A							NA/NA/NA/	NA/NA/NA/		A	C		7.01E-01	I	Y	3.48E-04	NA
rs191354271	5.49E-05	4.260707783		5	129562357				-0.0260425	0.00645601	C	A							NA/NA/NA/	NA/NA/NA/		A	C		-2.60E-02	I	Y	1.34E-01	NA
rs10864326	5.49E-05	4.260597768		1	8154289		0.076794	6	-0.0177573	0.00440215	G	A							NA/NA/NA/	NA/NA/NA/		A	G		-1.78E-02	I	Y	5.39E-01	NA
rs9263787	5.50E-05	4.259919299	TCF19	6	31128244	intron		6	0.0180342	0.00447122	T	A							NA/NA/NA/	NA/NA/NA/		A	T		1.80E-02	I	Y	4.03E-01	NA
rs273654	5.50E-05	4.259815803	SIGLEC17P	19	51672067	intron	0.154494	6	0.0388776	0.00963902	T	C							NA/NA/NA/	NA/NA/NA/		C	T		3.89E-02	I	Y	9.44E-01	NA
rs138729032	5.50E-05	4.259767618		14	20628730				1.02204	0.253412	G	A							NA/NA/NA/	NA/NA/NA/		A	G		1.02E+00	I	Y	1.00E+00	NA
rs66620546	5.50E-05	4.259722599	HLA-C	6	31237463	intron		3a	-0.0190693	0.00472797	G	C							NA/NA/NA/	NA/NA/NA/		C	G		-1.91E-02	I	Y	6.86E-01	NA
rs137900526	5.50E-05	4.259713121		14	20628263				1.02203	0.253412	T	C							NA/NA/NA/	NA/NA/NA/		C	T		1.02E+00	I	Y	1.00E+00	NA
rs10864332	5.51E-05	4.258615159		1	8185194			5	0.0181694	0.00450552	T	C							NA/NA/NA/	NA/NA/NA/		C	T		1.82E-02	I	Y	4.61E-01	NA
rs1050180	5.51E-05	4.258564744	HLA-C	6	31237833	exon		5	0.0190735	0.00472975	T	C							NA/NA/NA/	NA/NA/NA/		C	T		1.91E-02	I	Y	3.15E-01	NA
rs80101072	5.51E-05	4.2585293		14	20632669			5	1.02186	0.253411	G	A							NA/NA/NA/	NA/NA/NA/		A	G		1.02E+00	I	Y	1.00E+00	NA
rs149466818	5.52E-05	4.258240342		9	7716823				0.980809	0.24322704	T	A							NA/NA/NA/	NA/NA/NA/		A	T		9.81E-01	I	Y	1.54E-04	NA
rs1264711	5.52E-05	4.258178953		6	30053144			6	0.0221426	0.00549109	G	A							NA/NA/NA/	NA/NA/NA/		A	G		2.21E-02	I	Y	8.04E-01	NA
rs146512702	5.52E-05	4.257994839	CHN2	7	29550919	intron			0.133205	0.03303389	G	A							NA/NA/NA/	NA/NA/NA/		A	G		1.33E-01	I	Y	9.95E-01	NA
rs6720698	5.52E-05	4.257987759	CCDC88A	2	55639105	intron	0.090503	6	-0.0274716	0.00681279	T	C							NA/NA/NA/	NA/NA/NA/		C	T		-2.75E-02	I	Y	8.82E-01	NA
rs143300292	5.53E-05	4.257513679		10	108154396				0.0288237	0.00714855	I	D							NA/NA/NA/	NA/NA/NA/		D	I		2.88E-02	I	Y	8.82E-01	NA
rs187400871	5.53E-05	4.257505035		11	110420004				-0.114621	0.0284272	G	A							NA/NA/NA/	NA/NA/NA/		A	G		-1.15E-01	I	Y	7.40E-03	NA
rs11085098	5.54E-05	4.256869036		19	4784553		5.647741	7	-0.0186147	0.00461703	T	C							NA/NA/NA/	4793/18587/18027/		C	T		-1.86E-02	I	Y	6.60E-01	NA
rs2041769	5.55E-05	4.25609375		12	68310484		0.288582	5	-0.0219121	0.00543545	G	C							NA/NA/NA/	NA/NA/NA/		C	G		-2.19E-02	I	Y	2.05E-01	NA
rs7727482	5.56E-05	4.255302646		5	107803644		0.124977	7	0.0250688	0.00621915	G	A							NA/NA/NA/	NA/NA/NA/		A	G		2.51E-02	I	Y	8.55E-01	NA
rs140924968	5.56E-05	4.255132251		2	130249656				0.313619	0.07780534	G	A							NA/NA/NA/	NA/NA/NA/		A	G		3.14E-01	I	Y	1.41E-03	NA
rs35708511	5.56E-05	4.254813525	HLA-C	6	31237162	exon		4	-0.0190597	0.0047287	G	C							NA/NA/NA/	NA/NA/NA/		C	G		-1.91E-02	I	Y	6.86E-01	NA
rs147881789	5.56E-05	4.254621465		6	31223839				-0.0219169	0.00543771	T	A							NA/NA/NA/	NA/NA/NA/		A	T		-2.19E-02	I	Y	7.16E-01	NA
rs76611756	5.56E-05	4.254562927		2	21438738			6	-0.0387802	0.00962167	G	A							NA/NA/NA/	NA/NA/NA/		A	G		-3.88E-02	I	Y	5.81E-02	NA
rs2160243	5.57E-05	4.254150263		12	68315996		0.201881	7	-0.021891	0.00543162	G	A							NA/NA/NA/	26234/13442/1756/		A	G		-2.19E-02	I	Y	2.04E-01	NA
rs2523578	5.57E-05	4.253917191		6	31328542			6	0.0207183	0.00514081	G	A							NA/NA/NA/	23629/14899/2583/		A	G		2.07E-02	I	Y	2.44E-01	NA
rs9264609	5.58E-05	4.253659321	HLA-C	6	31237664	intron		5	-0.0190568	0.00472871	T	C							NA/NA/NA/	NA/NA/NA/		C	T		-1.91E-02	I	Y	6.86E-01	NA
rs9264608	5.58E-05	4.253525383	HLA-C	6	31237660	intron	0.757191	5	-0.0190564	0.0047287	G	A							NA/NA/NA/	NA/NA/NA/		A	G		-1.91E-02	I	Y	6.86E-01	NA
rs11009533	5.58E-05	4.253291868		10	34119607		2.331273	7	-0.491357	0.12193025	T	C							NA/NA/NA/	NA/NA/NA/		C	T		-4.91E-01	I	Y	1.00E+00	NA
rs149583650	5.58E-05	4.253287977		14	20638537				-1.0225	0.253748	T	C							NA/NA/NA/	NA/NA/NA/		C	T		-1.02E+00	I	Y	4.53E-04	NA
rs744166	5.58E-05	4.253012594	STAT3	17	40514201	intron	0.138182	4	0.0178549	0.00443087	G	A							NA/NA/NA/	14237/19998/7210/		A	G		1.79E-02	I	Y	4.15E-01	NA
rs66459704	5.59E-05	4.252632478	HLA-C	6	31237437	intron	0.941503	4	0.0190539	0.00472865	T	C							NA/NA/NA/	NA/NA/NA/		C	T		1.91E-02	I	Y	3.14E-01	NA
rs56010430	5.59E-05	4.252585861	HLA-C	6	31237405	intron	1.106037	4	-0.0190538	0.00472864	T	C							NA/NA/NA/	633/2780/3090/		C	T		-1.91E-02	I	Y	6.86E-01	NA
rs35447532	5.59E-05	4.252337322		5	129630225			7	-0.0197879	0.004911	G	A							NA/NA/NA/	NA/NA/NA/		A	G		-1.98E-02	I	Y	6.93E-01	NA
rs2361278	5.60E-05	4.25190427		3	36602353		0.081102	3a	0.0214817	0.00533169	T	G							NA/NA/NA/	1912/13617/25712/		G	T		2.15E-02	I	Y	7.87E-01	NA
rs66772001	5.60E-05	4.251780178	HLA-C	6	31237333	intron		4	0.0190517	0.00472864	T	A							NA/NA/NA/	NA/NA/NA/		A	T		1.91E-02	I	Y	3.14E-01	NA
rs68094471	5.60E-05	4.251452278	HLA-C	6	31237323	intron		3a	-0.0190508	0.00472864	G	A							NA/NA/NA/	NA/NA/NA/		A	G		-1.91E-02	I	Y	6.86E-01	NA
rs6545492	5.60E-05	4.251451503	CCDC88A	2	55639980	intron	0.12951	6	-0.0274461	0.00681243	T	C							NA/NA/NA/	449/6883/25608/		C	T		-2.74E-02	I	Y	8.82E-01	NA
rs273655	5.61E-05	4.251379445	SIGLEC17P	19	51672114	intron	0.186171	1f	-0.0391868	0.00972671	T	C							NA/NA/NA/	NA/NA/NA/		C	T		-3.92E-02	I	Y	5.43E-02	NA
rs9264594	5.61E-05	4.251370923	HLA-C	6	31237048	intron	1.294647	3a	-0.0190507	0.00472866	G	A							NA/NA/NA/	NA/NA/NA/		A	G		-1.91E-02	I	Y	6.86E-01	NA
rs28752962	5.62E-05	4.250642505		6	31305995			6	-0.0183544	0.00455626	G	A							NA/NA/NA/	NA/NA/NA/		A	G		-1.84E-02	I	Y	5.14E-01	NA
rs17058218	5.62E-05	4.250557435	TDRD3	13	61135709	intron		6	0.496934	0.12336	G	A							NA/NA/NA/	NA/NA/NA/		A	G		4.97E-01	I	Y	9.99E-01	NA
rs189885198	0.000056299	4.249499319	TMC1	9	75437573	intron			-0.211113	0.0524144	G	A							NA/NA/NA/	NA/NA/NA/		A	G		-2.11E-01	I	Y	9.98E-01	NA
rs17153599	5.64E-05	4.248635432	GNAI1	7	79847565	exon	0.250643	7	0.0220811	0.00548285	T	C							NA/NA/NA/	21119/10389/1295/		C	T		2.21E-02	I	Y	1.98E-01	NA
rs4820837	5.66E-05	4.247457583	CCDC157	22	30756763	intron		7	-0.0738241	0.01833384	G	A							NA/NA/NA/	NA/NA/NA/		A	G		-7.38E-02	I	Y	9.84E-01	NA
rs6005292	5.66E-05	4.247279492		22	27491861		0.797919	7	-0.0296876	0.00737294	G	A							NA/NA/NA/	33803/7229/408/		A	G		-2.97E-02	I	Y	9.70E-02	NA
rs1264710	5.67E-05	4.246256887		6	30054087			7	-0.0221054	0.00549065	G	C							NA/NA/NA/	NA/NA/NA/		C	G		-2.21E-02	I	Y	1.96E-01	NA
rs3094682	5.67E-05	4.246047909		6	31264461		1.799234	6	-0.0233138	0.00579096	C	A							NA/NA/NA/	1318/11675/28442/		A	C		-2.33E-02	I	Y	8.27E-01	NA
rs28720012	5.68E-05	4.24602189	TCERG1L	10	132897401	intron		4	-0.0213696	0.00530806	G	A							NA/NA/NA/	NA/NA/NA/		A	G		-2.14E-02	I	Y	2.28E-01	NA
rs139842205	5.68E-05	4.245837503		12	57847924				-0.109483	0.02719537	G	A							NA/NA/NA/	NA/NA/NA/		A	G		-1.09E-01	I	Y	9.93E-01	NA
rs9378247	5.69E-05	4.244551267		6	31321425			3a	0.0221509	0.00550323	G	A							NA/NA/NA/	NA/NA/NA/		A	G		2.22E-02	I	Y	7.85E-01	NA
rs74341553	5.70E-05	4.244375888		9	7705509			7	0.672446	0.16706821	G	A							NA/NA/NA/	NA/NA/NA/		A	G		6.72E-01	I	Y	2.37E-04	NA
rs117638178	5.70E-05	4.244180006		6	127940083			4	-0.116867	0.0290361	T	C							NA/NA/NA/	NA/NA/NA/		C	T		-1.17E-01	I	Y	7.58E-03	NA
rs28752935	5.70E-05	4.24407029		6	31304284			7	-0.0184613	0.00458685	T	C							NA/NA/NA/	NA/NA/NA/		C	T		-1.85E-02	I	Y	5.08E-01	NA
rs142594495	5.70E-05	4.244039056	PTPRS	19	5295515	intron			-0.0288171	0.00715986	I	D							NA/NA/NA/	NA/NA/NA/		D	I		-2.88E-02	I	Y	1.18E-01	NA
rs115557714	5.71E-05	4.243372258		9	103569098			6	1.49893	0.37247747	G	A							NA/NA/NA/	NA/NA/NA/		A	G		1.50E+00	I	Y	3.52E-04	NA
rs77323845	5.72E-05	4.242370942		9	7707690			7	-0.674164	0.16754031	T	G							NA/NA/NA/	NA/NA/NA/		G	T		-6.74E-01	I	Y	1.00E+00	NA
rs72975196	5.72E-05	4.242276855		11	104735856			6	0.0380962	0.00946759	T	A							NA/NA/NA/	NA/NA/NA/		A	T		3.81E-02	I	Y	5.83E-02	NA
rs59464694	5.73E-05	4.242000023		7	50304861			3a	0.0828745	0.02059657	T	C							NA/NA/NA/	NA/NA/NA/		C	T		8.29E-02	I	Y	1.60E-02	NA
rs188371851	5.73E-05	4.241915871	ZP3	7	76060519	intron			0.227025	0.0564227	G	A							NA/NA/NA/	NA/NA/NA/		A	G		2.27E-01	I	Y	9.98E-01	NA
rs147754782	5.74E-05	4.241402972		15	25537531				-0.211609	0.05259476	G	A							NA/NA/NA/	NA/NA/NA/		A	G		-2.12E-01	I	Y	9.98E-01	NA
rs73728881	5.74E-05	4.24134846		6	31319079			5	-0.0186101	0.00462553	T	C							NA/NA/NA/	NA/NA/NA/		C	T		-1.86E-02	I	Y	5.83E-01	NA
rs9266052	5.74E-05	4.241170586		6	31319079				-0.0186099	0.00462558	T	C							NA/NA/NA/	NA/NA/NA/		C	T		-1.86E-02	I	Y	5.83E-01	NA
rs146637034	5.75E-05	4.240135823		3	22948006				0.0681799	0.0169488	T	A							NA/NA/NA/	NA/NA/NA/		A	T		6.82E-02	I	Y	1.86E-02	NA
rs186043699	5.75E-05	4.240000707	IL6R	1	154418200	intron			0.161603	0.04017359	T	C							NA/NA/NA/	NA/NA/NA/		C	T		1.62E-01	I	Y	5.61E-03	NA
rs7852203	5.76E-05	4.239802262		9	18423032		2.16851	5	-0.0179325	0.00445804	T	A							NA/NA/NA/	NA/NA/NA/		A	T		-1.79E-02	I	Y	4.11E-01	NA
rs188931369	5.77E-05	4.23867142		1	90923900				-0.1359	0.0337901	T	C							NA/NA/NA/	NA/NA/NA/		C	T		-1.36E-01	I	Y	9.94E-01	NA
rs76870957	5.77E-05	4.238554812		5	7344998			6	-0.0244953	0.00609058	T	A							NA/NA/NA/	NA/NA/NA/		A	T		-2.45E-02	I	Y	1.53E-01	NA
rs72860480	5.78E-05	4.237831037	DLGAP1	18	3746713	intron		5	0.0273373	0.00679788	G	A							NA/NA/NA/	NA/NA/NA/		A	G		2.73E-02	I	Y	8.80E-01	NA
rs28465186	5.78E-05	4.237794242	CCDC88A	2	55624668	intron		6	-0.0271964	0.00676287	T	A							NA/NA/NA/	NA/NA/NA/		A	T		-2.72E-02	I	Y	8.80E-01	NA
rs10064629	5.79E-05	4.237592298		5	129589200		3.488508	7	-0.0274674	0.00683046	G	A							NA/NA/NA/	NA/NA/NA/		A	G		-2.75E-02	I	Y	1.19E-01	NA
rs74456914	5.80E-05	4.236835658		16	54969465			4	0.0462214	0.01149527	G	C							NA/NA/NA/	NA/NA/NA/		C	G		4.62E-02	I	Y	9.62E-01	NA
rs192820364	5.80E-05	4.236806439	IQCJ	3	158790173	intron			0.129974	0.0323246	T	A							NA/NA/NA/	NA/NA/NA/		A	T		1.30E-01	I	Y	5.30E-03	NA
rs188218792	5.80E-05	4.236539061	KCNH5	14	63242542	intron			0.170799	0.0424794	G	A							NA/NA/NA/	NA/NA/NA/		A	G		1.71E-01	I	Y	9.96E-01	NA
rs35628714	5.81E-05	4.235927782		3	30287659			5	-0.0377432	0.00938791	T	C							NA/NA/NA/	NA/NA/NA/		C	T		-3.77E-02	I	Y	9.40E-01	NA
rs1402566	5.82E-05	4.234745079		3	36613618			6	0.0215165	0.00535266	C	A							NA/NA/NA/	NA/NA/NA/		A	C		2.15E-02	I	Y	7.89E-01	NA
rs11954951	5.84E-05	4.23388174	CDH12	5	22677995	intron		7	0.0181434	0.00451407	C	A							NA/NA/NA/	NA/NA/NA/		A	C		1.81E-02	I	Y	6.30E-01	NA
rs60139886	5.84E-05	4.233631774		9	7647073			6	0.679145	0.16897715	T	A							NA/NA/NA/	NA/NA/NA/		A	T		6.79E-01	I	Y	2.34E-04	NA
rs72976909	5.84E-05	4.233587897		11	104744584			7	0.0380479	0.00946667	T	C							NA/NA/NA/	NA/NA/NA/		C	T		3.80E-02	I	Y	5.83E-02	NA
rs9264962	5.84E-05	4.233494206		6	31276435			5	0.0206511	0.00513824	G	C							NA/NA/NA/	NA/NA/NA/		C	G		2.07E-02	I	Y	2.55E-01	NA
rs187848449	5.85E-05	4.233037939	PIEZO2	18	10885809	intron			-1.60042	0.39825372	C	A							NA/NA/NA/	NA/NA/NA/		A	C		-1.60E+00	I	Y	1.00E+00	NA
rs4678536	5.85E-05	4.233007489		3	36594553		0.041025	7	-0.0215026	0.00535046	T	G							NA/NA/NA/	NA/NA/NA/		G	T		-2.15E-02	I	Y	2.11E-01	NA
rs10073914	5.85E-05	4.23278252		5	129558756		0.139944	6	-0.0258555	0.0064338	T	C							NA/NA/NA/	NA/NA/NA/		C	T		-2.59E-02	I	Y	1.33E-01	NA
rs12929090	5.86E-05	4.232238771	SNX29	16	12308166	intron	0.641049	6	0.0424643	0.0105674	T	G							NA/NA/NA/	NA/NA/NA/		G	T		4.25E-02	I	Y	9.53E-01	NA
rs72634262	5.87E-05	4.231476591		1	8152879			5	-0.0177007	0.00440537	G	A							NA/NA/NA/	NA/NA/NA/		A	G		-1.77E-02	I	Y	5.39E-01	NA
rs30271	5.87E-05	4.231116337		5	129539672		0.15491	6	-0.0259125	0.00644943	T	G							NA/NA/NA/	NA/NA/NA/		G	T		-2.59E-02	I	Y	1.33E-01	NA
rs1592798	5.88E-05	4.230722396		5	107802355		0.114223	7	0.0249844	0.00621876	T	G							NA/NA/NA/	NA/NA/NA/		G	T		2.50E-02	I	Y	8.55E-01	NA
rs539710	5.88E-05	4.230709837		X	144210094			7	-0.0141022	0.00351013	T	C							NA/NA/NA/	NA/NA/NA/		C	T		-1.41E-02	I	Y	2.67E-01	NA
rs3851602	5.89E-05	4.23010744	IFLTD1	12	25646509	intron		7	-0.0193021	0.00480481	T	C							NA/NA/NA/	NA/NA/NA/		C	T		-1.93E-02	I	Y	7.06E-01	NA
rs144023169	5.89E-05	4.229921574	ZDHHC14	6	157970410	intron			-0.0520905	0.01296702	G	A							NA/NA/NA/	NA/NA/NA/		A	G		-5.21E-02	I	Y	9.70E-01	NA
rs10864327	5.89E-05	4.229517664		1	8154547		0.057669	4	-0.0176811	0.00440164	G	A							NA/NA/NA/	7051/16381/9510/		A	G		-1.77E-02	I	Y	5.39E-01	NA
rs13355077	5.90E-05	4.228965476		5	129556705			7	-0.0258166	0.00642744	G	A							NA/NA/NA/	NA/NA/NA/		A	G		-2.58E-02	I	Y	1.33E-01	NA
rs10079771	5.91E-05	4.228605827		5	129557882		0.139948	6	0.0258318	0.00643154	T	C							NA/NA/NA/	NA/NA/NA/		C	T		2.58E-02	I	Y	8.67E-01	NA
rs12273536	5.91E-05	4.228391944	SIK3	11	116910971	intron	0.11545	7	-0.0374176	0.0093164	T	C							NA/NA/NA/	NA/NA/NA/		C	T		-3.74E-02	I	Y	5.94E-02	NA
rs114882705	5.91E-05	4.228247945		9	7648130			7	-0.676054	0.16833053	T	C							NA/NA/NA/	NA/NA/NA/		C	T		-6.76E-01	I	Y	1.00E+00	NA
rs57855933	5.91E-05	4.228062139	SNX29	16	12312242	intron		7	0.0434377	0.0108158	G	A							NA/NA/NA/	NA/NA/NA/		A	G		4.34E-02	I	Y	9.56E-01	NA
rs138750600	5.92E-05	4.227995327		1	8153984				0.0176869	0.00440399	I	D							NA/NA/NA/	NA/NA/NA/		D	I		1.77E-02	I	Y	4.61E-01	NA
rs117493849	5.93E-05	4.22682009		7	82154418			7	0.124056	0.0308946	T	A							NA/NA/NA/	NA/NA/NA/		A	T		1.24E-01	I	Y	9.92E-01	NA
rs6452086	5.94E-05	4.226147758	CDH12	5	22659899	intron		6	-0.0183432	0.00456854	T	C							NA/NA/NA/	NA/NA/NA/		C	T		-1.83E-02	I	Y	3.52E-01	NA
rs151202723	5.94E-05	4.226147027		10	121738192				0.289704	0.07215362	G	A							NA/NA/NA/	NA/NA/NA/		A	G		2.90E-01	I	Y	1.63E-03	NA
rs62384157	5.95E-05	4.225672851	SLC22A5	5	131707537	intron		5	-0.0225445	0.0056153	G	A							NA/NA/NA/	NA/NA/NA/		A	G		-2.25E-02	I	Y	1.90E-01	NA
rs8073836	5.95E-05	4.225445081	STAT3	17	40525719	intron		7	-0.0178155	0.00443753	T	C							NA/NA/NA/	NA/NA/NA/		C	T		-1.78E-02	I	Y	5.85E-01	NA
rs35395200	5.96E-05	4.224765399	GFRA2	8	21582921	intron		5	-0.0265865	0.00662288	G	A							NA/NA/NA/	NA/NA/NA/		A	G		-2.66E-02	I	Y	8.53E-01	NA
rs35986575	5.97E-05	4.223896927	TSC2	16	2134994	exon		5	0.125741	0.03132653	T	C							NA/NA/NA/	39331/401/2/		C	T		1.26E-01	G	Y	NA	NA
rs2216012	5.98E-05	4.223416484		12	68312532		0.303316	7	-0.021825	0.00543775	C	A							NA/NA/NA/	NA/NA/NA/		A	C		-2.18E-02	I	Y	2.04E-01	NA
rs186821007	5.98E-05	4.22335474		12	89568368				-0.170066	0.0423726	G	A							NA/NA/NA/	NA/NA/NA/		A	G		-1.70E-01	I	Y	3.92E-03	NA
rs6888927	5.98E-05	4.223243625	CDH12	5	22659781	intron	0.155165	7	-0.0183384	0.00456916	T	C							NA/NA/NA/	NA/NA/NA/		C	T		-1.83E-02	I	Y	3.52E-01	NA
rs2908764	5.98E-05	4.223001158		12	68312016		0.287176	7	0.0218056	0.0054332	G	A							NA/NA/NA/	1468/11306/21995/		A	G		2.18E-02	I	Y	7.95E-01	NA
rs188097963	5.99E-05	4.222836444		14	83187224				-0.143825	0.0358372	T	C							NA/NA/NA/	NA/NA/NA/		C	T		-1.44E-01	I	Y	5.92E-03	NA
rs2524097	5.99E-05	4.222578253		6	31236339			5	0.018996	0.00473343	T	C							NA/NA/NA/	NA/NA/NA/		C	T		1.90E-02	I	Y	3.15E-01	NA
rs76201975	5.99E-05	4.222450664	RBCK1	20	392262	intron		5	-0.0268486	0.00669025	C	A							NA/NA/NA/	NA/NA/NA/		A	C		-2.68E-02	I	Y	1.26E-01	NA
rs146447233	6.00E-05	4.22215576		9	7714956				-0.848207	0.21136924	T	A							NA/NA/NA/	NA/NA/NA/		A	T		-8.48E-01	I	Y	1.00E+00	NA
rs10878697	6.01E-05	4.2210381		12	68307522		0.290889	7	-0.0217972	0.00543257	G	A							NA/NA/NA/	NA/NA/NA/		A	G		-2.18E-02	I	Y	2.05E-01	NA
rs114927619	6.02E-05	4.220202279		11	122451395			4	2.66333	0.66386349	G	A							NA/NA/NA/	NA/NA/NA/		A	G		2.66E+00	I	Y	1.00E+00	NA
rs8066331	6.02E-05	4.220094851	RHOT1	17	30521887	intron		7	-0.29283	0.07299185	G	A							NA/NA/NA/	NA/NA/NA/		A	G		-2.93E-01	I	Y	9.33E-04	NA
rs201551688	6.03E-05	4.21965244			0				-0.0185652	0.0046279	I	D							NA/NA/NA/	NA/NA/NA/		D	I		-1.86E-02	I	Y	6.44E-01	NA
rs74173047	6.03E-05	4.219402611	PTPRS	19	5295517	intron			-0.0287138	0.00715799	I	D							NA/NA/NA/	NA/NA/NA/		D	I		-2.87E-02	I	Y	1.18E-01	NA
[truncated: 8,001 more rows]
