# Supplementary material for: GWAS of self-reported mosquito bite size, itch intensity and attractiveness to mosquitoes implicates immune-related predisposition loci
Source: Hum Mol Genet. 2017 Feb 11;26(7):1391–406. doi: 10.1093/hmg/ddx036 (PMC5390679; doi:10.1093/hmg/ddx036)
Supplement: Supplementary Data [file ddx036_Supp.zip › Itch intensity_bite size adjusted.csv]

Probe ID	p-value	-log 10 p-value	RS Gene	Chromosome	Position	Exon/Intron	Recombination Rate	Regulome Score	Beta	Standard Error	Effect Allele	Other Allele	DIRECTION_OF_EFFECT	HWE_CONTROLS	ODDS_RATIO	HWE_CASES	HWE_TOTAL_STUDIES	MAF	GENOTYPE_COUNTS_CASES	GENOTYPE_COUNTS_CONTROLS	TOTAL_NUMBER_GENOTYPED	ALLELE1	ALLELE2	GOOD_CLUSTERING	EFFECT	GENOTYPED_IMPUTED	RSQ	dose.b.0	dose.b.1	HETISQ	HETPVAL	CI95LOW	CI95HIGH	IMPUTATION_COUNTS_CONTROLS	IMPUTATION_COUNTS_CASES	EAF
rs11741255	2.89E-23	22.53875516	C5orf56	5	131811182	intron	7.382394	5	-0.0322474	0.00324464	G	A							NA/NA/NA/	NA/NA/NA/		A	G		-3.22E-02	I	Y	5.88E-01	NA
rs2248116	2.92E-23	22.53474061	C5orf56	5	131804347	intron	0.039534	7	0.0320684	0.00322693	C	A							NA/NA/NA/	NA/NA/NA/		A	C		3.21E-02	I	Y	4.14E-01	NA
rs72797306	4.63E-23	22.33445278	C5orf56	5	131800750	intron		4	-0.0316967	0.00320439	G	C							NA/NA/NA/	NA/NA/NA/		C	G		-3.17E-02	I	Y	5.85E-01	NA
rs2522057	4.87E-23	22.31227668	C5orf56	5	131801947	intron	0.425485	1f	0.0316907	0.00320544	G	C							NA/NA/NA/	NA/NA/NA/		C	G		3.17E-02	I	Y	4.15E-01	NA
rs2706336	5.11E-23	22.29130297	C5orf56	5	131799961	intron	0.010028	4	0.0316618	0.00320409	T	C							NA/NA/NA/	NA/NA/NA/		C	T		3.17E-02	I	Y	4.15E-01	NA
rs2522052	5.51E-23	22.25923558	C5orf56	5	131798487	intron	0.071296	7	-0.0316251	0.00320278	T	C							NA/NA/NA/	NA/NA/NA/		C	T		-3.16E-02	I	Y	5.85E-01	NA
rs2706396	5.81E-23	22.23548613	C5orf56	5	131796809	intron		4	-0.0316038	0.0032024	C	A							NA/NA/NA/	NA/NA/NA/		A	C		-3.16E-02	I	Y	5.85E-01	NA
rs72797303	8.05E-23	22.09421815	C5orf56	5	131796163	intron		3a	-0.0316535	0.0032181	T	C							NA/NA/NA/	NA/NA/NA/		C	T		-3.17E-02	I	Y	5.88E-01	NA
rs4705950	1.07E-22	21.97084358	C5orf56	5	131793286	intron	0.197496	4	0.0314194	0.00320364	T	C							NA/NA/NA/	NA/NA/NA/		C	T		3.14E-02	I	Y	4.16E-01	NA
rs146604341	1.58E-22	21.80056847	C5orf56	5	131786450	intron			0.0312956	0.00320398	I	D							NA/NA/NA/	NA/NA/NA/		D	I		3.13E-02	I	Y	4.16E-01	NA
rs11951091	1.78E-22	21.75016352	C5orf56	5	131786595	intron	4.99378	5	-0.0312435	0.00320252	G	A							NA/NA/NA/	NA/NA/NA/		A	G		-3.12E-02	I	Y	5.85E-01	NA
rs12515180	2.26E-22	21.64671866	C5orf56	5	131785684	intron	1.582005	6	0.0311563	0.00320153	T	C							NA/NA/NA/	NA/NA/NA/		C	T		3.12E-02	I	Y	4.15E-01	NA
rs12521868	2.61E-22	21.58338612	C5orf56	5	131784393	intron	2.056066	6	0.0310941	0.00320002	T	G							NA/NA/NA/	28925/41415/14570/		G	T		3.11E-02	I	Y	4.16E-01	NA
rs6866614	4.04E-22	21.3940779	C5orf56	5	131787137	intron	1.31749	5	-0.0311312	0.00321859	G	A							NA/NA/NA/	NA/NA/NA/		A	G		-3.11E-02	I	Y	5.84E-01	NA
rs147386065	4.74E-22	21.32422349	C5orf56	5	131766763	intron			-0.0308828	0.00319837	I	D							NA/NA/NA/	NA/NA/NA/		D	I		-3.09E-02	I	Y	5.81E-01	NA
rs17622378	5.37E-22	21.27007424	C5orf56	5	131778452	intron	0.317435	6	0.0308773	0.00320204	G	A							NA/NA/NA/	NA/NA/NA/		A	G		3.09E-02	I	Y	4.16E-01	NA
rs2188962	5.49E-22	21.26036912	C5orf56	5	131770805	intron	0.117813	2a	0.0308094	0.00319576	T	C							NA/NA/NA/	28676/41460/14772/		C	T		3.08E-02	I	Y	4.19E-01	NA
rs1050152	1.46E-21	20.83672529	SLC22A4	5	131676320	exon		6	0.0304847	0.00319546	T	C							NA/NA/NA/	28341/41611/14958/		C	T		3.05E-02	I	Y	4.21E-01	NA
rs2706403	1.76E-21	20.75466503	C5orf56	5	131799012	intron		7	-0.0306423	0.00321861	G	A							NA/NA/NA/	NA/NA/NA/		A	G		-3.06E-02	I	Y	5.73E-01	NA
rs56399423	1.83E-21	20.73830424	SLC22A4	5	131672657	intron		7	-0.0304155	0.0031961	T	C							NA/NA/NA/	NA/NA/NA/		C	T		-3.04E-02	I	Y	5.79E-01	NA
rs35260072	2.32E-21	20.63524457	SLC22A4	5	131630852	intron		4	0.0305897	0.00322278	C	A							NA/NA/NA/	NA/NA/NA/		A	C		3.06E-02	I	Y	4.20E-01	NA
rs17516457	4.78E-21	20.32085203		5	131590387		0.052014	4	-0.0303465	0.0032229	T	C							NA/NA/NA/	NA/NA/NA/		C	T		-3.03E-02	I	Y	5.96E-01	NA
rs10075801	1.26E-20	19.89804339	SLC22A4	5	131677642	intron		6	0.029418	0.00315881	G	A							NA/NA/NA/	NA/NA/NA/		A	G		2.94E-02	I	Y	4.64E-01	NA
rs10060615	1.69E-20	19.77247064	SLC22A5	5	131708877	intron		7	-0.0293176	0.00315848	T	C							NA/NA/NA/	NA/NA/NA/		C	T		-2.93E-02	I	Y	5.34E-01	NA
rs12521097	2.14E-20	19.66908728		5	131575338		0.772525	7	-0.029218	0.00315639	G	A							NA/NA/NA/	14352/32980/18954/		A	G		-2.92E-02	I	Y	5.35E-01	NA
rs4594848	2.18E-20	19.66252676		5	131586598		0.612783	1f	-0.0292696	0.00316252	C	A							NA/NA/NA/	14272/34499/21040/		A	C		-2.93E-02	I	Y	5.48E-01	NA
rs3844312	2.64E-20	19.57913698		5	131582356		0.0188	5	0.0292073	0.0031628	T	C							NA/NA/NA/	12010/4058/4138/		C	T		2.92E-02	I	Y	4.52E-01	NA
rs4705928	2.64E-20	19.57870545		5	131578637			7	0.0292021	0.00316228	T	C							NA/NA/NA/	NA/NA/NA/		C	T		2.92E-02	I	Y	4.52E-01	NA
rs55722650	2.97E-20	19.52752732	PDLIM4	5	131607300	intron		4	0.0296338	0.00321343	T	C							NA/NA/NA/	NA/NA/NA/		C	T		2.96E-02	I	Y	4.08E-01	NA
rs11949055	3.14E-20	19.50282146		5	131576737			7	-0.0291464	0.00316267	T	C							NA/NA/NA/	NA/NA/NA/		C	T		-2.91E-02	I	Y	5.48E-01	NA
rs7701414	3.21E-20	19.49376699		5	131585958		0.120394	1f	0.0291377	0.00316249	G	A							NA/NA/NA/	NA/NA/NA/		A	G		2.91E-02	I	Y	4.52E-01	NA
rs10058074	3.27E-20	19.48556781	LOC553103	5	131686146	intron	0.306398	6	-0.0290927	0.0031583	G	A							NA/NA/NA/	14256/32967/19021/		A	G		-2.91E-02	I	Y	5.36E-01	NA
rs6863213	3.41E-20	19.46727746		5	131575932			6	0.0291183	0.00316264	T	C							NA/NA/NA/	NA/NA/NA/		C	T		2.91E-02	I	Y	4.52E-01	NA
rs17622208	3.60E-20	19.44336467	SLC22A5	5	131717050	intron	0.140814	6	-0.0290257	0.0031546	G	A							NA/NA/NA/	18727/42316/23867/		A	G		-2.90E-02	I	Y	5.30E-01	NA
rs11950562	4.00E-20	19.3975081	SLC22A4	5	131652529	intron	0.028908	6	0.0290492	0.00316106	C	A							NA/NA/NA/	NA/NA/NA/		A	C		2.90E-02	I	Y	4.68E-01	NA
rs72795121	4.32E-20	19.36497995	SLC22A4	5	131638324	intron		5	-0.0290985	0.00316921	T	A							NA/NA/NA/	NA/NA/NA/		A	T		-2.91E-02	I	Y	5.36E-01	NA
rs17622656	5.20E-20	19.28364352	IRF1	5	131820997	intron	0.001929	1f	-0.029939	0.00326794	G	A							NA/NA/NA/	9011/31063/26262/		A	G		-2.99E-02	I	Y	6.29E-01	NA
rs4705938	5.28E-20	19.27736525	LOC553103	5	131694077	intron	0.00298	1f	-0.0289053	0.00315564	T	C							NA/NA/NA/	NA/NA/NA/		C	T		-2.89E-02	I	Y	5.32E-01	NA
rs11242109	5.35E-20	19.27202792	SLC22A4	5	131677047	intron		7	0.0288962	0.00315511	T	G							NA/NA/NA/	NA/NA/NA/		G	T		2.89E-02	I	Y	4.73E-01	NA
rs2089855	5.59E-20	19.25240022		5	131573529		1.03807	1f	0.0289463	0.00316227	G	A							NA/NA/NA/	25597/41937/17351/		A	G		2.89E-02	I	Y	4.52E-01	NA
rs200838	5.64E-20	19.24889033	SLC22A5	5	131710399	intron		7	-0.0288741	0.00315468	C	A							NA/NA/NA/	NA/NA/NA/		A	C		-2.89E-02	I	Y	5.25E-01	NA
rs10900809	5.78E-20	19.23826531	IRF1	5	131826322	exon		4	-0.0298925	0.00326689	G	A							NA/NA/NA/	NA/NA/NA/		A	G		-2.99E-02	I	Y	6.29E-01	NA
rs2631360	5.87E-20	19.23103722	SLC22A5	5	131707429	intron		1f	0.0288608	0.00315476	G	A							NA/NA/NA/	NA/NA/NA/		A	G		2.89E-02	I	Y	4.75E-01	NA
rs11242115	6.08E-20	19.21593859	IRF1	5	131826413	exon		4	-0.0298734	0.00326678	G	C							NA/NA/NA/	11490/39922/32749/		C	G		-2.99E-02	I	Y	6.29E-01	NA
rs10058655	6.14E-20	19.21168736		5	131570896		0.56864	5	0.0289446	0.00316559	T	A							NA/NA/NA/	NA/NA/NA/		A	T		2.89E-02	I	Y	4.51E-01	NA
rs111547866	6.20E-20	19.20738492		5	131564501			5	0.0291081	0.00318384	T	C							NA/NA/NA/	NA/NA/NA/		C	T		2.91E-02	I	Y	4.48E-01	NA
rs72793283	6.75E-20	19.17089122		5	131566941			6	-0.028918	0.0031662	G	A							NA/NA/NA/	NA/NA/NA/		A	G		-2.89E-02	I	Y	5.49E-01	NA
rs112688207	7.26E-20	19.13909568		5	131564636			7	0.0290502	0.00318344	T	C							NA/NA/NA/	NA/NA/NA/		C	T		2.91E-02	I	Y	4.48E-01	NA
rs2631367	7.29E-20	19.13738091	SLC22A5	5	131705458	exon		4	-0.0287845	0.00315447	G	C							NA/NA/NA/	18728/42292/22411/		C	G		-2.88E-02	I	Y	5.27E-01	NA
rs113823725	7.35E-20	19.13351063	P4HA2	5	131563501	exon		4	0.0289952	0.0031779	G	C							NA/NA/NA/	NA/NA/NA/		C	G		2.90E-02	I	Y	4.50E-01	NA
rs11955347	7.56E-20	19.12166437		5	131567924		0.069426	6	-0.0288612	0.00316423	G	A							NA/NA/NA/	13512/32795/20023/		A	G		-2.89E-02	I	Y	5.49E-01	NA
rs72793280	7.60E-20	19.11893676	P4HA2	5	131562900	exon		5	0.0289937	0.003179	T	C							NA/NA/NA/	NA/NA/NA/		C	T		2.90E-02	I	Y	4.50E-01	NA
rs35388762	7.77E-20	19.10963488		5	131565961				-0.0290133	0.00318196	I	D							NA/NA/NA/	NA/NA/NA/		D	I		-2.90E-02	I	Y	5.52E-01	NA
rs199834894	8.22E-20	19.08489683			0				-0.0290066	0.00318339	I	D							NA/NA/NA/	NA/NA/NA/		D	I		-2.90E-02	I	Y	5.52E-01	NA
rs736801	9.41E-20	19.02661627		5	131833599		0.629066	2b	0.029784	0.00327395	T	C							NA/NA/NA/	NA/NA/NA/		C	T		2.98E-02	I	Y	3.71E-01	NA
rs112537099	1.47E-19	18.83333903		5	131591725			5	0.0286225	0.00316314	G	C							NA/NA/NA/	NA/NA/NA/		C	G		2.86E-02	I	Y	4.53E-01	NA
rs7720230	1.61E-19	18.79287211		5	131592405			1f	-0.028589	0.00316299	T	G							NA/NA/NA/	13637/32826/19865/		G	T		-2.86E-02	I	Y	5.47E-01	NA
rs4705926	1.75E-19	18.75688503	P4HA2	5	131561758	intron		5	0.028697	0.00317813	T	C							NA/NA/NA/	NA/NA/NA/		C	T		2.87E-02	I	Y	4.53E-01	NA
rs72793278	2.12E-19	18.67289047	P4HA2	5	131561372	intron		4	-0.0286645	0.003182	C	A							NA/NA/NA/	NA/NA/NA/		A	C		-2.87E-02	I	Y	5.47E-01	NA
rs4705927	4.32E-19	18.3644489		5	131578608			7	0.0283361	0.00317313	G	C							NA/NA/NA/	NA/NA/NA/		C	G		2.83E-02	I	Y	5.48E-01	NA
rs6871350	7.57E-19	18.12109693		5	131580220		0.018894	6	-0.0281277	0.00317191	T	C							NA/NA/NA/	NA/NA/NA/		C	T		-2.81E-02	I	Y	4.45E-01	NA
rs7705189	7.81E-19	18.10746465		5	131623358		7.15258	6	0.0282161	0.00318314	G	A							NA/NA/NA/	NA/NA/NA/		A	G		2.82E-02	I	Y	4.61E-01	NA
rs6890009	8.21E-19	18.08584414		5	131580033		0.019139	6	-0.0280985	0.00317185	C	A							NA/NA/NA/	NA/NA/NA/		A	C		-2.81E-02	I	Y	4.45E-01	NA
rs2171247	8.29E-19	18.081621		5	131580234			7	0.0280969	0.00317206	T	G							NA/NA/NA/	NA/NA/NA/		G	T		2.81E-02	I	Y	5.55E-01	NA
rs28472559	8.34E-19	18.0790449		5	131581611			6	-0.0280934	0.00317191	G	A							NA/NA/NA/	NA/NA/NA/		A	G		-2.81E-02	I	Y	4.45E-01	NA
rs6149247	8.52E-19	18.06979903		5	131582372				-0.0280869	0.00317201	I	D							NA/NA/NA/	NA/NA/NA/		D	I		-2.81E-02	I	Y	4.45E-01	NA
rs4705929	9.32E-19	18.03058735		5	131584178			6	0.028054	0.00317191	T	G							NA/NA/NA/	NA/NA/NA/		G	T		2.81E-02	I	Y	5.55E-01	NA
rs112300250	9.64E-19	18.0158617		5	131583292			6	-0.0280415	0.00317186	G	A							NA/NA/NA/	NA/NA/NA/		A	G		-2.80E-02	I	Y	4.45E-01	NA
rs7735891	9.72E-19	18.01229576	PDLIM4	5	131597005	intron		4	0.0279564	0.00316256	T	C							NA/NA/NA/	NA/NA/NA/		C	T		2.80E-02	I	Y	4.56E-01	NA
rs4705849	9.93E-19	18.00296329	P4HA2	5	131559199	intron		5	-0.0284755	0.00322217	T	A							NA/NA/NA/	NA/NA/NA/		A	T		-2.85E-02	I	Y	5.47E-01	NA
rs13357280	1.05E-18	17.97995793	PDLIM4	5	131600187	intron		5	0.0279248	0.00316197	G	A							NA/NA/NA/	NA/NA/NA/		A	G		2.79E-02	I	Y	4.56E-01	NA
rs4330455	1.06E-18	17.97539941		5	131586349		0.327889	5	-0.0280021	0.00317115	T	C							NA/NA/NA/	NA/NA/NA/		C	T		-2.80E-02	I	Y	4.45E-01	NA
rs10479000	1.07E-18	17.97006863	PDLIM4	5	131607402	intron		5	-0.027921	0.00316245	T	C							NA/NA/NA/	NA/NA/NA/		C	T		-2.79E-02	I	Y	5.44E-01	NA
rs7736284	1.13E-18	17.94727529		5	131588151		0.823954	7	-0.0280128	0.00317497	T	C							NA/NA/NA/	NA/NA/NA/		C	T		-2.80E-02	I	Y	4.45E-01	NA
rs162908	1.38E-18	17.85983463		5	131578955			7	-0.0279121	0.00317167	T	A							NA/NA/NA/	NA/NA/NA/		A	T		-2.79E-02	I	Y	4.45E-01	NA
rs334902	1.39E-18	17.85844676		5	131586559		0.474469	5	0.0279075	0.00317127	G	C							NA/NA/NA/	NA/NA/NA/		C	G		2.79E-02	I	Y	5.55E-01	NA
rs2136188	1.42E-18	17.84787378		5	131577514		0.124955	6	0.0279032	0.00317177	T	C							NA/NA/NA/	NA/NA/NA/		C	T		2.79E-02	I	Y	5.55E-01	NA
rs6867282	1.43E-18	17.84536		5	131583120			6	-0.027901	0.00317175	G	C							NA/NA/NA/	NA/NA/NA/		C	G		-2.79E-02	I	Y	4.45E-01	NA
rs2136186	1.43E-18	17.84515624		5	131578265			7	-0.0278993	0.00317158	G	A							NA/NA/NA/	NA/NA/NA/		A	G		-2.79E-02	I	Y	4.45E-01	NA
rs2136187	1.43E-18	17.84364169		5	131577894		0.019593	6	-0.0278979	0.00317157	T	C							NA/NA/NA/	26193/41911/16789/		C	T		-2.79E-02	I	Y	4.45E-01	NA
rs4705930	1.48E-18	17.83061362		5	131587686			6	-0.0279079	0.00317392	G	C							NA/NA/NA/	NA/NA/NA/		C	G		-2.79E-02	I	Y	4.45E-01	NA
rs1588263	1.53E-18	17.81590507		5	131577158			6	-0.0278788	0.00317198	T	C							NA/NA/NA/	NA/NA/NA/		C	T		-2.79E-02	I	Y	4.45E-01	NA
rs11952099	1.73E-18	17.76305987		5	131576772			7	0.027836	0.00317205	G	A							NA/NA/NA/	NA/NA/NA/		A	G		2.78E-02	I	Y	5.55E-01	NA
rs3763112	1.76E-18	17.75502313		5	131586480		0.383955	5	0.0278192	0.00317089	G	A							NA/NA/NA/	16825/41919/26166/		A	G		2.78E-02	I	Y	5.55E-01	NA
rs11739135	2.43E-18	17.61527751		5	131733397		0.076606	1f	-0.0280735	0.00321317	G	C							NA/NA/NA/	13789/40996/30120/		C	G		-2.81E-02	I	Y	5.96E-01	NA
rs4705931	2.74E-18	17.56219713		5	131588345		1.507052	5	-0.0276998	0.00317544	T	C							NA/NA/NA/	NA/NA/NA/		C	T		-2.77E-02	I	Y	4.46E-01	NA
rs12517950	2.80E-18	17.55207178		5	131731326			6	0.0280232	0.00321348	G	A							NA/NA/NA/	NA/NA/NA/		A	G		2.80E-02	I	Y	4.04E-01	NA
rs11746555	3.12E-18	17.50580782	SLC22A5	5	131727033	intron	0.272559	7	-0.0279907	0.00321421	G	A							NA/NA/NA/	10749/32068/23523/		A	G		-2.80E-02	I	Y	5.96E-01	NA
rs6863548	3.42E-18	17.46604247		5	131575920			6	-0.0275748	0.00317024	G	A							NA/NA/NA/	NA/NA/NA/		A	G		-2.76E-02	I	Y	4.47E-01	NA
rs11748193	3.78E-18	17.42239907	SLC22A5	5	131725329	intron	0.238026	1f	-0.027927	0.00321495	T	A							NA/NA/NA/	NA/NA/NA/		A	T		-2.79E-02	I	Y	5.96E-01	NA
rs2522051	5.95E-18	17.22519846	C5orf56	5	131797578	intron	0.021674	6	0.0272922	0.00316072	T	C							NA/NA/NA/	14025/33018/19280/		C	T		2.73E-02	I	Y	5.40E-01	NA
rs35403253	1.35E-17	16.87116149	FNIP1	5	131080960	intron		6	0.0289916	0.00339438	T	C							NA/NA/NA/	NA/NA/NA/		C	T		2.90E-02	I	Y	3.65E-01	NA
rs11242103	3.50E-17	16.45640746		5	131404093		0.980128	7	0.0274496	0.00325621	G	C							NA/NA/NA/	NA/NA/NA/		C	G		2.74E-02	I	Y	3.84E-01	NA
rs721121	3.86E-17	16.41357362		5	131406433		0.996729	4	-0.0268986	0.00319523	T	G							NA/NA/NA/	NA/NA/NA/		G	T		-2.69E-02	I	Y	5.76E-01	NA
rs201778249	4.77E-17	16.32182409			0				0.0268734	0.00320167	I	D							NA/NA/NA/	NA/NA/NA/		D	I		2.69E-02	I	Y	4.16E-01	NA
rs3852206	4.77E-17	16.32143883		5	131415436		0.206005	5	-0.0271632	0.00323623	G	A							NA/NA/NA/	NA/NA/NA/		A	G		-2.72E-02	I	Y	6.09E-01	NA
rs3864277	5.15E-17	16.28827542		5	131420249		0.154638	6	-0.0267614	0.00319178	G	A							NA/NA/NA/	12332/34000/23493/		A	G		-2.68E-02	I	Y	5.79E-01	NA
rs1469149	5.53E-17	16.25710056		5	131408842			5	0.0270671	0.00323149	C	A							NA/NA/NA/	21469/31037/10354/		A	C		2.71E-02	I	Y	3.96E-01	NA
rs2069614	5.74E-17	16.24110097		5	131407601		0.994257	5	-0.0267145	0.00319105	T	C							NA/NA/NA/	NA/NA/NA/		C	T		-2.67E-02	I	Y	5.74E-01	NA
rs2069616	5.84E-17	16.23372029		5	131408077		0.993611	5	0.0266812	0.00318784	G	A							NA/NA/NA/	21763/32473/12112/		A	G		2.67E-02	I	Y	4.26E-01	NA
rs35149731	6.81E-17	16.16658831		5	131247790			7	-0.0277401	0.00332159	G	A							NA/NA/NA/	NA/NA/NA/		A	G		-2.77E-02	I	Y	6.30E-01	NA
rs152815	6.84E-17	16.16522399	FNIP1	5	131026218	intron		7	-0.028216	0.00337874	G	A							NA/NA/NA/	NA/NA/NA/		A	G		-2.82E-02	I	Y	6.29E-01	NA
rs2069803	7.08E-17	16.14981035		5	131400433			2b	-0.0267095	0.00319994	T	C							NA/NA/NA/	13701/38635/27533/		C	T		-2.67E-02	I	Y	5.85E-01	NA
rs6898270	8.35E-17	16.0782662		5	131421190		0.140651	5	0.0265755	0.00319135	T	C							NA/NA/NA/	NA/NA/NA/		C	T		2.66E-02	I	Y	4.22E-01	NA
rs7721882	8.39E-17	16.0763597		5	131418948			5	0.0265681	0.00319066	G	A							NA/NA/NA/	NA/NA/NA/		A	G		2.66E-02	I	Y	4.22E-01	NA
rs149952891	8.59E-17	16.06589107	FNIP1	5	131062407	intron			-0.0286064	0.00343662	T	C							NA/NA/NA/	NA/NA/NA/		C	T		-2.86E-02	I	Y	6.41E-01	NA
rs743564	8.60E-17	16.06551922	CSF2	5	131410879	intron	4.005791	5	-0.0269773	0.00324095	T	C							NA/NA/NA/	NA/NA/NA/		C	T		-2.70E-02	I	Y	6.09E-01	NA
rs6860806	8.75E-17	16.05799145	SLC22A4	5	131640536	intron		7	0.026421	0.0031749	G	A							NA/NA/NA/	NA/NA/NA/		A	G		2.64E-02	I	Y	5.47E-01	NA
rs4705916	9.66E-17	16.01513393		5	131407493		0.996655	5	-0.0265768	0.00319812	C	A							NA/NA/NA/	NA/NA/NA/		A	C		-2.66E-02	I	Y	5.81E-01	NA
rs10900804	1.12E-16	15.95140284		5	131401845			5	0.0265426	0.00320072	T	C							NA/NA/NA/	NA/NA/NA/		C	T		2.65E-02	I	Y	4.18E-01	NA
rs7714191	1.13E-16	15.94819171	ACSL6	5	131341541	intron	0.164716	6	-0.0267205	0.00322252	G	C							NA/NA/NA/	NA/NA/NA/		C	G		-2.67E-02	I	Y	5.94E-01	NA
rs10040809	1.25E-16	15.9017752	ACSL6	5	131343017	intron		6	0.0266236	0.00321577	C	A							NA/NA/NA/	NA/NA/NA/		A	C		2.66E-02	I	Y	4.10E-01	NA
rs4705908	1.26E-16	15.90096541	ACSL6	5	131347520	exon		4	-0.0266854	0.00322332	G	A							NA/NA/NA/	NA/NA/NA/		A	G		-2.67E-02	I	Y	5.93E-01	NA
rs3091338	1.28E-16	15.89393155		5	131402738		0.974177	6	0.0265178	0.00320383	T	C							NA/NA/NA/	5251/7224/2631/		C	T		2.65E-02	I	Y	4.17E-01	NA
rs10074490	1.36E-16	15.86721537	ACSL6	5	131340032	intron		7	0.0266434	0.00322185	T	C							NA/NA/NA/	NA/NA/NA/		C	T		2.66E-02	I	Y	4.06E-01	NA
rs3214098	3.57E-16	15.44677376	P4HA2	5	131553428	intron			0.0260314	0.00319276	I	D							NA/NA/NA/	NA/NA/NA/		D	I		2.60E-02	I	Y	4.51E-01	NA
rs17132288	3.72E-16	15.42971982	ACSL6	5	131336105	intron	0.168023	1f	0.0261397	0.00320791	T	C							NA/NA/NA/	NA/NA/NA/		C	T		2.61E-02	I	Y	4.10E-01	NA
rs6596070	4.41E-16	15.3558875	P4HA2	5	131556174	intron		5	-0.0259944	0.00319815	T	C							NA/NA/NA/	NA/NA/NA/		C	T		-2.60E-02	I	Y	5.49E-01	NA
rs2301579	5.32E-16	15.27411286	P4HA2	5	131553340	intron		6	-0.0258384	0.00318794	C	A							NA/NA/NA/	NA/NA/NA/		A	C		-2.58E-02	I	Y	5.50E-01	NA
rs2073643	6.12E-16	15.21315988	SLC22A5	5	131723288	intron	0.485696	4	-0.0256077	0.00316615	T	C							NA/NA/NA/	25376/41990/17503/		C	T		-2.56E-02	I	Y	4.53E-01	NA
rs11950815	6.24E-16	15.2047145	RAPGEF6	5	130955487	intron		7	-0.0277196	0.00342827	G	A							NA/NA/NA/	NA/NA/NA/		A	G		-2.77E-02	I	Y	6.36E-01	NA
rs7733502	7.26E-16	15.13913816	P4HA2	5	131556203	intron		5	0.0258055	0.00319884	C	A							NA/NA/NA/	NA/NA/NA/		A	C		2.58E-02	I	Y	4.55E-01	NA
rs139295809	7.26E-16	15.13902091		5	131439628				0.0261754	0.0032447	I	D							NA/NA/NA/	NA/NA/NA/		D	I		2.62E-02	I	Y	4.59E-01	NA
rs7703009	7.31E-16	15.13606777	P4HA2	5	131552385	intron		5	0.0256937	0.00318531	G	C							NA/NA/NA/	NA/NA/NA/		C	G		2.57E-02	I	Y	4.50E-01	NA
rs200668911	9.21E-16	15.03552917			0				-0.0266797	0.00331921	I	D							NA/NA/NA/	NA/NA/NA/		D	I		-2.67E-02	I	Y	5.42E-01	NA
rs162892	1.27E-15	14.8961108		5	131623250		6.37995	5	0.0270486	0.00338172	G	A							NA/NA/NA/	NA/NA/NA/		A	G		2.70E-02	I	Y	6.64E-01	NA
rs162907	1.45E-15	14.83736989		5	131580152		0.019079	6	-0.0264644	0.00331559	G	A							NA/NA/NA/	36695/38118/10011/		A	G		-2.65E-02	I	Y	3.42E-01	NA
rs4535443	1.70E-15	14.7688083		5	131572561			7	0.0264081	0.00331665	G	A							NA/NA/NA/	NA/NA/NA/		A	G		2.64E-02	I	Y	6.57E-01	NA
rs162891	1.71E-15	14.76712073		5	131623268			6	-0.0264972	0.00332804	T	C							NA/NA/NA/	NA/NA/NA/		C	T		-2.65E-02	I	Y	3.44E-01	NA
rs3843503	1.80E-15	14.74593071		5	131466629			6	-0.0256848	0.00322846	T	A							NA/NA/NA/	NA/NA/NA/		A	T		-2.57E-02	I	Y	5.72E-01	NA
rs733300	1.83E-15	14.73763435		5	131572243			6	0.0263876	0.00331778	G	A							NA/NA/NA/	NA/NA/NA/		A	G		2.64E-02	I	Y	6.57E-01	NA
rs4706020	1.88E-15	14.72633216	CDC42SE2	5	130674076	intron	0.000257	6	-0.0272813	0.00343153	G	A							NA/NA/NA/	9244/33430/34546/		A	G		-2.73E-02	I	Y	6.42E-01	NA
rs81598	2.03E-15	14.69231146		5	131587960		3.978287	6	0.0263612	0.00331986	G	C							NA/NA/NA/	NA/NA/NA/		C	G		2.64E-02	I	Y	6.58E-01	NA
rs371709	2.07E-15	14.68432558		5	131583240			7	0.0263164	0.00331518	G	A							NA/NA/NA/	NA/NA/NA/		A	G		2.63E-02	I	Y	6.58E-01	NA
rs75953559	2.21E-15	14.65497541	RAPGEF6	5	130941741	intron		6	0.0282769	0.00356591	G	A							NA/NA/NA/	NA/NA/NA/		A	G		2.83E-02	I	Y	3.44E-01	NA
rs3792894	2.88E-15	14.54123981	P4HA2	5	131547271	intron	0.06706	6	-0.0250953	0.00317776	G	A							NA/NA/NA/	NA/NA/NA/		A	G		-2.51E-02	I	Y	5.52E-01	NA
rs12657965	3.22E-15	14.49244635	P4HA2	5	131545387	intron		7	0.0250313	0.0031753	G	C							NA/NA/NA/	NA/NA/NA/		C	G		2.50E-02	I	Y	4.48E-01	NA
rs12653783	3.23E-15	14.49130467	P4HA2	5	131545378	intron		7	0.0250294	0.00317519	G	A							NA/NA/NA/	NA/NA/NA/		A	G		2.50E-02	I	Y	4.48E-01	NA
rs10052046	3.23E-15	14.49041176	P4HA2	5	131544466	intron		7	0.0250252	0.00317476	T	G							NA/NA/NA/	NA/NA/NA/		G	T		2.50E-02	I	Y	4.48E-01	NA
rs715285	3.25E-15	14.48877459		5	131485383		0.031087	6	0.0249724	0.00316825	G	A							NA/NA/NA/	25951/41921/17033/		A	G		2.50E-02	I	Y	4.47E-01	NA
rs3805681	3.31E-15	14.47957149	P4HA2	5	131537860	intron	0.068714	6	-0.0249894	0.00317147	T	G							NA/NA/NA/	NA/NA/NA/		G	T		-2.50E-02	I	Y	5.52E-01	NA
rs162902	3.35E-15	14.47500316		5	131590114			5	0.0260563	0.00330743	G	C							NA/NA/NA/	NA/NA/NA/		C	G		2.61E-02	I	Y	6.53E-01	NA
rs1030271	3.36E-15	14.47361032	CDC42SE2	5	130632655	intron	0.250346	7	0.0269684	0.00342338	G	C							NA/NA/NA/	NA/NA/NA/		C	G		2.70E-02	I	Y	3.60E-01	NA
rs145060323	3.40E-15	14.46834485		5	131496134				-0.0249599	0.00316903	T	C							NA/NA/NA/	NA/NA/NA/		C	T		-2.50E-02	I	Y	5.53E-01	NA
rs74993771	3.41E-15	14.46734625		5	131495729			7	0.0249589	0.00316902	T	G							NA/NA/NA/	NA/NA/NA/		G	T		2.50E-02	I	Y	4.47E-01	NA
rs10478998	3.43E-15	14.46482492		5	131516531		0.137263	7	-0.0249676	0.00317042	G	A							NA/NA/NA/	NA/NA/NA/		A	G		-2.50E-02	I	Y	5.53E-01	NA
rs10065787	3.48E-15	14.45900145		5	131436486		3.007771	4	0.0250283	0.0031788	T	G							NA/NA/NA/	20611/32716/12985/		G	T		2.50E-02	I	Y	4.42E-01	NA
rs2897096	3.48E-15	14.45860425		5	131486284			6	0.0249466	0.00316847	G	A							NA/NA/NA/	NA/NA/NA/		A	G		2.49E-02	I	Y	4.47E-01	NA
rs116749111	3.55E-15	14.44941579		5	131462918			6	0.0249881	0.00317481	T	G							NA/NA/NA/	NA/NA/NA/		G	T		2.50E-02	I	Y	4.50E-01	NA
rs11749300	3.57E-15	14.44745345		5	131462836			6	-0.0249863	0.00317481	T	C							NA/NA/NA/	NA/NA/NA/		C	T		-2.50E-02	I	Y	5.50E-01	NA
rs3828675	3.59E-15	14.44542605	P4HA2	5	131546868	intron		7	-0.025004	0.0031773	G	A							NA/NA/NA/	NA/NA/NA/		A	G		-2.50E-02	I	Y	5.52E-01	NA
rs4361509	3.70E-15	14.4314287	P4HA2	5	131536753	intron	0.071675	6	-0.0250178	0.00318068	G	A							NA/NA/NA/	NA/NA/NA/		A	G		-2.50E-02	I	Y	5.54E-01	NA
rs7701237	3.80E-15	14.42024155	P4HA2	5	131534381	intron	0.083066	6	0.0249361	0.00317159	T	C							NA/NA/NA/	NA/NA/NA/		C	T		2.49E-02	I	Y	4.47E-01	NA
rs7727038	3.80E-15	14.42018898		5	131590257		0.117248	4	0.0248141	0.00315608	T	C							NA/NA/NA/	NA/NA/NA/		C	T		2.48E-02	I	Y	5.43E-01	NA
rs3749756	3.81E-15	14.41865917	P4HA2	5	131534499	intron	0.078052	6	0.0249348	0.00317161	T	C							NA/NA/NA/	20180/32758/13311/		C	T		2.49E-02	I	Y	4.47E-01	NA
rs3805683	3.82E-15	14.41780478	P4HA2	5	131535125	intron	0.074833	6	-0.0249348	0.00317171	T	G							NA/NA/NA/	NA/NA/NA/		G	T		-2.49E-02	I	Y	5.53E-01	NA
rs2278398	3.90E-15	14.40894653	P4HA2	5	131530441	intron	0.098815	6	0.024923	0.00317124	G	A							NA/NA/NA/	NA/NA/NA/		A	G		2.49E-02	I	Y	4.47E-01	NA
rs10075459	3.96E-15	14.40268663	P4HA2	5	131541363	intron	0.067033	5	0.0249318	0.00317309	G	C							NA/NA/NA/	NA/NA/NA/		C	G		2.49E-02	I	Y	4.47E-01	NA
rs6896703	4.00E-15	14.39842126		5	131521295		0.060011	6	0.0249098	0.00317079	G	C							NA/NA/NA/	NA/NA/NA/		C	G		2.49E-02	I	Y	4.47E-01	NA
rs10076758	4.08E-15	14.3896252		5	131524299			6	0.0249025	0.00317088	G	A							NA/NA/NA/	NA/NA/NA/		A	G		2.49E-02	I	Y	4.47E-01	NA
rs7727544	4.77E-15	14.32177854		5	131590534		0.037509	1f	0.0247156	0.00315497	T	C							NA/NA/NA/	13870/32709/19625/		C	T		2.47E-02	I	Y	5.43E-01	NA
rs35696821	4.86E-15	14.31313324		5	131508017			7	0.0248441	0.00317238	T	C							NA/NA/NA/	NA/NA/NA/		C	T		2.48E-02	I	Y	4.49E-01	NA
rs162904	5.60E-15	14.25163441	PDLIM4	5	131595784	intron	0.038605	1b	-0.025842	0.00330734	T	C							NA/NA/NA/	2187/2454/607/		C	T		-2.58E-02	I	Y	3.46E-01	NA
rs139746351	5.83E-15	14.23415493		5	130469087				-0.02729	0.00349492	G	A							NA/NA/NA/	NA/NA/NA/		A	G		-2.73E-02	I	Y	6.47E-01	NA
rs11738827	5.96E-15	14.22506281	CDC42SE2	5	130717090	intron		7	0.0270577	0.00346634	T	C							NA/NA/NA/	NA/NA/NA/		C	T		2.71E-02	I	Y	3.55E-01	NA
rs11743851	6.25E-15	14.20436187	CDC42SE2	5	130613600	intron	0.005511	5	-0.0266918	0.00342211	T	C							NA/NA/NA/	NA/NA/NA/		C	T		-2.67E-02	I	Y	6.39E-01	NA
rs1473072	6.37E-15	14.19583671		5	131574370		0.513284	4	-0.0258193	0.0033113	G	A							NA/NA/NA/	NA/NA/NA/		A	G		-2.58E-02	I	Y	3.44E-01	NA
rs274555	6.71E-15	14.17340889	SLC22A5	5	131722951	intron	0.596965	1f	-0.0250876	0.00322015	T	C							NA/NA/NA/	NA/NA/NA/		C	T		-2.51E-02	I	Y	4.14E-01	NA
rs3900945	7.59E-15	14.12003125		5	131592870		0.037498	4	-0.0255549	0.00328669	T	C							NA/NA/NA/	27532/30257/8422/		C	T		-2.56E-02	I	Y	3.56E-01	NA
rs4706006	8.38E-15	14.07678811		5	130461830			7	0.027255	0.00351105	T	G							NA/NA/NA/	NA/NA/NA/		G	T		2.73E-02	I	Y	3.51E-01	NA
rs162894	9.07E-15	14.04236686		5	131611872		0.179142	7	-0.0256768	0.00331204	T	G							NA/NA/NA/	NA/NA/NA/		G	T		-2.57E-02	I	Y	3.44E-01	NA
rs3846728	9.43E-15	14.02539667		5	131436217		0.754104	5	-0.0245784	0.00317239	G	A							NA/NA/NA/	NA/NA/NA/		A	G		-2.46E-02	I	Y	5.56E-01	NA
rs147237535	9.97E-15	14.00136496		5	131496375				-0.0250013	0.00322991	C	A							NA/NA/NA/	NA/NA/NA/		A	C		-2.50E-02	I	Y	5.63E-01	NA
rs71583465	1.04E-14	13.98289568	PDLIM4	5	131594628	intron		5	-0.0254315	0.00328778	G	C							NA/NA/NA/	NA/NA/NA/		C	G		-2.54E-02	I	Y	3.56E-01	NA
rs75318474	1.09E-14	13.96449822		5	131457753			6	0.0252381	0.00326506	G	A							NA/NA/NA/	NA/NA/NA/		A	G		2.52E-02	I	Y	4.33E-01	NA
rs7701967	1.19E-14	13.92464651		5	130059750			7	-0.0273162	0.00353925	G	A							NA/NA/NA/	NA/NA/NA/		A	G		-2.73E-02	I	Y	6.76E-01	NA
rs10036208	1.19E-14	13.92290111		5	131571323		0.319927	6	-0.0254861	0.00330235	T	C							NA/NA/NA/	NA/NA/NA/		C	T		-2.55E-02	I	Y	3.49E-01	NA
rs10076701	1.22E-14	13.91352271	PDLIM4	5	131596419	intron		1f	-0.0243475	0.00315594	T	C							NA/NA/NA/	NA/NA/NA/		C	T		-2.43E-02	I	Y	4.57E-01	NA
rs11739935	1.45E-14	13.83859007		5	131380658			7	0.0260135	0.00338156	T	C							NA/NA/NA/	NA/NA/NA/		C	T		2.60E-02	I	Y	3.25E-01	NA
rs4705915	1.47E-14	13.83171765		5	131391458		0.318307	7	0.0254008	0.00330278	T	A							NA/NA/NA/	NA/NA/NA/		A	T		2.54E-02	I	Y	3.57E-01	NA
rs1858074	1.51E-14	13.82169947		5	131371999		0.045183	6	0.025948	0.00337523	G	A							NA/NA/NA/	39356/35767/8573/		A	G		2.59E-02	I	Y	3.24E-01	NA
rs5029422	1.68E-14	13.77354961		5	131390614			5	-0.0260334	0.00339261	G	C							NA/NA/NA/	NA/NA/NA/		C	G		-2.60E-02	I	Y	6.76E-01	NA
rs270621	1.80E-14	13.74358295	PDLIM4	5	131605821	intron		4	-0.0253888	0.00331243	C	A							NA/NA/NA/	NA/NA/NA/		A	C		-2.54E-02	I	Y	3.43E-01	NA
rs201935471	1.89E-14	13.72440535			0				0.0253598	0.0033111	I	D							NA/NA/NA/	NA/NA/NA/		D	I		2.54E-02	I	Y	6.57E-01	NA
rs162890	1.98E-14	13.70252839		5	131623658		4.047921	4	-0.0259979	0.00339728	T	C							NA/NA/NA/	NA/NA/NA/		C	T		-2.60E-02	I	Y	3.37E-01	NA
rs7716474	2.36E-14	13.62694264		5	131383983		0.059794	6	-0.0251849	0.00330071	G	C							NA/NA/NA/	NA/NA/NA/		C	G		-2.52E-02	I	Y	6.44E-01	NA
rs34656575	2.64E-14	13.57800801		5	131357448				-0.0251663	0.00330458	I	D							NA/NA/NA/	NA/NA/NA/		D	I		-2.52E-02	I	Y	6.45E-01	NA
rs3916443	3.34E-14	13.47613522		5	131369079		0.002317	7	-0.0249826	0.00329359	T	C							NA/NA/NA/	NA/NA/NA/		C	T		-2.50E-02	I	Y	6.45E-01	NA
rs10463891	3.54E-14	13.45130969	PDLIM4	5	131597392	intron	0.117146	1b	0.0249509	0.00329263	G	A							NA/NA/NA/	NA/NA/NA/		A	G		2.50E-02	I	Y	6.47E-01	NA
rs17674015	3.75E-14	13.42542823		5	131361778		0.137791	1d	-0.0249571	0.00329682	C	A							NA/NA/NA/	10677/38340/35631/		A	C		-2.50E-02	I	Y	6.47E-01	NA
rs58835386	4.44E-14	13.35268551	PDLIM4	5	131600559	intron		4	0.0238451	0.00315902	G	A							NA/NA/NA/	NA/NA/NA/		A	G		2.38E-02	I	Y	5.52E-01	NA
rs6897575	4.48E-14	13.34827435	PDLIM4	5	131604535	intron		5	0.023842	0.00315917	T	C							NA/NA/NA/	NA/NA/NA/		C	T		2.38E-02	I	Y	5.52E-01	NA
rs7736102	4.54E-14	13.34318432	PDLIM4	5	131604257	intron		5	-0.0238363	0.00315904	G	A							NA/NA/NA/	NA/NA/NA/		A	G		-2.38E-02	I	Y	4.48E-01	NA
rs10463892	4.63E-14	13.33454097	PDLIM4	5	131598705	intron		5	-0.0238335	0.00315976	T	C							NA/NA/NA/	NA/NA/NA/		C	T		-2.38E-02	I	Y	4.48E-01	NA
rs113519509	4.65E-14	13.33243218	PDLIM4	5	131598746	intron			-0.0238323	0.00315987	I	D							NA/NA/NA/	NA/NA/NA/		D	I		-2.38E-02	I	Y	4.48E-01	NA
rs4361510	4.73E-14	13.32524814	PDLIM4	5	131599647	intron		4	0.0248211	0.00329192	T	C							NA/NA/NA/	NA/NA/NA/		C	T		2.48E-02	I	Y	6.47E-01	NA
rs61352298	5.18E-14	13.28592351	PDLIM4	5	131600589	intron		5	-0.0247767	0.00329119	G	C							NA/NA/NA/	NA/NA/NA/		C	G		-2.48E-02	I	Y	3.53E-01	NA
rs932019	5.41E-14	13.26680675	PDLIM4	5	131599370	intron		2b	-0.0247652	0.00329218	T	C							NA/NA/NA/	NA/NA/NA/		C	T		-2.48E-02	I	Y	3.53E-01	NA
rs112824150	5.47E-14	13.26171266		5	131623683				0.0250241	0.00332728	I	D							NA/NA/NA/	NA/NA/NA/		D	I		2.50E-02	I	Y	6.50E-01	NA
rs1979981	5.58E-14	13.25337125	PDLIM4	5	131601720	intron		4	-0.0247395	0.00329053	G	A							NA/NA/NA/	NA/NA/NA/		A	G		-2.47E-02	I	Y	3.53E-01	NA
rs4705852	5.64E-14	13.24909067	PDLIM4	5	131602807	intron		5	0.0247358	0.00329061	G	A							NA/NA/NA/	NA/NA/NA/		A	G		2.47E-02	I	Y	6.47E-01	NA
rs1007602	5.74E-14	13.24122205	PDLIM4	5	131602166	exon	0.318192	2b	-0.0247254	0.00329026	T	C							NA/NA/NA/	35609/38643/10658/		C	T		-2.47E-02	I	Y	3.53E-01	NA
rs4705885	5.98E-14	13.22337653		5	130423559			7	-0.0268629	0.00357726	G	A							NA/NA/NA/	NA/NA/NA/		A	G		-2.69E-02	I	Y	6.57E-01	NA
rs10051679	8.73E-14	13.05901212		5	131570931		1.392124	5	-0.0243916	0.00326982	T	A							NA/NA/NA/	NA/NA/NA/		A	T		-2.44E-02	I	Y	3.65E-01	NA
rs11741341	8.96E-14	13.04751995		5	131570218			5	0.0243633	0.00326756	G	A							NA/NA/NA/	NA/NA/NA/		A	G		2.44E-02	I	Y	6.35E-01	NA
rs9791170	9.21E-14	13.03560883		5	131569627		0.278048	1f	-0.0243361	0.00326549	T	C							NA/NA/NA/	32845/37596/10965/		C	T		-2.43E-02	I	Y	3.65E-01	NA
rs1548306	9.28E-14	13.03265471		6	32427179			6	-0.0256004	0.00343556	T	A							NA/NA/NA/	7272/12488/16849/		A	T		-2.56E-02	I	Y	6.85E-01	NA
rs1612904	1.19E-13	12.92508852		6	32669018		1.143975	6	0.0245272	0.00330607	C	A							NA/NA/NA/	34749/37645/10971/		A	C		2.45E-02	I	Y	3.58E-01	NA
rs13190001	1.20E-13	12.91968744		5	131744482			6	0.023652	0.00318881	T	C							NA/NA/NA/	NA/NA/NA/		C	T		2.37E-02	I	Y	4.35E-01	NA
rs9275596	1.26E-13	12.89996737		6	32681631		17.351218	6	-0.0245007	0.00330591	T	C							NA/NA/NA/	10961/38781/35099/		C	T		-2.45E-02	I	Y	6.42E-01	NA
rs199778306	1.29E-13	12.88851905			0				-0.025105	0.00338905	I	D							NA/NA/NA/	NA/NA/NA/		D	I		-2.51E-02	I	Y	6.58E-01	NA
rs27437	1.36E-13	12.86771789		5	131436961		3.218255	1f	0.0238142	0.00321755	G	A							NA/NA/NA/	NA/NA/NA/		A	G		2.38E-02	I	Y	4.59E-01	NA
rs3129721	1.36E-13	12.86634295		6	32676251			6	0.024471	0.00330649	C	A							NA/NA/NA/	NA/NA/NA/		A	C		2.45E-02	I	Y	3.58E-01	NA
rs201407951	1.42E-13	12.8468012			0				-0.0239887	0.00324394	I	D							NA/NA/NA/	NA/NA/NA/		D	I		-2.40E-02	I	Y	5.03E-01	NA
rs1794524	1.98E-13	12.70377371		6	32675902		0.075661	7	0.0243813	0.00331673	T	G							NA/NA/NA/	NA/NA/NA/		G	T		2.44E-02	I	Y	3.61E-01	NA
rs2073644	2.30E-13	12.63822118	SLC22A5	5	131723289	intron		4	-0.0240436	0.0032798	T	A							NA/NA/NA/	NA/NA/NA/		A	T		-2.40E-02	I	Y	4.84E-01	NA
rs12055445	2.51E-13	12.60040242		6	32626739			5	-0.025098	0.0034291	G	A							NA/NA/NA/	NA/NA/NA/		A	G		-2.51E-02	I	Y	5.10E-01	NA
rs11948761	3.51E-13	12.45424027		5	130370970			7	0.0263502	0.00362263	T	A							NA/NA/NA/	NA/NA/NA/		A	T		2.64E-02	I	Y	3.32E-01	NA
rs9268832	4.40E-13	12.3567665		6	32427789			1f	0.0234081	0.00323165	T	C							NA/NA/NA/	31493/40151/13218/		C	T		2.34E-02	I	Y	3.92E-01	NA
rs1547422	4.97E-13	12.3037546		6	32427099			6	-0.0248285	0.0034356	G	C							NA/NA/NA/	NA/NA/NA/		C	G		-2.48E-02	I	Y	6.80E-01	NA
rs309394	5.16E-13	12.28766519		4	123613670			6	0.0230909	0.00319739	T	G							NA/NA/NA/	NA/NA/NA/		G	T		2.31E-02	I	Y	4.34E-01	NA
rs309393	5.16E-13	12.28762898		4	123613316			4	0.0230946	0.00319791	G	A							NA/NA/NA/	NA/NA/NA/		A	G		2.31E-02	I	Y	4.34E-01	NA
rs309392	5.22E-13	12.28267158		4	123611542			5	-0.0235093	0.00325603	T	G							NA/NA/NA/	NA/NA/NA/		G	T		-2.35E-02	I	Y	6.05E-01	NA
rs309398	5.42E-13	12.26570354		4	123614762		0.909451	7	-0.0230313	0.00319218	T	C							NA/NA/NA/	12408/32662/21253/		C	T		-2.30E-02	I	Y	5.66E-01	NA
rs113264677	5.62E-13	12.24997554		5	129917070			7	0.0249503	0.00346052	C	A							NA/NA/NA/	NA/NA/NA/		A	C		2.50E-02	I	Y	3.19E-01	NA
rs274559	5.63E-13	12.24918084	SLC22A5	5	131720070	intron	0.141642	6	-0.0232594	0.0032261	G	A							NA/NA/NA/	9626/12372/3990/		A	G		-2.33E-02	I	Y	3.91E-01	NA
rs274557	5.66E-13	12.24722194	SLC22A5	5	131721204	intron	0.68289	2b	0.0232568	0.00322603	T	C							NA/NA/NA/	12955/40269/31479/		C	T		2.33E-02	I	Y	6.09E-01	NA
rs274558	5.68E-13	12.24597215	SLC22A5	5	131721174	exon	0.36545	4	-0.0232556	0.00322603	G	A							NA/NA/NA/	31571/40330/13003/		A	G		-2.33E-02	I	Y	3.91E-01	NA
rs72797733	5.95E-13	12.22565825		5	129926042			7	0.0249346	0.00346201	T	C							NA/NA/NA/	NA/NA/NA/		C	T		2.49E-02	I	Y	3.19E-01	NA
rs309400	6.60E-13	12.18052648		4	123616189		0.576245	7	-0.0230643	0.00320865	T	C							NA/NA/NA/	NA/NA/NA/		C	T		-2.31E-02	I	Y	5.86E-01	NA
rs274566	6.63E-13	12.17880166	SLC22A5	5	131715011	intron		7	-0.0231883	0.00322614	G	A							NA/NA/NA/	NA/NA/NA/		A	G		-2.32E-02	I	Y	3.91E-01	NA
rs274568	6.65E-13	12.17691263	SLC22A5	5	131713578	intron		7	-0.0231858	0.00322606	T	C							NA/NA/NA/	NA/NA/NA/		C	T		-2.32E-02	I	Y	3.91E-01	NA
rs3104376	6.79E-13	12.16805476		6	32600003			7	0.0287267	0.00399856	T	C							NA/NA/NA/	NA/NA/NA/		C	T		2.87E-02	I	Y	2.15E-01	NA
rs309404	6.79E-13	12.16783099		4	123617741		0.28547	7	-0.023047	0.00320802	T	A							NA/NA/NA/	NA/NA/NA/		A	T		-2.30E-02	I	Y	5.86E-01	NA
rs274560	7.02E-13	12.1537724	SLC22A5	5	131719450	intron	0.141848	7	0.0232351	0.0032362	T	C							NA/NA/NA/	9623/31345/25035/		C	T		2.32E-02	I	Y	6.16E-01	NA
rs309412	7.12E-13	12.14725475		4	123620198			7	-0.0230228	0.00320755	T	C							NA/NA/NA/	NA/NA/NA/		C	T		-2.30E-02	I	Y	5.86E-01	NA
rs309408	7.12E-13	12.14724073		4	123619423			7	0.0230295	0.00320848	G	C							NA/NA/NA/	NA/NA/NA/		C	G		2.30E-02	I	Y	4.15E-01	NA
rs309413	7.20E-13	12.14272722		4	123620313			6	0.0230175	0.00320744	G	A							NA/NA/NA/	NA/NA/NA/		A	G		2.30E-02	I	Y	4.14E-01	NA
rs309406	7.25E-13	12.13948232		4	123618707		0.274612	6	0.0230172	0.00320787	G	A							NA/NA/NA/	14068/20014/7088/		A	G		2.30E-02	I	Y	4.14E-01	NA
rs2631365	7.50E-13	12.12520924	SLC22A5	5	131705949	exon		5	0.0231322	0.00322591	T	C							NA/NA/NA/	NA/NA/NA/		C	T		2.31E-02	I	Y	6.08E-01	NA
rs309410	7.55E-13	12.12225212		4	123619549			7	0.0230029	0.0032083	T	C							NA/NA/NA/	NA/NA/NA/		C	T		2.30E-02	I	Y	4.14E-01	NA
rs2569266	7.65E-13	12.11623242	SLC22A5	5	131706791	intron		5	0.0231344	0.00322749	T	C							NA/NA/NA/	NA/NA/NA/		C	T		2.31E-02	I	Y	6.09E-01	NA
rs9264962	7.66E-13	12.11598389		6	31276435			5	0.0264842	0.00369487	G	C							NA/NA/NA/	NA/NA/NA/		C	G		2.65E-02	I	Y	2.54E-01	NA
rs2631361	8.08E-13	12.09267787	SLC22A5	5	131707380	intron		5	0.0231721	0.00323612	C	A							NA/NA/NA/	12529/39967/32210/		A	C		2.32E-02	I	Y	6.16E-01	NA
rs611084	8.09E-13	12.09215564	SLC22A5	5	131709739	intron		7	-0.0231716	0.00323611	C	A							NA/NA/NA/	NA/NA/NA/		A	C		-2.32E-02	I	Y	3.84E-01	NA
rs610735	8.09E-13	12.0920998	SLC22A5	5	131709776	intron		7	0.0231715	0.00323611	T	C							NA/NA/NA/	NA/NA/NA/		C	T		2.32E-02	I	Y	6.16E-01	NA
rs274567	8.13E-13	12.09015418	SLC22A5	5	131714409	intron	0.055412	1f	-0.0231691	0.00323606	T	C							NA/NA/NA/	32250/40018/12532/		C	T		-2.32E-02	I	Y	3.84E-01	NA
rs2631363	8.13E-13	12.09012425	SLC22A5	5	131707095	intron		2b	-0.0231696	0.00323612	G	A							NA/NA/NA/	32230/39912/12516/		A	G		-2.32E-02	I	Y	3.84E-01	NA
rs274562	8.23E-13	12.08466772	SLC22A5	5	131718206	intron	0.141413	7	0.0231655	0.00323634	G	C							NA/NA/NA/	10190/33015/26433/		C	G		2.32E-02	I	Y	6.16E-01	NA
rs274561	8.69E-13	12.06107319	SLC22A5	5	131719228	intron	0.141895	1f	0.0231402	0.00323617	C	A							NA/NA/NA/	9623/29138/25243/		A	C		2.31E-02	I	Y	6.16E-01	NA
rs309416	8.88E-13	12.05136554		4	123621916			6	0.0229017	0.00320419	T	C							NA/NA/NA/	NA/NA/NA/		C	T		2.29E-02	I	Y	4.16E-01	NA
rs309415	9.31E-13	12.03083066		4	123621228		0.006669	7	0.0228792	0.00320395	G	A							NA/NA/NA/	NA/NA/NA/		A	G		2.29E-02	I	Y	4.16E-01	NA
rs368931	9.68E-13	12.01431267		4	123631597		0.008515	5	-0.0230633	0.0032321	T	G							NA/NA/NA/	13408/40533/30959/		G	T		-2.31E-02	I	Y	6.03E-01	NA
rs2516788	9.94E-13	12.00243932	SLC22A5	5	131715565	intron		7	0.0230803	0.0032362	G	C							NA/NA/NA/	NA/NA/NA/		C	G		2.31E-02	I	Y	6.16E-01	NA
rs309407	1.01E-12	11.99663426		4	123619335			7	0.023102	0.00324008	T	C							NA/NA/NA/	NA/NA/NA/		C	T		2.31E-02	I	Y	3.94E-01	NA
rs9275109	1.01E-12	11.99565713		6	32649676			6	-0.0240976	0.00337985	T	G							NA/NA/NA/	NA/NA/NA/		G	T		-2.41E-02	I	Y	6.40E-01	NA
rs309419	1.02E-12	11.99308065		4	123624001		0.005947	7	0.0230642	0.00323528	G	C							NA/NA/NA/	NA/NA/NA/		C	G		2.31E-02	I	Y	3.96E-01	NA
rs147858478	1.04E-12	11.98278713	LOC553103	5	131682785	intron			-0.0230162	0.00323002	I	D							NA/NA/NA/	NA/NA/NA/		D	I		-2.30E-02	I	Y	3.98E-01	NA
rs411043	1.09E-12	11.96369855		4	123633221		0.044232	5	0.0230144	0.00323253	G	C							NA/NA/NA/	NA/NA/NA/		C	G		2.30E-02	I	Y	3.97E-01	NA
rs309397	1.15E-12	11.93791464		4	123614323			5	0.0230594	0.00324257	T	G							NA/NA/NA/	NA/NA/NA/		G	T		2.31E-02	I	Y	3.94E-01	NA
rs309396	1.15E-12	11.93786947		4	123614282		0.456745	7	-0.0230638	0.0032432	T	C							NA/NA/NA/	NA/NA/NA/		C	T		-2.31E-02	I	Y	6.06E-01	NA
rs309418	1.20E-12	11.92207278		4	123623441		0.006444	6	-0.022992	0.00323539	G	A							NA/NA/NA/	NA/NA/NA/		A	G		-2.30E-02	I	Y	6.04E-01	NA
rs309399	1.24E-12	11.90745128		4	123614839			6	-0.0230199	0.00324144	T	C							NA/NA/NA/	NA/NA/NA/		C	T		-2.30E-02	I	Y	6.06E-01	NA
rs1005599	1.31E-12	11.88370448		6	31276447			5	0.0264419	0.00372726	G	C							NA/NA/NA/	NA/NA/NA/		C	G		2.64E-02	I	Y	2.48E-01	NA
rs309395	1.34E-12	11.87158134		4	123614057			6	-0.0228149	0.00321775	T	C							NA/NA/NA/	NA/NA/NA/		C	T		-2.28E-02	I	Y	5.84E-01	NA
rs2631370	1.35E-12	11.8690972	LOC553103	5	131703776	intron	0.253945	7	0.0228715	0.00322609	T	C							NA/NA/NA/	9028/28188/21917/		C	T		2.29E-02	I	Y	6.07E-01	NA
rs274563	1.40E-12	11.85242569	SLC22A5	5	131717859	intron		5	0.0230458	0.00325311	C	A							NA/NA/NA/	NA/NA/NA/		A	C		2.30E-02	I	Y	6.19E-01	NA
rs273900	1.41E-12	11.85179851	LOC553103	5	131694606	intron		7	-0.0228356	0.00322353	G	A							NA/NA/NA/	30143/38747/12554/		A	G		-2.28E-02	I	Y	3.92E-01	NA
rs272866	1.42E-12	11.84899196	LOC553103	5	131681909	intron		7	-0.0228339	0.00322371	G	A							NA/NA/NA/	NA/NA/NA/		A	G		-2.28E-02	I	Y	3.92E-01	NA
rs272867	1.42E-12	11.84723786	LOC553103	5	131681057	intron	0.003031	4	-0.0228324	0.00322374	G	A							NA/NA/NA/	31308/40174/13076/		A	G		-2.28E-02	I	Y	3.92E-01	NA
rs4705933	1.43E-12	11.84523834	SLC22A4	5	131678412	intron	0.003006	4	-0.0228304	0.00322376	G	A							NA/NA/NA/	NA/NA/NA/		A	G		-2.28E-02	I	Y	3.92E-01	NA
rs272860	1.44E-12	11.84155307	LOC553103	5	131684175	intron	0.00466	7	0.022826	0.00322367	G	C							NA/NA/NA/	NA/NA/NA/		C	G		2.28E-02	I	Y	6.08E-01	NA
rs272852	1.45E-12	11.83985574	LOC553103	5	131688767	intron		5	-0.0228239	0.00322362	G	A							NA/NA/NA/	NA/NA/NA/		A	G		-2.28E-02	I	Y	3.92E-01	NA
rs272865	1.50E-12	11.82472308	LOC553103	5	131681926	intron	0.003035	6	-0.0228085	0.00322364	T	A							NA/NA/NA/	NA/NA/NA/		A	T		-2.28E-02	I	Y	3.92E-01	NA
rs309403	1.55E-12	11.80854619		4	123616822		0.282378	7	0.0228829	0.00323652	T	C							NA/NA/NA/	NA/NA/NA/		C	T		2.29E-02	I	Y	3.96E-01	NA
rs273914	1.56E-12	11.80734893	SLC22A4	5	131660431	intron	0.023691	6	-0.0227966	0.00322449	T	A							NA/NA/NA/	10670/33249/25738/		A	T		-2.28E-02	I	Y	3.92E-01	NA
rs272886	1.57E-12	11.80345906	SLC22A4	5	131665840	intron	0.041184	7	-0.0227882	0.00322387	T	C							NA/NA/NA/	31356/40328/13081/		C	T		-2.28E-02	I	Y	3.92E-01	NA
rs272884	1.60E-12	11.79528056	SLC22A4	5	131668654	intron	0.13919	5	0.0227799	0.00322389	G	C							NA/NA/NA/	24056/31213/10051/		C	G		2.28E-02	I	Y	6.08E-01	NA
rs272881	1.62E-12	11.7908712	SLC22A4	5	131669264	intron	0.003001	7	-0.0227753	0.00322388	G	A							NA/NA/NA/	13071/31603/10051/		A	G		-2.28E-02	I	Y	3.92E-01	NA
rs272879	1.64E-12	11.78577891	SLC22A4	5	131670546	exon	0.003001	4	0.0227783	0.00322505	G	C							NA/NA/NA/	13325/40076/31211/		C	G		2.28E-02	I	Y	6.08E-01	NA
rs270605	1.64E-12	11.78499994	SLC22A4	5	131651811	intron	0.028842	4	0.0227688	0.00322381	T	C							NA/NA/NA/	10137/31590/24483/		C	T		2.28E-02	I	Y	6.08E-01	NA
rs273902	1.65E-12	11.78307969	LOC553103	5	131692966	intron		7	-0.0228547	0.00323627	G	A							NA/NA/NA/	NA/NA/NA/		A	G		-2.29E-02	I	Y	3.85E-01	NA
rs272842	1.67E-12	11.77696897	SLC22A4	5	131656517	intron	0.028916	1f	0.0227613	0.00322393	G	A							NA/NA/NA/	13081/40338/31357/		A	G		2.28E-02	I	Y	6.08E-01	NA
rs274546	1.67E-12	11.77607076	LOC553103	5	131699867	intron	0.003237	7	0.0228273	0.00323341	G	A							NA/NA/NA/	9768/31492/25076/		A	G		2.28E-02	I	Y	6.14E-01	NA
rs272875	1.68E-12	11.77441679	SLC22A4	5	131674888	intron	0.003001	7	-0.0227576	0.00322378	T	C							NA/NA/NA/	24513/31681/10144/		C	T		-2.28E-02	I	Y	3.92E-01	NA
rs183894	1.69E-12	11.77186667	LOC553103	5	131693057	intron		7	-0.0228429	0.00323624	T	C							NA/NA/NA/	NA/NA/NA/		C	T		-2.28E-02	I	Y	3.85E-01	NA
rs273897	1.72E-12	11.76510831	LOC553103	5	131696330	intron		7	0.0228188	0.00323382	T	C							NA/NA/NA/	NA/NA/NA/		C	T		2.28E-02	I	Y	6.14E-01	NA
rs309409	1.72E-12	11.76369456		4	123619498			6	0.0228375	0.00323668	G	C							NA/NA/NA/	NA/NA/NA/		C	G		2.28E-02	I	Y	3.97E-01	NA
rs309411	1.73E-12	11.76226529		4	123620150		0.935757	7	-0.0228297	0.00323577	T	C							NA/NA/NA/	NA/NA/NA/		C	T		-2.28E-02	I	Y	6.04E-01	NA
rs201452941	1.74E-12	11.75923865			0				-0.0286053	0.00405484	I	D							NA/NA/NA/	NA/NA/NA/		D	I		-2.86E-02	I	Y	5.21E-01	NA
rs111626885	1.74E-12	11.75900919		6	32656067				-0.0286047	0.00405479	I	D							NA/NA/NA/	NA/NA/NA/		D	I		-2.86E-02	I	Y	5.21E-01	NA
rs9282181	1.75E-12	11.75802541		6	32656067				-0.0286031	0.00405474	I	D							NA/NA/NA/	NA/NA/NA/		D	I		-2.86E-02	I	Y	5.21E-01	NA
rs272849	1.76E-12	11.75478354	LOC553103	5	131690241	intron		4	0.0228056	0.00323347	G	A							NA/NA/NA/	NA/NA/NA/		A	G		2.28E-02	I	Y	6.14E-01	NA
rs11746729	2.00E-12	11.69938061		5	132123536			5	-0.02689	0.0038222	G	A							NA/NA/NA/	NA/NA/NA/		A	G		-2.69E-02	I	Y	5.29E-01	NA
rs5861571	2.00E-12	11.69868563		4	123622594				0.022766	0.0032361	I	D							NA/NA/NA/	NA/NA/NA/		D	I		2.28E-02	I	Y	3.96E-01	NA
rs56800160	2.02E-12	11.69518861	SLC22A4	5	131669409	intron			-0.0227181	0.00322981	I	D							NA/NA/NA/	NA/NA/NA/		D	I		-2.27E-02	I	Y	3.94E-01	NA
rs273913	2.04E-12	11.68949999	SLC22A4	5	131661156	intron	0.022698	6	-0.0226845	0.00322587	T	C							NA/NA/NA/	24585/31640/10076/		C	T		-2.27E-02	I	Y	3.91E-01	NA
rs272894	2.25E-12	11.64828677	SLC22A4	5	131662460	intron		7	0.0226413	0.00322581	T	C							NA/NA/NA/	10127/31605/24372/		C	T		2.26E-02	I	Y	6.08E-01	NA
rs3991391	2.25E-12	11.64716942	SLC22A4	5	131673267	intron			-0.0226545	0.00322785	I	D							NA/NA/NA/	NA/NA/NA/		D	I		-2.27E-02	I	Y	3.94E-01	NA
rs270613	2.29E-12	11.6408174	SLC22A4	5	131640583	intron	0.034564	5	0.0226178	0.00322356	G	A							NA/NA/NA/	13101/40356/31000/		A	G		2.26E-02	I	Y	6.08E-01	NA
rs9266262	2.31E-12	11.63549966		6	31325932			5	0.0258991	0.00369212	G	A							NA/NA/NA/	37112/37467/7295/		A	G		2.59E-02	I	Y	2.44E-01	NA
rs309414	2.32E-12	11.6347929		4	123620912		0.030302	7	0.0226678	0.00323159	T	G							NA/NA/NA/	24191/31686/10437/		G	T		2.27E-02	I	Y	3.98E-01	NA
rs272869	2.38E-12	11.62323148	SLC22A4	5	131677997	intron	0.003006	6	0.0226816	0.00323526	G	A							NA/NA/NA/	9718/31475/25145/		A	G		2.27E-02	I	Y	6.15E-01	NA
rs2524080	2.38E-12	11.6225189		6	31242089			7	-0.025091	0.00357907	T	A							NA/NA/NA/	NA/NA/NA/		A	T		-2.51E-02	I	Y	7.25E-01	NA
rs6834481	2.39E-12	11.62229862		4	123611710			6	-0.0224529	0.00320279	G	A							NA/NA/NA/	NA/NA/NA/		A	G		-2.25E-02	I	Y	5.52E-01	NA
rs272893	2.60E-12	11.58524218	SLC22A4	5	131663062	exon	0.021217	5	-0.0226422	0.00323531	T	C							NA/NA/NA/	32176/40111/12591/		C	T		-2.26E-02	I	Y	3.85E-01	NA
rs272889	2.63E-12	11.58073009	SLC22A4	5	131665378	intron	0.021845	6	0.0226375	0.00323531	G	A							NA/NA/NA/	10243/33029/26382/		A	G		2.26E-02	I	Y	6.15E-01	NA
rs272874	2.64E-12	11.57869393	SLC22A4	5	131675046	intron	0.003001	7	0.0226379	0.00323566	T	C							NA/NA/NA/	9716/31482/25131/		C	T		2.26E-02	I	Y	6.15E-01	NA
rs272857	2.68E-12	11.57227214	LOC553103	5	131685297	intron		7	-0.0226413	0.00323711	G	A							NA/NA/NA/	NA/NA/NA/		A	G		-2.26E-02	I	Y	3.84E-01	NA
rs9266245	2.68E-12	11.57154932		6	31325702			4	-0.0258233	0.00369218	G	A							NA/NA/NA/	2160/18475/46242/		A	G		-2.58E-02	I	Y	7.56E-01	NA
rs9266244	2.69E-12	11.57069031		6	31325692			4	0.0258222	0.00369217	G	A							NA/NA/NA/	38304/24153/2701/		A	G		2.58E-02	I	Y	2.44E-01	NA
rs270602	2.69E-12	11.56948313	SLC22A4	5	131656700	intron	0.029019	5	-0.0226259	0.00323534	T	C							NA/NA/NA/	32136/40062/12560/		C	T		-2.26E-02	I	Y	3.85E-01	NA
rs149218	2.71E-12	11.56775407	SLC22A4	5	131669690	intron		7	0.0226241	0.00323533	T	C							NA/NA/NA/	NA/NA/NA/		C	T		2.26E-02	I	Y	6.15E-01	NA
rs274565	2.97E-12	11.5275961	SLC22A5	5	131715268	intron		7	0.0230448	0.00330163	G	C							NA/NA/NA/	NA/NA/NA/		C	G		2.30E-02	I	Y	6.23E-01	NA
rs419291	3.00E-12	11.52352488	SLC22A4	5	131633355	intron	0.065994	6	-0.022609	0.00323979	T	C							NA/NA/NA/	25063/31487/9771/		C	T		-2.26E-02	I	Y	3.86E-01	NA
rs7744304	3.09E-12	11.51002325		6	32425487			6	-0.0236091	0.00338522	T	G							NA/NA/NA/	NA/NA/NA/		G	T		-2.36E-02	I	Y	6.76E-01	NA
rs3135461	3.16E-12	11.49967843		6	32680122			6	0.0262909	0.00377158	G	A							NA/NA/NA/	7758/3757/2749/		A	G		2.63E-02	I	Y	2.28E-01	NA
rs441969	3.21E-12	11.49407983	LOC553103	5	131702120	intron		6	-0.0225779	0.00323977	G	A							NA/NA/NA/	NA/NA/NA/		A	G		-2.26E-02	I	Y	3.87E-01	NA
rs2523582	3.25E-12	11.48794429		6	31328092			6	-0.0257225	0.00369205	G	A							NA/NA/NA/	NA/NA/NA/		A	G		-2.57E-02	I	Y	7.56E-01	NA
rs2523578	3.43E-12	11.46422374		6	31328542			6	0.0256918	0.00369172	G	A							NA/NA/NA/	48348/30686/5194/		A	G		2.57E-02	I	Y	2.43E-01	NA
rs2524054	3.68E-12	11.43460205		6	31252396		0.246252	6	-0.0254727	0.0036653	C	A							NA/NA/NA/	NA/NA/NA/		A	C		-2.55E-02	I	Y	7.51E-01	NA
rs9268812	3.77E-12	11.42406433		6	32424568			6	-0.0234896	0.00338162	G	A							NA/NA/NA/	NA/NA/NA/		A	G		-2.35E-02	I	Y	6.76E-01	NA
rs7763262	3.80E-12	11.42009756		6	32424882			6	0.0234828	0.00338127	T	C							NA/NA/NA/	30473/28757/7108/		C	T		2.35E-02	I	Y	3.24E-01	NA
rs377070	3.86E-12	11.4132001		4	123629002		0.005903	5	0.0225894	0.00325369	G	C							NA/NA/NA/	NA/NA/NA/		C	G		2.26E-02	I	Y	3.90E-01	NA
rs2853928	4.29E-12	11.36738886		6	31257511		1.002985	6	-0.0253865	0.00366444	C	A							NA/NA/NA/	NA/NA/NA/		A	C		-2.54E-02	I	Y	7.51E-01	NA
rs9268766	4.48E-12	11.34854656		6	32418710		0.061548	6	0.0233884	0.00337902	C	A							NA/NA/NA/	NA/NA/NA/		A	C		2.34E-02	I	Y	3.25E-01	NA
rs6937545	4.48E-12	11.34843707		6	32418031			6	-0.0233862	0.00337872	C	A							NA/NA/NA/	7108/28725/30459/		A	C		-2.34E-02	I	Y	6.75E-01	NA
rs6937696	4.49E-12	11.34779815		6	32418018			7	-0.0233855	0.00337872	T	C							NA/NA/NA/	NA/NA/NA/		C	T		-2.34E-02	I	Y	6.75E-01	NA
rs72548053	4.49E-12	11.34778655		6	32418354				-0.0233868	0.0033789	I	D							NA/NA/NA/	NA/NA/NA/		D	I		-2.34E-02	I	Y	6.75E-01	NA
rs9271124	4.57E-12	11.34037374		6	32576846			6	-0.0305914	0.00442137	T	C							NA/NA/NA/	NA/NA/NA/		C	T		-3.06E-02	I	Y	8.01E-01	NA
rs9281828	4.62E-12	11.33525087		6	32418355				-0.0233755	0.00337927	I	D							NA/NA/NA/	NA/NA/NA/		D	I		-2.34E-02	I	Y	6.75E-01	NA
rs6534359	4.66E-12	11.33166441		4	123596694		0.069923	6	-0.0224722	0.00324923	T	A							NA/NA/NA/	NA/NA/NA/		A	T		-2.25E-02	I	Y	5.90E-01	NA
rs13103914	4.90E-12	11.30991384		4	123612646			6	-0.0220438	0.00319057	T	A							NA/NA/NA/	NA/NA/NA/		A	T		-2.20E-02	I	Y	5.53E-01	NA
rs9266252	6.27E-12	11.20268813		6	31325822			4	0.0252964	0.00368006	G	A							NA/NA/NA/	NA/NA/NA/		A	G		2.53E-02	I	Y	2.47E-01	NA
rs9270917	6.29E-12	11.20158901		6	32572294			4	-0.0305855	0.00444974	T	G							NA/NA/NA/	NA/NA/NA/		G	T		-3.06E-02	I	Y	8.24E-01	NA
rs55975060	6.97E-12	11.15700468		5	129813764			6	-0.0233667	0.00340677	T	C							NA/NA/NA/	NA/NA/NA/		C	T		-2.34E-02	I	Y	6.85E-01	NA
rs10520079	6.98E-12	11.15644583		5	129820038		0.024432	7	-0.0232816	0.00339446	G	A							NA/NA/NA/	8514/36607/39723/		A	G		-2.33E-02	I	Y	6.83E-01	NA
rs2247179	7.30E-12	11.13651832		6	31266952			6	0.0252546	0.00368564	T	A							NA/NA/NA/	NA/NA/NA/		A	T		2.53E-02	I	Y	2.66E-01	NA
rs4499342	7.96E-12	11.0989331		19	8786913			6	0.0299657	0.0043811	T	C							NA/NA/NA/	NA/NA/NA/		C	T		3.00E-02	I	Y	1.54E-01	NA
rs2524139	8.44E-12	11.07369049		6	31264133			6	0.0250524	0.00366723	G	C							NA/NA/NA/	NA/NA/NA/		C	G		2.51E-02	I	Y	2.49E-01	NA
rs9271126	8.78E-12	11.05655396		6	32576873			6	-0.0302308	0.00442894	T	G							NA/NA/NA/	NA/NA/NA/		G	T		-3.02E-02	I	Y	7.98E-01	NA
rs2967678	8.79E-12	11.05589553		19	8790198			7	0.0298734	0.00437671	T	C							NA/NA/NA/	NA/NA/NA/		C	T		2.99E-02	I	Y	1.55E-01	NA
rs9271125	9.15E-12	11.0384223		6	32576865			6	0.0302163	0.0044307	G	A							NA/NA/NA/	NA/NA/NA/		A	G		3.02E-02	I	Y	2.03E-01	NA
rs13110000	9.31E-12	11.03088988		4	123578060		0.021773	7	-0.0219693	0.00322259	T	C							NA/NA/NA/	14457/40621/29255/		C	T		-2.20E-02	I	Y	5.87E-01	NA
rs9268686	9.83E-12	11.00735239		6	32415522			7	-0.0219071	0.00321715	T	C							NA/NA/NA/	NA/NA/NA/		C	T		-2.19E-02	I	Y	5.98E-01	NA
rs7750963	1.01E-11	10.99580334		6	31271567			7	-0.0250159	0.00367576	G	A							NA/NA/NA/	NA/NA/NA/		A	G		-2.50E-02	I	Y	7.51E-01	NA
rs3135002	1.03E-11	10.98752976		6	32668439			4	-0.0265426	0.00390166	C	A							NA/NA/NA/	NA/NA/NA/		A	C		-2.65E-02	I	Y	7.92E-01	NA
rs6457374	1.06E-11	10.9759168		6	31272261		6.157339	6	-0.0249815	0.00367426	T	C							NA/NA/NA/	5464/30549/48242/		C	T		-2.50E-02	I	Y	7.52E-01	NA
rs2524129	1.14E-11	10.94246702		6	31265135			7	-0.0249285	0.00367248	G	C							NA/NA/NA/	NA/NA/NA/		C	G		-2.49E-02	I	Y	7.52E-01	NA
rs7754768	1.14E-11	10.94120969		6	32420179			6	-0.0218654	0.00322142	T	C							NA/NA/NA/	10767/31605/23906/		C	T		-2.19E-02	I	Y	5.98E-01	NA
rs272871	1.16E-11	10.9346444	SLC22A4	5	131676688	intron		6	-0.0220457	0.00324903	T	G							NA/NA/NA/	NA/NA/NA/		G	T		-2.20E-02	I	Y	3.92E-01	NA
rs2524060	1.18E-11	10.92761774		6	31267422		1.297706	5	-0.0249047	0.00367163	C	A							NA/NA/NA/	NA/NA/NA/		A	C		-2.49E-02	I	Y	7.52E-01	NA
rs9268765	1.20E-11	10.92259575		6	32418579			6	-0.0218439	0.00322119	C	A							NA/NA/NA/	NA/NA/NA/		A	C		-2.18E-02	I	Y	5.98E-01	NA
rs7775108	1.20E-11	10.91970549		6	32420238			7	0.0218489	0.00322238	T	C							NA/NA/NA/	NA/NA/NA/		C	T		2.18E-02	I	Y	4.02E-01	NA
rs1131275	1.21E-11	10.9158958	HLA-B	6	31323960	exon		4	0.0241081	0.00355624	G	C							NA/NA/NA/	NA/NA/NA/		C	G		2.41E-02	I	Y	3.66E-01	NA
rs9271085	1.25E-11	10.90240955		6	32576152			4	0.0291197	0.00429836	T	C							NA/NA/NA/	NA/NA/NA/		C	T		2.91E-02	I	Y	1.70E-01	NA
rs2247056	1.26E-11	10.89899227		6	31265490		7.621488	6	0.0248727	0.00367207	T	C							NA/NA/NA/	48129/31207/5444/		C	T		2.49E-02	I	Y	2.48E-01	NA
rs7769693	1.29E-11	10.88778389		6	32426458			5	0.0218697	0.00323051	T	G							NA/NA/NA/	NA/NA/NA/		G	T		2.19E-02	I	Y	4.03E-01	NA
rs6894249	1.33E-11	10.87554795	C5orf56	5	131797547	intron	0.020748	7	-0.0219641	0.00324642	G	A							NA/NA/NA/	NA/NA/NA/		A	G		-2.20E-02	I	Y	3.78E-01	NA
rs35261767	1.33E-11	10.87477255		6	31270103				0.0248437	0.00367218	I	D							NA/NA/NA/	NA/NA/NA/		D	I		2.48E-02	I	Y	2.49E-01	NA
rs5875313	1.34E-11	10.87411228	HLA-B	6	31323776	intron			-0.0233699	0.00345445	I	D							NA/NA/NA/	NA/NA/NA/		D	I		-2.34E-02	I	Y	6.77E-01	NA
rs2523579	1.34E-11	10.87207277		6	31328517			7	0.0232647	0.00343924	T	C							NA/NA/NA/	NA/NA/NA/		C	T		2.33E-02	I	Y	3.10E-01	NA
rs7743415	1.35E-11	10.86954079		6	32425135		0.379454	6	-0.0218138	0.00322515	T	C							NA/NA/NA/	NA/NA/NA/		C	T		-2.18E-02	I	Y	5.98E-01	NA
rs9271082	1.36E-11	10.86598873		6	32576086			5	0.0291839	0.00431557	T	C							NA/NA/NA/	NA/NA/NA/		C	T		2.92E-02	I	Y	1.72E-01	NA
rs9272328	1.39E-11	10.85792667		6	32604196			7	0.0305585	0.00452064	T	C							NA/NA/NA/	NA/NA/NA/		C	T		3.06E-02	I	Y	1.74E-01	NA
rs9266257	1.40E-11	10.85324889		6	31325886			4	0.0236713	0.00350259	G	C							NA/NA/NA/	NA/NA/NA/		C	G		2.37E-02	I	Y	2.84E-01	NA
rs9272336	1.47E-11	10.83205384		6	32604264			7	-0.0305218	0.00452099	T	G							NA/NA/NA/	NA/NA/NA/		G	T		-3.05E-02	I	Y	8.27E-01	NA
rs9268815	1.50E-11	10.82358459		6	32424677			7	-0.0217578	0.00322419	T	A							NA/NA/NA/	NA/NA/NA/		A	T		-2.18E-02	I	Y	5.98E-01	NA
rs9268670	1.50E-11	10.82311037		6	32414287			6	0.0216916	0.00321445	T	C							NA/NA/NA/	NA/NA/NA/		C	T		2.17E-02	I	Y	4.02E-01	NA
rs9281303	1.50E-11	10.8224837		6	31244046				-0.0232877	0.00345109	I	D							NA/NA/NA/	NA/NA/NA/		D	I		-2.33E-02	I	Y	7.04E-01	NA
rs68037221	1.51E-11	10.82163898	HLA-C	6	31237449	intron	0.772731	3a	0.0233211	0.00345618	T	C							NA/NA/NA/	NA/NA/NA/		C	T		2.33E-02	I	Y	2.95E-01	NA
rs2002779	1.52E-11	10.81849655		6	32601684			7	0.0297429	0.00440857	T	G							NA/NA/NA/	NA/NA/NA/		G	T		2.97E-02	I	Y	1.67E-01	NA
rs114412914	1.60E-11	10.79627378		19	8788184			7	-0.0294124	0.0043644	G	A							NA/NA/NA/	NA/NA/NA/		A	G		-2.94E-02	I	Y	8.44E-01	NA
rs2844612	1.61E-11	10.79419497		6	31243971		19.932129	6	-0.0232556	0.00345117	G	A							NA/NA/NA/	NA/NA/NA/		A	G		-2.33E-02	I	Y	7.04E-01	NA
rs9271956	1.62E-11	10.79178176		6	32597313			6	0.0294325	0.00436836	T	C							NA/NA/NA/	NA/NA/NA/		C	T		2.94E-02	I	Y	1.69E-01	NA
rs2918302	1.62E-11	10.79077193		19	8785744			7	-0.0293084	0.00435015	G	A							NA/NA/NA/	NA/NA/NA/		A	G		-2.93E-02	I	Y	8.43E-01	NA
rs2844611	1.62E-11	10.79010983		6	31243979		30.309682	6	0.0232508	0.00345115	T	A							NA/NA/NA/	NA/NA/NA/		A	T		2.33E-02	I	Y	2.96E-01	NA
rs2524074	1.64E-11	10.78600704		6	31244021		30.47142	6	0.0232459	0.00345114	G	A							NA/NA/NA/	42350/34896/7659/		A	G		2.32E-02	I	Y	2.96E-01	NA
rs2524143	1.64E-11	10.78453693		6	31263510		1.739659	7	0.0247261	0.00367115	T	C							NA/NA/NA/	NA/NA/NA/		C	T		2.47E-02	I	Y	2.50E-01	NA
rs2524142	1.65E-11	10.78121512		6	31263522		1.738629	6	-0.0247095	0.0036693	G	C							NA/NA/NA/	NA/NA/NA/		C	G		-2.47E-02	I	Y	7.49E-01	NA
rs9270880	1.68E-11	10.77419983		6	32571659			6	-0.0305796	0.00454257	T	G							NA/NA/NA/	NA/NA/NA/		G	T		-3.06E-02	I	Y	8.12E-01	NA
rs2853944	1.72E-11	10.76435794		6	31247758			6	0.0232249	0.00345174	T	C							NA/NA/NA/	NA/NA/NA/		C	T		2.32E-02	I	Y	2.96E-01	NA
rs7755283	1.77E-11	10.75254722		6	32420512			7	-0.0230673	0.00343033	T	C							NA/NA/NA/	NA/NA/NA/		C	T		-2.31E-02	I	Y	6.56E-01	NA
rs4478449	1.80E-11	10.74457069		6	32571801			3a	-0.0301451	0.00448465	G	A							NA/NA/NA/	NA/NA/NA/		A	G		-3.01E-02	I	Y	8.20E-01	NA
rs55737227	1.95E-11	10.71009681	LOC553103	5	131692142	intron			0.0229094	0.00341408	I	D							NA/NA/NA/	NA/NA/NA/		D	I		2.29E-02	I	Y	6.89E-01	NA
rs9268796	1.95E-11	10.70889323		6	32421329			7	0.0217445	0.00324068	T	G							NA/NA/NA/	NA/NA/NA/		G	T		2.17E-02	I	Y	4.06E-01	NA
rs9271147	1.96E-11	10.70672586		6	32577385			4	0.0307022	0.00457619	T	C							NA/NA/NA/	NA/NA/NA/		C	T		3.07E-02	I	Y	1.48E-01	NA
rs9270815	2.05E-11	10.68729597		6	32569859			7	-0.0307096	0.00458175	G	A							NA/NA/NA/	NA/NA/NA/		A	G		-3.07E-02	I	Y	8.42E-01	NA
rs2918299	2.17E-11	10.66432751		19	8787273		0.663709	5	0.0290099	0.00433316	T	C							NA/NA/NA/	NA/NA/NA/		C	T		2.90E-02	I	Y	1.57E-01	NA
rs28383323	2.18E-11	10.66246088		6	32594039			7	0.0258204	0.00385711	G	A							NA/NA/NA/	NA/NA/NA/		A	G		2.58E-02	I	Y	7.07E-01	NA
rs2967684	2.29E-11	10.63958079		19	8786624		1.290487	6	-0.0288639	0.00431673	G	A							NA/NA/NA/	NA/NA/NA/		A	G		-2.89E-02	I	Y	8.42E-01	NA
rs309375	2.32E-11	10.63443901		4	123681156		0.272214	4	0.0214711	0.00321194	C	A							NA/NA/NA/	29319/40478/14544/		A	C		2.15E-02	I	Y	4.13E-01	NA
rs635619	2.35E-11	10.62946286	SLC22A5	5	131720265	intron		5	0.0227826	0.00340899	G	A							NA/NA/NA/	8052/35950/40762/		A	G		2.28E-02	I	Y	6.93E-01	NA
rs635620	2.38E-11	10.62430164	SLC22A5	5	131720263	intron		5	-0.0227769	0.00340901	G	A							NA/NA/NA/	NA/NA/NA/		A	G		-2.28E-02	I	Y	3.07E-01	NA
rs2918301	2.39E-11	10.62177658		19	8786918			7	0.0288323	0.00431588	T	C							NA/NA/NA/	NA/NA/NA/		C	T		2.88E-02	I	Y	1.58E-01	NA
rs140189131	2.40E-11	10.6195156		19	8788302				0.0287976	0.00431119	G	A							NA/NA/NA/	NA/NA/NA/		A	G		2.88E-02	I	Y	1.58E-01	NA
rs2967685	2.43E-11	10.61428115		19	8786966			6	0.0288195	0.0043156	T	C							NA/NA/NA/	NA/NA/NA/		C	T		2.88E-02	I	Y	1.58E-01	NA
rs59225647	2.45E-11	10.61114069		19	8787942			6	0.0288534	0.00432137	G	A							NA/NA/NA/	NA/NA/NA/		A	G		2.89E-02	I	Y	1.58E-01	NA
rs9270986	2.48E-11	10.6060249		6	32574060		1.290982	6	-0.0285435	0.00427606	C	A							NA/NA/NA/	2327/22628/59865/		A	C		-2.85E-02	I	Y	8.40E-01	NA
rs9270994	2.49E-11	10.60376228		6	32574250			7	0.0285407	0.00427613	T	C							NA/NA/NA/	NA/NA/NA/		C	T		2.85E-02	I	Y	1.60E-01	NA
rs11670067	2.50E-11	10.60149057		19	8787643		0.662407	7	-0.0287868	0.00431349	G	A							NA/NA/NA/	NA/NA/NA/		A	G		-2.88E-02	I	Y	8.42E-01	NA
rs61154119	2.50E-11	10.60146108		19	8787750			6	-0.0287862	0.00431341	T	G							NA/NA/NA/	NA/NA/NA/		G	T		-2.88E-02	I	Y	8.42E-01	NA
rs2967673	2.52E-11	10.59882873		19	8788798			6	0.0287549	0.00430929	C	A							NA/NA/NA/	NA/NA/NA/		A	C		2.88E-02	I	Y	1.58E-01	NA
rs9270997	2.53E-11	10.59765951		6	32574374			7	0.0285379	0.00427703	G	A							NA/NA/NA/	NA/NA/NA/		A	G		2.85E-02	I	Y	1.60E-01	NA
rs1473281	2.53E-11	10.59745319		19	8789230		0.665535	7	0.0287462	0.00430829	T	C							NA/NA/NA/	NA/NA/NA/		C	T		2.87E-02	I	Y	1.58E-01	NA
rs1473280	2.54E-11	10.59535954		19	8789091		0.665746	6	-0.028747	0.00430887	G	C							NA/NA/NA/	NA/NA/NA/		C	G		-2.87E-02	I	Y	8.42E-01	NA
rs9271055	2.54E-11	10.59476979		6	32575369			1d	-0.0285499	0.00427945	T	G							NA/NA/NA/	1768/17638/46886/		G	T		-2.85E-02	I	Y	8.39E-01	NA
rs9268671	2.55E-11	10.59301724		6	32414290			6	-0.0226899	0.00340138	G	A							NA/NA/NA/	NA/NA/NA/		A	G		-2.27E-02	I	Y	6.86E-01	NA
rs9271056	2.56E-11	10.59246294		6	32575378			4	0.028547	0.00427952	T	C							NA/NA/NA/	NA/NA/NA/		C	T		2.85E-02	I	Y	1.61E-01	NA
rs9271025	2.56E-11	10.59126664		6	32574990			7	0.0288314	0.00432242	T	C							NA/NA/NA/	NA/NA/NA/		C	T		2.88E-02	I	Y	1.77E-01	NA
rs2164983	2.57E-11	10.59062658		19	8789381			7	-0.0287337	0.00430791	C	A							NA/NA/NA/	NA/NA/NA/		A	C		-2.87E-02	I	Y	8.42E-01	NA
rs199766767	2.57E-11	10.58984556			0				0.0287316	0.00430777	I	D							NA/NA/NA/	NA/NA/NA/		D	I		2.87E-02	I	Y	1.58E-01	NA
rs9271061	2.57E-11	10.58976956		6	32575544			4	-0.0285865	0.00428602	T	A							NA/NA/NA/	NA/NA/NA/		A	T		-2.86E-02	I	Y	8.40E-01	NA
rs9270928	2.58E-11	10.58901368		6	32572461			4	-0.029332	0.00439798	T	G							NA/NA/NA/	NA/NA/NA/		G	T		-2.93E-02	I	Y	8.38E-01	NA
rs2967675	2.59E-11	10.58711628		19	8789484		0.68515	6	0.0287262	0.00430756	T	C							NA/NA/NA/	49275/18519/1738/		C	T		2.87E-02	I	Y	1.58E-01	NA
rs2967676	2.59E-11	10.58644711		19	8789666		0.695913	7	0.0287245	0.00430744	C	A							NA/NA/NA/	NA/NA/NA/		A	C		2.87E-02	I	Y	1.58E-01	NA
rs2967677	2.59E-11	10.58618743		19	8789721			6	0.0287238	0.00430739	T	C							NA/NA/NA/	NA/NA/NA/		C	T		2.87E-02	I	Y	1.58E-01	NA
rs2918307	2.59E-11	10.58616566		19	8789722			6	0.0287234	0.00430734	G	A							NA/NA/NA/	NA/NA/NA/		A	G		2.87E-02	I	Y	1.58E-01	NA
rs7253377	2.60E-11	10.58474278		19	8790015		0.702603	7	-0.0287198	0.0043071	T	G							NA/NA/NA/	2112/22626/60158/		G	T		-2.87E-02	I	Y	8.42E-01	NA
rs2918308	2.60E-11	10.58465599		19	8789912			7	0.0287202	0.0043072	C	A							NA/NA/NA/	NA/NA/NA/		A	C		2.87E-02	I	Y	1.58E-01	NA
rs2918309	2.60E-11	10.58448913		19	8789923			7	-0.0287197	0.00430715	T	C							NA/NA/NA/	NA/NA/NA/		C	T		-2.87E-02	I	Y	8.42E-01	NA
rs9271062	2.61E-11	10.58392228		6	32575575			3a	0.0285901	0.00428784	T	A							NA/NA/NA/	NA/NA/NA/		A	T		2.86E-02	I	Y	1.61E-01	NA
rs4577793	2.62E-11	10.58098983		6	32422722			7	0.0218335	0.00327499	T	C							NA/NA/NA/	NA/NA/NA/		C	T		2.18E-02	I	Y	4.18E-01	NA
rs9271155	2.71E-11	10.56686728		6	32577586			2b	0.0287585	0.00431683	G	A							NA/NA/NA/	NA/NA/NA/		A	G		2.88E-02	I	Y	1.63E-01	NA
rs2647040	2.72E-11	10.56590716		6	32667280		2.217332	6	-0.0217034	0.00325798	G	A							NA/NA/NA/	12057/38611/30789/		A	G		-2.17E-02	I	Y	6.16E-01	NA
rs3129771	2.77E-11	10.55680744		6	32597202			6	0.0294293	0.00441978	G	C							NA/NA/NA/	NA/NA/NA/		C	G		2.94E-02	I	Y	1.98E-01	NA
rs9268781	2.79E-11	10.55417481		6	32420497			7	0.0228323	0.00342948	T	C							NA/NA/NA/	NA/NA/NA/		C	T		2.28E-02	I	Y	3.45E-01	NA
rs274556	2.85E-11	10.54454603	SLC22A5	5	131722075	intron		7	-0.0227051	0.00341205	G	A							NA/NA/NA/	NA/NA/NA/		A	G		-2.27E-02	I	Y	3.07E-01	NA
rs1966001	2.87E-11	10.54256019		6	32581782			7	-0.0286121	0.00430016	T	C							NA/NA/NA/	NA/NA/NA/		C	T		-2.86E-02	I	Y	8.40E-01	NA
rs3104379	2.87E-11	10.54182313		6	32599114			6	-0.0292401	0.00439472	T	G							NA/NA/NA/	NA/NA/NA/		G	T		-2.92E-02	I	Y	8.38E-01	NA
rs34796927	2.88E-11	10.54118696	SLC22A4	5	131676729	intron			0.0227278	0.00341604	I	D							NA/NA/NA/	NA/NA/NA/		D	I		2.27E-02	I	Y	6.89E-01	NA
rs9271256	2.93E-11	10.53260799		6	32580411			7	-0.0285487	0.00429282	G	A							NA/NA/NA/	NA/NA/NA/		A	G		-2.85E-02	I	Y	8.40E-01	NA
rs2395515	2.95E-11	10.5306965		6	32580637			7	-0.028547	0.00429298	T	C							NA/NA/NA/	NA/NA/NA/		C	T		-2.85E-02	I	Y	8.40E-01	NA
rs3129749	2.95E-11	10.53056387		6	32581333			5	0.0285521	0.00429377	G	A							NA/NA/NA/	NA/NA/NA/		A	G		2.86E-02	I	Y	1.60E-01	NA
rs3129750	2.95E-11	10.53029872		6	32581515			5	0.0285519	0.0042938	G	A							NA/NA/NA/	NA/NA/NA/		A	G		2.86E-02	I	Y	1.60E-01	NA
rs671473	2.96E-11	10.52925443	SLC22A5	5	131708535	intron	0.002609	5	0.0226678	0.0034091	C	A							NA/NA/NA/	8052/35932/40792/		A	C		2.27E-02	I	Y	6.93E-01	NA
rs2631359	2.96E-11	10.52917364	SLC22A5	5	131707892	intron		4	-0.0226678	0.00340911	T	C							NA/NA/NA/	40767/35952/8051/		C	T		-2.27E-02	I	Y	3.07E-01	NA
rs2631362	2.96E-11	10.52883742	SLC22A5	5	131707293	intron	0.003776	1f	-0.0226672	0.00340908	G	A							NA/NA/NA/	40801/35954/8053/		A	G		-2.27E-02	I	Y	3.07E-01	NA
rs582490	2.96E-11	10.52832991	SLC22A5	5	131710095	intron		7	0.0226666	0.00340909	G	A							NA/NA/NA/	NA/NA/NA/		A	G		2.27E-02	I	Y	6.93E-01	NA
rs581968	2.96E-11	10.52824929	SLC22A5	5	131710202	intron		7	0.0226665	0.00340908	G	A							NA/NA/NA/	NA/NA/NA/		A	G		2.27E-02	I	Y	6.93E-01	NA
rs274572	2.97E-11	10.52792697	SLC22A5	5	131710917	intron		7	0.0226661	0.00340907	T	G							NA/NA/NA/	NA/NA/NA/		G	T		2.27E-02	I	Y	6.93E-01	NA
rs274570	2.97E-11	10.52671161	SLC22A5	5	131713226	intron	0.004745	6	-0.0226644	0.00340902	T	C							NA/NA/NA/	40728/35880/8094/		C	T		-2.27E-02	I	Y	3.07E-01	NA
rs274571	2.97E-11	10.52671161	SLC22A5	5	131712125	intron		7	-0.0226644	0.00340902	G	A							NA/NA/NA/	40784/35954/8052/		A	G		-2.27E-02	I	Y	3.07E-01	NA
rs9272458	3.00E-11	10.52220756	HLA-DQA1	6	32605558	intron		7	0.0315227	0.00474253	G	A							NA/NA/NA/	NA/NA/NA/		A	G		3.15E-02	I	Y	1.66E-01	NA
rs183898	3.02E-11	10.52059746	SLC22A5	5	131716902	intron	0.100681	6	0.0226585	0.00340921	G	C							NA/NA/NA/	33482/29606/6553/		C	G		2.27E-02	I	Y	6.93E-01	NA
rs9271191	3.02E-11	10.51966674		6	32578449			7	0.0285121	0.00429014	T	C							NA/NA/NA/	NA/NA/NA/		C	T		2.85E-02	I	Y	1.60E-01	NA
rs9271161	3.03E-11	10.51922581		6	32577713			2a	0.028509	0.00428977	T	C							NA/NA/NA/	NA/NA/NA/		C	T		2.85E-02	I	Y	1.61E-01	NA
rs4367411	3.03E-11	10.51920428		6	32571929			3a	-0.0298832	0.00449656	T	C							NA/NA/NA/	NA/NA/NA/		C	T		-2.99E-02	I	Y	8.29E-01	NA
rs9271152	3.03E-11	10.51841693		6	32577531			4	0.0285879	0.00430182	T	G							NA/NA/NA/	NA/NA/NA/		G	T		2.86E-02	I	Y	1.60E-01	NA
rs9271203	3.03E-11	10.5181548		6	32578885			4	0.0285117	0.00429042	T	C							NA/NA/NA/	NA/NA/NA/		C	T		2.85E-02	I	Y	1.60E-01	NA
rs2631364	3.06E-11	10.51461081	SLC22A5	5	131706914	intron		4	-0.0226525	0.00340934	G	C							NA/NA/NA/	NA/NA/NA/		C	G		-2.27E-02	I	Y	3.07E-01	NA
rs9271525	3.06E-11	10.51379204		6	32589842			6	0.0286465	0.00431167	G	A							NA/NA/NA/	NA/NA/NA/		A	G		2.86E-02	I	Y	1.61E-01	NA
rs3104370	3.14E-11	10.50350902		6	32602341			7	0.0291405	0.00438831	G	A							NA/NA/NA/	NA/NA/NA/		A	G		2.91E-02	I	Y	1.63E-01	NA
rs4705862	3.16E-11	10.50012879		5	131813219		4.663732	2b	-0.0212917	0.00320691	T	A							NA/NA/NA/	NA/NA/NA/		A	T		-2.13E-02	I	Y	4.29E-01	NA
rs9271093	3.23E-11	10.49029222		6	32576341			3a	0.0284833	0.00429226	G	A							NA/NA/NA/	NA/NA/NA/		A	G		2.85E-02	I	Y	1.61E-01	NA
rs3104386	3.24E-11	10.48930087		6	32596937			7	-0.0289102	0.0043568	T	G							NA/NA/NA/	NA/NA/NA/		G	T		-2.89E-02	I	Y	8.34E-01	NA
rs9271466	3.31E-11	10.47984411		6	32588606			6	-0.0287165	0.00432971	G	C							NA/NA/NA/	NA/NA/NA/		C	G		-2.87E-02	I	Y	8.35E-01	NA
rs9272410	3.37E-11	10.47225027		6	32604969			2b	-0.0309806	0.00467289	G	A							NA/NA/NA/	NA/NA/NA/		A	G		-3.10E-02	I	Y	8.30E-01	NA
rs272853	3.37E-11	10.47223609	LOC553103	5	131688561	intron	0.002981	6	0.0225996	0.00340877	G	A							NA/NA/NA/	NA/NA/NA/		A	G		2.26E-02	I	Y	6.92E-01	NA
rs35358447	3.39E-11	10.46948398		19	8791581				-0.0291692	0.00440029	I	D							NA/NA/NA/	NA/NA/NA/		D	I		-2.92E-02	I	Y	8.37E-01	NA
rs2858310	3.42E-11	10.46581392		6	32668323		7.37625	1f	0.0215936	0.0032581	G	A							NA/NA/NA/	NA/NA/NA/		A	G		2.16E-02	I	Y	3.84E-01	NA
rs2395258	3.43E-11	10.46414027	HLA-DQB2	6	32728642	intron		7	0.02127	0.00320956	T	C							NA/NA/NA/	NA/NA/NA/		C	T		2.13E-02	I	Y	4.41E-01	NA
rs2647046	3.46E-11	10.46088123		6	32668336		7.327948	1b	-0.021588	0.00325809	C	A							NA/NA/NA/	NA/NA/NA/		A	C		-2.16E-02	I	Y	6.16E-01	NA
rs2395257	3.61E-11	10.44230517	HLA-DQB2	6	32728636	intron		7	0.0212866	0.00321566	C	A							NA/NA/NA/	NA/NA/NA/		A	C		2.13E-02	I	Y	4.40E-01	NA
rs9271546	3.62E-11	10.4408969		6	32590154			5	0.0210943	0.00318684	T	C							NA/NA/NA/	NA/NA/NA/		C	T		2.11E-02	I	Y	4.81E-01	NA
rs2308604	3.64E-11	10.43853725	HLA-C	6	31238851	exon		4	0.0232755	0.0035168	T	C							NA/NA/NA/	NA/NA/NA/		C	T		2.33E-02	I	Y	2.91E-01	NA
rs2858309	3.67E-11	10.43532092		6	32668713			5	-0.0215589	0.00325797	G	C							NA/NA/NA/	NA/NA/NA/		C	G		-2.16E-02	I	Y	6.16E-01	NA
rs143811719	3.71E-11	10.43053128	SLC22A5	5	131721909	intron			0.0226347	0.00342139	I	D							NA/NA/NA/	NA/NA/NA/		D	I		2.26E-02	I	Y	6.94E-01	NA
rs9268783	3.73E-11	10.42806535		6	32420715			7	0.0214392	0.00324109	T	C							NA/NA/NA/	NA/NA/NA/		C	T		2.14E-02	I	Y	4.09E-01	NA
rs2569265	3.75E-11	10.42588883	LOC553103	5	131704519	intron		6	0.0225265	0.00340585	T	C							NA/NA/NA/	6270/28087/31397/		C	T		2.25E-02	I	Y	6.92E-01	NA
rs2631372	3.76E-11	10.42502705	LOC553103	5	131703578	intron	0.060915	5	0.022525	0.00340577	G	C							NA/NA/NA/	7769/34427/38987/		C	G		2.25E-02	I	Y	6.92E-01	NA
rs3134968	3.82E-11	10.41850204		6	32674059			7	-0.0258681	0.00391256	G	A							NA/NA/NA/	NA/NA/NA/		A	G		-2.59E-02	I	Y	7.85E-01	NA
rs1644283	3.82E-11	10.41792527	LOC553103	5	131701595	intron		7	0.0225168	0.00340577	G	A							NA/NA/NA/	NA/NA/NA/		A	G		2.25E-02	I	Y	6.92E-01	NA
rs388891	3.93E-11	10.40598223	LOC553103	5	131700794	intron		5	0.0225025	0.00340572	G	C							NA/NA/NA/	NA/NA/NA/		C	G		2.25E-02	I	Y	6.92E-01	NA
rs200837	3.94E-11	10.40448504	LOC553103	5	131699958	intron		7	-0.0225008	0.00340571	G	A							NA/NA/NA/	NA/NA/NA/		A	G		-2.25E-02	I	Y	3.08E-01	NA
rs9270980	3.99E-11	10.39925465		6	32573909			7	0.028337	0.00429024	C	A							NA/NA/NA/	NA/NA/NA/		A	C		2.83E-02	I	Y	1.63E-01	NA
rs2631368	4.02E-11	10.3960733	LOC553103	5	131705297	intron		4	0.0225149	0.00340933	T	G							NA/NA/NA/	NA/NA/NA/		G	T		2.25E-02	I	Y	6.93E-01	NA
rs66868675	4.06E-11	10.39180249		6	32660808				-0.0257406	0.00389865	I	D							NA/NA/NA/	NA/NA/NA/		D	I		-2.57E-02	I	Y	7.86E-01	NA
rs273903	4.10E-11	10.38709435	LOC553103	5	131692462	intron		7	0.0224805	0.0034057	G	A							NA/NA/NA/	NA/NA/NA/		A	G		2.25E-02	I	Y	6.92E-01	NA
rs3104369	4.12E-11	10.38549298		6	32602482		2.378252	1f	0.0244151	0.00369909	T	C							NA/NA/NA/	37322/24800/4192/		C	T		2.44E-02	I	Y	2.49E-01	NA
rs9271116	4.12E-11	10.38531049		6	32576764			6	0.0287629	0.00435787	T	G							NA/NA/NA/	NA/NA/NA/		G	T		2.88E-02	I	Y	1.73E-01	NA
rs3104380	4.12E-11	10.38475085		6	32599042			6	-0.0290784	0.0044058	T	G							NA/NA/NA/	NA/NA/NA/		G	T		-2.91E-02	I	Y	8.32E-01	NA
rs10878725	4.19E-11	10.37817484		12	68414710		0.960497	5	0.0210225	0.0031863	T	C							NA/NA/NA/	NA/NA/NA/		C	T		2.10E-02	I	Y	5.68E-01	NA
rs2631369	4.23E-11	10.37363089	LOC553103	5	131705266	intron		4	0.0224883	0.00340926	G	C							NA/NA/NA/	NA/NA/NA/		C	G		2.25E-02	I	Y	6.93E-01	NA
rs2858305	4.27E-11	10.36940332		6	32670464		0.960533	6	-0.0214873	0.00325823	T	G							NA/NA/NA/	12549/40005/32265/		G	T		-2.15E-02	I	Y	6.16E-01	NA
rs2856717	4.27E-11	10.36931691		6	32670308		0.998637	6	-0.0214872	0.00325823	G	A							NA/NA/NA/	12555/40059/32283/		A	G		-2.15E-02	I	Y	6.16E-01	NA
rs2647051	4.28E-11	10.3684497		6	32670897		0.98084	6	0.0214874	0.0032584	T	C							NA/NA/NA/	NA/NA/NA/		C	T		2.15E-02	I	Y	3.84E-01	NA
rs9271080	4.29E-11	10.36798127		6	32576076			5	-0.0284983	0.00432165	T	C							NA/NA/NA/	NA/NA/NA/		C	T		-2.85E-02	I	Y	8.31E-01	NA
rs199798272	4.55E-11	10.34154308			0				-0.0224926	0.0034156	I	D							NA/NA/NA/	NA/NA/NA/		D	I		-2.25E-02	I	Y	3.25E-01	NA
rs2856723	4.65E-11	10.33232482		6	32667762			6	-0.0214863	0.00326434	G	A							NA/NA/NA/	NA/NA/NA/		A	G		-2.15E-02	I	Y	6.15E-01	NA
rs2856699	4.68E-11	10.32974301		6	32671765			7	-0.0214438	0.00325832	G	A							NA/NA/NA/	NA/NA/NA/		A	G		-2.14E-02	I	Y	6.16E-01	NA
rs3104394	4.80E-11	10.31833463		6	32667520			7	0.0307655	0.00467751	G	A							NA/NA/NA/	NA/NA/NA/		A	G		3.08E-02	I	Y	1.44E-01	NA
rs9275521	4.83E-11	10.31573558		6	32674952		3.57128	6	0.0214304	0.00325868	T	C							NA/NA/NA/	NA/NA/NA/		C	T		2.14E-02	I	Y	3.84E-01	NA
rs2857598	4.85E-11	10.31441499		6	31563228		0.188544	6	-0.0308295	0.00468821	C	A							NA/NA/NA/	NA/NA/NA/		A	C		-3.08E-02	I	Y	8.65E-01	NA
rs9271376	4.89E-11	10.31059967		6	32587113			7	0.0238825	0.0036325	G	A							NA/NA/NA/	NA/NA/NA/		A	G		2.39E-02	I	Y	2.65E-01	NA
rs166635	4.94E-11	10.3062669	LOC553103	5	131684042	intron		6	-0.0224286	0.00341214	G	A							NA/NA/NA/	NA/NA/NA/		A	G		-2.24E-02	I	Y	3.07E-01	NA
rs147384934	4.99E-11	10.30212319		4	123630024				0.0241902	0.00368092	I	D							NA/NA/NA/	NA/NA/NA/		D	I		2.42E-02	I	Y	7.57E-01	NA
rs17006053	5.06E-11	10.29598683		4	123629661		0.006155	7	0.0241819	0.00368085	C	A							NA/NA/NA/	NA/NA/NA/		A	C		2.42E-02	I	Y	7.57E-01	NA
rs272863	5.06E-11	10.29562982	LOC553103	5	131683652	intron		7	-0.0226781	0.00345201	G	A							NA/NA/NA/	NA/NA/NA/		A	G		-2.27E-02	I	Y	4.76E-01	NA
rs4947345	5.06E-11	10.29547715		6	32678260			7	0.0214107	0.00325912	T	A							NA/NA/NA/	NA/NA/NA/		A	T		2.14E-02	I	Y	3.84E-01	NA
rs746550	5.12E-11	10.29067067		4	123619689		0.056475	6	-0.0241308	0.00367408	T	C							NA/NA/NA/	NA/NA/NA/		C	T		-2.41E-02	I	Y	2.45E-01	NA
rs62322204	5.13E-11	10.28952553		4	123629089			6	-0.0241734	0.0036808	T	C							NA/NA/NA/	NA/NA/NA/		C	T		-2.42E-02	I	Y	2.43E-01	NA
rs272859	5.17E-11	10.28674221	LOC553103	5	131684256	intron		7	-0.0223837	0.00340878	T	C							NA/NA/NA/	NA/NA/NA/		C	T		-2.24E-02	I	Y	3.07E-01	NA
rs272851	5.20E-11	10.28393653	LOC553103	5	131688964	intron		7	0.0223823	0.00340907	G	A							NA/NA/NA/	NA/NA/NA/		A	G		2.24E-02	I	Y	6.93E-01	NA
rs272872	5.27E-11	10.27811028	SLC22A4	5	131675864	intron	0.003001	1f	0.0223722	0.00340857	G	A							NA/NA/NA/	8062/35968/40769/		A	G		2.24E-02	I	Y	6.93E-01	NA
rs272870	5.28E-11	10.27712925	SLC22A4	5	131677073	intron		7	0.0223715	0.00340864	T	C							NA/NA/NA/	NA/NA/NA/		C	T		2.24E-02	I	Y	6.93E-01	NA
rs272868	5.34E-11	10.27205879	LOC553103	5	131680751	intron		5	0.022366	0.0034087	G	C							NA/NA/NA/	NA/NA/NA/		C	G		2.24E-02	I	Y	6.93E-01	NA
rs270612	5.37E-11	10.27027812	SLC22A4	5	131637338	intron		7	-0.0223754	0.00341045	G	A							NA/NA/NA/	33495/29644/6563/		A	G		-2.24E-02	I	Y	3.07E-01	NA
rs272877	5.40E-11	10.26796669	SLC22A4	5	131674260	intron		7	0.0223617	0.00340877	G	A							NA/NA/NA/	NA/NA/NA/		A	G		2.24E-02	I	Y	6.93E-01	NA
rs273899	5.43E-11	10.2654954	LOC553103	5	131695178	intron		7	-0.0223572	0.00340853	G	A							NA/NA/NA/	NA/NA/NA/		A	G		-2.24E-02	I	Y	3.07E-01	NA
rs156403	5.45E-11	10.26374776	LOC553103	5	131696319	intron		7	0.0223579	0.00340895	G	A							NA/NA/NA/	NA/NA/NA/		A	G		2.24E-02	I	Y	6.93E-01	NA
rs1026157	5.47E-11	10.26164285		4	123623893		0.006141	7	0.0241355	0.00368038	T	G							NA/NA/NA/	5037/31224/48595/		G	T		2.41E-02	I	Y	7.57E-01	NA
rs273901	5.51E-11	10.25907546	LOC553103	5	131694360	intron	0.111404	6	0.0223499	0.00340857	T	G							NA/NA/NA/	8070/35943/40795/		G	T		2.23E-02	I	Y	6.93E-01	NA
rs169256	5.54E-11	10.25687217	LOC553103	5	131688533	intron	0.132787	6	-0.0223481	0.00340869	T	C							NA/NA/NA/	NA/NA/NA/		C	T		-2.23E-02	I	Y	3.07E-01	NA
rs12832728	5.54E-11	10.2568557		12	68420403			7	-0.0208806	0.00318486	G	A							NA/NA/NA/	NA/NA/NA/		A	G		-2.09E-02	I	Y	4.53E-01	NA
rs272856	5.55E-11	10.25607652	LOC553103	5	131687081	intron		6	-0.0223472	0.00340868	G	C							NA/NA/NA/	NA/NA/NA/		C	G		-2.23E-02	I	Y	3.07E-01	NA
rs778798	5.61E-11	10.25073765	FUT6	19	5839613	exon	1.986409	4	-0.0235424	0.003592	C	A							NA/NA/NA/	4484/25374/36053/		A	C		-2.35E-02	I	Y	7.41E-01	NA
rs2523614	5.72E-11	10.24240661		6	31320654			4	0.0228736	0.00349149	T	C							NA/NA/NA/	NA/NA/NA/		C	T		2.29E-02	I	Y	6.95E-01	NA
rs2523615	5.85E-11	10.23255841		6	31320642			4	-0.0228596	0.00349115	T	C							NA/NA/NA/	NA/NA/NA/		C	T		-2.29E-02	I	Y	3.05E-01	NA
rs145880173	5.86E-11	10.23179049		4	123618202				0.0240811	0.00367786	I	D							NA/NA/NA/	NA/NA/NA/		D	I		2.41E-02	I	Y	7.55E-01	NA
rs74678949	5.90E-11	10.2288132		6	32577197				0.0283868	0.00433614	I	D							NA/NA/NA/	NA/NA/NA/		D	I		2.84E-02	I	Y	1.68E-01	NA
rs272878	5.94E-11	10.22629545	SLC22A4	5	131671769	intron	0.003001	6	-0.0223116	0.00340859	T	C							NA/NA/NA/	10189/9355/2082/		C	T		-2.23E-02	I	Y	3.07E-01	NA
rs270601	6.09E-11	10.21510396	SLC22A4	5	131656997	intron	0.029153	4	-0.0222986	0.00340861	T	C							NA/NA/NA/	31869/27972/6231/		C	T		-2.23E-02	I	Y	3.07E-01	NA
rs273915	6.10E-11	10.21442888	SLC22A4	5	131660119	intron	0.196636	5	0.0223017	0.0034092	G	C							NA/NA/NA/	33457/28779/6548/		C	G		2.23E-02	I	Y	6.93E-01	NA
rs2856722	6.11E-11	10.21378681		6	32667958			7	-0.0213765	0.00326787	G	A							NA/NA/NA/	NA/NA/NA/		A	G		-2.14E-02	I	Y	6.13E-01	NA
rs273916	6.12E-11	10.21354317	SLC22A4	5	131659830	intron	0.088949	7	-0.0223005	0.00340918	C	A							NA/NA/NA/	NA/NA/NA/		A	C		-2.23E-02	I	Y	3.07E-01	NA
rs2631371	6.18E-11	10.20927162	LOC553103	5	131703691	intron		5	0.0222946	0.00340904	G	A							NA/NA/NA/	NA/NA/NA/		A	G		2.23E-02	I	Y	6.93E-01	NA
rs272882	6.24E-11	10.20471103	SLC22A4	5	131669161	intron	0.00405	7	0.0222857	0.0034085	T	G							NA/NA/NA/	1883/8996/10297/		G	T		2.23E-02	I	Y	6.93E-01	NA
rs272888	6.25E-11	10.20410609	SLC22A4	5	131665423	intron	0.022459	7	-0.022285	0.0034085	T	C							NA/NA/NA/	40753/35830/7859/		C	T		-2.23E-02	I	Y	3.07E-01	NA
rs272892	6.25E-11	10.20410192	SLC22A4	5	131664349	intron	0.021176	7	0.022285	0.0034085	T	C							NA/NA/NA/	6234/28160/31879/		C	T		2.23E-02	I	Y	6.93E-01	NA
rs272883	6.25E-11	10.204038	SLC22A4	5	131668698	intron	0.006404	7	0.0222849	0.0034085	G	A							NA/NA/NA/	8054/35969/40753/		A	G		2.23E-02	I	Y	6.93E-01	NA
rs272885	6.26E-11	10.20374977	SLC22A4	5	131667736	intron	0.307605	7	0.0222846	0.0034085	G	A							NA/NA/NA/	6243/28189/31907/		A	G		2.23E-02	I	Y	6.93E-01	NA
rs3129781	6.26E-11	10.20352142		6	32648500			7	-0.0331399	0.00506891	T	G							NA/NA/NA/	NA/NA/NA/		G	T		-3.31E-02	I	Y	8.65E-01	NA
rs270603	6.31E-11	10.20026325	SLC22A4	5	131655417	intron		6	-0.022281	0.00340857	G	C							NA/NA/NA/	NA/NA/NA/		C	G		-2.23E-02	I	Y	3.07E-01	NA
rs7774434	6.31E-11	10.19988875		6	32657578		1.631712	1f	0.0211711	0.00323886	T	C							NA/NA/NA/	12353/39603/32572/		C	T		2.12E-02	I	Y	6.19E-01	NA
rs270606	6.45E-11	10.19025045	SLC22A4	5	131650867	intron	0.028895	6	0.0222671	0.00340825	G	A							NA/NA/NA/	8059/35928/40741/		A	G		2.23E-02	I	Y	6.93E-01	NA
rs270608	6.69E-11	10.1746005	SLC22A4	5	131648406	intron		5	0.0222598	0.00340995	T	C							NA/NA/NA/	NA/NA/NA/		C	T		2.23E-02	I	Y	6.90E-01	NA
rs273912	6.74E-11	10.17163661	SLC22A4	5	131661349	intron	0.021735	6	0.0222481	0.00340869	T	G							NA/NA/NA/	8121/29952/39756/		G	T		2.22E-02	I	Y	6.93E-01	NA
rs763787	6.74E-11	10.17129371		5	129776565		0.00886	7	0.0225378	0.00345315	T	C							NA/NA/NA/	NA/NA/NA/		C	T		2.25E-02	I	Y	3.09E-01	NA
rs272854	6.91E-11	10.16046476	LOC553103	5	131688017	intron		6	0.0222367	0.00340897	T	C							NA/NA/NA/	NA/NA/NA/		C	T		2.22E-02	I	Y	6.93E-01	NA
rs272855	6.92E-11	10.16004079	LOC553103	5	131687175	intron		7	0.0222362	0.00340897	T	C							NA/NA/NA/	NA/NA/NA/		C	T		2.22E-02	I	Y	6.93E-01	NA
rs3814244	6.99E-11	10.15553587		12	68413471		0.927889	6	-0.0210251	0.00322405	T	A							NA/NA/NA/	NA/NA/NA/		A	T		-2.10E-02	I	Y	4.01E-01	NA
rs156322	7.00E-11	10.15479216	SLC22A4	5	131653925	intron	0.028899	6	0.0222284	0.00340872	T	C							NA/NA/NA/	6245/28198/31890/		C	T		2.22E-02	I	Y	6.93E-01	NA
rs10784667	7.36E-11	10.13316998		12	68415776		0.360916	6	0.0207521	0.00318597	C	A							NA/NA/NA/	4124/11015/6996/		A	C		2.08E-02	I	Y	5.70E-01	NA
rs10784666	7.37E-11	10.13254371		12	68415703		0.746266	6	0.0207528	0.00318619	T	A							NA/NA/NA/	NA/NA/NA/		A	T		2.08E-02	I	Y	5.70E-01	NA
rs35762874	7.42E-11	10.12930413	HLA-DRB1	6	32548743	intron		7	-0.0470776	0.00722907	T	C							NA/NA/NA/	NA/NA/NA/		C	T		-4.71E-02	I	Y	1.21E-01	NA
rs272887	7.44E-11	10.12834185	SLC22A4	5	131665713	intron	0.031241	7	0.0221971	0.0034087	G	A							NA/NA/NA/	8067/35998/40845/		A	G		2.22E-02	I	Y	6.93E-01	NA
rs66482188	7.58E-11	10.12055602		6	32518312			6	-0.0288291	0.00442895	G	A							NA/NA/NA/	NA/NA/NA/		A	G		-2.88E-02	I	Y	8.15E-01	NA
rs6457589	7.65E-11	10.11623242		6	32419961			7	0.0211852	0.0032554	T	G							NA/NA/NA/	NA/NA/NA/		G	T		2.12E-02	I	Y	4.13E-01	NA
rs1634791	7.66E-11	10.11603779		6	31276777			5	-0.0217414	0.0033409	G	A							NA/NA/NA/	NA/NA/NA/		A	G		-2.17E-02	I	Y	6.12E-01	NA
rs1005598	7.66E-11	10.115989		6	31276760			5	0.0217409	0.00334083	T	C							NA/NA/NA/	NA/NA/NA/		C	T		2.17E-02	I	Y	3.88E-01	NA
rs9271620	7.76E-11	10.1100549		6	32591777			5	-0.0209371	0.00321833	T	G							NA/NA/NA/	NA/NA/NA/		G	T		-2.09E-02	I	Y	4.73E-01	NA
rs2395263	7.78E-11	10.10908628	HLA-DQB2	6	32729412	intron		7	0.0207941	0.00319651	C	A							NA/NA/NA/	NA/NA/NA/		A	C		2.08E-02	I	Y	4.36E-01	NA
rs2844622	7.91E-11	10.10155731		6	31240060		1.750026	1f	-0.0222557	0.00342257	G	A							NA/NA/NA/	1430/5325/6524/		A	G		-2.23E-02	I	Y	6.95E-01	NA
rs272880	7.93E-11	10.10099963	SLC22A4	5	131670178	intron	0.003001	7	0.0221653	0.00340876	T	C							NA/NA/NA/	6231/27927/31879/		C	T		2.22E-02	I	Y	6.93E-01	NA
rs2647001	7.97E-11	10.09861579		6	32665086			5	-0.0211457	0.00325238	T	C							NA/NA/NA/	NA/NA/NA/		C	T		-2.11E-02	I	Y	6.12E-01	NA
rs272891	8.01E-11	10.09658604	SLC22A4	5	131664394	intron		7	0.0221599	0.00340874	T	G							NA/NA/NA/	NA/NA/NA/		G	T		2.22E-02	I	Y	6.93E-01	NA
rs273911	8.11E-11	10.09113018	SLC22A4	5	131661526	intron	0.021327	7	0.022154	0.00340883	G	C							NA/NA/NA/	NA/NA/NA/		C	G		2.22E-02	I	Y	6.93E-01	NA
rs682821	8.11E-11	10.09098664	SLC22A4	5	131655540	intron		7	-0.0221539	0.00340884	T	C							NA/NA/NA/	NA/NA/NA/		C	T		-2.22E-02	I	Y	3.07E-01	NA
rs273917	8.27E-11	10.0826652	SLC22A4	5	131659618	intron		6	0.0221481	0.00340946	G	A							NA/NA/NA/	NA/NA/NA/		A	G		2.21E-02	I	Y	6.93E-01	NA
rs2070721	8.32E-11	10.07976968	IRF1	5	131825842	intron	0.299684	4	0.0206499	0.00317931	T	G							NA/NA/NA/	NA/NA/NA/		G	T		2.06E-02	I	Y	5.65E-01	NA
rs1131285	8.35E-11	10.07849456	HLA-B	6	31323953	exon		4	-0.0238064	0.00366552	G	C							NA/NA/NA/	NA/NA/NA/		C	G		-2.38E-02	I	Y	6.33E-01	NA
rs12423194	8.35E-11	10.07810293		12	68414167		0.916003	7	0.0206621	0.00318147	T	C							NA/NA/NA/	NA/NA/NA/		C	T		2.07E-02	I	Y	5.64E-01	NA
rs9281961	8.55E-11	10.06794399		6	32592902				-0.021331	0.00328624	I	D							NA/NA/NA/	NA/NA/NA/		D	I		-2.13E-02	I	Y	4.71E-01	NA
rs270615	8.57E-11	10.0670876	SLC22A4	5	131641573	intron		7	-0.0221231	0.00340844	G	C							NA/NA/NA/	NA/NA/NA/		C	G		-2.21E-02	I	Y	3.07E-01	NA
rs9268668	8.60E-11	10.06561367		6	32413889			7	0.0212051	0.00326725	C	A							NA/NA/NA/	NA/NA/NA/		A	C		2.12E-02	I	Y	3.74E-01	NA
rs34195497	8.68E-11	10.06129769	HLA-DRB6	6	32526670	intron		2b	0.0349456	0.0053856	G	A							NA/NA/NA/	10523/3389/413/		A	G		3.49E-02	I	Y	1.64E-01	NA
rs460271	8.86E-11	10.0525604		5	131630062			4	0.0223124	0.00344028	G	C							NA/NA/NA/	NA/NA/NA/		C	G		2.23E-02	I	Y	6.93E-01	NA
rs2856668	8.87E-11	10.05225905		6	32663606			7	0.0210766	0.00324978	G	C							NA/NA/NA/	NA/NA/NA/		C	G		2.11E-02	I	Y	3.87E-01	NA
rs270614	8.90E-11	10.0505934	SLC22A4	5	131640813	intron		5	-0.0221038	0.00340847	G	A							NA/NA/NA/	NA/NA/NA/		A	G		-2.21E-02	I	Y	3.07E-01	NA
rs9282209	8.97E-11	10.04698103		6	32679750				-0.0213553	0.00329368	I	D							NA/NA/NA/	NA/NA/NA/		D	I		-2.14E-02	I	Y	5.53E-01	NA
rs2858318	9.02E-11	10.044936		6	32661302			6	0.0211402	0.00326086	T	G							NA/NA/NA/	NA/NA/NA/		G	T		2.11E-02	I	Y	3.91E-01	NA
rs2070729	9.04E-11	10.04399014	IRF1	5	131819921	intron	0.001929	1f	0.0205704	0.00317314	C	A							NA/NA/NA/	16130/41776/27003/		A	C		2.06E-02	I	Y	5.64E-01	NA
rs162887	9.06E-11	10.04294419		5	131629165			4	0.0223172	0.00344279	G	A							NA/NA/NA/	NA/NA/NA/		A	G		2.23E-02	I	Y	6.93E-01	NA
rs3213489	9.08E-11	10.04190793	HLA-DQB2	6	32724305	intron		7	0.0207967	0.00320841	T	C							NA/NA/NA/	NA/NA/NA/		C	T		2.08E-02	I	Y	4.44E-01	NA
rs2647016	9.08E-11	10.04184815		6	32663925		0.648454	6	0.0210649	0.00324979	C	A							NA/NA/NA/	NA/NA/NA/		A	C		2.11E-02	I	Y	3.87E-01	NA
rs11347983	9.08E-11	10.04177642	IRF1	5	131818828	exon			-0.020576	0.00317438	I	D							NA/NA/NA/	NA/NA/NA/		D	I		-2.06E-02	I	Y	4.36E-01	NA
rs4248169	9.14E-11	10.03895118	HLA-DQB2	6	32728554	intron		6	0.0206685	0.00318914	C	A							NA/NA/NA/	21505/32170/12574/		A	C		2.07E-02	I	Y	4.34E-01	NA
rs460089	9.24E-11	10.03451043		5	131629772			2a	0.0223011	0.00344187	G	C							NA/NA/NA/	NA/NA/NA/		C	G		2.23E-02	I	Y	6.93E-01	NA
rs141928144	9.29E-11	10.03212268		19	5823129				-0.0243649	0.00376087	I	D							NA/NA/NA/	NA/NA/NA/		D	I		-2.44E-02	I	Y	7.39E-01	NA
rs2395256	9.34E-11	10.02970707	HLA-DQB2	6	32728588	intron		6	-0.0206585	0.00318917	T	C							NA/NA/NA/	12570/32246/21507/		C	T		-2.07E-02	I	Y	5.66E-01	NA
rs3213483	9.55E-11	10.02008486	HLA-DQB2	6	32726577	intron	0.292557	7	-0.020709	0.00319862	T	G							NA/NA/NA/	NA/NA/NA/		G	T		-2.07E-02	I	Y	5.64E-01	NA
rs2646998	9.66E-11	10.01507593		6	32665367		2.940207	7	0.0210415	0.00325085	T	G							NA/NA/NA/	NA/NA/NA/		G	T		2.10E-02	I	Y	3.87E-01	NA
rs2647012	9.67E-11	10.01476804		6	32664458		0.642486	6	0.0210345	0.00324982	T	C							NA/NA/NA/	7654/9572/3111/		C	T		2.10E-02	I	Y	3.87E-01	NA
rs2395261	9.67E-11	10.01471637	HLA-DQB2	6	32729335	intron		6	0.0206431	0.00318936	T	C							NA/NA/NA/	NA/NA/NA/		C	T		2.06E-02	I	Y	4.34E-01	NA
rs2647013	9.67E-11	10.01461485		6	32664284		0.642865	5	-0.0210343	0.00324981	G	C							NA/NA/NA/	NA/NA/NA/		C	G		-2.10E-02	I	Y	6.13E-01	NA
rs622871	9.70E-11	10.01305503	C2	6	31878495	intron		5	-0.0232703	0.00359558	G	A							NA/NA/NA/	NA/NA/NA/		A	G		-2.33E-02	I	Y	7.30E-01	NA
rs1050317	9.72E-11	10.0124669	HLA-C	6	31238135	exon		5	0.0220936	0.00341388	G	A							NA/NA/NA/	NA/NA/NA/		A	G		2.21E-02	I	Y	3.16E-01	NA
rs34694311	9.75E-11	10.01096777		6	32729381				0.020639	0.00318937	I	D							NA/NA/NA/	NA/NA/NA/		D	I		2.06E-02	I	Y	4.34E-01	NA
rs3741649	9.77E-11	10.01024504		12	68422131		0.186547	7	-0.0206163	0.00318598	G	C							NA/NA/NA/	NA/NA/NA/		C	G		-2.06E-02	I	Y	4.58E-01	NA
rs3741647	9.82E-11	10.00803625		12	68422029		0.190163	7	-0.0206032	0.00318434	T	A							NA/NA/NA/	NA/NA/NA/		A	T		-2.06E-02	I	Y	4.58E-01	NA
rs41525648	9.84E-11	10.00697401		5	131827775			4	0.0205881	0.00318218	G	A							NA/NA/NA/	NA/NA/NA/		A	G		2.06E-02	I	Y	5.66E-01	NA
rs28490179	9.84E-11	10.00690252		6	32519005			6	-0.0280868	0.00434122	T	C							NA/NA/NA/	2259/16528/46011/		C	T		-2.81E-02	I	Y	8.35E-01	NA
rs2647003	9.85E-11	10.00656553		6	32664880		0.670259	1f	0.0210253	0.00324984	T	G							NA/NA/NA/	25023/31394/9910/		G	T		2.10E-02	I	Y	3.87E-01	NA
rs9269841	9.87E-11	10.00576074	HLA-DRB1	6	32550164	intron		6	-0.0401786	0.00621056	G	A							NA/NA/NA/	NA/NA/NA/		A	G		-4.02E-02	I	Y	8.36E-01	NA
rs274564	9.97E-11	10.00108927	SLC22A5	5	131715301	intron		7	-0.0227514	0.00351768	T	C							NA/NA/NA/	NA/NA/NA/		C	T		-2.28E-02	I	Y	2.93E-01	NA
rs2856666	1.00E-10	9.998318198		6	32665285			7	-0.0210196	0.0032504	T	G							NA/NA/NA/	NA/NA/NA/		G	T		-2.10E-02	I	Y	6.13E-01	NA
rs11177014	1.00E-10	9.99796792		12	68425651		0.183665	7	-0.0206684	0.00319615	G	A							NA/NA/NA/	NA/NA/NA/		A	G		-2.07E-02	I	Y	4.58E-01	NA
rs2853977	1.00E-10	9.997903085	MICA	6	31379304	intron	0.607127	5	-0.0208107	0.00321817	T	A							NA/NA/NA/	0/10197/4707/		A	T		-2.08E-02	I	Y	5.59E-01	NA
rs112357081	1.02E-10	9.992636346		6	32419276				-0.022196	0.00343336	I	D							NA/NA/NA/	NA/NA/NA/		D	I		-2.22E-02	I	Y	6.53E-01	NA
rs9269840	1.03E-10	9.988285802	HLA-DRB1	6	32550150	intron		6	-0.0398589	0.00616695	G	A							NA/NA/NA/	NA/NA/NA/		A	G		-3.99E-02	I	Y	8.32E-01	NA
rs2853981	1.03E-10	9.988175904	MICA	6	31378768	intron	0.820422	6	-0.0208036	0.00321875	G	A							NA/NA/NA/	11920/28032/19248/		A	G		-2.08E-02	I	Y	5.59E-01	NA
rs202087577	1.03E-10	9.986370805			0				-0.0221746	0.00343122	I	D							NA/NA/NA/	NA/NA/NA/		D	I		-2.22E-02	I	Y	6.54E-01	NA
rs9269902	1.04E-10	9.983597681	HLA-DRB1	6	32551197	intron		6	-0.0399226	0.00617836	T	C							NA/NA/NA/	3929/1546/5819/		C	T		-3.99E-02	I	Y	8.22E-01	NA
rs4551060	1.05E-10	9.980680117	SLC22A4	5	131674724	intron		7	-0.0298058	0.00461345	G	A							NA/NA/NA/	NA/NA/NA/		A	G		-2.98E-02	I	Y	8.06E-01	NA
rs9271591	1.05E-10	9.978951352		6	32591141		9.107364	1b	0.0207402	0.00321053	G	A							NA/NA/NA/	NA/NA/NA/		A	G		2.07E-02	I	Y	5.28E-01	NA
rs2856725	1.06E-10	9.974563047		6	32666738		3.896841	6	-0.0209987	0.00325132	T	C							NA/NA/NA/	12750/40149/31971/		C	T		-2.10E-02	I	Y	6.13E-01	NA
rs2858324	1.06E-10	9.973270673		6	32660375		0.336791	6	-0.0209971	0.0032513	G	A							NA/NA/NA/	12702/40118/31954/		A	G		-2.10E-02	I	Y	6.13E-01	NA
rs2856670	1.07E-10	9.97094105		6	32662904			7	0.0210051	0.00325295	G	C							NA/NA/NA/	NA/NA/NA/		C	G		2.10E-02	I	Y	3.88E-01	NA
rs9271763	1.07E-10	9.970478244		6	32594061			6	-0.0215944	0.00334429	G	A							NA/NA/NA/	NA/NA/NA/		A	G		-2.16E-02	I	Y	4.72E-01	NA
rs2856727	1.08E-10	9.967780264		6	32666397			7	-0.020991	0.00325133	T	C							NA/NA/NA/	NA/NA/NA/		C	T		-2.10E-02	I	Y	6.13E-01	NA
rs28639433	1.08E-10	9.96609798		6	32519108			6	0.0284486	0.00440683	G	C							NA/NA/NA/	NA/NA/NA/		C	G		2.84E-02	I	Y	1.62E-01	NA
rs4947346	1.11E-10	9.955581765	HLA-DQB2	6	32728376	intron		7	0.020576	0.00318914	G	C							NA/NA/NA/	NA/NA/NA/		C	G		2.06E-02	I	Y	4.34E-01	NA
rs7753557	1.12E-10	9.952666711	HLA-DQB2	6	32727680	intron		4	-0.0205726	0.00318912	T	A							NA/NA/NA/	NA/NA/NA/		A	T		-2.06E-02	I	Y	5.66E-01	NA
rs67841474	1.12E-10	9.951519353		6	31380160				0.0207647	0.00321909	I	D							NA/NA/NA/	NA/NA/NA/		D	I		2.08E-02	I	Y	4.41E-01	NA
rs2647022	1.12E-10	9.950685047		6	32663004			6	-0.020978	0.00325232	G	A							NA/NA/NA/	NA/NA/NA/		A	G		-2.10E-02	I	Y	6.12E-01	NA
rs1023448	1.14E-10	9.944491706	HLA-DQB2	6	32728191	intron	0.232753	7	-0.0205637	0.00318916	T	C							NA/NA/NA/	NA/NA/NA/		C	T		-2.06E-02	I	Y	5.66E-01	NA
rs9269901	1.14E-10	9.944449667	HLA-DRB1	6	32551192	intron		6	-0.0398529	0.00618064	T	C							NA/NA/NA/	3037/7094/0/		C	T		-3.99E-02	I	Y	8.23E-01	NA
rs9275573	1.14E-10	9.943892086		6	32679146		2.189009	7	-0.0208389	0.00323194	G	C							NA/NA/NA/	NA/NA/NA/		C	G		-2.08E-02	I	Y	5.84E-01	NA
rs1023449	1.14E-10	9.941604347	HLA-DQB2	6	32727905	intron	0.231732	6	-0.0205604	0.00318914	C	A							NA/NA/NA/	12572/32256/21503/		A	C		-2.06E-02	I	Y	5.66E-01	NA
rs2256174	1.15E-10	9.939249292	MICA	6	31380422	intron		5	-0.0207494	0.00321886	G	A							NA/NA/NA/	NA/NA/NA/		A	G		-2.07E-02	I	Y	5.59E-01	NA
rs9271588	1.15E-10	9.938170693		6	32590953		5.641763	1b	0.0205256	0.00318434	T	C							NA/NA/NA/	14216/32234/17960/		C	T		2.05E-02	I	Y	5.24E-01	NA
rs2256183	1.16E-10	9.935691793	MICA	6	31380529	intron	0.783043	6	-0.0207455	0.00321888	G	A							NA/NA/NA/	NA/NA/NA/		A	G		-2.07E-02	I	Y	5.59E-01	NA
rs2870961	1.17E-10	9.932412169		12	68418042		0.151017	7	0.0204724	0.00317707	T	C							NA/NA/NA/	NA/NA/NA/		C	T		2.05E-02	I	Y	5.65E-01	NA
rs6918401	1.19E-10	9.922697516		6	32722625		0.004507	7	0.0205378	0.0031889	T	C							NA/NA/NA/	NA/NA/NA/		C	T		2.05E-02	I	Y	4.34E-01	NA
rs2596528	1.20E-10	9.91943123		6	31385485			6	0.0207303	0.00321936	T	C							NA/NA/NA/	NA/NA/NA/		C	T		2.07E-02	I	Y	4.41E-01	NA
rs9271586	1.22E-10	9.914427597		6	32590899		5.829752	1f	-0.0204955	0.00318377	T	G							NA/NA/NA/	NA/NA/NA/		G	T		-2.05E-02	I	Y	4.75E-01	NA
rs2596530	1.23E-10	9.910391581		6	31387373		1.272036	6	0.0207194	0.00321925	G	A							NA/NA/NA/	25661/39017/16163/		A	G		2.07E-02	I	Y	4.41E-01	NA
rs2006165	1.24E-10	9.907370574	HLA-DQB2	6	32728787	intron	1.20127	1f	0.0205237	0.00318936	G	A							NA/NA/NA/	21459/31457/12779/		A	G		2.05E-02	I	Y	4.34E-01	NA
rs74615740	1.27E-10	9.896008239		6	31321559			3a	0.0274612	0.00427009	C	A							NA/NA/NA/	NA/NA/NA/		A	C		2.75E-02	I	Y	8.26E-01	NA
rs75256987	1.27E-10	9.895311494		6	31321563			3a	-0.0274592	0.00426995	C	A							NA/NA/NA/	NA/NA/NA/		A	C		-2.75E-02	I	Y	1.74E-01	NA
rs36002510	1.29E-10	9.891022525		6	31388175				0.0206958	0.00321897	I	D							NA/NA/NA/	NA/NA/NA/		D	I		2.07E-02	I	Y	4.41E-01	NA
rs2516448	1.29E-10	9.890175187		6	31390410		0.243468	6	0.0206916	0.00321846	T	C							NA/NA/NA/	26861/39507/16295/		C	T		2.07E-02	I	Y	4.41E-01	NA
rs8084	1.29E-10	9.890036934	HLA-DRA	6	32411035	exon	0.874393	1f	-0.0205557	0.00319735	C	A							NA/NA/NA/	11929/31875/22484/		A	C		-2.06E-02	I	Y	5.79E-01	NA
rs9268659	1.30E-10	9.887381595	HLA-DRA	6	32410941	intron	0.913994	1f	0.0205528	0.00319737	T	C							NA/NA/NA/	NA/NA/NA/		C	T		2.06E-02	I	Y	4.21E-01	NA
rs141702193	1.31E-10	9.884136639		6	32723359				-0.0204926	0.00318857	I	D							NA/NA/NA/	NA/NA/NA/		D	I		-2.05E-02	I	Y	5.66E-01	NA
rs28524681	1.31E-10	9.882811593		6	32518584			6	-0.0283511	0.00441161	T	A							NA/NA/NA/	NA/NA/NA/		A	T		-2.84E-02	I	Y	8.36E-01	NA
rs10748093	1.31E-10	9.881966871		12	68418249		0.157833	7	-0.0204026	0.00317493	G	A							NA/NA/NA/	26922/41913/16036/		A	G		-2.04E-02	I	Y	4.35E-01	NA
rs9268803	1.32E-10	9.881004898		6	32423237			7	-0.0219503	0.00341596	G	A							NA/NA/NA/	NA/NA/NA/		A	G		-2.20E-02	I	Y	6.56E-01	NA
rs3134969	1.32E-10	9.880760612		6	32674027			7	-0.0255689	0.00397915	G	C							NA/NA/NA/	NA/NA/NA/		C	G		-2.56E-02	I	Y	7.86E-01	NA
rs9268791	1.34E-10	9.87437562		6	32421073			6	0.0213602	0.00332534	T	C							NA/NA/NA/	NA/NA/NA/		C	T		2.14E-02	I	Y	3.68E-01	NA
rs2213569	1.38E-10	9.860231075		6	32721574		0.004707	6	-0.0204698	0.00318917	T	C							NA/NA/NA/	NA/NA/NA/		C	T		-2.05E-02	I	Y	5.66E-01	NA
rs9276558	1.39E-10	9.858352722	HLA-DQB2	6	32724061	exon	0.0772	1f	-0.0204631	0.00318846	G	A							NA/NA/NA/	12436/30902/21071/		A	G		-2.05E-02	I	Y	5.66E-01	NA
rs2596531	1.40E-10	9.855388435		6	31387557		1.348841	7	-0.0206574	0.00321925	T	C							NA/NA/NA/	16880/40959/26973/		C	T		-2.07E-02	I	Y	5.59E-01	NA
rs3213484	1.40E-10	9.853958832	HLA-DQB2	6	32725062	exon	0.265442	7	0.0204619	0.00318904	T	A							NA/NA/NA/	NA/NA/NA/		A	T		2.05E-02	I	Y	4.34E-01	NA
rs9269795	1.40E-10	9.852345314	HLA-DRB1	6	32549259	intron		4	0.0407697	0.00635459	G	A							NA/NA/NA/	NA/NA/NA/		A	G		4.08E-02	I	Y	1.53E-01	NA
rs4141135	1.41E-10	9.849990021		12	68418830		0.211214	6	-0.0204083	0.00318137	T	G							NA/NA/NA/	27559/41716/15518/		G	T		-2.04E-02	I	Y	4.29E-01	NA
rs4705934	1.42E-10	9.848176783	LOC553103	5	131681600	intron		7	-0.0292053	0.00455316	G	A							NA/NA/NA/	NA/NA/NA/		A	G		-2.92E-02	I	Y	8.01E-01	NA
rs3213485	1.43E-10	9.845889611	HLA-DQB2	6	32724719	intron	1.704676	7	0.0204517	0.00318885	T	C							NA/NA/NA/	4791/8561/524/		C	T		2.05E-02	I	Y	4.34E-01	NA
rs2844511	1.44E-10	9.842141461		6	31389784		0.306929	6	-0.02064	0.00321888	G	A							NA/NA/NA/	16881/40984/26971/		A	G		-2.06E-02	I	Y	5.59E-01	NA
rs7754020	1.45E-10	9.837578988		6	32722019			7	0.0205187	0.00320075	T	A							NA/NA/NA/	NA/NA/NA/		A	T		2.05E-02	I	Y	4.32E-01	NA
rs28383282	1.46E-10	9.834832862		6	32586375			7	-0.0397554	0.00620234	T	C							NA/NA/NA/	NA/NA/NA/		C	T		-3.98E-02	I	Y	1.42E-01	NA
rs273898	1.47E-10	9.833268028	LOC553103	5	131696174	intron		6	0.0221526	0.00345645	T	A							NA/NA/NA/	NA/NA/NA/		A	T		2.22E-02	I	Y	6.45E-01	NA
rs3213486	1.48E-10	9.830008335	HLA-DQB2	6	32724324	intron		7	0.0204379	0.00318947	T	C							NA/NA/NA/	NA/NA/NA/		C	T		2.04E-02	I	Y	4.34E-01	NA
rs9275212	1.49E-10	9.827984113		6	32658327			3a	-0.0208322	0.00325138	T	G							NA/NA/NA/	NA/NA/NA/		G	T		-2.08E-02	I	Y	6.13E-01	NA
rs2006164	1.49E-10	9.825434343	HLA-DQB2	6	32728989	intron		5	0.0221567	0.00345858	G	A							NA/NA/NA/	NA/NA/NA/		A	G		2.22E-02	I	Y	5.40E-01	NA
rs3213487	1.50E-10	9.824760793	HLA-DQB2	6	32724317	intron		7	-0.0204358	0.00319006	T	C							NA/NA/NA/	NA/NA/NA/		C	T		-2.04E-02	I	Y	5.66E-01	NA
rs9276525	1.52E-10	9.819375288		6	32720539			4	-0.0204399	0.00319166	C	A							NA/NA/NA/	NA/NA/NA/		A	C		-2.04E-02	I	Y	5.66E-01	NA
rs9276524	1.52E-10	9.818427931		6	32720531		0.007954	4	0.0204389	0.00319166	G	A							NA/NA/NA/	NA/NA/NA/		A	G		2.04E-02	I	Y	4.34E-01	NA
rs9276523	1.52E-10	9.817431289		6	32720514			2a	0.0204378	0.00319166	T	A							NA/NA/NA/	NA/NA/NA/		A	T		2.04E-02	I	Y	4.34E-01	NA
rs1634789	1.52E-10	9.817094832		6	31277087			2b	0.021331	0.00333121	G	A							NA/NA/NA/	8844/8050/4253/		A	G		2.13E-02	I	Y	3.89E-01	NA
rs9276522	1.53E-10	9.816291811		6	32720462		0.007163	4	-0.0204365	0.00319166	T	C							NA/NA/NA/	NA/NA/NA/		C	T		-2.04E-02	I	Y	5.66E-01	NA
rs9276535	1.53E-10	9.815376699		6	32721351			6	0.0204238	0.00318983	G	A							NA/NA/NA/	NA/NA/NA/		A	G		2.04E-02	I	Y	4.33E-01	NA
rs2548998	1.53E-10	9.814687376		5	131832514			4	-0.0204344	0.00319161	G	A							NA/NA/NA/	NA/NA/NA/		A	G		-2.04E-02	I	Y	4.33E-01	NA
rs9276534	1.54E-10	9.811783274		6	32721195		0.006592	6	-0.0204202	0.0031899	T	C							NA/NA/NA/	NA/NA/NA/		C	T		-2.04E-02	I	Y	5.67E-01	NA
rs6918587	1.54E-10	9.811732596		6	32722611			7	-0.0204838	0.00319985	G	A							NA/NA/NA/	NA/NA/NA/		A	G		-2.05E-02	I	Y	5.62E-01	NA
rs6918592	1.54E-10	9.811330202		6	32722614			7	-0.0204833	0.00319985	G	A							NA/NA/NA/	NA/NA/NA/		A	G		-2.05E-02	I	Y	5.62E-01	NA
rs9276515	1.55E-10	9.810914131		6	32720177			6	0.0204399	0.00319313	G	A							NA/NA/NA/	NA/NA/NA/		A	G		2.04E-02	I	Y	4.34E-01	NA
rs9276532	1.55E-10	9.80993176		6	32721130			7	0.0204182	0.00318992	T	C							NA/NA/NA/	NA/NA/NA/		C	T		2.04E-02	I	Y	4.33E-01	NA
rs7769620	1.57E-10	9.803682851		6	32721371			7	-0.0204117	0.00319	T	C							NA/NA/NA/	NA/NA/NA/		C	T		-2.04E-02	I	Y	5.66E-01	NA
rs9268779	1.58E-10	9.801546364		6	32420397			5	0.0218038	0.00340796	T	C							NA/NA/NA/	NA/NA/NA/		C	T		2.18E-02	I	Y	3.43E-01	NA
rs2548993	1.65E-10	9.783367053	C5orf56	5	131808869	intron	0.017665	4	-0.0229448	0.00358989	G	A							NA/NA/NA/	46099/32738/5906/		A	G		-2.29E-02	I	Y	2.61E-01	NA
rs9271587	1.67E-10	9.778434503		6	32590916			4	-0.0204196	0.00319567	G	A							NA/NA/NA/	NA/NA/NA/		A	G		-2.04E-02	I	Y	4.75E-01	NA
rs3763327	1.67E-10	9.778040954		6	32413830		1.065985	6	0.0207407	0.00324599	G	C							NA/NA/NA/	NA/NA/NA/		C	G		2.07E-02	I	Y	3.85E-01	NA
rs9276519	1.68E-10	9.775345238		6	32720410		0.006661	4	-0.0204107	0.00319483	T	C							NA/NA/NA/	NA/NA/NA/		C	T		-2.04E-02	I	Y	5.66E-01	NA
rs9276514	1.75E-10	9.756408888		6	32720151		0.006592	7	0.020378	0.00319304	T	C							NA/NA/NA/	NA/NA/NA/		C	T		2.04E-02	I	Y	4.34E-01	NA
rs11610126	1.78E-10	9.750725801		12	68420273			7	0.0202768	0.00317818	G	C							NA/NA/NA/	NA/NA/NA/		C	G		2.03E-02	I	Y	5.66E-01	NA
rs2858328	1.78E-10	9.74946534		6	32658911			6	-0.0209837	0.00328921	T	C							NA/NA/NA/	NA/NA/NA/		C	T		-2.10E-02	I	Y	6.02E-01	NA
rs1050147	1.83E-10	9.736723823	HLA-C	6	31237802	exon		5	-0.0217171	0.00340657	G	A							NA/NA/NA/	6989/5390/0/		A	G		-2.17E-02	I	Y	6.85E-01	NA
rs762815	1.86E-10	9.729868743	HLA-DQB2	6	32729642	exon		6	0.0204056	0.00320206	G	C							NA/NA/NA/	NA/NA/NA/		C	G		2.04E-02	I	Y	4.26E-01	NA
rs74762609	1.87E-10	9.727694156		6	31327624			5	0.028481	0.00446979	G	A							NA/NA/NA/	NA/NA/NA/		A	G		2.85E-02	I	Y	8.47E-01	NA
rs28383310	1.92E-10	9.716703295		6	32586930			6	0.0239492	0.00376087	G	A							NA/NA/NA/	NA/NA/NA/		A	G		2.39E-02	I	Y	7.53E-01	NA
rs2213571	1.93E-10	9.713925446		6	32719937		0.024953	7	-0.0203024	0.00318869	G	C							NA/NA/NA/	NA/NA/NA/		C	G		-2.03E-02	I	Y	5.67E-01	NA
rs28383311	1.95E-10	9.710736667		6	32587011			6	-0.0239849	0.00376772	T	A							NA/NA/NA/	NA/NA/NA/		A	T		-2.40E-02	I	Y	2.47E-01	NA
rs2051549	1.95E-10	9.710506924	HLA-DQB2	6	32730086	intron	2.066598	6	0.0203717	0.00320017	G	A							NA/NA/NA/	28131/40967/15019/		A	G		2.04E-02	I	Y	4.27E-01	NA
rs2213572	1.95E-10	9.710310734		6	32719804		0.197935	6	-0.0202976	0.00318858	G	A							NA/NA/NA/	12540/32220/21525/		A	G		-2.03E-02	I	Y	5.67E-01	NA
rs7453920	1.96E-10	9.708358136	HLA-DQB2	6	32730012	intron	0.154256	6	-0.0203692	0.00320016	G	A							NA/NA/NA/	15620/41132/24530/		A	G		-2.04E-02	I	Y	5.73E-01	NA
rs9276411	1.96E-10	9.707892412	HLA-DQA2	6	32710475	intron		5	0.0204646	0.00321523	T	C							NA/NA/NA/	NA/NA/NA/		C	T		2.05E-02	I	Y	4.30E-01	NA
rs9276583	1.97E-10	9.704668252	HLA-DQB2	6	32729880	intron		7	0.0203649	0.00320015	G	A							NA/NA/NA/	NA/NA/NA/		A	G		2.04E-02	I	Y	4.27E-01	NA
rs39897	1.98E-10	9.70371663		5	131436896		4.318547	4	0.020585	0.00323491	T	C							NA/NA/NA/	15668/35057/19077/		C	T		2.06E-02	I	Y	5.38E-01	NA
rs7768538	1.99E-10	9.700941828	HLA-DQB2	6	32729821	intron	0.13586	6	0.0203606	0.00320013	C	A							NA/NA/NA/	NA/NA/NA/		A	C		2.04E-02	I	Y	4.27E-01	NA
rs2213568	1.99E-10	9.700185557	HLA-DQA2	6	32711576	intron	0.309753	6	-0.0202839	0.00318822	C	A							NA/NA/NA/	15450/39672/26325/		A	C		-2.03E-02	I	Y	5.67E-01	NA
rs1882	2.02E-10	9.695621507	MICA	6	31382911	exon	1.087347	7	-0.0202964	0.00319099	G	A							NA/NA/NA/	NA/NA/NA/		A	G		-2.03E-02	I	Y	5.24E-01	NA
rs200078742	2.02E-10	9.694450878			0				-0.0209946	0.00330098	I	D							NA/NA/NA/	NA/NA/NA/		D	I		-2.10E-02	I	Y	3.82E-01	NA
rs9282282	2.03E-10	9.692934191		6	32720428				-0.0203168	0.00319467	I	D							NA/NA/NA/	NA/NA/NA/		D	I		-2.03E-02	I	Y	5.67E-01	NA
rs9276490	2.05E-10	9.687761271		6	32718681		0.005738	6	-0.0202723	0.0031886	G	A							NA/NA/NA/	NA/NA/NA/		A	G		-2.03E-02	I	Y	5.67E-01	NA
rs2276448	2.07E-10	9.684483068	HLA-B	6	31323020	intron		5	0.0263969	0.00415268	T	C							NA/NA/NA/	NA/NA/NA/		C	T		2.64E-02	I	Y	8.16E-01	NA
rs2071551	2.08E-10	9.681611066	HLA-DQB2	6	32729459	exon	0.157083	6	-0.0203373	0.0031999	T	C							NA/NA/NA/	12192/31794/20714/		C	T		-2.03E-02	I	Y	5.73E-01	NA
rs75456009	2.08E-10	9.68143793		6	31321551			3a	-0.0268154	0.00421923	G	A							NA/NA/NA/	NA/NA/NA/		A	G		-2.68E-02	I	Y	1.77E-01	NA
rs68068643	2.09E-10	9.680625324		6	32721409				0.0204315	0.00321491	I	D							NA/NA/NA/	NA/NA/NA/		D	I		2.04E-02	I	Y	4.38E-01	NA
rs1054111	2.09E-10	9.679745673	HLA-B	6	31322026	exon		4	0.0267695	0.00421241	C	A							NA/NA/NA/	NA/NA/NA/		A	C		2.68E-02	I	Y	8.23E-01	NA
rs9276481	2.10E-10	9.677018257		6	32717918			7	0.0202602	0.0031886	T	A							NA/NA/NA/	NA/NA/NA/		A	T		2.03E-02	I	Y	4.33E-01	NA
rs9276454	2.13E-10	9.672481683		6	32715846		0.005663	5	-0.0202545	0.0031885	G	A							NA/NA/NA/	NA/NA/NA/		A	G		-2.03E-02	I	Y	5.67E-01	NA
rs9276440	2.13E-10	9.672428569		6	32714783		0.006612	6	-0.0202526	0.00318822	T	A							NA/NA/NA/	NA/NA/NA/		A	T		-2.03E-02	I	Y	5.67E-01	NA
rs9276441	2.13E-10	9.672191676		6	32714894		0.005719	7	0.0202524	0.00318823	G	C							NA/NA/NA/	NA/NA/NA/		C	G		2.03E-02	I	Y	4.33E-01	NA
rs9276447	2.14E-10	9.66999433		6	32715569		0.005663	7	-0.0202505	0.00318832	T	G							NA/NA/NA/	NA/NA/NA/		G	T		-2.03E-02	I	Y	5.67E-01	NA
rs3819290	2.14E-10	9.668708378	HLA-B	6	31322661	intron			0.0263417	0.00414764	G	A							NA/NA/NA/	NA/NA/NA/		A	G		2.63E-02	I	Y	8.16E-01	NA
rs9276466	2.15E-10	9.667870706		6	32716452		0.005677	7	0.0202495	0.00318855	T	G							NA/NA/NA/	NA/NA/NA/		G	T		2.02E-02	I	Y	4.33E-01	NA
rs2227136	2.15E-10	9.667315173		6	32716810			6	-0.0202489	0.00318855	G	A							NA/NA/NA/	NA/NA/NA/		A	G		-2.02E-02	I	Y	5.67E-01	NA
rs2227135	2.15E-10	9.667014472		6	32716813			6	-0.0202486	0.00318855	G	A							NA/NA/NA/	NA/NA/NA/		A	G		-2.02E-02	I	Y	5.67E-01	NA
rs7748018	2.16E-10	9.66544975		6	32717333			6	-0.020247	0.00318857	T	C							NA/NA/NA/	NA/NA/NA/		C	T		-2.02E-02	I	Y	5.67E-01	NA
rs2524098	2.18E-10	9.66243692		6	31236316			5	-0.0216261	0.00340634	T	G							NA/NA/NA/	NA/NA/NA/		G	T		-2.16E-02	I	Y	6.87E-01	NA
rs1050341	2.19E-10	9.660057894	HLA-B	6	31323337	exon		4	0.0279735	0.00440671	T	C							NA/NA/NA/	NA/NA/NA/		C	T		2.80E-02	I	Y	8.37E-01	NA
rs9276433	2.19E-10	9.65858724	HLA-DQA2	6	32712411	intron		7	-0.0202366	0.00318816	C	A							NA/NA/NA/	NA/NA/NA/		A	C		-2.02E-02	I	Y	5.67E-01	NA
rs31475	2.26E-10	9.646312608		5	131420514			6	-0.0204773	0.00322829	G	A							NA/NA/NA/	NA/NA/NA/		A	G		-2.05E-02	I	Y	3.93E-01	NA
rs7192	2.26E-10	9.645666785	HLA-DRA	6	32411646	exon	0.765496	1f	0.0205855	0.00324546	T	G							NA/NA/NA/	32223/39898/12741/		G	T		2.06E-02	I	Y	3.85E-01	NA
rs9276568	2.28E-10	9.64117462	HLA-DQB2	6	32725286	intron		7	-0.0203628	0.00321116	T	A							NA/NA/NA/	NA/NA/NA/		A	T		-2.04E-02	I	Y	5.70E-01	NA
rs9264606	2.29E-10	9.639495575	HLA-C	6	31237592	intron	0.760269	5	-0.0216185	0.00340951	C	A							NA/NA/NA/	NA/NA/NA/		A	C		-2.16E-02	I	Y	6.86E-01	NA
rs9270717	2.33E-10	9.633491126		6	32567506			7	-0.031459	0.00496312	G	C							NA/NA/NA/	NA/NA/NA/		C	G		-3.15E-02	I	Y	8.39E-01	NA
rs27678	2.37E-10	9.624486358		5	131417962			5	0.020483	0.00323314	T	A							NA/NA/NA/	NA/NA/NA/		A	T		2.05E-02	I	Y	6.08E-01	NA
rs2213584	2.38E-10	9.623379251		6	32413259			4	-0.0205547	0.00324467	G	A							NA/NA/NA/	9917/31204/25230/		A	G		-2.06E-02	I	Y	6.15E-01	NA
rs2157327	2.39E-10	9.621660251		6	32719491		0.006	7	-0.0202057	0.00318987	T	G							NA/NA/NA/	NA/NA/NA/		G	T		-2.02E-02	I	Y	5.67E-01	NA
rs2227139	2.39E-10	9.621131717		6	32413459		0.801608	1f	0.0205518	0.00324462	G	A							NA/NA/NA/	32224/39708/12748/		A	G		2.06E-02	I	Y	3.85E-01	NA
rs31427	2.39E-10	9.620850457		5	131423966		0.113757	1f	-0.0204603	0.00323022	G	A							NA/NA/NA/	NA/NA/NA/		A	G		-2.05E-02	I	Y	3.93E-01	NA
rs4305772	2.42E-10	9.616076971	HLA-DQB2	6	32725826	intron	0.296245	5	-0.0202619	0.00319975	G	A							NA/NA/NA/	NA/NA/NA/		A	G		-2.03E-02	I	Y	5.73E-01	NA
rs27879	2.42E-10	9.615340196		5	131432689		0.230408	6	-0.0204446	0.00322873	C	A							NA/NA/NA/	NA/NA/NA/		A	C		-2.04E-02	I	Y	3.94E-01	NA
rs2301271	2.43E-10	9.614509911	HLA-DQB2	6	32725193	intron	0.29045	6	-0.020259	0.00319957	G	A							NA/NA/NA/	15645/41150/28090/		A	G		-2.03E-02	I	Y	5.73E-01	NA
rs2213585	2.46E-10	9.609434023		6	32413150		0.754287	1d	0.020536	0.00324424	G	A							NA/NA/NA/	25227/31196/9916/		A	G		2.05E-02	I	Y	3.85E-01	NA
rs4935354	2.46E-10	9.608950155	HLA-DRA	6	32412398	intron	0.711911	1f	-0.0205495	0.00324647	T	C							NA/NA/NA/	NA/NA/NA/		C	T		-2.05E-02	I	Y	6.14E-01	NA
rs80296299	2.48E-10	9.60534873		6	31321623			4	-0.0285514	0.00451153	T	C							NA/NA/NA/	NA/NA/NA/		C	T		-2.86E-02	I	Y	1.51E-01	NA
rs9276581	2.49E-10	9.603629759	HLA-DQB2	6	32727267	intron	0.256531	7	-0.0204797	0.00323641	G	C							NA/NA/NA/	NA/NA/NA/		C	G		-2.05E-02	I	Y	5.54E-01	NA
rs7194	2.53E-10	9.597487573	HLA-DRA	6	32412480	exon	0.697721	1f	0.0205291	0.00324534	G	A							NA/NA/NA/	30880/38328/12237/		A	G		2.05E-02	I	Y	3.85E-01	NA
rs2213586	2.54E-10	9.595415989		6	32413094			1f	-0.0205197	0.00324422	G	A							NA/NA/NA/	12737/39902/31419/		A	G		-2.05E-02	I	Y	6.15E-01	NA
rs7195	2.54E-10	9.594774911	HLA-DRA	6	32412539	exon		1f	-0.0205256	0.00324528	G	A							NA/NA/NA/	NA/NA/NA/		A	G		-2.05E-02	I	Y	6.15E-01	NA
rs9268787	2.57E-10	9.589730724		6	32420864			7	-0.0214421	0.00339114	G	A							NA/NA/NA/	NA/NA/NA/		A	G		-2.14E-02	I	Y	5.48E-01	NA
rs9268786	2.59E-10	9.587507533		6	32420855			6	0.0214359	0.00339058	T	C							NA/NA/NA/	NA/NA/NA/		C	T		2.14E-02	I	Y	4.52E-01	NA
rs36226623	2.62E-10	9.582455239		6	31240307				0.0214644	0.00339607	I	D							NA/NA/NA/	NA/NA/NA/		D	I		2.15E-02	I	Y	3.13E-01	NA
rs1050716	2.73E-10	9.563684661	HLA-C	6	31238230	exon		5	0.0215343	0.00341072	G	C							NA/NA/NA/	NA/NA/NA/		C	G		2.15E-02	I	Y	3.17E-01	NA
rs9268927	2.74E-10	9.561881869		6	32433085		3.092825	6	-0.0293313	0.00464614	T	A							NA/NA/NA/	NA/NA/NA/		A	T		-2.93E-02	I	Y	8.64E-01	NA
rs2524092	2.79E-10	9.555046948		6	31240216			4	-0.021432	0.00339618	C	A							NA/NA/NA/	NA/NA/NA/		A	C		-2.14E-02	I	Y	6.86E-01	NA
rs9270035	2.82E-10	9.549718552	HLA-DRB1	6	32553446	intron		6	0.0392506	0.00622162	G	A							NA/NA/NA/	10331/3019/9/		A	G		3.93E-02	I	Y	1.70E-01	NA
rs9275565	2.89E-10	9.538842259		6	32677938		0.08008	7	0.0203347	0.00322525	T	C							NA/NA/NA/	NA/NA/NA/		C	T		2.03E-02	I	Y	4.12E-01	NA
rs9268851	2.93E-10	9.533212428		6	32429582			7	-0.0291512	0.0046251	G	A							NA/NA/NA/	NA/NA/NA/		A	G		-2.92E-02	I	Y	8.64E-01	NA
rs9264652	2.95E-10	9.52997487	HLA-C	6	31238762	intron		4	0.0215402	0.00341817	T	C							NA/NA/NA/	6366/5340/3/		C	T		2.15E-02	I	Y	3.12E-01	NA
rs9268978	2.97E-10	9.527777608		6	32434978		0.231019	7	-0.0296875	0.00471164	G	A							NA/NA/NA/	NA/NA/NA/		A	G		-2.97E-02	I	Y	8.63E-01	NA
rs9264647	2.98E-10	9.525319085	HLA-C	6	31238613	intron	0.351837	5	-0.0214559	0.00340569	G	A							NA/NA/NA/	1524/6522/7058/		A	G		-2.15E-02	I	Y	6.88E-01	NA
rs9264643	3.02E-10	9.520050583	HLA-C	6	31238492	intron		4	0.0214484	0.00340552	C	A							NA/NA/NA/	NA/NA/NA/		A	C		2.14E-02	I	Y	3.12E-01	NA
rs9264640	3.04E-10	9.51699929	HLA-C	6	31238372	intron		3a	-0.0214454	0.00340563	G	C							NA/NA/NA/	NA/NA/NA/		C	G		-2.14E-02	I	Y	6.88E-01	NA
rs9275577	3.06E-10	9.513871436		6	32679345			6	-0.0205043	0.00325676	T	A							NA/NA/NA/	NA/NA/NA/		A	T		-2.05E-02	I	Y	5.66E-01	NA
rs9275538	3.06E-10	9.513709822		6	32676017			6	0.0203002	0.00322436	T	C							NA/NA/NA/	NA/NA/NA/		C	T		2.03E-02	I	Y	4.11E-01	NA
rs9264674	3.07E-10	9.512625444	HLA-C	6	31239868	exon	4.943118	4	0.0213751	0.00339531	G	C							NA/NA/NA/	NA/NA/NA/		C	G		2.14E-02	I	Y	3.14E-01	NA
rs1130838	3.08E-10	9.511769482	HLA-C	6	31237124	exon		4	0.0214305	0.00340428	T	C							NA/NA/NA/	7038/6233/1512/		C	T		2.14E-02	I	Y	3.13E-01	NA
rs2736192	3.09E-10	9.510460557	NCR3	6	31559353	intron		7	-0.0294236	0.00467433	G	A							NA/NA/NA/	NA/NA/NA/		A	G		-2.94E-02	I	Y	8.66E-01	NA
rs7753017	3.13E-10	9.505011026	HLA-DQB2	6	32727325	intron	0.231863	6	-0.0203521	0.00323421	G	A							NA/NA/NA/	NA/NA/NA/		A	G		-2.04E-02	I	Y	5.54E-01	NA
rs2524091	3.16E-10	9.49967157		6	31240292				-0.0213561	0.00339478	T	C							NA/NA/NA/	NA/NA/NA/		C	T		-2.14E-02	I	Y	6.87E-01	NA
rs35708511	3.18E-10	9.497022849	HLA-C	6	31237162	exon		4	-0.0214075	0.00340347	G	C							NA/NA/NA/	NA/NA/NA/		C	G		-2.14E-02	I	Y	6.88E-01	NA
rs66620546	3.19E-10	9.496218847	HLA-C	6	31237463	intron		3a	-0.021402	0.00340275	G	C							NA/NA/NA/	NA/NA/NA/		C	G		-2.14E-02	I	Y	6.88E-01	NA
rs56010430	3.20E-10	9.494281739	HLA-C	6	31237405	intron	1.106037	4	-0.0214042	0.00340348	T	C							NA/NA/NA/	1344/6432/6987/		C	T		-2.14E-02	I	Y	6.88E-01	NA
rs66459704	3.21E-10	9.494104219	HLA-C	6	31237437	intron	0.941503	4	0.021404	0.00340348	T	C							NA/NA/NA/	NA/NA/NA/		C	T		2.14E-02	I	Y	3.12E-01	NA
rs9264608	3.21E-10	9.493993136	HLA-C	6	31237660	intron	0.757191	5	-0.0214041	0.00340352	G	A							NA/NA/NA/	NA/NA/NA/		A	G		-2.14E-02	I	Y	6.88E-01	NA
rs9264609	3.21E-10	9.4939823	HLA-C	6	31237664	intron		5	-0.0214041	0.00340352	T	C							NA/NA/NA/	NA/NA/NA/		C	T		-2.14E-02	I	Y	6.88E-01	NA
rs66772001	3.21E-10	9.493944377	HLA-C	6	31237333	intron		4	0.0214038	0.00340347	T	A							NA/NA/NA/	NA/NA/NA/		A	T		2.14E-02	I	Y	3.12E-01	NA
rs9264594	3.21E-10	9.493837397	HLA-C	6	31237048	intron	1.294647	3a	-0.0214035	0.00340345	G	A							NA/NA/NA/	NA/NA/NA/		A	G		-2.14E-02	I	Y	6.88E-01	NA
rs68094471	3.21E-10	9.493619456	HLA-C	6	31237323	intron		3a	-0.0214033	0.00340347	G	A							NA/NA/NA/	NA/NA/NA/		A	G		-2.14E-02	I	Y	6.88E-01	NA
rs1131096	3.24E-10	9.489523356	HLA-C	6	31238259	exon		5	-0.0214035	0.00340428	T	G							NA/NA/NA/	NA/NA/NA/		G	T		-2.14E-02	I	Y	6.87E-01	NA
rs9271421	3.25E-10	9.487757325		6	32587859			7	0.0303721	0.00483125	T	C							NA/NA/NA/	NA/NA/NA/		C	T		3.04E-02	I	Y	1.34E-01	NA
rs3819287	3.27E-10	9.48597983	HLA-C	6	31237563	intron		5	-0.021429	0.00340902	T	C							NA/NA/NA/	NA/NA/NA/		C	T		-2.14E-02	I	Y	6.87E-01	NA
rs25889	3.31E-10	9.480592071		5	131423498			5	-0.0202899	0.0032288	G	A							NA/NA/NA/	NA/NA/NA/		A	G		-2.03E-02	I	Y	3.95E-01	NA
rs9269698	3.31E-10	9.479619977	HLA-DRB1	6	32546986	intron		5	0.0377638	0.0060098	G	C							NA/NA/NA/	NA/NA/NA/		C	G		3.78E-02	I	Y	1.69E-01	NA
rs9264636	3.33E-10	9.477356272	HLA-C	6	31238297	intron	0.754075	4	-0.0213902	0.00340453	T	C							NA/NA/NA/	NA/NA/NA/		C	T		-2.14E-02	I	Y	6.88E-01	NA
rs3749833	3.34E-10	9.475611668	C5orf56	5	131799626	intron		4	0.0230016	0.00366137	T	C							NA/NA/NA/	NA/NA/NA/		C	T		2.30E-02	I	Y	7.53E-01	NA
rs3897530	3.35E-10	9.474653236	HLA-B	6	31323468	intron		2b	-0.0276746	0.00440545	T	G							NA/NA/NA/	NA/NA/NA/		G	T		-2.77E-02	I	Y	1.60E-01	NA
rs2524093	3.36E-10	9.473634873		6	31240180			4	-0.0213319	0.00339597	C	A							NA/NA/NA/	NA/NA/NA/		A	C		-2.13E-02	I	Y	6.86E-01	NA
rs4273729	3.37E-10	9.472098267		6	32678597		0.074392	6	-0.0202393	0.00322231	G	C							NA/NA/NA/	NA/NA/NA/		C	G		-2.02E-02	I	Y	5.89E-01	NA
rs9275572	3.38E-10	9.470603015		6	32678999		0.082449	6	-0.0202369	0.00322221	G	A							NA/NA/NA/	14048/40763/29498/		A	G		-2.02E-02	I	Y	5.89E-01	NA
rs3998157	3.39E-10	9.470036089		6	32678477		0.074427	6	0.0202364	0.00322222	C	A							NA/NA/NA/	NA/NA/NA/		A	C		2.02E-02	I	Y	4.11E-01	NA
rs4476871	3.39E-10	9.469681175		6	32678867			6	0.0202381	0.00322257	G	A							NA/NA/NA/	NA/NA/NA/		A	G		2.02E-02	I	Y	4.11E-01	NA
rs1050451	3.41E-10	9.467469831	HLA-C	6	31239802	exon		2b	-0.0215014	0.00342416	G	C							NA/NA/NA/	NA/NA/NA/		C	G		-2.15E-02	I	Y	6.72E-01	NA
rs2227128	3.41E-10	9.466945158	HLA-DQA2	6	32711400	intron	0.314432	6	0.0200867	0.00319896	T	C							NA/NA/NA/	NA/NA/NA/		C	T		2.01E-02	I	Y	4.27E-01	NA
rs2395252	3.43E-10	9.465203768	HLA-DQA2	6	32711322	intron	0.49607	7	-0.0200848	0.00319897	G	C							NA/NA/NA/	NA/NA/NA/		C	G		-2.01E-02	I	Y	5.73E-01	NA
rs9275557	3.43E-10	9.464371741		6	32677199			7	-0.0202618	0.00322731	T	C							NA/NA/NA/	NA/NA/NA/		C	T		-2.03E-02	I	Y	5.88E-01	NA
rs9275556	3.43E-10	9.46417821		6	32677190			6	-0.0202615	0.00322731	T	C							NA/NA/NA/	NA/NA/NA/		C	T		-2.03E-02	I	Y	5.88E-01	NA
rs2213567	3.44E-10	9.463362028	HLA-DQA2	6	32711655	intron	0.337022	6	0.0199743	0.0031817	G	C							NA/NA/NA/	NA/NA/NA/		C	G		2.00E-02	I	Y	4.38E-01	NA
rs9275524	3.44E-10	9.463028921		6	32675109		0.394122	6	0.0202293	0.00322238	T	C							NA/NA/NA/	NA/NA/NA/		C	T		2.02E-02	I	Y	4.11E-01	NA
rs9380318	3.47E-10	9.459668022		6	32677669		0.076658	6	-0.0202264	0.00322255	T	C							NA/NA/NA/	NA/NA/NA/		C	T		-2.02E-02	I	Y	5.89E-01	NA
rs2548992	3.51E-10	9.455281002	C5orf56	5	131808668	intron	0.01759	2b	0.0228234	0.00363722	G	A							NA/NA/NA/	NA/NA/NA/		A	G		2.28E-02	I	Y	7.48E-01	NA
rs9275516	3.52E-10	9.453282174		6	32674643		4.734562	6	-0.0202295	0.00322421	G	A							NA/NA/NA/	NA/NA/NA/		A	G		-2.02E-02	I	Y	5.89E-01	NA
rs9275517	3.54E-10	9.450389886		6	32674649		4.21182	7	-0.0202244	0.00322393	G	A							NA/NA/NA/	NA/NA/NA/		A	G		-2.02E-02	I	Y	5.89E-01	NA
rs272850	3.56E-10	9.448120799	LOC553103	5	131689123	intron		7	0.0214532	0.00342026	G	A							NA/NA/NA/	NA/NA/NA/		A	G		2.15E-02	I	Y	6.84E-01	NA
rs140316257	3.60E-10	9.444106653	C5orf56	5	131809757	intron			-0.0228432	0.00364269	I	D							NA/NA/NA/	NA/NA/NA/		D	I		-2.28E-02	I	Y	2.53E-01	NA
rs9271065	3.60E-10	9.443471966		6	32575619			4	-0.030362	0.00484186	G	C							NA/NA/NA/	NA/NA/NA/		C	G		-3.04E-02	I	Y	8.66E-01	NA
rs9276428	3.62E-10	9.441886893	HLA-DQA2	6	32712085	intron	0.056792	7	-0.0200584	0.00319902	T	G							NA/NA/NA/	NA/NA/NA/		G	T		-2.01E-02	I	Y	5.73E-01	NA
rs9276429	3.63E-10	9.440081411	HLA-DQA2	6	32712104	intron	0.050253	6	0.0200563	0.00319902	G	A							NA/NA/NA/	NA/NA/NA/		A	G		2.01E-02	I	Y	4.27E-01	NA
rs9264637	3.66E-10	9.436547394	HLA-C	6	31238308	intron		3a	0.0213367	0.00340393	G	C							NA/NA/NA/	NA/NA/NA/		C	G		2.13E-02	I	Y	3.13E-01	NA
rs9276431	3.66E-10	9.435948536	HLA-DQA2	6	32712247	intron	0.046015	6	0.0200515	0.003199	T	C							NA/NA/NA/	4898/7392/2802/		C	T		2.01E-02	I	Y	4.27E-01	NA
rs9270105	3.69E-10	9.433317439	HLA-DRB1	6	32554760	intron		5	-0.0385506	0.00615125	G	A							NA/NA/NA/	NA/NA/NA/		A	G		-3.86E-02	I	Y	8.45E-01	NA
rs9276432	3.69E-10	9.433222041	HLA-DQA2	6	32712384	intron	0.045696	6	0.0200483	0.00319901	T	C							NA/NA/NA/	NA/NA/NA/		C	T		2.00E-02	I	Y	4.27E-01	NA
rs9269896	3.71E-10	9.430944612	HLA-DRB1	6	32551098	intron		6	-0.036919	0.00589171	G	C							NA/NA/NA/	NA/NA/NA/		C	G		-3.69E-02	I	Y	7.86E-01	NA
rs9275567	3.73E-10	9.428612642		6	32678131			7	-0.0201905	0.00322254	G	A							NA/NA/NA/	NA/NA/NA/		A	G		-2.02E-02	I	Y	5.89E-01	NA
rs2524097	3.75E-10	9.426531943		6	31236339			5	0.0213438	0.00340702	T	C							NA/NA/NA/	NA/NA/NA/		C	T		2.13E-02	I	Y	3.13E-01	NA
rs1050180	3.75E-10	9.425947887	HLA-C	6	31237833	exon		5	0.0213258	0.00340427	T	C							NA/NA/NA/	NA/NA/NA/		C	T		2.13E-02	I	Y	3.12E-01	NA
rs9270096	3.76E-10	9.424463473	HLA-DRB1	6	32554487	intron		6	0.0384319	0.00613543	T	G							NA/NA/NA/	NA/NA/NA/		G	T		3.84E-02	I	Y	1.60E-01	NA
rs1023518	3.80E-10	9.419911362	C5orf56	5	131793771	intron	0.010304		-0.0229126	0.00365883	T	G							NA/NA/NA/	2969/1971/309/		G	T		-2.29E-02	I	Y	2.48E-01	NA
rs2057656	3.81E-10	9.419429672	C5orf56	5	131809305	intron	0.01774	2b	-0.0228159	0.00364349	T	C							NA/NA/NA/	NA/NA/NA/		C	T		-2.28E-02	I	Y	2.55E-01	NA
rs9270041	3.82E-10	9.418289218	HLA-DRB1	6	32553531	intron		7	-0.0391311	0.00624926	G	C							NA/NA/NA/	NA/NA/NA/		C	G		-3.91E-02	I	Y	8.36E-01	NA
rs2074496	3.82E-10	9.417724089	HLA-B	6	31322996	exon		5	-0.0201951	0.00322529	T	C							NA/NA/NA/	0/6488/2554/		C	T		-2.02E-02	I	Y	4.90E-01	NA
rs1050344	3.83E-10	9.41680236	HLA-C	6	31238234	exon		5	0.021334	0.00340735	G	A							NA/NA/NA/	NA/NA/NA/		A	G		2.13E-02	I	Y	3.16E-01	NA
rs2856687	3.86E-10	9.413423947		6	32654822			7	0.0205357	0.00328049	T	C							NA/NA/NA/	NA/NA/NA/		C	T		2.05E-02	I	Y	3.92E-01	NA
rs9275570	3.86E-10	9.413345194		6	32678199		0.074427	7	0.0201776	0.00322331	G	A							NA/NA/NA/	NA/NA/NA/		A	G		2.02E-02	I	Y	4.11E-01	NA
rs6932517	3.86E-10	9.413292325		6	32678182			6	-0.0201776	0.00322331	G	C							NA/NA/NA/	11770/33508/24122/		C	G		-2.02E-02	I	Y	5.89E-01	NA
rs9276430	3.87E-10	9.412830276	HLA-DQA2	6	32712182	intron	0.047486	6	0.01996	0.00318863	T	C							NA/NA/NA/	NA/NA/NA/		C	T		2.00E-02	I	Y	4.36E-01	NA
rs7767581	3.90E-10	9.409364331	HLA-C	6	31239855	exon	4.808033	4	-0.0212482	0.0033951	G	C							NA/NA/NA/	NA/NA/NA/		C	G		-2.12E-02	I	Y	6.86E-01	NA
rs9269762	3.91E-10	9.407765489	HLA-DRB1	6	32548321	intron		4	-0.0392181	0.00626694	T	C							NA/NA/NA/	NA/NA/NA/		C	T		-3.92E-02	I	Y	8.38E-01	NA
rs9275535	3.91E-10	9.407686645		6	32675789			7	0.0201838	0.00322535	G	A							NA/NA/NA/	NA/NA/NA/		A	G		2.02E-02	I	Y	4.11E-01	NA
rs9275536	3.91E-10	9.407325922		6	32675829			7	-0.0201833	0.00322533	G	A							NA/NA/NA/	NA/NA/NA/		A	G		-2.02E-02	I	Y	5.89E-01	NA
rs9270089	3.94E-10	9.404224993	HLA-DRB1	6	32554351	intron		6	0.0388447	0.00620853	T	C							NA/NA/NA/	NA/NA/NA/		C	T		3.88E-02	I	Y	1.55E-01	NA
rs1060270	3.95E-10	9.403540361	HLA-DRB1	6	32546603	exon		5	-0.0376877	0.00602385	G	A							NA/NA/NA/	NA/NA/NA/		A	G		-3.77E-02	I	Y	8.29E-01	NA
rs3857440	3.97E-10	9.401400975	C5orf56	5	131794069	intron	0.009923	1b	0.0228872	0.00365866	G	A							NA/NA/NA/	NA/NA/NA/		A	G		2.29E-02	I	Y	7.52E-01	NA
rs9268790	3.98E-10	9.399662139		6	32421010			7	-0.0207144	0.00331166	G	A							NA/NA/NA/	NA/NA/NA/		A	G		-2.07E-02	I	Y	5.70E-01	NA
rs2857709	4.04E-10	9.393446671		6	31532814			1f	-0.028724	0.0045938	G	A							NA/NA/NA/	1260/15607/49482/		A	G		-2.87E-02	I	Y	8.62E-01	NA
rs971891	4.06E-10	9.391686887		5	129573666		0.105246	2b	0.021496	0.00343819	T	C							NA/NA/NA/	41204/35283/7759/		C	T		2.15E-02	I	Y	3.02E-01	NA
rs9270101	4.06E-10	9.391609838	HLA-DRB1	6	32554607	intron		7	0.0384773	0.00615427	T	C							NA/NA/NA/	NA/NA/NA/		C	T		3.85E-02	I	Y	1.56E-01	NA
rs9275540	4.14E-10	9.383129757		6	32676139			7	0.0201833	0.00322982	T	A							NA/NA/NA/	NA/NA/NA/		A	T		2.02E-02	I	Y	4.12E-01	NA
rs521977	4.17E-10	9.379823329	SLC44A4	6	31836827	intron		6	0.0222529	0.00356168	T	G							NA/NA/NA/	NA/NA/NA/		G	T		2.23E-02	I	Y	2.78E-01	NA
rs9276482	4.44E-10	9.35268257		6	32718162		0.005679	7	-0.0199634	0.00320024	T	C							NA/NA/NA/	NA/NA/NA/		C	T		-2.00E-02	I	Y	5.74E-01	NA
rs9268925	4.45E-10	9.352061801		6	32432969			6	-0.0296173	0.00474799	C	A							NA/NA/NA/	NA/NA/NA/		A	C		-2.96E-02	I	Y	8.67E-01	NA
rs138203449	4.45E-10	9.351523867		6	32585239				-0.0365264	0.00585577	G	A							NA/NA/NA/	NA/NA/NA/		A	G		-3.65E-02	I	Y	9.98E-02	NA
rs9276444	4.47E-10	9.349495292		6	32715371			6	-0.0199584	0.00320002	G	C							NA/NA/NA/	NA/NA/NA/		C	G		-2.00E-02	I	Y	5.74E-01	NA
rs9264671	4.54E-10	9.343150821	HLA-C	6	31239752	intron		4	-0.0212214	0.00340379	T	C							NA/NA/NA/	NA/NA/NA/		C	T		-2.12E-02	I	Y	6.68E-01	NA
rs3129718	4.54E-10	9.34272323		6	32659838		2.403206	4	0.0309848	0.00496989	T	C							NA/NA/NA/	16811/4983/418/		C	T		3.10E-02	I	Y	1.28E-01	NA
rs3104373	4.59E-10	9.3379584		6	32600375			7	0.0308187	0.00494461	T	C							NA/NA/NA/	NA/NA/NA/		C	T		3.08E-02	I	Y	1.33E-01	NA
rs2523609	4.65E-10	9.332392036	HLA-C	6	31237255	intron		4	0.0205014	0.00329035	G	A							NA/NA/NA/	NA/NA/NA/		A	G		2.05E-02	I	Y	3.56E-01	NA
rs9275518	4.71E-10	9.326654646		6	32674700			7	0.0200977	0.00322663	G	A							NA/NA/NA/	NA/NA/NA/		A	G		2.01E-02	I	Y	4.10E-01	NA
rs9272400	4.74E-10	9.323839757		6	32604898			2b	0.0287396	0.00461474	G	A							NA/NA/NA/	NA/NA/NA/		A	G		2.87E-02	I	Y	3.57E-01	NA
rs3208181	4.77E-10	9.321569035	HLA-DQA2	6	32713030	exon		6	0.020257	0.00325316	T	C							NA/NA/NA/	NA/NA/NA/		C	T		2.03E-02	I	Y	4.51E-01	NA
rs9271366	4.80E-10	9.31907374		6	32586854		0.339033	6	0.0278831	0.00447852	G	A							NA/NA/NA/	62227/20816/1839/		A	G		2.79E-02	I	Y	1.44E-01	NA
rs9276412	4.80E-10	9.318514541	HLA-DQA2	6	32710552	intron		7	0.0199301	0.00320123	G	A							NA/NA/NA/	NA/NA/NA/		A	G		1.99E-02	I	Y	4.33E-01	NA
rs9276413	4.81E-10	9.31818551	HLA-DQA2	6	32710556	intron		7	-0.0199297	0.00320122	T	C							NA/NA/NA/	NA/NA/NA/		C	T		-1.99E-02	I	Y	5.67E-01	NA
rs9276414	4.82E-10	9.316659327	HLA-DQA2	6	32710594	intron		7	-0.0198852	0.00319437	G	C							NA/NA/NA/	NA/NA/NA/		C	G		-1.99E-02	I	Y	5.69E-01	NA
rs2763981	4.89E-10	9.310283681	SLC44A4	6	31840021	intron		6	0.0218727	0.00351493	T	A							NA/NA/NA/	NA/NA/NA/		A	T		2.19E-02	I	Y	2.88E-01	NA
rs9275514	4.92E-10	9.307742818		6	32674566			6	0.0202433	0.00325357	T	A							NA/NA/NA/	NA/NA/NA/		A	T		2.02E-02	I	Y	4.17E-01	NA
rs9275515	4.92E-10	9.307698714		6	32674573			6	0.0202433	0.00325357	T	C							NA/NA/NA/	NA/NA/NA/		C	T		2.02E-02	I	Y	4.17E-01	NA
rs200274489	4.94E-10	9.305942621			0				-0.0232296	0.00373386	I	D							NA/NA/NA/	NA/NA/NA/		D	I		-2.32E-02	I	Y	4.90E-01	NA
rs35506574	4.95E-10	9.305424632		6	31320870				-0.0232289	0.00373387	I	D							NA/NA/NA/	NA/NA/NA/		D	I		-2.32E-02	I	Y	4.90E-01	NA
rs9275569	4.95E-10	9.305236905		6	32678136			7	-0.0201609	0.00324079	T	C							NA/NA/NA/	NA/NA/NA/		C	T		-2.02E-02	I	Y	5.92E-01	NA
rs9271423	5.00E-10	9.301004807		6	32587897			7	-0.0280202	0.00450527	T	G							NA/NA/NA/	NA/NA/NA/		G	T		-2.80E-02	I	Y	8.56E-01	NA
rs3135005	5.03E-10	9.298103181		6	32586019		0.334548	6	-0.027938	0.0044928	G	A							NA/NA/NA/	400/3224/10894/		A	G		-2.79E-02	I	Y	8.56E-01	NA
6:31320871:T_TGA	5.12E-10	9.290705441			0				-0.0232183	0.00373536	I	D							NA/NA/NA/	NA/NA/NA/		D	I		-2.32E-02	I	Y	4.90E-01	NA
rs9271413	5.13E-10	9.289822532		6	32587768			7	0.027882	0.00448596	G	A							NA/NA/NA/	NA/NA/NA/		A	G		2.79E-02	I	Y	1.44E-01	NA
rs9276424	5.15E-10	9.287787338	HLA-DQA2	6	32710935	intron		7	-0.0198445	0.00319317	T	C							NA/NA/NA/	NA/NA/NA/		C	T		-1.98E-02	I	Y	5.69E-01	NA
rs9271222	5.17E-10	9.286722036		6	32579365			6	-0.0302219	0.0048633	T	C							NA/NA/NA/	NA/NA/NA/		C	T		-3.02E-02	I	Y	8.47E-01	NA
rs2240525	5.18E-10	9.285721386	ACSL6	5	131315884	intron	0.302742	6	-0.0198721	0.003198	G	A							NA/NA/NA/	28149/41643/15093/		A	G		-1.99E-02	I	Y	4.22E-01	NA
rs9271353	5.22E-10	9.281994338		6	32584014			6	0.0278957	0.00449021	T	C							NA/NA/NA/	NA/NA/NA/		C	T		2.79E-02	I	Y	1.45E-01	NA
rs3129757	5.31E-10	9.27507154		6	32584609		0.343759	5	-0.027888	0.00449078	C	A							NA/NA/NA/	NA/NA/NA/		A	C		-2.79E-02	I	Y	8.55E-01	NA
rs9275513	5.33E-10	9.273677126		6	32674564			7	-0.0202101	0.00325468	T	A							NA/NA/NA/	NA/NA/NA/		A	T		-2.02E-02	I	Y	5.82E-01	NA
rs9264586	5.38E-10	9.269377587		6	31236522				-0.0211819	0.00341203	G	A							NA/NA/NA/	NA/NA/NA/		A	G		-2.12E-02	I	Y	6.72E-01	NA
rs9264587	5.40E-10	9.267463911		6	31236524			5	-0.021178	0.00341179	G	A							NA/NA/NA/	NA/NA/NA/		A	G		-2.12E-02	I	Y	6.72E-01	NA
rs3129762	5.43E-10	9.265434577		6	32585755			5	0.0279262	0.00449946	T	A							NA/NA/NA/	NA/NA/NA/		A	T		2.79E-02	I	Y	1.45E-01	NA
rs9271354	5.49E-10	9.260265518		6	32584066			7	-0.0278534	0.00448909	T	C							NA/NA/NA/	NA/NA/NA/		C	T		-2.79E-02	I	Y	8.55E-01	NA
rs9271351	5.50E-10	9.259923249		6	32583860			4	-0.0278534	0.00448918	G	C							NA/NA/NA/	NA/NA/NA/		C	G		-2.79E-02	I	Y	8.55E-01	NA
rs9271481	5.77E-10	9.239049296		6	32588877			7	-0.0279493	0.00451014	G	A							NA/NA/NA/	NA/NA/NA/		A	G		-2.79E-02	I	Y	8.53E-01	NA
rs1057412	5.94E-10	9.225882477	HLA-B	6	31321752	exon		5	0.0287067	0.00463593	T	G							NA/NA/NA/	613/21869/61362/		G	T		2.87E-02	I	Y	8.56E-01	NA
rs3997873	6.05E-10	9.218435613		6	32580723			7	-0.0278372	0.00449747	T	G							NA/NA/NA/	NA/NA/NA/		G	T		-2.78E-02	I	Y	8.55E-01	NA
rs13191810	6.11E-10	9.214295125		6	32586831			7	-0.0217922	0.00352167	T	C							NA/NA/NA/	NA/NA/NA/		C	T		-2.18E-02	I	Y	3.02E-01	NA
rs9271687	6.37E-10	9.195958073		6	32592985			3a	-0.0281336	0.00455136	G	A							NA/NA/NA/	NA/NA/NA/		A	G		-2.81E-02	I	Y	8.46E-01	NA
rs9271347	6.40E-10	9.19365177		6	32583543			6	-0.0277603	0.00449157	G	A							NA/NA/NA/	NA/NA/NA/		A	G		-2.78E-02	I	Y	8.55E-01	NA
rs75546626	6.54E-10	9.184685963		6	31326024			6	0.0269398	0.00436112	T	G							NA/NA/NA/	NA/NA/NA/		G	T		2.69E-02	I	Y	8.40E-01	NA
rs9271655	6.59E-10	9.181208176		6	32592567			6	0.0256066	0.00414615	G	A							NA/NA/NA/	NA/NA/NA/		A	G		2.56E-02	I	Y	2.27E-01	NA
rs270607	6.64E-10	9.177664514	SLC22A4	5	131649186	intron	0.035517	5	0.0209395	0.00339117	G	A							NA/NA/NA/	2561/11185/12006/		A	G		2.09E-02	I	Y	6.85E-01	NA
rs4713589	6.65E-10	9.17715811		6	32659435			7	0.0208826	0.00338207	G	A							NA/NA/NA/	NA/NA/NA/		A	G		2.09E-02	I	Y	4.32E-01	NA
rs66500466	6.66E-10	9.176739058		6	32590362				0.0277882	0.00450057	I	D							NA/NA/NA/	NA/NA/NA/		D	I		2.78E-02	I	Y	1.44E-01	NA
rs9270019	6.86E-10	9.163715137	HLA-DRB1	6	32553053	intron		6	0.0392594	0.00636332	G	C							NA/NA/NA/	10540/1943/197/		C	G		3.93E-02	I	Y	1.60E-01	NA
rs2390353	6.94E-10	9.158645536		4	123602097			7	0.0227224	0.00368405	T	C							NA/NA/NA/	NA/NA/NA/		C	T		2.27E-02	I	Y	7.56E-01	NA
rs41556617	7.08E-10	9.149895593	HLA-C	6	31237786	exon		5	-0.0210348	0.00341219	T	A							NA/NA/NA/	1191/6478/5715/		A	T		-2.10E-02	I	Y	6.74E-01	NA
rs67827555	7.11E-10	9.148041228	HLA-C	6	31237353	intron	1.247167	4	0.0209825	0.00340408	T	C							NA/NA/NA/	5664/5378/1687/		C	T		2.10E-02	I	Y	3.16E-01	NA
rs36173887	7.30E-10	9.136456479		6	32602086			2b	-0.0357221	0.00579933	G	A							NA/NA/NA/	NA/NA/NA/		A	G		-3.57E-02	I	Y	1.01E-01	NA
rs7713065	7.53E-10	9.123108717	C5orf56	5	131788334	intron		6	0.0225988	0.00367173	C	A							NA/NA/NA/	NA/NA/NA/		A	C		2.26E-02	I	Y	7.54E-01	NA
rs10878727	7.65E-10	9.11652254		12	68419224		0.238646	7	-0.0196297	0.00319057	G	C							NA/NA/NA/	NA/NA/NA/		C	G		-1.96E-02	I	Y	4.36E-01	NA
rs2647071	7.67E-10	9.115447048		6	32573910			7	-0.0229361	0.00372822	T	C							NA/NA/NA/	NA/NA/NA/		C	T		-2.29E-02	I	Y	2.45E-01	NA
rs73390205	7.81E-10	9.10754753		6	31325990			5	0.0268341	0.00436389	C	A							NA/NA/NA/	NA/NA/NA/		A	C		2.68E-02	I	Y	8.38E-01	NA
rs75802552	7.97E-10	9.098280744		4	123599321				0.0226314	0.00368245	I	D							NA/NA/NA/	NA/NA/NA/		D	I		2.26E-02	I	Y	7.56E-01	NA
6:32419278:T_TAA	8.18E-10	9.087355018			0				-0.0211802	0.00344855	I	D							NA/NA/NA/	NA/NA/NA/		D	I		-2.12E-02	I	Y	6.47E-01	NA
rs72850215	8.18E-10	9.087086387	HLA-DRB1	6	32548789	intron		7	-0.0490844	0.00799201	G	A							NA/NA/NA/	NA/NA/NA/		A	G		-4.91E-02	I	Y	9.64E-02	NA
rs142343266	8.46E-10	9.072586518		6	32585464				-0.0355786	0.00579791	I	D							NA/NA/NA/	NA/NA/NA/		D	I		-3.56E-02	I	Y	1.17E-01	NA
rs367805	8.51E-10	9.069981141	MIR3936	5	131701279	exon		2b	-0.0207723	0.00338565	T	C							NA/NA/NA/	NA/NA/NA/		C	T		-2.08E-02	I	Y	3.15E-01	NA
rs11177007	8.52E-10	9.069337199		12	68414744		1.058796	5	-0.0198796	0.00324028	G	A							NA/NA/NA/	25129/31214/9722/		A	G		-1.99E-02	I	Y	3.81E-01	NA
rs3134966	8.67E-10	9.061754047		6	32674298			7	0.0227002	0.00370169	T	C							NA/NA/NA/	NA/NA/NA/		C	T		2.27E-02	I	Y	2.43E-01	NA
rs31482	8.70E-10	9.060636023		5	131429182			5	-0.0197654	0.00322333	G	A							NA/NA/NA/	NA/NA/NA/		A	G		-1.98E-02	I	Y	3.99E-01	NA
rs112420503	8.77E-10	9.057095496		6	31320097			3a	0.0347855	0.005674	C	A							NA/NA/NA/	NA/NA/NA/		A	C		3.48E-02	I	Y	9.09E-01	NA
rs11177006	9.06E-10	9.042832497		12	68413097		0.927836	7	-0.0198985	0.0032485	G	A							NA/NA/NA/	NA/NA/NA/		A	G		-1.99E-02	I	Y	3.80E-01	NA
rs10878726	9.09E-10	9.041271317		12	68416645		0.194409	7	0.0198498	0.00324085	G	A							NA/NA/NA/	12092/40001/32727/		A	G		1.98E-02	I	Y	6.21E-01	NA
rs3129726	9.17E-10	9.037573836		6	32678206			7	0.0226164	0.00369336	G	A							NA/NA/NA/	NA/NA/NA/		A	G		2.26E-02	I	Y	2.41E-01	NA
rs12648663	9.35E-10	9.02910804		4	123608697			6	-0.0228779	0.00373796	G	A							NA/NA/NA/	NA/NA/NA/		A	G		-2.29E-02	I	Y	2.40E-01	NA
rs11374323	9.38E-10	9.027912464		4	123607925				-0.0228746	0.0037377	I	D							NA/NA/NA/	NA/NA/NA/		D	I		-2.29E-02	I	Y	2.40E-01	NA
rs72850042	9.64E-10	9.016008121		6	32576811			7	-0.0351644	0.00574985	T	C							NA/NA/NA/	NA/NA/NA/		C	T		-3.52E-02	I	Y	1.33E-01	NA
rs3117139	9.73E-10	9.01194876	BTNL2	6	32364667	intron		6	-0.0279944	0.00457866	G	A							NA/NA/NA/	NA/NA/NA/		A	G		-2.80E-02	I	Y	8.62E-01	NA
rs2853940	1.01E-09	8.994034862		6	31249732			6	0.0199017	0.00325856	T	C							NA/NA/NA/	NA/NA/NA/		C	T		1.99E-02	I	Y	6.24E-01	NA
rs4959108	1.02E-09	8.991255088		6	32591922			6	0.0277016	0.00453641	G	A							NA/NA/NA/	NA/NA/NA/		A	G		2.77E-02	I	Y	1.47E-01	NA
rs32108	1.06E-09	8.974145468	FNIP1	5	131040552	intron	0.011694	7	0.0195209	0.00320004	T	C							NA/NA/NA/	12422/34152/22737/		C	T		1.95E-02	I	Y	5.76E-01	NA
rs3129860	1.08E-09	8.967244285		6	32401079		0.105998	6	-0.0272536	0.00446952	G	A							NA/NA/NA/	1863/20886/62098/		A	G		-2.73E-02	I	Y	8.55E-01	NA
rs114383657	1.09E-09	8.96232256		6	32595636			5	0.0296855	0.00486979	T	G							NA/NA/NA/	NA/NA/NA/		G	T		2.97E-02	I	Y	8.55E-01	NA
rs3135384	1.09E-09	8.960879476		6	32419959			7	-0.0280277	0.00459823	G	A							NA/NA/NA/	NA/NA/NA/		A	G		-2.80E-02	I	Y	8.61E-01	NA
rs9264663	1.11E-09	8.955675873	HLA-C	6	31239205	intron		2b	-0.0207688	0.0034084	T	C							NA/NA/NA/	0/6991/7034/		C	T		-2.08E-02	I	Y	6.79E-01	NA
rs3129895	1.11E-09	8.953614106		6	32421227			7	-0.0278082	0.00456423	G	A							NA/NA/NA/	NA/NA/NA/		A	G		-2.78E-02	I	Y	8.59E-01	NA
rs200781799	1.13E-09	8.94767935			0				0.0203374	0.00333922	I	D							NA/NA/NA/	NA/NA/NA/		D	I		2.03E-02	I	Y	4.44E-01	NA
rs3104392	1.15E-09	8.938751144		6	32594425			7	-0.0275083	0.00451907	T	C							NA/NA/NA/	NA/NA/NA/		C	T		-2.75E-02	I	Y	8.52E-01	NA
rs9264622	1.16E-09	8.934345606	HLA-C	6	31237876	intron		5	-0.0207322	0.0034068	G	A							NA/NA/NA/	0/7/12608/		A	G		-2.07E-02	I	Y	6.77E-01	NA
rs9268807	1.16E-09	8.933983596		6	32423915			6	-0.0277735	0.00456395	G	C							NA/NA/NA/	NA/NA/NA/		C	G		-2.78E-02	I	Y	8.59E-01	NA
rs3129868	1.18E-09	8.927140092		6	32404377		0.443376	6	-0.0271947	0.0044707	C	A							NA/NA/NA/	1441/16241/48643/		A	C		-2.72E-02	I	Y	8.55E-01	NA
rs3135391	1.23E-09	8.910017217	HLA-DRA	6	32410987	exon	0.890438	1f	-0.0278372	0.00458108	G	A							NA/NA/NA/	1718/19802/63223/		A	G		-2.78E-02	I	Y	8.63E-01	NA
rs3763323	1.23E-09	8.90837876		6	32406843			6	-0.0271618	0.00447038	T	C							NA/NA/NA/	NA/NA/NA/		C	T		-2.72E-02	I	Y	8.55E-01	NA
rs9276421	1.24E-09	8.908097497	HLA-DQA2	6	32710829	intron		7	-0.0206041	0.00339115	G	A							NA/NA/NA/	NA/NA/NA/		A	G		-2.06E-02	I	Y	4.93E-01	NA
rs72847693	1.24E-09	8.905462492	HLA-DRB1	6	32546978	intron		5	-0.0453896	0.00747168	C	A							NA/NA/NA/	NA/NA/NA/		A	C		-4.54E-02	I	Y	1.07E-01	NA
rs35540199	1.26E-09	8.900160584		6	32584306			6	-0.0410558	0.00676037	T	A							NA/NA/NA/	NA/NA/NA/		A	T		-4.11E-02	I	Y	9.40E-02	NA
rs36014219	1.26E-09	8.899950124		6	32584294			7	-0.0410545	0.00676024	T	C							NA/NA/NA/	NA/NA/NA/		C	T		-4.11E-02	I	Y	9.40E-02	NA
rs3129898	1.26E-09	8.899691501		6	32422125			5	0.0276833	0.00455861	G	A							NA/NA/NA/	NA/NA/NA/		A	G		2.77E-02	I	Y	1.42E-01	NA
rs3104391	1.27E-09	8.895618744		6	32594901			7	0.0277911	0.00457751	T	C							NA/NA/NA/	NA/NA/NA/		C	T		2.78E-02	I	Y	1.57E-01	NA
rs9271658	1.28E-09	8.891935854		6	32592588			6	0.0250995	0.00413509	T	C							NA/NA/NA/	NA/NA/NA/		C	T		2.51E-02	I	Y	2.21E-01	NA
rs9268653	1.30E-09	8.885138918	HLA-DRA	6	32409058	intron		5	0.0278253	0.00458607	T	C							NA/NA/NA/	NA/NA/NA/		C	T		2.78E-02	I	Y	1.38E-01	NA
rs3129865	1.31E-09	8.884046847		6	32404048			5	0.0271256	0.00447104	G	C							NA/NA/NA/	NA/NA/NA/		C	G		2.71E-02	I	Y	1.45E-01	NA
rs9271069	1.35E-09	8.86918395		6	32575700			4	-0.0274513	0.00452884	G	A							NA/NA/NA/	NA/NA/NA/		A	G		-2.75E-02	I	Y	8.49E-01	NA
rs2256175	1.37E-09	8.864708296	MICA	6	31380449	intron	0.69053	1f	-0.0195559	0.00322716	T	C							NA/NA/NA/	24212/41177/19485/		C	T		-1.96E-02	I	Y	4.73E-01	NA
rs3135352	1.37E-09	8.862174498		6	32392906			6	0.0277686	0.00458314	C	A							NA/NA/NA/	49568/15312/1310/		A	C		2.78E-02	I	Y	1.37E-01	NA
rs114508509	1.38E-09	8.86168151		6	32596324			7	0.0293649	0.00484676	T	G							NA/NA/NA/	NA/NA/NA/		G	T		2.94E-02	I	Y	8.54E-01	NA
rs3135388	1.38E-09	8.861220629		6	32413051		0.761945	1f	-0.0277539	0.00458098	G	A							NA/NA/NA/	1709/19890/63299/		A	G		-2.78E-02	I	Y	8.63E-01	NA
rs3134995	1.38E-09	8.85891412		6	32672089		0.671192	7	0.0224879	0.00371232	T	C							NA/NA/NA/	NA/NA/NA/		C	T		2.25E-02	I	Y	2.39E-01	NA
rs9265822	1.39E-09	8.857776398		6	31311203			7	-0.0220377	0.00363826	T	C							NA/NA/NA/	NA/NA/NA/		C	T		-2.20E-02	I	Y	6.99E-01	NA
rs3129889	1.40E-09	8.854856446		6	32413545		0.838425	1f	0.027743	0.00458097	G	A							NA/NA/NA/	63242/19869/1708/		A	G		2.77E-02	I	Y	1.37E-01	NA
rs34237476	1.40E-09	8.854604678		5	130584805			6	-0.0286913	0.00473762	G	A							NA/NA/NA/	NA/NA/NA/		A	G		-2.87E-02	I	Y	8.11E-01	NA
rs3117116	1.40E-09	8.853050684	BTNL2	6	32367017	intron	0.558285	6	0.0270963	0.00447467	G	A							NA/NA/NA/	NA/NA/NA/		A	G		2.71E-02	I	Y	1.45E-01	NA
rs9268635	1.44E-09	8.842673207		6	32406579			6	0.0277333	0.00458279	T	C							NA/NA/NA/	NA/NA/NA/		C	T		2.77E-02	I	Y	1.37E-01	NA
rs72848222	1.45E-09	8.839696574		6	32596467			7	0.0342303	0.00565742	C	A							NA/NA/NA/	NA/NA/NA/		A	C		3.42E-02	I	Y	8.93E-01	NA
rs9266043	1.46E-09	8.835227925		6	31318630			5	-0.0207499	0.00343038	G	A							NA/NA/NA/	NA/NA/NA/		A	G		-2.07E-02	I	Y	6.94E-01	NA
rs9276416	1.47E-09	8.833205906	HLA-DQA2	6	32710704	intron		6	-0.0211257	0.00349294	G	A							NA/NA/NA/	NA/NA/NA/		A	G		-2.11E-02	I	Y	4.57E-01	NA
rs70993876	1.48E-09	8.829799912		6	32519338				-0.0284981	0.00471286	I	D							NA/NA/NA/	NA/NA/NA/		D	I		-2.85E-02	I	Y	8.54E-01	NA
rs66884109	1.48E-09	8.829506527		6	32518369			7	0.0285051	0.00471411	G	A							NA/NA/NA/	NA/NA/NA/		A	G		2.85E-02	I	Y	1.57E-01	NA
rs9282195	1.49E-09	8.827420419		6	32668054				-0.0224547	0.003714	I	D							NA/NA/NA/	NA/NA/NA/		D	I		-2.25E-02	I	Y	7.61E-01	NA
rs9265824	1.51E-09	8.821031681		6	31311213			7	0.0219909	0.00363871	T	A							NA/NA/NA/	NA/NA/NA/		A	T		2.20E-02	I	Y	3.01E-01	NA
rs168681	1.52E-09	8.819518573		5	131402450		1.762202	7	0.0194402	0.00321697	G	A							NA/NA/NA/	NA/NA/NA/		A	G		1.94E-02	I	Y	5.91E-01	NA
rs1398559	1.52E-09	8.819415403		4	123593320			5	-0.0222393	0.00368018	G	A							NA/NA/NA/	NA/NA/NA/		A	G		-2.22E-02	I	Y	2.44E-01	NA
rs3135350	1.53E-09	8.814625023		6	32392981			6	-0.0277432	0.00459233	T	C							NA/NA/NA/	NA/NA/NA/		C	T		-2.77E-02	I	Y	8.63E-01	NA
rs6852559	1.54E-09	8.813091671		4	123591521			5	0.0222358	0.00368103	G	A							NA/NA/NA/	NA/NA/NA/		A	G		2.22E-02	I	Y	7.56E-01	NA
rs9469220	1.54E-09	8.811698815		6	32658310		3.244699	1f	0.0191244	0.00316623	G	A							NA/NA/NA/	21668/42319/20831/		A	G		1.91E-02	I	Y	4.95E-01	NA
rs9266057	1.55E-09	8.8088649		6	31319176			3a	-0.0207284	0.00343238	T	G							NA/NA/NA/	NA/NA/NA/		G	T		-2.07E-02	I	Y	6.94E-01	NA
rs1050556	1.56E-09	8.806171636	HLA-B	6	31324585	exon			-0.0208967	0.00346083	T	C							NA/NA/NA/	NA/NA/NA/		C	T		-2.09E-02	I	Y	4.89E-01	NA
rs25887	1.58E-09	8.800376447		5	131416061		0.185751	5	-0.0192182	0.00318398	C	A							NA/NA/NA/	27351/41821/15723/		A	C		-1.92E-02	I	Y	4.31E-01	NA
rs17206350	1.59E-09	8.799081136		6	32675067			7	0.0191506	0.00317302	T	C							NA/NA/NA/	NA/NA/NA/		C	T		1.92E-02	I	Y	5.15E-01	NA
rs72797396	1.60E-09	8.797051477		5	132007913			7	-0.0242298	0.00401509	T	A							NA/NA/NA/	NA/NA/NA/		A	T		-2.42E-02	I	Y	6.46E-01	NA
rs11390203	1.60E-09	8.796969834		6	32672463				0.0223148	0.00369779	I	D							NA/NA/NA/	NA/NA/NA/		D	I		2.23E-02	I	Y	2.40E-01	NA
rs112663484	1.60E-09	8.796167833		6	31325568			5	-0.0286792	0.00475266	G	A							NA/NA/NA/	NA/NA/NA/		A	G		-2.87E-02	I	Y	1.46E-01	NA
rs10492201	1.60E-09	8.796110798		12	68385866		4.740113	6	-0.0275714	0.00456909	G	A							NA/NA/NA/	1641/20030/63132/		A	G		-2.76E-02	I	Y	8.63E-01	NA
rs3135001	1.61E-09	8.793568135		6	32670136			7	0.0223038	0.00369672	T	C							NA/NA/NA/	NA/NA/NA/		C	T		2.23E-02	I	Y	2.40E-01	NA
rs17211657	1.61E-09	8.79219604		6	32603023			7	0.0341482	0.00566036	T	A							NA/NA/NA/	NA/NA/NA/		A	T		3.41E-02	I	Y	8.95E-01	NA
rs3129971	1.62E-09	8.789510258		6	32393235			7	0.0276516	0.00458425	G	C							NA/NA/NA/	NA/NA/NA/		C	G		2.77E-02	I	Y	1.37E-01	NA
rs11611765	1.63E-09	8.788036261		12	68422707			5	-0.0279539	0.00463479	G	A							NA/NA/NA/	NA/NA/NA/		A	G		-2.80E-02	I	Y	8.56E-01	NA
rs2858319	1.64E-09	8.785270037		6	32661294			6	0.0202118	0.00335172	T	C							NA/NA/NA/	NA/NA/NA/		C	T		2.02E-02	I	Y	4.17E-01	NA
rs4448132	1.64E-09	8.783963481	HLA-DRB1	6	32548122	intron		5	-0.0451085	0.0074809	G	C							NA/NA/NA/	NA/NA/NA/		C	G		-4.51E-02	I	Y	1.06E-01	NA
rs35447532	1.66E-09	8.779640826		5	129630225			7	-0.0211654	0.00351107	G	A							NA/NA/NA/	NA/NA/NA/		A	G		-2.12E-02	I	Y	6.91E-01	NA
rs9269047	1.74E-09	8.759241143		6	32438783			7	-0.0291881	0.00484803	G	C							NA/NA/NA/	NA/NA/NA/		C	G		-2.92E-02	I	Y	8.60E-01	NA
rs35900428	1.84E-09	8.734128404		6	32591755			4	0.0318058	0.00529106	G	A							NA/NA/NA/	NA/NA/NA/		A	G		3.18E-02	I	Y	8.93E-01	NA
rs9279068	1.86E-09	8.730050646	HLA-C	6	31236719	exon			0.0204748	0.00340696	I	D							NA/NA/NA/	NA/NA/NA/		D	I		2.05E-02	I	Y	3.35E-01	NA
rs116442786	1.86E-09	8.729398016		6	31321336			5	0.0364752	0.00606962	G	A							NA/NA/NA/	NA/NA/NA/		A	G		3.65E-02	I	Y	9.16E-01	NA
rs9266076	1.87E-09	8.728181618		6	31319785		7.280636	4	-0.0206392	0.00343471	G	A							NA/NA/NA/	NA/NA/NA/		A	G		-2.06E-02	I	Y	6.94E-01	NA
rs1794275	1.90E-09	8.721346984		6	32671248		0.777575	5	0.0252256	0.00419975	G	A							NA/NA/NA/	1949/19296/38307/		A	G		2.52E-02	I	Y	8.31E-01	NA
rs4410767	1.90E-09	8.720349023		6	32448129			6	0.0213225	0.00355014	T	C							NA/NA/NA/	NA/NA/NA/		C	T		2.13E-02	I	Y	5.96E-01	NA
rs2308525	1.98E-09	8.703964774	HLA-C	6	31239827	exon		2b	-0.0202274	0.00337125	T	C							NA/NA/NA/	0/2/14215/		C	T		-2.02E-02	I	Y	6.78E-01	NA
rs2857606	2.00E-09	8.700002681	NFKBIL1	6	31523207	intron		7	-0.0279233	0.00465506	G	A							NA/NA/NA/	NA/NA/NA/		A	G		-2.79E-02	I	Y	8.65E-01	NA
rs11609077	2.00E-09	8.699558872		12	68388684		0.092346	7	-0.0274328	0.00457343	C	A							NA/NA/NA/	NA/NA/NA/		A	C		-2.74E-02	I	Y	8.63E-01	NA
rs9276579	2.01E-09	8.696609526	HLA-DQB2	6	32727004	intron	0.315411	7	-0.0208865	0.0034827	G	A							NA/NA/NA/	NA/NA/NA/		A	G		-2.09E-02	I	Y	6.20E-01	NA
rs1058026	2.05E-09	8.688167761	HLA-B	6	31321685	exon	7.074542	2b	-0.0251274	0.00419207	C	A							NA/NA/NA/	57814/24326/2553/		A	C		-2.51E-02	G	Y	NA	NA
rs3135190	2.05E-09	8.687816294		6	32667946			6	0.0221778	0.00370006	T	G							NA/NA/NA/	NA/NA/NA/		G	T		2.22E-02	I	Y	2.42E-01	NA
rs4959021	2.05E-09	8.687221989		6	31981146			5	0.0268709	0.00448319	T	C							NA/NA/NA/	NA/NA/NA/		C	T		2.69E-02	I	Y	1.80E-01	NA
rs114300451	2.07E-09	8.68483605		6	31234537			5	0.0330688	0.0055181	G	A							NA/NA/NA/	NA/NA/NA/		A	G		3.31E-02	I	Y	9.05E-01	NA
rs6920323	2.10E-09	8.677962733		6	31352060			7	0.0244063	0.00407435	T	C							NA/NA/NA/	NA/NA/NA/		C	T		2.44E-02	I	Y	8.16E-01	NA
rs28895261	2.11E-09	8.676059352		6	32445306			7	0.020541	0.00342948	G	A							NA/NA/NA/	NA/NA/NA/		A	G		2.05E-02	I	Y	5.79E-01	NA
rs2647021	2.15E-09	8.667169842		6	32663151			6	0.0197832	0.00330482	T	C							NA/NA/NA/	NA/NA/NA/		C	T		1.98E-02	I	Y	4.02E-01	NA
rs2108450	2.18E-09	8.660773218		5	131271022		0.010669	7	-0.0191567	0.00320143	T	G							NA/NA/NA/	22476/32386/11414/		G	T		-1.92E-02	I	Y	4.19E-01	NA
rs9264645	2.19E-09	8.658614942	HLA-C	6	31238524	intron	0.473878	4	0.0202075	0.00337749	G	A							NA/NA/NA/	NA/NA/NA/		A	G		2.02E-02	I	Y	3.21E-01	NA
rs9264646	2.19E-09	8.658607027	HLA-C	6	31238535	intron		4	0.0202075	0.00337749	T	C							NA/NA/NA/	NA/NA/NA/		C	T		2.02E-02	I	Y	3.21E-01	NA
rs3129767	2.21E-09	8.655212914		6	32594975			5	-0.027476	0.00459335	T	G							NA/NA/NA/	NA/NA/NA/		G	T		-2.75E-02	I	Y	8.20E-01	NA
rs72850016	2.24E-09	8.650277719		6	32572940			6	-0.0302731	0.00506252	G	A							NA/NA/NA/	NA/NA/NA/		A	G		-3.03E-02	I	Y	1.17E-01	NA
rs9263475	2.24E-09	8.649476757		6	31050348			6	-0.0221293	0.00370084	G	A							NA/NA/NA/	NA/NA/NA/		A	G		-2.21E-02	I	Y	2.52E-01	NA
rs2894204	2.24E-09	8.648793327	HLA-C	6	31237061	intron		4	-0.0200023	0.00334526	T	C							NA/NA/NA/	1752/5123/6272/		C	T		-2.00E-02	I	Y	6.68E-01	NA
rs199632811	2.26E-09	8.645459403			0				0.020147	0.00337016	I	D							NA/NA/NA/	NA/NA/NA/		D	I		2.01E-02	I	Y	6.65E-01	NA
rs2394961	2.28E-09	8.642478692	HLA-C	6	31237027	intron		4	-0.0201695	0.00337456	T	C							NA/NA/NA/	1597/6586/6834/		C	T		-2.02E-02	I	Y	6.79E-01	NA
rs9279069	2.29E-09	8.639863082	HLA-C	6	31237575	intron			0.0205349	0.00343627	I	D							NA/NA/NA/	NA/NA/NA/		D	I		2.05E-02	I	Y	3.33E-01	NA
rs9264638	2.38E-09	8.623793629	HLA-C	6	31238318	intron	0.733451	4	0.0201535	0.00337585	G	A							NA/NA/NA/	NA/NA/NA/		A	G		2.02E-02	I	Y	3.21E-01	NA
rs28833271	2.40E-09	8.619551771		6	32585045			7	-0.0303328	0.00508231	T	C							NA/NA/NA/	NA/NA/NA/		C	T		-3.03E-02	I	Y	1.17E-01	NA
rs2523599	2.41E-09	8.618653839		6	31241092			4	-0.0195794	0.00328075	G	C							NA/NA/NA/	NA/NA/NA/		C	G		-1.96E-02	I	Y	6.40E-01	NA
rs41556321	2.43E-09	8.614890858	HLA-C	6	31237987	exon		5	-0.0338955	0.00568092	T	C							NA/NA/NA/	NA/NA/NA/		C	T		-3.39E-02	I	Y	9.66E-02	NA
rs9281299	2.44E-09	8.612661794	HLA-C	6	31237526	intron			-0.0201471	0.00337715	I	D							NA/NA/NA/	NA/NA/NA/		D	I		-2.01E-02	I	Y	6.78E-01	NA
rs10784665	2.46E-09	8.608415702		12	68400549			5	0.0272781	0.0045737	G	A							NA/NA/NA/	NA/NA/NA/		A	G		2.73E-02	I	Y	1.37E-01	NA
rs9276423	2.48E-09	8.606038929	HLA-DQA2	6	32710855	intron		7	0.0195995	0.00328673	G	A							NA/NA/NA/	NA/NA/NA/		A	G		1.96E-02	I	Y	4.74E-01	NA
rs2844619	2.50E-09	8.601252954		6	31242223		3.381491	7	-0.0194975	0.00327061	G	C							NA/NA/NA/	NA/NA/NA/		C	G		-1.95E-02	I	Y	6.34E-01	NA
rs9271719	2.57E-09	8.590628273		6	32593479			7	-0.024433	0.00410127	T	C							NA/NA/NA/	NA/NA/NA/		C	T		-2.44E-02	I	Y	7.98E-01	NA
rs9281300	2.59E-09	8.586375056	HLA-C	6	31239170	intron			-0.0221617	0.00372096	I	D							NA/NA/NA/	NA/NA/NA/		D	I		-2.22E-02	I	Y	5.46E-01	NA
rs13194770	2.61E-09	8.582549897		6	32451570			7	-0.0203834	0.00342324	T	C							NA/NA/NA/	NA/NA/NA/		C	T		-2.04E-02	I	Y	4.27E-01	NA
rs28895258	2.64E-09	8.578577067		6	32445117			7	-0.0201221	0.00338022	T	C							NA/NA/NA/	NA/NA/NA/		C	T		-2.01E-02	I	Y	4.29E-01	NA
rs28895257	2.64E-09	8.578170759		6	32445114			7	-0.0201215	0.00338021	G	A							NA/NA/NA/	NA/NA/NA/		A	G		-2.01E-02	I	Y	4.29E-01	NA
rs9271138	2.65E-09	8.577567756		6	32577025			6	0.0301381	0.00506302	T	G							NA/NA/NA/	NA/NA/NA/		G	T		3.01E-02	I	Y	2.12E-01	NA
rs9268839	2.65E-09	8.576659083		6	32428772			7	-0.0189151	0.00317785	G	A							NA/NA/NA/	NA/NA/NA/		A	G		-1.89E-02	I	Y	4.35E-01	NA
rs9276419	2.66E-09	8.574790317	HLA-DQA2	6	32710797	intron		7	0.026932	0.00452521	T	C							NA/NA/NA/	NA/NA/NA/		C	T		2.69E-02	I	Y	6.66E-01	NA
rs1130538	2.66E-09	8.574532624	HLA-C	6	31236622	exon		5	0.0236052	0.00396629	C	A							NA/NA/NA/	NA/NA/NA/		A	C		2.36E-02	I	Y	3.82E-01	NA
rs9276420	2.67E-09	8.573996526	HLA-DQA2	6	32710799	intron		7	0.0269304	0.00452516	T	C							NA/NA/NA/	NA/NA/NA/		C	T		2.69E-02	I	Y	6.66E-01	NA
rs11953786	2.68E-09	8.572038634	FNIP1	5	131071440	intron		6	0.019112	0.00321187	T	A							NA/NA/NA/	NA/NA/NA/		A	T		1.91E-02	I	Y	5.81E-01	NA
rs11740791	2.73E-09	8.564625525	ACSL6	5	131321159	intron		7	-0.0254144	0.00427303	G	C							NA/NA/NA/	NA/NA/NA/		C	G		-2.54E-02	I	Y	8.07E-01	NA
rs9378264	2.73E-09	8.564450252		6	32443451			7	0.0199875	0.00336062	G	A							NA/NA/NA/	NA/NA/NA/		A	G		2.00E-02	I	Y	5.67E-01	NA
rs61617278	2.76E-09	8.558452534		6	32586478			7	0.0301922	0.00507832	G	C							NA/NA/NA/	NA/NA/NA/		C	G		3.02E-02	I	Y	8.86E-01	NA
rs3819301	2.78E-09	8.555963015	HLA-B	6	31322229	intron		5	-0.0203358	0.00342102	G	A							NA/NA/NA/	37993/36474/9709/		A	G		-2.03E-02	I	Y	3.29E-01	NA
rs9271774	2.82E-09	8.54947531		6	32594309			7	-0.024352	0.00409835	C	A							NA/NA/NA/	NA/NA/NA/		A	C		-2.44E-02	I	Y	7.92E-01	NA
rs28895241	2.83E-09	8.547739629		6	32443665			5	0.0200943	0.00338215	T	C							NA/NA/NA/	NA/NA/NA/		C	T		2.01E-02	I	Y	5.69E-01	NA
rs3104374	2.85E-09	8.544679962		6	32600288			7	-0.0299944	0.00504941	G	C							NA/NA/NA/	NA/NA/NA/		C	G		-3.00E-02	I	Y	8.09E-01	NA
rs112833418	2.86E-09	8.543875477		6	31195459			7	0.030514	0.00513721	G	A							NA/NA/NA/	NA/NA/NA/		A	G		3.05E-02	I	Y	8.95E-01	NA
rs9271639	2.88E-09	8.541259443		6	32592143			6	-0.0247249	0.00416328	G	A							NA/NA/NA/	NA/NA/NA/		A	G		-2.47E-02	I	Y	7.85E-01	NA
rs6913309	2.92E-09	8.534764417		6	32339840		20.55058	7	0.0210696	0.00354924	T	A							NA/NA/NA/	1115/6021/7955/		A	T		2.11E-02	I	Y	7.23E-01	NA
rs9271513	2.92E-09	8.533995898		6	32589523			5	-0.0240871	0.00405775	G	C							NA/NA/NA/	NA/NA/NA/		C	G		-2.41E-02	I	Y	8.10E-01	NA
rs9271629	2.95E-09	8.530749568		6	32591976			6	0.024352	0.00410322	C	A							NA/NA/NA/	NA/NA/NA/		A	C		2.44E-02	I	Y	2.01E-01	NA
rs2523484	2.97E-09	8.527091501		6	31353639			6	-0.0192139	0.00323823	T	C							NA/NA/NA/	23496/30987/11376/		C	T		-1.92E-02	I	Y	4.07E-01	NA
rs1531616	2.98E-09	8.526318918		19	5828380			4	-0.0216469	0.00364846	G	A							NA/NA/NA/	NA/NA/NA/		A	G		-2.16E-02	I	Y	7.50E-01	NA
rs17209873	2.99E-09	8.524769139		6	32446010			6	0.0201014	0.00338829	T	C							NA/NA/NA/	NA/NA/NA/		C	T		2.01E-02	I	Y	5.57E-01	NA
rs1130592	3.00E-09	8.523255297	HLA-C	6	31236690	exon		5	0.0235373	0.00396779	T	G							NA/NA/NA/	53827/1/0/		G	T		2.35E-02	I	Y	3.53E-01	NA
rs2105898	3.06E-09	8.514687514		6	32590498			4	0.0240336	0.00405373	T	G							NA/NA/NA/	NA/NA/NA/		G	T		2.40E-02	I	Y	1.89E-01	NA
rs28895242	3.06E-09	8.514636375		6	32443666			5	0.0200385	0.00337988	G	C							NA/NA/NA/	NA/NA/NA/		C	G		2.00E-02	I	Y	5.70E-01	NA
rs3129768	3.11E-09	8.50707207		6	32595083		0.574095	1f	-0.0237707	0.00401133	T	G							NA/NA/NA/	3113/26013/55768/		G	T		-2.38E-02	I	Y	8.10E-01	NA
rs9391879	3.15E-09	8.501081859		6	32443172			7	-0.0198427	0.00334975	T	C							NA/NA/NA/	NA/NA/NA/		C	T		-1.98E-02	I	Y	4.34E-01	NA
rs13157685	3.16E-09	8.499819806	RAPGEF6	5	130960231	intron		6	0.0190576	0.00321749	T	A							NA/NA/NA/	NA/NA/NA/		A	T		1.91E-02	I	Y	5.86E-01	NA
rs9265830	3.18E-09	8.497092417		6	31311376			6	-0.0215206	0.00363394	G	A							NA/NA/NA/	NA/NA/NA/		A	G		-2.15E-02	I	Y	7.16E-01	NA
rs31251	3.19E-09	8.496054142	RAPGEF6	5	130833946	intron	0.001786	1f	0.018943	0.00319891	T	C							NA/NA/NA/	12779/34413/22497/		C	T		1.89E-02	I	Y	5.72E-01	NA
rs17203636	3.23E-09	8.490993829		6	32447014			7	0.0199215	0.00336523	G	A							NA/NA/NA/	NA/NA/NA/		A	G		1.99E-02	I	Y	5.67E-01	NA
rs12195582	3.24E-09	8.488986098		6	32444544			7	-0.0199214	0.00336563	T	C							NA/NA/NA/	NA/NA/NA/		C	T		-1.99E-02	I	Y	4.41E-01	NA
rs2517524	3.30E-09	8.481482112	HCG22	6	31025713	intron	0.021865	1f	0.0188659	0.00318887	C	A							NA/NA/NA/	NA/NA/NA/		A	C		1.89E-02	I	Y	4.92E-01	NA
rs7132344	3.31E-09	8.479619977		12	68335919		0.730337	7	-0.0190122	0.00321398	T	C							NA/NA/NA/	NA/NA/NA/		C	T		-1.90E-02	I	Y	3.95E-01	NA
rs778804	3.33E-09	8.477678377	FUT6	19	5832692	intron		4	-0.0216983	0.0036685	T	A							NA/NA/NA/	NA/NA/NA/		A	T		-2.17E-02	I	Y	7.57E-01	NA
rs2904503	3.33E-09	8.477141233		12	68335744		0.235622	5	0.0190091	0.00321396	T	C							NA/NA/NA/	10986/33306/25480/		C	T		1.90E-02	I	Y	6.05E-01	NA
rs57425824	3.37E-09	8.472348192		6	32586011			6	-0.0352517	0.00596199	T	C							NA/NA/NA/	NA/NA/NA/		C	T		-3.53E-02	I	Y	9.15E-02	NA
rs12207473	3.38E-09	8.470635103		6	32444330			7	-0.0198354	0.00335505	C	A							NA/NA/NA/	NA/NA/NA/		A	C		-1.98E-02	I	Y	4.34E-01	NA
rs112627226	3.39E-09	8.469210114		6	32582969			7	0.0340126	0.0057536	T	C							NA/NA/NA/	NA/NA/NA/		C	T		3.40E-02	I	Y	9.05E-01	NA
rs12194148	3.40E-09	8.4690093		6	32444198		0.024713	6	-0.0198106	0.00335121	T	G							NA/NA/NA/	NA/NA/NA/		G	T		-1.98E-02	I	Y	4.35E-01	NA
rs17203514	3.40E-09	8.468997791		6	32446071			7	-0.0198541	0.00335858	G	C							NA/NA/NA/	NA/NA/NA/		C	G		-1.99E-02	I	Y	4.34E-01	NA
rs41540117	3.41E-09	8.467485122	HLA-C	6	31238027	exon		6	0.0333106	0.00563547	C	A							NA/NA/NA/	NA/NA/NA/		A	C		3.33E-02	I	Y	9.06E-01	NA
rs9271631	3.41E-09	8.46690316		6	32591996			6	-0.0242024	0.0040947	G	A							NA/NA/NA/	NA/NA/NA/		A	G		-2.42E-02	I	Y	8.01E-01	NA
rs77806501	3.43E-09	8.464528653		12	68402847			7	-0.0270005	0.0045688	T	C							NA/NA/NA/	NA/NA/NA/		C	T		-2.70E-02	I	Y	8.63E-01	NA
rs28707773	3.46E-09	8.460646594		6	32572278			4	0.0301563	0.00510406	C	A							NA/NA/NA/	NA/NA/NA/		A	C		3.02E-02	I	Y	8.85E-01	NA
rs3763045	3.47E-09	8.459312724		19	5822490		1.194927	4	-0.0214417	0.00362939	C	A							NA/NA/NA/	5381/31609/47354/		A	C		-2.14E-02	I	Y	7.49E-01	NA
rs145304444	3.49E-09	8.457336375		6	31042894				0.020438	0.00345993	I	D							NA/NA/NA/	NA/NA/NA/		D	I		2.04E-02	I	Y	6.91E-01	NA
rs9271695	3.61E-09	8.442722638		6	32593080			5	-0.0240356	0.00407281	G	A							NA/NA/NA/	NA/NA/NA/		A	G		-2.40E-02	I	Y	8.05E-01	NA
rs10878698	3.63E-09	8.439973751		12	68328689		0.038542	5	-0.0296599	0.00502672	G	A							NA/NA/NA/	1049/16456/67384/		A	G		-2.97E-02	I	Y	8.91E-01	NA
rs28895255	3.64E-09	8.43913253		6	32445079			7	-0.0198278	0.00336057	T	C							NA/NA/NA/	NA/NA/NA/		C	T		-1.98E-02	I	Y	4.33E-01	NA
rs113660101	3.66E-09	8.436221181		6	32444733				0.0197994	0.00335639	I	D							NA/NA/NA/	NA/NA/NA/		D	I		1.98E-02	I	Y	5.66E-01	NA
rs1634794	3.67E-09	8.435499638		6	31276314			5	-0.0191385	0.0032445	T	G							NA/NA/NA/	NA/NA/NA/		G	T		-1.91E-02	I	Y	4.46E-01	NA
rs9271770	3.68E-09	8.434312711		6	32594248			5	0.0240615	0.0040794	G	A							NA/NA/NA/	NA/NA/NA/		A	G		2.41E-02	I	Y	1.93E-01	NA
rs2523882	3.71E-09	8.430752534		6	31042217		0.004685	6	-0.020395	0.00345857	T	C							NA/NA/NA/	39159/33943/8139/		C	T		-2.04E-02	I	Y	3.09E-01	NA
rs9271874	3.72E-09	8.429965202		6	32595424			7	0.0272952	0.00462894	T	C							NA/NA/NA/	NA/NA/NA/		C	T		2.73E-02	I	Y	1.92E-01	NA
rs4640926	3.72E-09	8.429035812		6	32446993			7	0.0308948	0.0052397	T	C							NA/NA/NA/	NA/NA/NA/		C	T		3.09E-02	I	Y	1.33E-01	NA
rs3130638	3.76E-09	8.425172677		6	31487540			7	0.0252378	0.00428135	T	C							NA/NA/NA/	NA/NA/NA/		C	T		2.52E-02	I	Y	1.64E-01	NA
rs29001568	3.76E-09	8.424929985		6	32447341			7	0.0198005	0.00335901	G	A							NA/NA/NA/	NA/NA/NA/		A	G		1.98E-02	I	Y	5.66E-01	NA
rs11177005	3.76E-09	8.424651634		12	68409380		0.550628	7	0.026931	0.00456874	T	C							NA/NA/NA/	NA/NA/NA/		C	T		2.69E-02	I	Y	1.38E-01	NA
rs5018660	3.80E-09	8.420168405		6	32449293			6	-0.0198808	0.00337368	G	A							NA/NA/NA/	NA/NA/NA/		A	G		-1.99E-02	I	Y	4.30E-01	NA
rs28732246	3.80E-09	8.419881669		6	32447219			5	0.019798	0.00335969	G	A							NA/NA/NA/	NA/NA/NA/		A	G		1.98E-02	I	Y	5.66E-01	NA
rs29001620	3.81E-09	8.419548333		6	32447216			5	-0.0197976	0.00335969	T	A							NA/NA/NA/	NA/NA/NA/		A	T		-1.98E-02	I	Y	4.34E-01	NA
rs29001652	3.82E-09	8.418428054		6	32447111			5	-0.0197999	0.00336032	G	A							NA/NA/NA/	NA/NA/NA/		A	G		-1.98E-02	I	Y	4.34E-01	NA
rs29001478	3.82E-09	8.418391634		6	32447162			5	0.0197997	0.00336029	G	A							NA/NA/NA/	NA/NA/NA/		A	G		1.98E-02	I	Y	5.66E-01	NA
rs28535317	3.86E-09	8.412999974		6	32589065			7	-0.0348976	0.00592471	G	A							NA/NA/NA/	NA/NA/NA/		A	G		-3.49E-02	I	Y	9.22E-02	NA
rs116359969	3.91E-09	8.407283764		6	32592110			6	-0.0275147	0.004673	G	A							NA/NA/NA/	NA/NA/NA/		A	G		-2.75E-02	I	Y	1.48E-01	NA
rs7702182	3.94E-09	8.404403483	FNIP1	5	131068095	intron		7	0.0188698	0.00320538	G	C							NA/NA/NA/	NA/NA/NA/		C	G		1.89E-02	I	Y	5.82E-01	NA
rs147599819	3.95E-09	8.403358927		6	32594815				-0.0248953	0.0042292	I	D							NA/NA/NA/	NA/NA/NA/		D	I		-2.49E-02	I	Y	7.35E-01	NA
rs11745587	3.95E-09	8.40304572	C5orf56	5	131796922	intron	0.019607	6	0.0195076	0.00331402	G	A							NA/NA/NA/	9987/38321/32727/		A	G		1.95E-02	I	Y	6.56E-01	NA
rs201268081	3.96E-09	8.402122799			0				-0.0383212	0.00651052	I	D							NA/NA/NA/	NA/NA/NA/		D	I		-3.83E-02	I	Y	7.66E-02	NA
rs3093982	3.97E-09	8.401438187	MCCD1	6	31497244	intron	0.872081	2b	-0.0252868	0.00429625	G	A							NA/NA/NA/	NA/NA/NA/		A	G		-2.53E-02	I	Y	8.37E-01	NA
rs3134976	3.98E-09	8.400310112		6	32652305			6	-0.0222252	0.00377636	C	A							NA/NA/NA/	NA/NA/NA/		A	C		-2.22E-02	I	Y	7.55E-01	NA
rs33997707	3.98E-09	8.400097287		6	32501715			6	0.0316222	0.00537304	G	A							NA/NA/NA/	1425/13658/51053/		A	G		3.16E-02	I	Y	8.77E-01	NA
rs2857594	4.01E-09	8.397127553		6	31572644			6	-0.0269869	0.00458637	G	C							NA/NA/NA/	NA/NA/NA/		C	G		-2.70E-02	I	Y	8.62E-01	NA
rs201618012	4.02E-09	8.396020333			0				0.0382964	0.00650888	I	D							NA/NA/NA/	NA/NA/NA/		D	I		3.83E-02	I	Y	9.24E-01	NA
rs9271641	4.02E-09	8.395361455		6	32592209			7	-0.0241054	0.00409715	G	A							NA/NA/NA/	NA/NA/NA/		A	G		-2.41E-02	I	Y	8.01E-01	NA
rs9271640	4.03E-09	8.395019449		6	32592200			7	0.0241049	0.00409715	T	C							NA/NA/NA/	NA/NA/NA/		C	T		2.41E-02	I	Y	1.99E-01	NA
rs2395192	4.06E-09	8.391869932		6	32447644			7	-0.0216986	0.00368889	T	C							NA/NA/NA/	NA/NA/NA/		C	T		-2.17E-02	I	Y	4.87E-01	NA
rs201499799	4.07E-09	8.390891376			0				0.0210178	0.00357338	I	D							NA/NA/NA/	NA/NA/NA/		D	I		2.10E-02	I	Y	7.00E-01	NA
rs9276422	4.08E-09	8.389373901	HLA-DQA2	6	32710848	intron		7	0.0193762	0.00329461	T	G							NA/NA/NA/	NA/NA/NA/		G	T		1.94E-02	I	Y	4.68E-01	NA
rs9394098	4.09E-09	8.388781361		6	32449138			7	-0.0198258	0.00337118	T	C							NA/NA/NA/	NA/NA/NA/		C	T		-1.98E-02	I	Y	4.32E-01	NA
rs17203612	4.11E-09	8.38628077		6	32446853			7	-0.0198097	0.00336899	T	A							NA/NA/NA/	NA/NA/NA/		A	T		-1.98E-02	I	Y	4.35E-01	NA
rs201283770	4.12E-09	8.384799306			0				-0.0250444	0.00425965	I	D							NA/NA/NA/	NA/NA/NA/		D	I		-2.50E-02	I	Y	1.84E-01	NA
rs10066308	4.13E-09	8.384032072	C5orf56	5	131790616	intron		7	0.0202795	0.0034494	G	A							NA/NA/NA/	NA/NA/NA/		A	G		2.03E-02	I	Y	7.02E-01	NA
rs28420948	4.18E-09	8.378572357	HLA-C	6	31236598	exon			0.0233193	0.0039678	G	C							NA/NA/NA/	NA/NA/NA/		C	G		2.33E-02	I	Y	3.89E-01	NA
rs201875926	4.18E-09	8.378341898			0				-0.0382594	0.00651005	I	D							NA/NA/NA/	NA/NA/NA/		D	I		-3.83E-02	I	Y	7.65E-02	NA
rs11177003	4.20E-09	8.376340392		12	68406371		0.222104	7	0.0268335	0.00456645	G	A							NA/NA/NA/	49331/15642/1284/		A	G		2.68E-02	I	Y	1.37E-01	NA
rs9271635	4.22E-09	8.374479714		6	32592116			6	-0.0244667	0.00416419	G	C							NA/NA/NA/	NA/NA/NA/		C	G		-2.45E-02	I	Y	7.81E-01	NA
rs9271636	4.22E-09	8.374193846		6	32592119			6	0.0244663	0.0041642	G	C							NA/NA/NA/	NA/NA/NA/		C	G		2.45E-02	I	Y	2.19E-01	NA
rs111553658	4.23E-09	8.373892756		6	32583417			7	-0.0300345	0.00511201	T	C							NA/NA/NA/	NA/NA/NA/		C	T		-3.00E-02	I	Y	1.11E-01	NA
rs28895251	4.25E-09	8.371703048		6	32444708			7	0.019948	0.00339572	T	A							NA/NA/NA/	NA/NA/NA/		A	T		1.99E-02	I	Y	5.77E-01	NA
rs11746464	4.25E-09	8.37113514	RAPGEF6	5	130857727	intron	0.004426	6	-0.0188546	0.00320972	T	G							NA/NA/NA/	22992/32195/11069/		G	T		-1.89E-02	I	Y	4.13E-01	NA
rs28367690	4.34E-09	8.362396208		6	31276657			5	-0.0208112	0.00354481	G	A							NA/NA/NA/	NA/NA/NA/		A	G		-2.08E-02	I	Y	3.06E-01	NA
rs28361034	4.36E-09	8.360231709	CYP21A2	6	31974723	intron		5	-0.025958	0.00442209	G	A							NA/NA/NA/	NA/NA/NA/		A	G		-2.60E-02	I	Y	8.13E-01	NA
rs4994855	4.37E-09	8.359400316		6	32447873			7	-0.0197281	0.00336098	G	A							NA/NA/NA/	NA/NA/NA/		A	G		-1.97E-02	I	Y	4.33E-01	NA
rs13153324	4.39E-09	8.357127099	ACSL6	5	131318297	intron	0.304938	7	0.0251734	0.0042893	T	C							NA/NA/NA/	NA/NA/NA/		C	T		2.52E-02	I	Y	1.91E-01	NA
rs4994854	4.41E-09	8.355921995		6	32447900			7	0.0197246	0.00336114	T	C							NA/NA/NA/	NA/NA/NA/		C	T		1.97E-02	I	Y	5.67E-01	NA
rs1050366	4.41E-09	8.355200141	HLA-C	6	31238957	exon		4	-0.0230402	0.00392626	C	A							NA/NA/NA/	NA/NA/NA/		A	C		-2.30E-02	I	Y	5.85E-01	NA
rs72847591	4.42E-09	8.354683861		6	32570494			5	-0.030108	0.00513093	T	C							NA/NA/NA/	NA/NA/NA/		C	T		-3.01E-02	I	Y	1.12E-01	NA
rs72855954	4.43E-09	8.3536953		6	31246969			6	-0.0260297	0.0044362	G	A							NA/NA/NA/	NA/NA/NA/		A	G		-2.60E-02	I	Y	1.50E-01	NA
rs713031	4.50E-09	8.346975721	HLA-B	6	31324666	exon		4	-0.0200753	0.0034229	C	A							NA/NA/NA/	NA/NA/NA/		A	C		-2.01E-02	I	Y	5.51E-01	NA
rs77029856	4.51E-09	8.34592747		6	32595705			4	0.0277188	0.00472647	T	C							NA/NA/NA/	NA/NA/NA/		C	T		2.77E-02	I	Y	8.44E-01	NA
rs3093977	4.54E-09	8.342762432	DDX39B	6	31500226	intron		5	0.0252034	0.00429844	C	A							NA/NA/NA/	NA/NA/NA/		A	C		2.52E-02	I	Y	1.62E-01	NA
rs77699965	4.56E-09	8.341035157		6	32595806			4	-0.0276993	0.00472464	G	A							NA/NA/NA/	NA/NA/NA/		A	G		-2.77E-02	I	Y	1.56E-01	NA
rs3115669	4.56E-09	8.340922789	BAG6	6	31619024	intron	0.00676	6	0.0270495	0.00461383	T	G							NA/NA/NA/	NA/NA/NA/		G	T		2.70E-02	I	Y	1.35E-01	NA
rs34452456	4.58E-09	8.339560491		6	32450678			7	0.0199559	0.00340418	T	C							NA/NA/NA/	NA/NA/NA/		C	T		2.00E-02	I	Y	5.71E-01	NA
rs28732244	4.60E-09	8.337714484		6	32444096			7	-0.0199069	0.00339622	T	C							NA/NA/NA/	NA/NA/NA/		C	T		-1.99E-02	I	Y	4.23E-01	NA
rs3134975	4.61E-09	8.336726042		6	32652581		1.509813	6	0.0219554	0.00374596	T	C							NA/NA/NA/	37850/31064/5079/		C	T		2.20E-02	I	Y	2.55E-01	NA
rs146911342	4.66E-09	8.331618743	HLA-C	6	31237779	exon			-0.0318047	0.00542823	T	C							NA/NA/NA/	NA/NA/NA/		C	T		-3.18E-02	I	Y	9.87E-02	NA
rs3104390	4.67E-09	8.330737991		6	32595031			5	-0.0235374	0.00401745	T	A							NA/NA/NA/	NA/NA/NA/		A	T		-2.35E-02	I	Y	8.01E-01	NA
rs9271671	4.69E-09	8.328813267		6	32592794			5	-0.0241472	0.00412204	T	G							NA/NA/NA/	NA/NA/NA/		G	T		-2.41E-02	I	Y	7.82E-01	NA
rs9264664	4.74E-09	8.324484697	HLA-C	6	31239227	intron	0.428846	4	-0.0197982	0.00338061	T	C							NA/NA/NA/	1566/6044/6876/		C	T		-1.98E-02	I	Y	6.72E-01	NA
rs9378212	4.75E-09	8.322850392		6	32445691		0.020846	1b	-0.0196805	0.00336086	T	C							NA/NA/NA/	NA/NA/NA/		C	T		-1.97E-02	I	Y	4.36E-01	NA
rs28605404	4.82E-09	8.317100755		6	32569687			6	-0.0300398	0.00513187	G	A							NA/NA/NA/	52059/13221/825/		A	G		-3.00E-02	I	Y	1.11E-01	NA
rs2008560	4.83E-09	8.315767929	HLA-DQB2	6	32729734	intron		7	-0.0185793	0.00317428	G	C							NA/NA/NA/	NA/NA/NA/		C	G		-1.86E-02	I	Y	5.08E-01	NA
rs146374182	4.85E-09	8.314154401		6	32569823				-0.0300387	0.00513267	I	D							NA/NA/NA/	NA/NA/NA/		D	I		-3.00E-02	I	Y	1.12E-01	NA
rs72847585	4.86E-09	8.313451313		6	32569802			6	0.0300374	0.00513269	C	A							NA/NA/NA/	NA/NA/NA/		A	C		3.00E-02	I	Y	8.88E-01	NA
rs140012631	4.87E-09	8.312758285		6	32579334				-0.0294663	0.00503534	T	C							NA/NA/NA/	NA/NA/NA/		C	T		-2.95E-02	I	Y	1.38E-01	NA
rs28510673	4.91E-09	8.308688596		6	32569506			7	-0.0301398	0.0051518	T	G							NA/NA/NA/	NA/NA/NA/		G	T		-3.01E-02	I	Y	1.12E-01	NA
rs28567460	4.92E-09	8.308397844		6	32569513			7	0.0301364	0.00515131	G	C							NA/NA/NA/	NA/NA/NA/		C	G		3.01E-02	I	Y	8.88E-01	NA
rs28582842	4.93E-09	8.307109918		6	32572234			4	0.0299043	0.00511207	G	A							NA/NA/NA/	NA/NA/NA/		A	G		2.99E-02	I	Y	8.86E-01	NA
rs9271634	4.99E-09	8.302241629		6	32592112			6	-0.0243367	0.00416164	G	A							NA/NA/NA/	NA/NA/NA/		A	G		-2.43E-02	I	Y	7.82E-01	NA
rs36233210	5.00E-09	8.301331501		6	32577417			5	0.0292977	0.00501026	T	G							NA/NA/NA/	NA/NA/NA/		G	T		2.93E-02	I	Y	8.86E-01	NA
rs6868372	5.01E-09	8.300167475	C5orf56	5	131784583	intron	1.811567	7	-0.0192538	0.0032929	G	A							NA/NA/NA/	NA/NA/NA/		A	G		-1.93E-02	I	Y	3.65E-01	NA
rs9271737	5.03E-09	8.298127339		6	32593690			7	0.0236909	0.00405223	T	C							NA/NA/NA/	NA/NA/NA/		C	T		2.37E-02	I	Y	5.39E-01	NA
rs9271374	5.06E-09	8.295706172		6	32587041			7	0.0231082	0.00395324	G	A							NA/NA/NA/	NA/NA/NA/		A	G		2.31E-02	I	Y	2.04E-01	NA
rs141215917	5.07E-09	8.294867852		6	32586934				0.0296601	0.0050744	I	D							NA/NA/NA/	NA/NA/NA/		D	I		2.97E-02	I	Y	8.88E-01	NA
rs2524137	5.08E-09	8.294553685		6	31264582		1.836001	7	-0.0204906	0.0035057	T	C							NA/NA/NA/	NA/NA/NA/		C	T		-2.05E-02	I	Y	7.12E-01	NA
rs34053446	5.08E-09	8.294462131		6	32586809			6	-0.0296583	0.00507422	G	A							NA/NA/NA/	NA/NA/NA/		A	G		-2.97E-02	I	Y	1.12E-01	NA
rs35150023	5.09E-09	8.293170459		6	32586754			7	0.0296528	0.00507371	T	A							NA/NA/NA/	NA/NA/NA/		A	T		2.97E-02	I	Y	8.88E-01	NA
rs35637654	5.09E-09	8.293085166		6	32586141			7	0.0296349	0.00507068	C	A							NA/NA/NA/	NA/NA/NA/		A	C		2.96E-02	I	Y	8.88E-01	NA
rs28872589	5.10E-09	8.292794444		6	32584989			6	0.0296009	0.00506495	T	C							NA/NA/NA/	NA/NA/NA/		C	T		2.96E-02	I	Y	8.87E-01	NA
rs35305251	5.10E-09	8.292665769		6	32576037			6	0.0293049	0.00501434	G	C							NA/NA/NA/	NA/NA/NA/		C	G		2.93E-02	I	Y	8.87E-01	NA
rs35826015	5.14E-09	8.28923633		6	32590669			4	0.0296685	0.00507771	T	A							NA/NA/NA/	NA/NA/NA/		A	T		2.97E-02	I	Y	8.89E-01	NA
rs34822594	5.15E-09	8.288024146		6	32587062			7	0.0297562	0.00509312	T	C							NA/NA/NA/	NA/NA/NA/		C	T		2.98E-02	I	Y	8.89E-01	NA
rs9264443	5.16E-09	8.287273714		6	31231105			7	0.0233988	0.00400518	T	C							NA/NA/NA/	NA/NA/NA/		C	T		2.34E-02	I	Y	2.53E-01	NA
rs61523045	5.18E-09	8.285842986		6	32585762			5	-0.029604	0.0050678	G	A							NA/NA/NA/	NA/NA/NA/		A	G		-2.96E-02	I	Y	1.12E-01	NA
rs113500036	5.18E-09	8.28557132		6	32584060			7	-0.0294706	0.00504505	G	A							NA/NA/NA/	NA/NA/NA/		A	G		-2.95E-02	I	Y	1.12E-01	NA
rs34032759	5.18E-09	8.285516839		6	32585775			5	0.0296037	0.00506785	G	A							NA/NA/NA/	2164/14013/62217/		A	G		2.96E-02	I	Y	8.88E-01	NA
rs35007143	5.18E-09	8.285412088		6	32447518			7	0.0200403	0.0034307	T	A							NA/NA/NA/	NA/NA/NA/		A	T		2.00E-02	I	Y	5.78E-01	NA
rs35040284	5.19E-09	8.284882853		6	32586068			6	0.0298755	0.0051146	T	C							NA/NA/NA/	NA/NA/NA/		C	T		2.99E-02	I	Y	8.89E-01	NA
rs28383268	5.20E-09	8.28381212		6	32585982			5	-0.0298728	0.00511448	T	G							NA/NA/NA/	NA/NA/NA/		G	T		-2.99E-02	I	Y	1.11E-01	NA
rs1964995	5.21E-09	8.283014758		6	32449411			6	0.0195511	0.0033475	T	C							NA/NA/NA/	12559/32488/21278/		C	T		1.96E-02	I	Y	5.67E-01	NA
rs28732242	5.23E-09	8.281632855		6	32444078			6	0.0204318	0.00349861	G	A							NA/NA/NA/	NA/NA/NA/		A	G		2.04E-02	I	Y	5.37E-01	NA
rs28409699	5.25E-09	8.279927564		6	32571295			6	-0.0298833	0.0051176	T	C							NA/NA/NA/	NA/NA/NA/		C	T		-2.99E-02	I	Y	1.12E-01	NA
rs28587541	5.30E-09	8.276127474		6	32584652			5	-0.0294814	0.00505004	G	A							NA/NA/NA/	NA/NA/NA/		A	G		-2.95E-02	I	Y	1.12E-01	NA
rs28833508	5.30E-09	8.275774938		6	32584794			7	0.029528	0.00505813	T	C							NA/NA/NA/	NA/NA/NA/		C	T		2.95E-02	I	Y	8.88E-01	NA
rs4530903	5.30E-09	8.27536619		6	32581889		3.387789	6	-0.0294245	0.00504054	T	C							NA/NA/NA/	52355/13122/795/		C	T		-2.94E-02	I	Y	1.11E-01	NA
rs12528596	5.32E-09	8.274451792		6	31011926			7	-0.0243924	0.00417877	T	C							NA/NA/NA/	NA/NA/NA/		C	T		-2.44E-02	I	Y	1.72E-01	NA
rs71839672	5.36E-09	8.270648893		6	32577240				-0.0293214	0.00502444	I	D							NA/NA/NA/	NA/NA/NA/		D	I		-2.93E-02	I	Y	1.15E-01	NA
rs113568421	5.37E-09	8.270328289		6	32583846			3a	0.0294317	0.00504343	G	A							NA/NA/NA/	NA/NA/NA/		A	G		2.94E-02	I	Y	8.88E-01	NA
rs17203626	5.37E-09	8.270271642		6	32446994			7	0.0197619	0.00338641	G	A							NA/NA/NA/	NA/NA/NA/		A	G		1.98E-02	I	Y	5.71E-01	NA
rs4382332	5.38E-09	8.269243557		6	32572155			3a	0.0297613	0.00510029	T	C							NA/NA/NA/	NA/NA/NA/		C	T		2.98E-02	I	Y	8.88E-01	NA
rs72850056	5.38E-09	8.269162836		6	32579077			5	0.0294052	0.00503928	G	A							NA/NA/NA/	NA/NA/NA/		A	G		2.94E-02	I	Y	8.85E-01	NA
rs113711404	5.38E-09	8.269104726		6	32583757			5	0.0294276	0.00504314	G	A							NA/NA/NA/	NA/NA/NA/		A	G		2.94E-02	I	Y	8.88E-01	NA
rs74782272	5.40E-09	8.267253318		6	32596374			7	-0.0277071	0.00474887	G	A							NA/NA/NA/	NA/NA/NA/		A	G		-2.77E-02	I	Y	1.55E-01	NA
rs2036202	5.42E-09	8.265619471		6	32596309			7	-0.0236082	0.00404678	T	C							NA/NA/NA/	NA/NA/NA/		C	T		-2.36E-02	I	Y	8.06E-01	NA
rs17599077	5.43E-09	8.26503784		6	32591058		6.093127	3a	-0.0299764	0.00513857	C	A							NA/NA/NA/	NA/NA/NA/		A	C		-3.00E-02	I	Y	1.10E-01	NA
rs113979555	5.45E-09	8.263607482		6	32583188			7	0.0293955	0.00503947	G	A							NA/NA/NA/	NA/NA/NA/		A	G		2.94E-02	I	Y	8.88E-01	NA
rs3095235	5.49E-09	8.260124783		6	31463170		1.361109	5	0.024299	0.00416669	G	C							NA/NA/NA/	NA/NA/NA/		C	G		2.43E-02	I	Y	1.75E-01	NA
rs9264960	5.51E-09	8.258794019		6	31276396			5	-0.0190576	0.00326821	T	C							NA/NA/NA/	NA/NA/NA/		C	T		-1.91E-02	I	Y	4.41E-01	NA
rs9264961	5.52E-09	8.258290719		6	31276397			5	0.0190574	0.00326827	G	A							NA/NA/NA/	NA/NA/NA/		A	G		1.91E-02	I	Y	5.59E-01	NA
rs55660658	5.52E-09	8.258257658		6	32581500			5	-0.0292547	0.00501709	G	A							NA/NA/NA/	NA/NA/NA/		A	G		-2.93E-02	I	Y	1.13E-01	NA
rs28638783	5.55E-09	8.256031881		6	32572737			7	0.0296011	0.00507725	G	A							NA/NA/NA/	NA/NA/NA/		A	G		2.96E-02	I	Y	8.88E-01	NA
rs17533167	5.55E-09	8.255705452		6	32590844		5.981423	4	0.0296081	0.00507857	G	C							NA/NA/NA/	NA/NA/NA/		C	G		2.96E-02	I	Y	8.89E-01	NA
rs112270441	5.63E-09	8.249615046		6	32582980			7	-0.0293718	0.00504004	T	C							NA/NA/NA/	NA/NA/NA/		C	T		-2.94E-02	I	Y	1.12E-01	NA
rs36233212	5.65E-09	8.247923881		6	32575820			5	0.0292094	0.00501274	T	C							NA/NA/NA/	NA/NA/NA/		C	T		2.92E-02	I	Y	8.88E-01	NA
rs3130050	5.74E-09	8.241097944	BAG6	6	31618761	intron	0.00676	6	0.0264823	0.00454678	G	A							NA/NA/NA/	62894/20243/1733/		A	G		2.65E-02	I	Y	1.40E-01	NA
rs36022997	5.75E-09	8.240455286		6	32573361			7	-0.0293705	0.00504288	C	A							NA/NA/NA/	NA/NA/NA/		A	C		-2.94E-02	I	Y	1.12E-01	NA
rs9394099	5.83E-09	8.234556473		6	32449160			6	-0.0198109	0.00340281	T	G							NA/NA/NA/	NA/NA/NA/		G	T		-1.98E-02	I	Y	4.28E-01	NA
rs72850029	5.83E-09	8.23450952		6	32575222			6	-0.0291867	0.00501329	T	G							NA/NA/NA/	NA/NA/NA/		G	T		-2.92E-02	I	Y	1.12E-01	NA
rs11242110	5.83E-09	8.234388809		5	131743777		3.178844	1f	0.0184221	0.00316432	T	G							NA/NA/NA/	20427/42293/21871/		G	T		1.84E-02	I	Y	5.15E-01	NA
rs34113780	5.83E-09	8.234288241		6	32575258			7	-0.029186	0.00501324	G	A							NA/NA/NA/	NA/NA/NA/		A	G		-2.92E-02	I	Y	1.12E-01	NA
rs28380113	5.88E-09	8.230534051		6	32582492			5	-0.0291775	0.00501303	T	C							NA/NA/NA/	NA/NA/NA/		C	T		-2.92E-02	I	Y	1.12E-01	NA
rs4404800	5.88E-09	8.230254271		6	32581913			7	-0.0291743	0.00501256	G	A							NA/NA/NA/	NA/NA/NA/		A	G		-2.92E-02	I	Y	1.12E-01	NA
rs35899011	5.89E-09	8.230103751		6	32577245			4	-0.0292094	0.00501864	T	C							NA/NA/NA/	NA/NA/NA/		C	T		-2.92E-02	I	Y	1.14E-01	NA
rs4504507	5.89E-09	8.230057278		6	32582288			5	-0.0291758	0.0050129	T	C							NA/NA/NA/	NA/NA/NA/		C	T		-2.92E-02	I	Y	1.12E-01	NA
rs34694416	5.93E-09	8.226891115		6	32584371			7	-0.0325413	0.00559231	T	C							NA/NA/NA/	NA/NA/NA/		C	T		-3.25E-02	I	Y	1.01E-01	NA
rs35752949	5.97E-09	8.223878019		6	32574329			7	-0.0293047	0.0050371	T	C							NA/NA/NA/	NA/NA/NA/		C	T		-2.93E-02	I	Y	1.12E-01	NA
rs61670843	5.98E-09	8.223058495		6	32574453			7	-0.0293021	0.00503692	T	C							NA/NA/NA/	NA/NA/NA/		C	T		-2.93E-02	I	Y	1.12E-01	NA
rs112500757	6.02E-09	8.220677013		6	32574186			6	-0.0293074	0.00503862	T	C							NA/NA/NA/	NA/NA/NA/		C	T		-2.93E-02	I	Y	1.12E-01	NA
rs59108952	6.02E-09	8.220539878		6	32574244			7	-0.0293069	0.00503858	T	C							NA/NA/NA/	NA/NA/NA/		C	T		-2.93E-02	I	Y	1.12E-01	NA
rs35488182	6.03E-09	8.219892323		6	32574048			7	0.0293101	0.00503936	G	A							NA/NA/NA/	NA/NA/NA/		A	G		2.93E-02	I	Y	8.88E-01	NA
rs3997998	6.04E-09	8.219137102		6	31327190			7	0.0254992	0.00438436	C	A							NA/NA/NA/	NA/NA/NA/		A	C		2.55E-02	I	Y	8.30E-01	NA
rs33931933	6.04E-09	8.218904824		6	31325403				0.0196056	0.00337106	I	D							NA/NA/NA/	NA/NA/NA/		D	I		1.96E-02	I	Y	3.27E-01	NA
rs2523613	6.05E-09	8.218062332		6	31320687			3a	0.025867	0.00444792	C	A							NA/NA/NA/	NA/NA/NA/		A	C		2.59E-02	I	Y	8.45E-01	NA
rs2442714	6.08E-09	8.216032138	MICA	6	31373260	intron		7	0.0187858	0.00323071	G	C							NA/NA/NA/	NA/NA/NA/		C	G		1.88E-02	I	Y	5.08E-01	NA
rs55873471	6.09E-09	8.215370584		6	32581712			7	-0.0291455	0.00501256	G	A							NA/NA/NA/	NA/NA/NA/		A	G		-2.91E-02	I	Y	1.12E-01	NA
rs7766156	6.10E-09	8.214365554		6	31249790		1.952176	6	-0.0212142	0.00364875	G	C							NA/NA/NA/	NA/NA/NA/		C	G		-2.12E-02	I	Y	2.53E-01	NA
rs9266230	6.12E-09	8.213045671		6	31325341			5	0.0195885	0.00336942	G	C							NA/NA/NA/	NA/NA/NA/		C	G		1.96E-02	I	Y	3.30E-01	NA
rs2308622	6.13E-09	8.212538109	HLA-C	6	31238029	exon		7	0.0230947	0.00397262	T	C							NA/NA/NA/	7009/7100/0/		C	T		2.31E-02	I	Y	3.78E-01	NA
rs1678852	6.16E-09	8.21062873	NRTN	19	5826207	intron		5	-0.0210403	0.00361973	T	C							NA/NA/NA/	NA/NA/NA/		C	T		-2.10E-02	I	Y	7.46E-01	NA
rs113525829	6.16E-09	8.210254344		6	32446425				0.0198112	0.00340835	I	D							NA/NA/NA/	NA/NA/NA/		D	I		1.98E-02	I	Y	5.73E-01	NA
rs72850021	6.18E-09	8.209336313		6	32573895			6	-0.0296994	0.00510986	G	A							NA/NA/NA/	NA/NA/NA/		A	G		-2.97E-02	I	Y	1.10E-01	NA
rs3130071	6.19E-09	8.208627997	PRRC2A	6	31594628	exon		5	0.0268733	0.00462385	T	A							NA/NA/NA/	62530/19340/1464/		A	T		2.69E-02	I	Y	1.35E-01	NA
rs2857181	6.23E-09	8.205776235		6	32751236		0.006764	6	0.0208382	0.00358611	T	C							NA/NA/NA/	NA/NA/NA/		C	T		2.08E-02	I	Y	7.39E-01	NA
rs62391414	6.23E-09	8.205399734	CDC42SE2	5	130643209	intron		6	-0.0193092	0.00332306	G	A							NA/NA/NA/	NA/NA/NA/		A	G		-1.93E-02	I	Y	4.66E-01	NA
rs5756391	6.24E-09	8.204740946		22	37298344		0.204498	5	-0.0188614	0.00324615	G	A							NA/NA/NA/	12000/39956/32929/		A	G		-1.89E-02	I	Y	6.23E-01	NA
rs114773933	6.26E-09	8.203500599		6	31148349			5	-0.0437319	0.0075271	G	A							NA/NA/NA/	NA/NA/NA/		A	G		-4.37E-02	I	Y	4.83E-02	NA
rs35421715	6.31E-09	8.199846771		6	32581456			5	-0.029115	0.00501247	G	A							NA/NA/NA/	NA/NA/NA/		A	G		-2.91E-02	I	Y	1.12E-01	NA
rs3094189	6.33E-09	8.198529744	PSORS1C3	6	31141970	intron		7	0.0273374	0.00470684	C	A							NA/NA/NA/	NA/NA/NA/		A	C		2.73E-02	I	Y	1.29E-01	NA
rs56838463	6.36E-09	8.196884445		6	32581225			6	-0.0291072	0.00501212	C	A							NA/NA/NA/	NA/NA/NA/		A	C		-2.91E-02	I	Y	1.12E-01	NA
rs34471348	6.36E-09	8.196331934		6	32581175			6	0.0291061	0.0050121	T	C							NA/NA/NA/	NA/NA/NA/		C	T		2.91E-02	I	Y	8.88E-01	NA
rs4994859	6.38E-09	8.195095602		6	32447715			7	-0.0197557	0.00340222	G	A							NA/NA/NA/	NA/NA/NA/		A	G		-1.98E-02	I	Y	4.27E-01	NA
rs2621416	6.41E-09	8.192879847		6	32741868		0.1259	5	0.0208573	0.00359248	T	C							NA/NA/NA/	4540/25417/36196/		C	T		2.09E-02	I	Y	7.39E-01	NA
rs35875942	6.49E-09	8.187480359		6	32447563			7	0.0199823	0.00344298	T	C							NA/NA/NA/	NA/NA/NA/		C	T		2.00E-02	I	Y	5.80E-01	NA
rs2736177	6.49E-09	8.187441574		6	31586094		0.015508	1f	-0.0268136	0.00462006	T	C							NA/NA/NA/	1259/15245/49830/		C	T		-2.68E-02	I	Y	8.65E-01	NA
rs3129720	6.51E-09	8.186210253		6	32663631		0.630238	6	0.0213417	0.00367754	T	C							NA/NA/NA/	48645/31001/5063/		C	T		2.13E-02	I	Y	2.43E-01	NA
rs36233208	6.56E-09	8.183422666		6	32577606			4	-0.0290652	0.00500937	T	G							NA/NA/NA/	NA/NA/NA/		G	T		-2.91E-02	I	Y	1.12E-01	NA
rs35406945	6.57E-09	8.182682586		6	32577695			2a	-0.0290632	0.00500927	C	A							NA/NA/NA/	NA/NA/NA/		A	C		-2.91E-02	I	Y	1.12E-01	NA
rs76104167	6.57E-09	8.182495449		6	31164235			7	0.0274334	0.00472842	T	C							NA/NA/NA/	NA/NA/NA/		C	T		2.74E-02	I	Y	1.28E-01	NA
rs56245106	6.60E-09	8.180306719		6	32577846			2a	0.0290582	0.00500919	T	C							NA/NA/NA/	NA/NA/NA/		C	T		2.91E-02	I	Y	8.88E-01	NA
rs113195871	6.61E-09	8.180039079		6	32580640			7	0.0291589	0.00502664	T	A							NA/NA/NA/	NA/NA/NA/		A	T		2.92E-02	I	Y	8.88E-01	NA
rs72850069	6.65E-09	8.177290698		6	32580454			7	0.0291537	0.00502666	T	G							NA/NA/NA/	NA/NA/NA/		G	T		2.92E-02	I	Y	8.88E-01	NA
rs17205002	6.65E-09	8.176946575		6	32578346			5	-0.0291736	0.0050302	G	A							NA/NA/NA/	NA/NA/NA/		A	G		-2.92E-02	I	Y	1.13E-01	NA
rs28732243	6.67E-09	8.175652843		6	32444088			7	-0.0204595	0.00352799	G	C							NA/NA/NA/	NA/NA/NA/		C	G		-2.05E-02	I	Y	4.66E-01	NA
rs4636067	6.69E-09	8.174841423		6	32578621			4	-0.0290471	0.0050091	T	G							NA/NA/NA/	NA/NA/NA/		G	T		-2.90E-02	I	Y	1.12E-01	NA
rs55703642	6.71E-09	8.173269713		6	32578198			4	0.0291696	0.00503076	T	C							NA/NA/NA/	NA/NA/NA/		C	T		2.92E-02	I	Y	8.87E-01	NA
rs34811813	6.73E-09	8.171705606		6	32576265			3a	-0.0291931	0.00503534	T	G							NA/NA/NA/	NA/NA/NA/		G	T		-2.92E-02	I	Y	1.14E-01	NA
rs17211356	6.75E-09	8.170813985		6	32578426			6	-0.0291449	0.00502732	G	A							NA/NA/NA/	NA/NA/NA/		A	G		-2.91E-02	I	Y	1.12E-01	NA
rs115202730	6.79E-09	8.168252408		6	32596918			6	-0.0319196	0.00550681	T	C							NA/NA/NA/	NA/NA/NA/		C	T		-3.19E-02	I	Y	1.46E-01	NA
rs72847588	6.85E-09	8.164188984		6	32570216			7	0.0301633	0.00520528	G	A							NA/NA/NA/	NA/NA/NA/		A	G		3.02E-02	I	Y	8.89E-01	NA
rs72847586	6.86E-09	8.163918423		6	32570172			6	0.0301628	0.00520529	T	C							NA/NA/NA/	NA/NA/NA/		C	T		3.02E-02	I	Y	8.90E-01	NA
rs3130933	7.00E-09	8.154730758		6	31132085		0.029854	1f	0.0273757	0.00472721	T	C							NA/NA/NA/	64609/18785/1463/		C	T		2.74E-02	I	Y	1.28E-01	NA
rs9276334	7.04E-09	8.152427341		6	32705581			7	0.0195185	0.00337096	G	A							NA/NA/NA/	NA/NA/NA/		A	G		1.95E-02	I	Y	5.00E-01	NA
rs3135006	7.06E-09	8.15119899		6	32667119		2.993597	6	0.0212948	0.00367803	T	C							NA/NA/NA/	48682/31084/5072/		C	T		2.13E-02	I	Y	2.43E-01	NA
rs3129719	7.12E-09	8.147790915		6	32661779		0.370191	6	0.0212903	0.00367809	T	G							NA/NA/NA/	NA/NA/NA/		G	T		2.13E-02	I	Y	2.43E-01	NA
rs78948874	7.12E-09	8.147748803		19	8796160			5	0.0259944	0.00449079	G	A							NA/NA/NA/	NA/NA/NA/		A	G		2.60E-02	I	Y	1.65E-01	NA
rs9271683	7.14E-09	8.146582893		6	32592950			3a	-0.0236722	0.00408993	T	C							NA/NA/NA/	NA/NA/NA/		C	T		-2.37E-02	I	Y	7.99E-01	NA
rs25890	7.19E-09	8.143376827		5	131437562		1.613443	6	0.0187635	0.00324252	T	C							NA/NA/NA/	12291/40106/32438/		C	T		1.88E-02	I	Y	6.19E-01	NA
rs9266242	7.23E-09	8.140812449		6	31325620			7	0.0194414	0.00336025	T	C							NA/NA/NA/	37209/30406/8242/		C	T		1.94E-02	I	Y	3.25E-01	NA
rs78858081	7.23E-09	8.140812449		6	32697690			7	0.0184298	0.00318541	T	G							NA/NA/NA/	NA/NA/NA/		G	T		1.84E-02	I	Y	4.51E-01	NA
rs9266243	7.24E-09	8.140403022		6	31325623			5	0.0194408	0.00336024	T	C							NA/NA/NA/	38803/36900/9111/		C	T		1.94E-02	I	Y	3.25E-01	NA
rs36202959	7.24E-09	8.140334622		6	32576324			3a	-0.0291654	0.00504111	G	C							NA/NA/NA/	NA/NA/NA/		C	G		-2.92E-02	I	Y	1.15E-01	NA
rs35515288	7.24E-09	8.140240439		6	32576356			4	0.0291722	0.00504231	T	C							NA/NA/NA/	NA/NA/NA/		C	T		2.92E-02	I	Y	8.85E-01	NA
rs36202958	7.24E-09	8.140041343		6	32576368			3a	-0.0291717	0.0050423	T	C							NA/NA/NA/	NA/NA/NA/		C	T		-2.92E-02	I	Y	1.15E-01	NA
rs17190491	7.27E-09	8.138701618		6	31081635			4	0.0300532	0.00519512	G	A							NA/NA/NA/	NA/NA/NA/		A	G		3.01E-02	I	Y	8.97E-01	NA
rs2621396	7.29E-09	8.137021738		6	32752913		0.664684	6	-0.0207572	0.00358858	T	A							NA/NA/NA/	NA/NA/NA/		A	T		-2.08E-02	I	Y	2.60E-01	NA
rs57298920	7.52E-09	8.123833562		6	31605976				0.0265132	0.00458775	I	D							NA/NA/NA/	NA/NA/NA/		D	I		2.65E-02	I	Y	1.37E-01	NA
rs36218422	7.56E-09	8.121693107	HLA-DRB1	6	32550665	intron		7	-0.0428303	0.00741226	G	A							NA/NA/NA/	11723/2760/0/		A	G		-4.28E-02	I	Y	1.11E-01	NA
rs34429926	7.58E-09	8.120180135		6	31319397			4	0.0246371	0.00426417	G	A							NA/NA/NA/	NA/NA/NA/		A	G		2.46E-02	I	Y	8.31E-01	NA
rs9276333	7.59E-09	8.119528263		6	32705564			6	-0.0194777	0.00337132	T	C							NA/NA/NA/	NA/NA/NA/		C	T		-1.95E-02	I	Y	5.00E-01	NA
rs9271669	7.63E-09	8.117643976		6	32592775			5	-0.0237603	0.0041131	G	A							NA/NA/NA/	NA/NA/NA/		A	G		-2.38E-02	I	Y	7.84E-01	NA
rs77218229	7.66E-09	8.115576805		6	32502312			6	-0.0343423	0.0059457	T	C							NA/NA/NA/	NA/NA/NA/		C	T		-3.43E-02	I	Y	1.34E-01	NA
rs10807078	7.67E-09	8.11504216		6	31012887			7	-0.0236929	0.00410216	T	C							NA/NA/NA/	NA/NA/NA/		C	T		-2.37E-02	I	Y	1.92E-01	NA
rs9271406	7.69E-09	8.113895235		6	32587588			7	-0.0188541	0.00326462	G	A							NA/NA/NA/	NA/NA/NA/		A	G		-1.89E-02	I	Y	4.76E-01	NA
rs9266232	7.82E-09	8.106595582		6	31325424			5	-0.0193949	0.00335992	T	G							NA/NA/NA/	564/2206/2347/		G	T		-1.94E-02	I	Y	6.75E-01	NA
rs9266231	7.82E-09	8.106582815		6	31325380			5	-0.0193949	0.00335991	T	C							NA/NA/NA/	9116/36836/38729/		C	T		-1.94E-02	I	Y	6.75E-01	NA
rs3132972	7.95E-09	8.099501237		6	32230354			6	-0.0190698	0.00330517	G	A							NA/NA/NA/	NA/NA/NA/		A	G		-1.91E-02	I	Y	6.45E-01	NA
rs3132469	7.99E-09	8.097381478		6	31456567		0.20973	6	-0.0268759	0.00465879	G	A							NA/NA/NA/	262/3443/11263/		A	G		-2.69E-02	I	Y	8.66E-01	NA
rs2517474	8.00E-09	8.097025659		6	31046494			7	0.0184107	0.00319146	G	A							NA/NA/NA/	NA/NA/NA/		A	G		1.84E-02	I	Y	4.96E-01	NA
rs34286957	8.01E-09	8.096387003		6	32591775			5	-0.0256319	0.00444345	G	A							NA/NA/NA/	NA/NA/NA/		A	G		-2.56E-02	I	Y	1.55E-01	NA
rs9327638	8.02E-09	8.095676741	KIF3A	5	132069706	intron		6	-0.0283255	0.00491063	G	A							NA/NA/NA/	NA/NA/NA/		A	G		-2.83E-02	I	Y	7.97E-01	NA
rs9271731	8.08E-09	8.092826276		6	32593612			6	-0.0240639	0.00417263	G	A							NA/NA/NA/	NA/NA/NA/		A	G		-2.41E-02	I	Y	7.77E-01	NA
rs5750328	8.20E-09	8.086448922		22	37284219		0.1014	5	-0.01905	0.00330464	G	A							NA/NA/NA/	NA/NA/NA/		A	G		-1.91E-02	I	Y	6.25E-01	NA
rs3130954	8.29E-09	8.081188845		6	31172937			5	0.0272866	0.00473513	G	A							NA/NA/NA/	NA/NA/NA/		A	G		2.73E-02	I	Y	1.28E-01	NA
rs114736668	8.42E-09	8.074755998		6	32593190			7	-0.0309421	0.00537176	T	C							NA/NA/NA/	NA/NA/NA/		C	T		-3.09E-02	I	Y	1.47E-01	NA
rs2523598	8.42E-09	8.074683266		6	31326175			3a	-0.0201454	0.00349743	T	G							NA/NA/NA/	NA/NA/NA/		G	T		-2.01E-02	I	Y	7.13E-01	NA
rs9267293	8.43E-09	8.074423389		6	31458508		0.199271	4	0.0245725	0.0042661	G	C							NA/NA/NA/	NA/NA/NA/		C	G		2.46E-02	I	Y	1.66E-01	NA
rs28577989	8.57E-09	8.066941144		6	31255762			7	-0.0328974	0.00571429	C	A							NA/NA/NA/	NA/NA/NA/		A	C		-3.29E-02	I	Y	8.66E-02	NA
rs570263	8.60E-09	8.065326856		6	31847196			5	0.0196371	0.00341134	T	C							NA/NA/NA/	NA/NA/NA/		C	T		1.96E-02	I	Y	3.17E-01	NA
rs9268247	8.61E-09	8.064815804		6	32295419			6	-0.0262425	0.00455899	C	A							NA/NA/NA/	NA/NA/NA/		A	C		-2.62E-02	I	Y	8.62E-01	NA
rs2647006	8.70E-09	8.060361458		6	32660582			6	-0.0194389	0.00337806	C	A							NA/NA/NA/	NA/NA/NA/		A	C		-1.94E-02	I	Y	5.72E-01	NA
rs2857600	8.72E-09	8.059647403		6	31582287			1b	0.0267033	0.00464066	T	C							NA/NA/NA/	NA/NA/NA/		C	T		2.67E-02	I	Y	1.34E-01	NA
rs605203	8.73E-09	8.059109147		6	31847012		0.167188	1f	0.0196283	0.00341125	C	A							NA/NA/NA/	38104/34856/8419/		A	C		1.96E-02	I	Y	3.17E-01	NA
rs115362421	8.85E-09	8.053059183		6	32592650			7	0.0308677	0.0053667	T	G							NA/NA/NA/	NA/NA/NA/		G	T		3.09E-02	I	Y	8.53E-01	NA
rs535586	8.88E-09	8.051791024	EHMT2	6	31860337	exon	0.117666	6	0.019628	0.00341288	T	C							NA/NA/NA/	9324/8726/2200/		C	T		1.96E-02	I	Y	3.18E-01	NA
rs116259801	8.88E-09	8.051784174		6	32592649			7	0.0308614	0.00536607	T	G							NA/NA/NA/	NA/NA/NA/		G	T		3.09E-02	I	Y	8.53E-01	NA
rs6900444	8.89E-09	8.051322528		6	31241182			4	-0.0187144	0.00325414	T	C							NA/NA/NA/	NA/NA/NA/		C	T		-1.87E-02	I	Y	4.94E-01	NA
rs2859056	8.89E-09	8.051309331		6	32694420		2.010631	6	-0.0183361	0.00318836	T	A							NA/NA/NA/	NA/NA/NA/		A	T		-1.83E-02	I	Y	5.44E-01	NA
rs13195441	8.92E-09	8.049804612		6	32743298		0.055624	6	0.0203787	0.0035439	G	A							NA/NA/NA/	6219/33485/45166/		A	G		2.04E-02	I	Y	7.30E-01	NA
rs35216590	8.93E-09	8.04922782		6	32593246			7	-0.0269479	0.00468648	G	C							NA/NA/NA/	NA/NA/NA/		C	G		-2.69E-02	I	Y	1.52E-01	NA
rs35324266	8.94E-09	8.04887385		6	32593244			7	-0.0269467	0.00468638	T	C							NA/NA/NA/	NA/NA/NA/		C	T		-2.69E-02	I	Y	1.52E-01	NA
rs17209866	8.99E-09	8.046131627		6	32445992			7	0.0194951	0.00339107	G	A							NA/NA/NA/	NA/NA/NA/		A	G		1.95E-02	I	Y	5.73E-01	NA
rs9275950	9.09E-09	8.041292809		6	32693129			6	-0.0185566	0.00322889	T	C							NA/NA/NA/	NA/NA/NA/		C	T		-1.86E-02	I	Y	5.44E-01	NA
rs10456389	9.11E-09	8.040652323		6	31012180			2b	-0.0238854	0.00415629	T	C							NA/NA/NA/	NA/NA/NA/		C	T		-2.39E-02	I	Y	1.74E-01	NA
rs183744149	9.17E-09	8.037415702		6	32592679				0.0258456	0.00449837	T	A							NA/NA/NA/	NA/NA/NA/		A	T		2.58E-02	I	Y	8.45E-01	NA
rs10947129	9.22E-09	8.035430203		6	31011662			6	0.0238772	0.00415633	G	A							NA/NA/NA/	2079/18945/45247/		A	G		2.39E-02	I	Y	8.27E-01	NA
rs486416	9.26E-09	8.033496428	EHMT2	6	31856070	intron	0.117275	1f	0.0195891	0.00341035	G	A							NA/NA/NA/	38014/34938/8486/		A	G		1.96E-02	I	Y	3.18E-01	NA
rs12528584	9.35E-09	8.029313818		6	31011845		0.621021	7	-0.0238674	0.00415636	T	C							NA/NA/NA/	58087/24138/2651/		C	T		-2.39E-02	I	Y	1.73E-01	NA
rs66835186	9.37E-09	8.028296563		6	32577644				0.0289288	0.00503811	I	D							NA/NA/NA/	NA/NA/NA/		D	I		2.89E-02	I	Y	8.67E-01	NA
rs3130625	9.42E-09	8.02574675	PRRC2A	6	31597915	intron		7	-0.0264713	0.00461093	G	A							NA/NA/NA/	NA/NA/NA/		A	G		-2.65E-02	I	Y	8.63E-01	NA
rs9276331	9.67E-09	8.01435172		6	32705495			6	-0.01839	0.00320575	T	C							NA/NA/NA/	NA/NA/NA/		C	T		-1.84E-02	I	Y	5.44E-01	NA
rs3117578	9.87E-09	8.005597493	CSNK2B	6	31636031	intron	0.025133	1f	-0.0260628	0.00454599	G	A							NA/NA/NA/	1336/15725/49282/		A	G		-2.61E-02	I	Y	8.60E-01	NA
rs3134748	9.88E-09	8.005043537		6	31220421			6	-0.025944	0.00452544	T	C							NA/NA/NA/	NA/NA/NA/		C	T		-2.59E-02	I	Y	8.59E-01	NA
rs33994235	9.91E-09	8.004083702		6	31873384				0.0195751	0.00341474	I	D							NA/NA/NA/	NA/NA/NA/		D	I		1.96E-02	I	Y	3.22E-01	NA
rs4386816	9.91E-09	8.003741886		6	31247135		1.45576	6	0.026662	0.00465111	T	C							NA/NA/NA/	1570/19355/63344/		C	T		2.67E-02	I	Y	8.67E-01	NA
rs35122881	1.01E-08	7.99635855		6	32663677			6	-0.0277012	0.00483481	T	C							NA/NA/NA/	NA/NA/NA/		C	T		-2.77E-02	I	Y	1.20E-01	NA
rs3130497	1.01E-08	7.994360545	CCHCR1	6	31116649	intron		6	0.0270675	0.00472486	T	C							NA/NA/NA/	NA/NA/NA/		C	T		2.71E-02	I	Y	1.28E-01	NA
rs17427431	1.01E-08	7.99375651		6	32663644		0.645972	6	0.0276963	0.00483482	G	A							NA/NA/NA/	333/4679/17160/		A	G		2.77E-02	I	Y	8.80E-01	NA
rs28993545	1.02E-08	7.991204014		6	32688236				0.0189305	0.0033052	I	D							NA/NA/NA/	NA/NA/NA/		D	I		1.89E-02	I	Y	4.80E-01	NA
rs13206018	1.03E-08	7.98890767		6	32663497			7	-0.0276875	0.00483488	T	C							NA/NA/NA/	NA/NA/NA/		C	T		-2.77E-02	I	Y	1.20E-01	NA
rs589428	1.03E-08	7.9879224	EHMT2	6	31848220	intron	0.154253	1f	0.0195279	0.00341026	T	G							NA/NA/NA/	30909/28326/6765/		G	T		1.95E-02	I	Y	3.18E-01	NA
rs9275587	1.03E-08	7.986358179		6	32680379			6	0.0181857	0.0031762	T	C							NA/NA/NA/	NA/NA/NA/		C	T		1.82E-02	I	Y	4.89E-01	NA
rs9501201	1.04E-08	7.984917007		6	32746264			7	-0.0204152	0.00356594	T	G							NA/NA/NA/	NA/NA/NA/		G	T		-2.04E-02	I	Y	2.69E-01	NA
rs58873677	1.04E-08	7.984480977		6	32745641				0.0204064	0.00356451	I	D							NA/NA/NA/	NA/NA/NA/		D	I		2.04E-02	I	Y	7.32E-01	NA
rs199963772	1.04E-08	7.984443264			0				0.0204063	0.00356451	I	D							NA/NA/NA/	NA/NA/NA/		D	I		2.04E-02	I	Y	7.32E-01	NA
rs68067315	1.04E-08	7.981611607		6	32663340			6	0.0276742	0.00483497	G	A							NA/NA/NA/	NA/NA/NA/		A	G		2.77E-02	I	Y	8.80E-01	NA
rs9271673	1.06E-08	7.975337859		6	32592833			5	-0.0232993	0.00407238	G	C							NA/NA/NA/	NA/NA/NA/		C	G		-2.33E-02	I	Y	8.05E-01	NA
rs7764413	1.07E-08	7.97103042		6	31242082			7	0.0183405	0.0032066	T	C							NA/NA/NA/	NA/NA/NA/		C	T		1.83E-02	I	Y	4.51E-01	NA
rs201379387	1.07E-08	7.970612164			0				-0.0227631	0.00397995	I	D							NA/NA/NA/	NA/NA/NA/		D	I		-2.28E-02	I	Y	7.80E-01	NA
rs139760582	1.07E-08	7.970470129		6	31223978				0.0465549	0.00813982	T	C							NA/NA/NA/	NA/NA/NA/		C	T		4.66E-02	I	Y	9.50E-01	NA
rs2858332	1.07E-08	7.970222694		6	32681161		0.099933	6	-0.0181648	0.00317605	T	G							NA/NA/NA/	20544/42063/22249/		G	T		-1.82E-02	I	Y	5.10E-01	NA
rs9265259	1.07E-08	7.969590551		6	31291285			6	0.0277045	0.00484425	T	C							NA/NA/NA/	NA/NA/NA/		C	T		2.77E-02	I	Y	1.30E-01	NA
rs200288421	1.07E-08	7.969521719			0				-0.0227619	0.00398002	I	D							NA/NA/NA/	NA/NA/NA/		D	I		-2.28E-02	I	Y	7.80E-01	NA
rs2395517	1.08E-08	7.968292682		6	32597792			6	-0.0287609	0.00502934	T	A							NA/NA/NA/	NA/NA/NA/		A	T		-2.88E-02	I	Y	8.11E-01	NA
rs3134979	1.09E-08	7.963914312		6	32650178			6	-0.0217673	0.00380757	T	A							NA/NA/NA/	NA/NA/NA/		A	T		-2.18E-02	I	Y	7.60E-01	NA
rs3134789	1.11E-08	7.954028021	PSORS1C3	6	31144695	intron		6	0.025937	0.00454002	T	C							NA/NA/NA/	NA/NA/NA/		C	T		2.59E-02	I	Y	1.40E-01	NA
rs35424484	1.11E-08	7.953344882	HLA-C	6	31237931	intron			0.0194222	0.00339983	I	D							NA/NA/NA/	NA/NA/NA/		D	I		1.94E-02	I	Y	3.41E-01	NA
rs2249741	1.12E-08	7.952211294		6	31240712		5.687248	1f	-0.0181789	0.00318244	C	A							NA/NA/NA/	NA/NA/NA/		A	C		-1.82E-02	I	Y	5.47E-01	NA
rs70990234	1.12E-08	7.949168009	HLA-B	6	31323039	intron			-0.0186712	0.0032693	I	D							NA/NA/NA/	NA/NA/NA/		D	I		-1.87E-02	I	Y	4.05E-01	NA
rs13198578	1.13E-08	7.948797295		6	32656352		0.813737	7	-0.0282235	0.00494202	T	C							NA/NA/NA/	NA/NA/NA/		C	T		-2.82E-02	I	Y	1.29E-01	NA
rs1265945	1.13E-08	7.948357484	EHMT2	6	31861815	intron		6	0.019495	0.00341374	G	A							NA/NA/NA/	NA/NA/NA/		A	G		1.95E-02	I	Y	3.18E-01	NA
rs9394100	1.13E-08	7.94819556		6	32449188			7	0.0198985	0.00348444	G	A							NA/NA/NA/	NA/NA/NA/		A	G		1.99E-02	I	Y	5.39E-01	NA
rs9394101	1.13E-08	7.947436866		6	32449198			7	-0.0198975	0.00348444	G	A							NA/NA/NA/	NA/NA/NA/		A	G		-1.99E-02	I	Y	4.61E-01	NA
rs35675538	1.13E-08	7.94567044		6	32593127			5	-0.0259555	0.00454587	T	C							NA/NA/NA/	NA/NA/NA/		C	T		-2.60E-02	I	Y	1.55E-01	NA
rs116673414	1.14E-08	7.944285374		6	32593097			5	0.0259307	0.00454196	T	G							NA/NA/NA/	NA/NA/NA/		G	T		2.59E-02	I	Y	8.45E-01	NA
rs113176001	1.14E-08	7.943750895		6	32571483			6	0.0324899	0.00569099	G	C							NA/NA/NA/	NA/NA/NA/		C	G		3.25E-02	I	Y	8.50E-01	NA
rs112817717	1.14E-08	7.943621192		6	32571565			6	0.0324895	0.00569098	G	C							NA/NA/NA/	NA/NA/NA/		C	G		3.25E-02	I	Y	8.50E-01	NA
rs111841857	1.14E-08	7.943590679		6	32571508			6	0.0324895	0.00569099	G	A							NA/NA/NA/	NA/NA/NA/		A	G		3.25E-02	I	Y	8.50E-01	NA
rs3131017	1.14E-08	7.941710663		6	31147081			7	-0.0259119	0.00453948	T	C							NA/NA/NA/	NA/NA/NA/		C	T		-2.59E-02	I	Y	8.60E-01	NA
rs2858320	1.15E-08	7.940553975		6	32661293				-0.018976	0.00332464	G	A							NA/NA/NA/	NA/NA/NA/		A	G		-1.90E-02	I	Y	5.57E-01	NA
rs145568330	1.15E-08	7.937636158		6	32592747				0.0254218	0.00445485	I	D							NA/NA/NA/	NA/NA/NA/		D	I		2.54E-02	I	Y	8.43E-01	NA
rs2858882	1.18E-08	7.929245677		6	32702277			6	0.0180711	0.00316857	C	A							NA/NA/NA/	NA/NA/NA/		A	C		1.81E-02	I	Y	4.53E-01	NA
rs113542024	1.18E-08	7.928980076	POU5F1	6	31135777	intron		6	0.032309	0.00566513	T	G							NA/NA/NA/	NA/NA/NA/		G	T		3.23E-02	I	Y	9.15E-01	NA
rs34214702	1.18E-08	7.926901465		6	32666081			6	0.0292911	0.00513669	C	A							NA/NA/NA/	NA/NA/NA/		A	C		2.93E-02	I	Y	8.89E-01	NA
rs17203570	1.20E-08	7.919553905		6	32446674			6	-0.0198125	0.00347621	T	A							NA/NA/NA/	NA/NA/NA/		A	T		-1.98E-02	I	Y	4.15E-01	NA
rs377096020	1.21E-08	7.918832785			0				0.0181297	0.00318112	I	D							NA/NA/NA/	NA/NA/NA/		D	I		1.81E-02	I	Y	5.10E-01	NA
rs659445	1.21E-08	7.918695908	EHMT2	6	31864304	intron	0.145985	1f	0.0194506	0.00341292	G	A							NA/NA/NA/	12389/11061/2634/		A	G		1.95E-02	I	Y	3.18E-01	NA
rs4538604	1.21E-08	7.917735377		5	131169118			6	-0.0185536	0.00325574	G	A							NA/NA/NA/	NA/NA/NA/		A	G		-1.86E-02	I	Y	4.26E-01	NA
rs202139929	1.22E-08	7.915005714			0				-0.0226565	0.00397646	I	D							NA/NA/NA/	NA/NA/NA/		D	I		-2.27E-02	I	Y	7.79E-01	NA
rs2857700	1.22E-08	7.912999879		6	31572481		7.759736	6	0.0271558	0.00476679	T	C							NA/NA/NA/	62113/17877/1354/		C	T		2.72E-02	I	Y	1.26E-01	NA
rs3997999	1.23E-08	7.909537372		6	31327205			6	-0.025899	0.00454728	C	A							NA/NA/NA/	NA/NA/NA/		A	C		-2.59E-02	I	Y	1.49E-01	NA
rs2859071	1.25E-08	7.902593438		6	32703366		2.413785	6	0.0180266	0.00316657	T	C							NA/NA/NA/	19968/32612/13127/		C	T		1.80E-02	I	Y	4.54E-01	NA
rs3094613	1.25E-08	7.901667832		6	31160919				-0.02488	0.00437073	T	A							NA/NA/NA/	NA/NA/NA/		A	T		-2.49E-02	I	Y	8.45E-01	NA
rs763024	1.27E-08	7.897827087		6	32691944		0.568383	7	0.0181799	0.00319455	G	A							NA/NA/NA/	NA/NA/NA/		A	G		1.82E-02	I	Y	4.51E-01	NA
rs67785613	1.27E-08	7.895011282		6	32592672				-0.0301681	0.00530208	I	D							NA/NA/NA/	NA/NA/NA/		D	I		-3.02E-02	I	Y	1.49E-01	NA
rs2859113	1.28E-08	7.894265062		6	32697785		0.066564	6	-0.0180291	0.00316884	G	C							NA/NA/NA/	NA/NA/NA/		C	G		-1.80E-02	I	Y	5.46E-01	NA
rs410851	1.28E-08	7.892416969	SKIV2L	6	31936668	exon		6	0.0200792	0.00352962	T	C							NA/NA/NA/	34601/26436/5296/		C	T		2.01E-02	I	Y	2.81E-01	NA
rs2859089	1.30E-08	7.886180272		6	32701126			6	0.0180069	0.00316671	T	C							NA/NA/NA/	NA/NA/NA/		C	T		1.80E-02	I	Y	4.53E-01	NA
rs735563	1.31E-08	7.883066989		22	37296931		0.157346	4	0.0184558	0.00324635	G	A							NA/NA/NA/	32689/38117/11970/		A	G		1.85E-02	I	Y	3.76E-01	NA
rs34135512	1.32E-08	7.880315308		6	32591876			5	0.0301278	0.00530038	G	A							NA/NA/NA/	NA/NA/NA/		A	G		3.01E-02	I	Y	8.57E-01	NA
rs72856713	1.32E-08	7.878650296	CCHCR1	6	31121958	intron		6	-0.0321878	0.00566352	G	C							NA/NA/NA/	NA/NA/NA/		C	G		-3.22E-02	I	Y	8.48E-02	NA
rs2859074	1.33E-08	7.877083261		6	32702800		22.8739	7	-0.0179985	0.00316722	T	G							NA/NA/NA/	NA/NA/NA/		G	T		-1.80E-02	I	Y	5.47E-01	NA
rs2848711	1.33E-08	7.875919843		6	31385629			7	0.0181893	0.00320105	T	G							NA/NA/NA/	NA/NA/NA/		G	T		1.82E-02	I	Y	5.49E-01	NA
rs67152216	1.33E-08	7.875290414		6	32702712				0.0179953	0.00316705	I	D							NA/NA/NA/	NA/NA/NA/		D	I		1.80E-02	I	Y	4.54E-01	NA
rs2256184	1.33E-08	7.874980926	MICA	6	31380583	intron		7	-0.01819	0.00320139	G	A							NA/NA/NA/	NA/NA/NA/		A	G		-1.82E-02	I	Y	4.51E-01	NA
rs11540822	1.33E-08	7.874658642	CCHCR1	6	31118898	exon		6	-0.032352	0.00569398	T	A							NA/NA/NA/	NA/NA/NA/		A	T		-3.24E-02	I	Y	8.39E-02	NA
rs9276596	1.34E-08	7.874258561		6	32733943			6	-0.0180973	0.00318524	T	C							NA/NA/NA/	NA/NA/NA/		C	T		-1.81E-02	I	Y	4.87E-01	NA
rs201125844	1.34E-08	7.872979476			0				0.0187071	0.00329286	I	D							NA/NA/NA/	NA/NA/NA/		D	I		1.87E-02	I	Y	4.85E-01	NA
rs7749442	1.34E-08	7.872794742		6	31328111			6	0.030273	0.00532876	T	A							NA/NA/NA/	NA/NA/NA/		A	T		3.03E-02	I	Y	9.00E-01	NA
rs3179865	1.35E-08	7.870990434	HLA-B	6	31324194	exon		4	0.0254952	0.00448827	G	A							NA/NA/NA/	NA/NA/NA/		A	G		2.55E-02	I	Y	6.70E-01	NA
rs143334143	1.35E-08	7.8694411	CCHCR1	6	31121426	intron			0.0321674	0.00566354	G	A							NA/NA/NA/	NA/NA/NA/		A	G		3.22E-02	I	Y	9.15E-01	NA
rs112785163	1.35E-08	7.868275501	CCHCR1	6	31121381	intron		6	0.0321647	0.00566353	G	C							NA/NA/NA/	NA/NA/NA/		C	G		3.22E-02	I	Y	9.15E-01	NA
rs2853968	1.36E-08	7.866671903	MICA	6	31381351	intron		6	-0.0181798	0.00320143	G	A							NA/NA/NA/	NA/NA/NA/		A	G		-1.82E-02	I	Y	4.51E-01	NA
rs111837807	1.36E-08	7.866036585	CCHCR1	6	31121232	intron		6	0.0321598	0.00566354	T	C							NA/NA/NA/	NA/NA/NA/		C	T		3.22E-02	I	Y	9.15E-01	NA
rs67601355	1.36E-08	7.865077388	P4HA2	5	131560408	intron			-0.0206433	0.00363566	I	D							NA/NA/NA/	NA/NA/NA/		D	I		-2.06E-02	I	Y	2.77E-01	NA
rs2844513	1.38E-08	7.860086297		6	31388214		3.107023	6	0.0181726	0.00320163	G	A							NA/NA/NA/	14474/34129/21201/		A	G		1.82E-02	I	Y	5.49E-01	NA
rs17197031	1.38E-08	7.858638035	CCHCR1	6	31116133	intron		5	-0.0321441	0.00566368	C	A							NA/NA/NA/	NA/NA/NA/		A	C		-3.21E-02	I	Y	8.48E-02	NA
rs138598988	1.39E-08	7.857663729	CCHCR1	6	31115032	intron			-0.0321417	0.00566365	T	C							NA/NA/NA/	NA/NA/NA/		C	T		-3.21E-02	I	Y	8.48E-02	NA
rs72856706	1.39E-08	7.855690497	CCHCR1	6	31120729	intron		5	-0.0321366	0.00566353	T	C							NA/NA/NA/	NA/NA/NA/		C	T		-3.21E-02	I	Y	8.48E-02	NA
rs34677551	1.40E-08	7.854868883		6	32663936			6	-0.0285533	0.00503232	C	A							NA/NA/NA/	NA/NA/NA/		A	C		-2.86E-02	I	Y	1.13E-01	NA
rs9275683	1.40E-08	7.85398986		6	32687329			6	0.0180087	0.0031741	G	A							NA/NA/NA/	NA/NA/NA/		A	G		1.80E-02	I	Y	4.47E-01	NA
rs3130509	1.40E-08	7.853190037		6	31150618			7	0.0257827	0.00454454	G	A							NA/NA/NA/	NA/NA/NA/		A	G		2.58E-02	I	Y	1.40E-01	NA
rs111279592	1.41E-08	7.851567025		6	31160597				0.0256156	0.00451561	I	D							NA/NA/NA/	NA/NA/NA/		D	I		2.56E-02	I	Y	1.44E-01	NA
rs3094608	1.42E-08	7.849096263	HCG27	6	31166683	intron		5	0.0257629	0.00454235	G	A							NA/NA/NA/	NA/NA/NA/		A	G		2.58E-02	I	Y	1.40E-01	NA
rs113932411	1.42E-08	7.849041039	CCHCR1	6	31117695	intron		5	0.0321243	0.00566398	G	A							NA/NA/NA/	NA/NA/NA/		A	G		3.21E-02	I	Y	9.15E-01	NA
rs28895244	1.42E-08	7.84641987		6	32443820			4	0.0225255	0.00397226	G	A							NA/NA/NA/	NA/NA/NA/		A	G		2.25E-02	I	Y	5.03E-01	NA
rs7772305	1.43E-08	7.845996221		6	31328886			6	-0.0194717	0.00343387	G	A							NA/NA/NA/	NA/NA/NA/		A	G		-1.95E-02	I	Y	3.22E-01	NA
rs112640945	1.43E-08	7.845594288	CCHCR1	6	31117673	intron		5	-0.0321138	0.00566349	T	C							NA/NA/NA/	NA/NA/NA/		C	T		-3.21E-02	I	Y	8.48E-02	NA
rs5020946	1.43E-08	7.844861414		6	32450089		0.326797	6	-0.0208862	0.00368356	T	G							NA/NA/NA/	26510/46477/6939/		G	T		-2.09E-02	I	Y	4.27E-01	NA
rs112123216	1.43E-08	7.844761158		6	32591953			7	0.0249727	0.00440436	T	C							NA/NA/NA/	NA/NA/NA/		C	T		2.50E-02	I	Y	8.42E-01	NA
rs3130463	1.43E-08	7.844439281	HCG27	6	31165962	intron		4	0.0257451	0.00454068	G	A							NA/NA/NA/	NA/NA/NA/		A	G		2.57E-02	I	Y	1.40E-01	NA
rs389883	1.43E-08	7.844111576	STK19	6	31947460	intron	0.075363	1f	-0.0200111	0.00352945	T	G							NA/NA/NA/	6891/34049/43918/		G	T		-2.00E-02	I	Y	7.19E-01	NA
rs72863043	1.43E-08	7.843908401	CCHCR1	6	31119445	intron		7	-0.0321102	0.00566351	T	C							NA/NA/NA/	NA/NA/NA/		C	T		-3.21E-02	I	Y	8.48E-02	NA
rs3094606	1.44E-08	7.842866731		6	31173678		0.152858	1d	-0.0258222	0.00455478	G	A							NA/NA/NA/	1374/15585/49287/		A	G		-2.58E-02	I	Y	8.61E-01	NA
rs3130462	1.44E-08	7.842383083		6	31165277			4	-0.0257357	0.00453968	G	A							NA/NA/NA/	NA/NA/NA/		A	G		-2.57E-02	I	Y	8.60E-01	NA
rs4343960	1.44E-08	7.841046787		6	31156606			7	-0.0257331	0.00453964	C	A							NA/NA/NA/	NA/NA/NA/		A	C		-2.57E-02	I	Y	8.60E-01	NA
rs72856737	1.44E-08	7.840920308	POU5F1	6	31134625	intron		6	-0.0320793	0.00565923	G	A							NA/NA/NA/	NA/NA/NA/		A	G		-3.21E-02	I	Y	8.50E-02	NA
rs28595756	1.45E-08	7.838455321		6	32589772			7	0.0244448	0.00431315	T	C							NA/NA/NA/	NA/NA/NA/		C	T		2.44E-02	I	Y	8.40E-01	NA
rs1910030	1.46E-08	7.83456573	RAPGEF6	5	130892114	intron		6	0.0189434	0.00334336	T	G							NA/NA/NA/	NA/NA/NA/		G	T		1.89E-02	I	Y	5.39E-01	NA
rs386480	1.47E-08	7.834114946	STK19	6	31946837	intron		5	-0.020001	0.00353012	G	C							NA/NA/NA/	NA/NA/NA/		C	G		-2.00E-02	I	Y	7.19E-01	NA
rs3132508	1.48E-08	7.830701843		6	31174796			7	-0.0258112	0.00455671	T	G							NA/NA/NA/	NA/NA/NA/		G	T		-2.58E-02	I	Y	8.60E-01	NA
rs34531599	1.48E-08	7.829017016		6	32663978			7	-0.0285918	0.00504818	T	C							NA/NA/NA/	NA/NA/NA/		C	T		-2.86E-02	I	Y	1.13E-01	NA
rs34709043	1.48E-08	7.828381768		6	32676486			7	-0.0282694	0.00499149	C	A							NA/NA/NA/	NA/NA/NA/		A	C		-2.83E-02	I	Y	1.15E-01	NA
rs151095308	1.48E-08	7.82828232	POU5F1	6	31134323	exon			-0.0320493	0.00565893	T	C							NA/NA/NA/	NA/NA/NA/		C	T		-3.20E-02	I	Y	8.50E-02	NA
rs34392107	1.49E-08	7.827867225		6	32663954			6	0.0287115	0.00506973	G	A							NA/NA/NA/	NA/NA/NA/		A	G		2.87E-02	I	Y	8.88E-01	NA
rs72856736	1.49E-08	7.825649403	POU5F1	6	31133870	exon		5	0.0320419	0.00565865	G	A							NA/NA/NA/	NA/NA/NA/		A	G		3.20E-02	I	Y	9.15E-01	NA
rs45438402	1.50E-08	7.825216487	POU5F1	6	31133663	intron		5	0.0320403	0.00565855	T	C							NA/NA/NA/	NA/NA/NA/		C	T		3.20E-02	I	Y	9.15E-01	NA
rs309389	1.50E-08	7.824511381		4	123610706			7	-0.0249463	0.00440592	G	C							NA/NA/NA/	NA/NA/NA/		C	G		-2.49E-02	I	Y	1.57E-01	NA
rs1313996	1.50E-08	7.824389626	C2	6	31876042	intron		5	0.0193646	0.00342013	T	A							NA/NA/NA/	NA/NA/NA/		A	T		1.94E-02	I	Y	3.19E-01	NA
rs35239297	1.50E-08	7.823471771		6	32663960			7	0.0287027	0.00506973	G	A							NA/NA/NA/	NA/NA/NA/		A	G		2.87E-02	I	Y	8.88E-01	NA
rs9281557	1.51E-08	7.820988541		6	31666286				-0.0260612	0.00460395	I	D							NA/NA/NA/	NA/NA/NA/		D	I		-2.61E-02	I	Y	8.61E-01	NA
rs3132507	1.51E-08	7.820905148		6	31175613			7	-0.0257785	0.00455404	C	A							NA/NA/NA/	NA/NA/NA/		A	C		-2.58E-02	I	Y	8.60E-01	NA
rs3095238	1.51E-08	7.820611962		6	31161210		0.162833	1f	0.0256957	0.00453951	T	G							NA/NA/NA/	NA/NA/NA/		G	T		2.57E-02	I	Y	1.40E-01	NA
rs9272018	1.51E-08	7.82026729		6	32598460			6	0.0284877	0.00503281	T	C							NA/NA/NA/	NA/NA/NA/		C	T		2.85E-02	I	Y	1.88E-01	NA
rs17190811	1.52E-08	7.819352367	TCF19	6	31131837	exon		2b	-0.0320239	0.00565797	T	A							NA/NA/NA/	NA/NA/NA/		A	T		-3.20E-02	I	Y	8.50E-02	NA
rs35343577	1.52E-08	7.816801358		6	32592843			5	-0.0256043	0.00452456	T	G							NA/NA/NA/	NA/NA/NA/		G	T		-2.56E-02	I	Y	1.54E-01	NA
rs72856718	1.52E-08	7.81675294	CCHCR1	6	31125257	exon		5	0.0320237	0.00565895	C	A							NA/NA/NA/	117/2242/12494/		A	C		3.20E-02	I	Y	9.15E-01	NA
rs17190798	1.53E-08	7.816545087	TCF19	6	31131276	exon		7	-0.0320173	0.00565792	T	A							NA/NA/NA/	NA/NA/NA/		A	T		-3.20E-02	I	Y	8.50E-02	NA
rs17190783	1.53E-08	7.815927809	TCF19	6	31131209	exon		7	-0.0320159	0.00565791	G	A							NA/NA/NA/	NA/NA/NA/		A	G		-3.20E-02	I	Y	8.50E-02	NA
rs41284547	1.53E-08	7.815771496		6	31390139				-0.0181148	0.00320132	I	D							NA/NA/NA/	NA/NA/NA/		D	I		-1.81E-02	I	Y	4.51E-01	NA
rs17190776	1.53E-08	7.815339794	TCF19	6	31130865	exon		4	0.0320145	0.00565789	G	A							NA/NA/NA/	470/10368/55468/		A	G		3.20E-02	I	Y	9.15E-01	NA
rs130072	1.53E-08	7.815135454	CCHCR1	6	31112484	exon	1.221772	5	-0.0320435	0.00566309	T	C							NA/NA/NA/	71092/13157/618/		C	T		-3.20E-02	I	Y	8.48E-02	NA
rs142242725	1.53E-08	7.814256751	POU5F1	6	31135878	intron			0.0320221	0.00565967	G	A							NA/NA/NA/	NA/NA/NA/		A	G		3.20E-02	I	Y	9.15E-01	NA
rs72856720	1.54E-08	7.81218327	CCHCR1	6	31125402	exon		2b	-0.0320132	0.00565891	G	C							NA/NA/NA/	NA/NA/NA/		C	G		-3.20E-02	I	Y	8.49E-02	NA
rs34185260	1.54E-08	7.812098733		6	32591388			5	-0.0249937	0.00441811	G	A							NA/NA/NA/	NA/NA/NA/		A	G		-2.50E-02	I	Y	1.56E-01	NA
rs34411532	1.55E-08	7.810377762		6	32592294			7	0.025008	0.00442118	G	A							NA/NA/NA/	NA/NA/NA/		A	G		2.50E-02	I	Y	8.42E-01	NA
rs3132091	1.55E-08	7.81035531		6	31393684			7	-0.0261067	0.00461541	G	A							NA/NA/NA/	NA/NA/NA/		A	G		-2.61E-02	I	Y	8.64E-01	NA
rs34947241	1.55E-08	7.809898118		6	32592239			6	0.0250061	0.00442098	T	C							NA/NA/NA/	NA/NA/NA/		C	T		2.50E-02	I	Y	8.42E-01	NA
rs34629405	1.55E-08	7.809858873		6	32590696			3a	-0.0243434	0.00430383	T	C							NA/NA/NA/	NA/NA/NA/		C	T		-2.43E-02	I	Y	1.59E-01	NA
rs34342308	1.55E-08	7.809819631		6	32590665			2b	-0.0243434	0.00430384	G	A							NA/NA/NA/	NA/NA/NA/		A	G		-2.43E-02	I	Y	1.59E-01	NA
rs17533090	1.55E-08	7.809629077		6	32590722		5.156059	4	-0.0243429	0.00430382	T	G							NA/NA/NA/	59989/22801/2092/		G	T		-2.43E-02	I	Y	1.59E-01	NA
rs2073724	1.55E-08	7.809407803	TCF19	6	31129707	exon	1.986909	1f	-0.0320006	0.00565779	T	C							NA/NA/NA/	71087/13184/621/		C	T		-3.20E-02	I	Y	8.50E-02	NA
rs75002265	1.55E-08	7.808822951		6	32592931			4	-0.0256319	0.00453196	T	C							NA/NA/NA/	NA/NA/NA/		C	T		-2.56E-02	I	Y	1.54E-01	NA
rs3134970	1.55E-08	7.808493095		6	32654202			7	0.0212311	0.00375396	T	C							NA/NA/NA/	NA/NA/NA/		C	T		2.12E-02	I	Y	2.47E-01	NA
rs114881571	1.56E-08	7.807786705	TCF19	6	31128605	intron		7	-0.0319972	0.00565783	T	C							NA/NA/NA/	NA/NA/NA/		C	T		-3.20E-02	I	Y	8.50E-02	NA
rs3132509	1.56E-08	7.807719755		6	31174521			7	0.0257598	0.00455494	T	C							NA/NA/NA/	NA/NA/NA/		C	T		2.58E-02	I	Y	1.39E-01	NA
rs3134791	1.56E-08	7.805988232	MICA	6	31382409	intron	0.629787	5	-0.0261452	0.00462364	C	A							NA/NA/NA/	NA/NA/NA/		A	C		-2.61E-02	I	Y	8.64E-01	NA
rs13195522	1.56E-08	7.805585571		6	32656253			6	0.0277963	0.00491577	C	A							NA/NA/NA/	NA/NA/NA/		A	C		2.78E-02	I	Y	8.66E-01	NA
rs74927567	1.57E-08	7.805391317		6	32597064			7	0.0190012	0.00336041	G	A							NA/NA/NA/	NA/NA/NA/		A	G		1.90E-02	I	Y	4.26E-01	NA
rs72856721	1.57E-08	7.805222109	TCF19	6	31127800	intron		2b	-0.0319918	0.00565788	T	G							NA/NA/NA/	NA/NA/NA/		G	T		-3.20E-02	I	Y	8.50E-02	NA
rs72856748	1.57E-08	7.804933775	POU5F1	6	31137387	intron		4	0.0320004	0.00565953	G	C							NA/NA/NA/	NA/NA/NA/		C	G		3.20E-02	I	Y	9.15E-01	NA
rs74633760	1.57E-08	7.80453209	TCF19	6	31127694	intron		4	-0.0319903	0.00565789	G	A							NA/NA/NA/	NA/NA/NA/		A	G		-3.20E-02	I	Y	8.50E-02	NA
rs36231348	1.58E-08	7.801983833		6	32592083			7	0.0250965	0.00443943	G	A							NA/NA/NA/	NA/NA/NA/		A	G		2.51E-02	I	Y	8.43E-01	NA
rs3132511	1.58E-08	7.801752662	HCG27	6	31170020	intron	1.495517	6	0.0257678	0.00455824	G	C							NA/NA/NA/	NA/NA/NA/		C	G		2.58E-02	I	Y	1.40E-01	NA
rs17197108	1.58E-08	7.801051649	TCF19	6	31126697	exon		5	0.0319827	0.00565793	C	A							NA/NA/NA/	NA/NA/NA/		A	C		3.20E-02	I	Y	9.15E-01	NA
rs111246202	1.58E-08	7.801048902		6	32592968			4	0.0256334	0.0045347	G	A							NA/NA/NA/	NA/NA/NA/		A	G		2.56E-02	I	Y	8.46E-01	NA
rs9276598	1.58E-08	7.800637071		6	32733987		0.072827	7	0.0179019	0.00316705	G	A							NA/NA/NA/	3643/7551/3904/		A	G		1.79E-02	I	Y	5.05E-01	NA
rs720468	1.59E-08	7.799423073	CCHCR1	6	31125993	exon	0.288108	4	-0.0319797	0.00565803	G	C							NA/NA/NA/	NA/NA/NA/		C	G		-3.20E-02	I	Y	8.50E-02	NA
rs9275710	1.59E-08	7.799308152		6	32688220			7	0.0181231	0.00320648	T	G							NA/NA/NA/	NA/NA/NA/		G	T		1.81E-02	I	Y	4.56E-01	NA
rs34724059	1.59E-08	7.798854238		6	32705152				-0.0179905	0.00318311	I	D							NA/NA/NA/	NA/NA/NA/		D	I		-1.80E-02	I	Y	5.51E-01	NA
rs28753010	1.59E-08	7.798734003		6	31307031			7	-0.0198318	0.00350893	T	G							NA/NA/NA/	NA/NA/NA/		G	T		-1.98E-02	I	Y	4.46E-01	NA
rs113129896	1.59E-08	7.798449944	CCHCR1	6	31123359	intron		7	-0.0319831	0.00565903	G	C							NA/NA/NA/	NA/NA/NA/		C	G		-3.20E-02	I	Y	8.49E-02	NA
rs720467	1.59E-08	7.797410886	CCHCR1	6	31125799	intron	0.283253	4	0.0319755	0.0056581	G	A							NA/NA/NA/	NA/NA/NA/		A	G		3.20E-02	I	Y	9.15E-01	NA
rs146559788	1.60E-08	7.79720664		6	32431542				-0.0246339	0.00435905	I	D							NA/NA/NA/	NA/NA/NA/		D	I		-2.46E-02	I	Y	7.48E-01	NA
rs141715528	1.60E-08	7.797089582	POU5F1	6	31136208	intron			-0.0319858	0.00566004	T	C							NA/NA/NA/	NA/NA/NA/		C	T		-3.20E-02	I	Y	8.53E-02	NA
rs3130461	1.60E-08	7.796986161		6	31164700			4	0.0256812	0.00454445	G	A							NA/NA/NA/	NA/NA/NA/		A	G		2.57E-02	I	Y	1.40E-01	NA
rs112279190	1.60E-08	7.796042908	CCHCR1	6	31123147	intron		6	-0.0319778	0.00565903	T	C							NA/NA/NA/	NA/NA/NA/		C	T		-3.20E-02	I	Y	8.49E-02	NA
rs35399661	1.60E-08	7.795576118		6	32590990			2b	0.0243398	0.0043075	T	C							NA/NA/NA/	1585/17775/46667/		C	T		2.43E-02	I	Y	8.41E-01	NA
rs149090708	1.61E-08	7.793857124	POU5F1	6	31135466	intron			0.0319754	0.00565948	I	D							NA/NA/NA/	NA/NA/NA/		D	I		3.20E-02	I	Y	9.15E-01	NA
rs34682574	1.61E-08	7.79209647		6	32591370			7	-0.0248969	0.00440717	G	C							NA/NA/NA/	NA/NA/NA/		C	G		-2.49E-02	I	Y	1.56E-01	NA
rs3130460	1.62E-08	7.791566706		6	31160188			5	-0.0256733	0.00454478	G	A							NA/NA/NA/	NA/NA/NA/		A	G		-2.57E-02	I	Y	8.60E-01	NA
rs9276316	1.62E-08	7.790949017		6	32704943			7	-0.0179451	0.00317684	G	A							NA/NA/NA/	NA/NA/NA/		A	G		-1.79E-02	I	Y	5.53E-01	NA
rs17851818	1.62E-08	7.78968148	POU5F1	6	31132956	exon		4	0.0320069	0.00566672	G	C							NA/NA/NA/	NA/NA/NA/		C	G		3.20E-02	I	Y	9.15E-01	NA
rs6936204	1.62E-08	7.789478161		6	32217092		8.95878	1f	0.0190199	0.00336746	T	C							NA/NA/NA/	38186/36944/9769/		C	T		1.90E-02	I	Y	3.32E-01	NA
rs2516450	1.62E-08	7.789392582		6	31387157		0.51414	7	-0.0260685	0.00461545	T	C							NA/NA/NA/	NA/NA/NA/		C	T		-2.61E-02	I	Y	8.64E-01	NA
rs2395476	1.62E-08	7.789277611		6	31327382			5	-0.0189783	0.00336014	T	G							NA/NA/NA/	NA/NA/NA/		G	T		-1.90E-02	I	Y	6.75E-01	NA
rs9276317	1.63E-08	7.787791081		6	32704977			6	-0.0179412	0.00317686	T	C							NA/NA/NA/	NA/NA/NA/		C	T		-1.79E-02	I	Y	5.53E-01	NA
rs3115574	1.63E-08	7.787596634		6	32217413			5	0.0190191	0.00336775	T	C							NA/NA/NA/	NA/NA/NA/		C	T		1.90E-02	I	Y	3.32E-01	NA
rs113108526	1.64E-08	7.785956627	PSORS1C1	6	31095942	intron		2b	0.0320117	0.00566905	G	A							NA/NA/NA/	NA/NA/NA/		A	G		3.20E-02	I	Y	9.15E-01	NA
rs3095237	1.64E-08	7.784410019		6	31161347			6	-0.0256598	0.00454466	G	A							NA/NA/NA/	NA/NA/NA/		A	G		-2.57E-02	I	Y	8.60E-01	NA
rs35627435	1.66E-08	7.779316722		6	32591227			5	-0.0246169	0.00436152	G	C							NA/NA/NA/	NA/NA/NA/		C	G		-2.46E-02	I	Y	1.58E-01	NA
rs150650855	1.67E-08	7.777421381		6	32591215				-0.0246103	0.00436093	I	D							NA/NA/NA/	NA/NA/NA/		D	I		-2.46E-02	I	Y	1.58E-01	NA
rs3094610	1.67E-08	7.777187319		6	31165150			5	0.0256463	0.00454458	G	C							NA/NA/NA/	NA/NA/NA/		C	G		2.56E-02	I	Y	1.40E-01	NA
rs9276326	1.67E-08	7.776361308		6	32705295			7	0.017924	0.00317635	T	A							NA/NA/NA/	NA/NA/NA/		A	T		1.79E-02	I	Y	4.47E-01	NA
rs3094609	1.67E-08	7.776213415	HCG27	6	31165566	exon	0.235595	1f	0.0256445	0.00454456	T	C							NA/NA/NA/	62864/20246/1763/		C	T		2.56E-02	I	Y	1.40E-01	NA
rs2395471	1.67E-08	7.776096693		6	31240692		5.628785	1f	0.0181685	0.00321974	G	A							NA/NA/NA/	15310/40101/29365/		A	G		1.82E-02	I	Y	5.83E-01	NA
rs9276321	1.68E-08	7.775034671		6	32705023		0.431445	7	0.0179212	0.00317615	G	A							NA/NA/NA/	NA/NA/NA/		A	G		1.79E-02	I	Y	4.47E-01	NA
rs34694997	1.69E-08	7.773315048		6	32591416			3b	0.0246523	0.00436962	T	C							NA/NA/NA/	NA/NA/NA/		C	T		2.47E-02	I	Y	8.42E-01	NA
rs9276311	1.70E-08	7.77079699		6	32704659		0.447425	7	0.0179043	0.0031741	T	C							NA/NA/NA/	NA/NA/NA/		C	T		1.79E-02	I	Y	4.47E-01	NA
rs9276197	1.70E-08	7.769857748		6	32699587		1.085919	6	0.0179191	0.00317694	T	C							NA/NA/NA/	NA/NA/NA/		C	T		1.79E-02	I	Y	4.47E-01	NA
rs9275845	1.70E-08	7.769009825		6	32691102			6	0.0182517	0.00323609	T	C							NA/NA/NA/	NA/NA/NA/		C	T		1.83E-02	I	Y	4.52E-01	NA
rs3130516	1.70E-08	7.768879719		6	31190128			7	0.0256625	0.00455011	T	C							NA/NA/NA/	NA/NA/NA/		C	T		2.57E-02	I	Y	1.42E-01	NA
rs3130515	1.70E-08	7.768632369		6	31190122			7	0.0256621	0.00455012	T	C							NA/NA/NA/	NA/NA/NA/		C	T		2.57E-02	I	Y	1.42E-01	NA
rs3130051	1.70E-08	7.768545702		6	31495588			7	0.023029	0.00408326	T	C							NA/NA/NA/	NA/NA/NA/		C	T		2.30E-02	I	Y	1.84E-01	NA
rs17884428	1.70E-08	7.768387707	HLA-C	6	31238759	intron		4	-0.0180217	0.00319545	T	C							NA/NA/NA/	2582/6921/4639/		C	T		-1.80E-02	I	Y	5.60E-01	NA
rs735562	1.71E-08	7.767674897		22	37296946		0.17773	4	-0.0183113	0.00324697	G	C							NA/NA/NA/	NA/NA/NA/		C	G		-1.83E-02	I	Y	6.21E-01	NA
rs9275762	1.71E-08	7.765875176		6	32689277		0.543678	6	0.01808	0.00320636	T	C							NA/NA/NA/	NA/NA/NA/		C	T		1.81E-02	I	Y	4.56E-01	NA
rs9264737	1.72E-08	7.76495409		6	31244249			7	0.025538	0.00452927	T	C							NA/NA/NA/	NA/NA/NA/		C	T		2.55E-02	I	Y	1.41E-01	NA
rs9264736	1.72E-08	7.76495409		6	31244247			7	-0.025538	0.00452927	G	A							NA/NA/NA/	NA/NA/NA/		A	G		-2.55E-02	I	Y	8.59E-01	NA
rs112396255	1.72E-08	7.763639112		6	32591469			5	-0.0247035	0.00438168	G	A							NA/NA/NA/	NA/NA/NA/		A	G		-2.47E-02	I	Y	1.57E-01	NA
rs28366178	1.72E-08	7.763563515	C6orf10	6	32276275	intron		7	0.0339774	0.00602663	T	C							NA/NA/NA/	NA/NA/NA/		C	T		3.40E-02	I	Y	9.15E-01	NA
rs7754581	1.73E-08	7.761830906		6	31277368		0.681896	7	-0.0207921	0.00368838	T	C							NA/NA/NA/	NA/NA/NA/		C	T		-2.08E-02	I	Y	2.70E-01	NA
rs150296664	1.73E-08	7.761103713	HLA-B	6	31322199	intron			-0.0199796	0.00354444	I	D							NA/NA/NA/	NA/NA/NA/		D	I		-2.00E-02	I	Y	3.04E-01	NA
rs28367689	1.74E-08	7.760400248		6	31276606			5	0.0207805	0.00368669	G	A							NA/NA/NA/	NA/NA/NA/		A	G		2.08E-02	I	Y	7.30E-01	NA
rs28367688	1.74E-08	7.760255191		6	31276513			5	0.0207798	0.0036866	C	A							NA/NA/NA/	NA/NA/NA/		A	C		2.08E-02	I	Y	7.30E-01	NA
rs6911704	1.74E-08	7.759905252		6	31276245			5	0.0207761	0.00368604	G	A							NA/NA/NA/	NA/NA/NA/		A	G		2.08E-02	I	Y	7.30E-01	NA
rs199966337	1.74E-08	7.75911393			0				-0.0199761	0.00354431	I	D							NA/NA/NA/	NA/NA/NA/		D	I		-2.00E-02	I	Y	3.04E-01	NA
rs6911422	1.74E-08	7.758503327		6	31276222			5	-0.0207727	0.00368581	T	C							NA/NA/NA/	NA/NA/NA/		C	T		-2.08E-02	I	Y	2.70E-01	NA
rs55786530	1.75E-08	7.757739413		6	32567278			7	-0.0318906	0.0056588	T	A							NA/NA/NA/	NA/NA/NA/		A	T		-3.19E-02	I	Y	1.23E-01	NA
rs7664318	1.75E-08	7.757339331		4	123599124		0.261889	7	-0.0243373	0.00431864	G	A							NA/NA/NA/	60207/22526/2137/		A	G		-2.43E-02	I	Y	1.58E-01	NA
rs154485	1.75E-08	7.756847809	P4HA2	5	131553665	intron		5	0.0186769	0.00331432	G	A							NA/NA/NA/	NA/NA/NA/		A	G		1.87E-02	I	Y	6.42E-01	NA
rs5021450	1.76E-08	7.754778605		6	32707887		0.321602	7	0.0178882	0.00317482	T	G							NA/NA/NA/	NA/NA/NA/		G	T		1.79E-02	I	Y	4.47E-01	NA
rs9264442	1.77E-08	7.752193613		6	31231097			7	-0.0253297	0.00449637	G	A							NA/NA/NA/	NA/NA/NA/		A	G		-2.53E-02	I	Y	8.23E-01	NA
rs3130512	1.77E-08	7.751374555		6	31178000			5	-0.0256436	0.00455236	G	A							NA/NA/NA/	NA/NA/NA/		A	G		-2.56E-02	I	Y	8.60E-01	NA
rs3132504	1.77E-08	7.750926444		6	31178743			6	0.0256433	0.00455245	T	G							NA/NA/NA/	49299/15672/1325/		G	T		2.56E-02	I	Y	1.40E-01	NA
rs9366770	1.78E-08	7.749972992	HCG27	6	31170228	exon		6	0.0179918	0.00319429	G	C							NA/NA/NA/	NA/NA/NA/		C	G		1.80E-02	I	Y	5.72E-01	NA
rs9461689	1.78E-08	7.749050871		6	31277033			4	-0.0207727	0.00368826	T	A							NA/NA/NA/	NA/NA/NA/		A	T		-2.08E-02	I	Y	2.70E-01	NA
rs6835638	1.79E-08	7.748310689		4	123601412		0.341197	7	-0.0243406	0.00432199	T	C							NA/NA/NA/	NA/NA/NA/		C	T		-2.43E-02	I	Y	1.58E-01	NA
rs3130466	1.79E-08	7.748220687		6	31179932			7	0.0256413	0.00455297	G	C							NA/NA/NA/	NA/NA/NA/		C	G		2.56E-02	I	Y	1.40E-01	NA
rs9461690	1.79E-08	7.747960516		6	31277035			4	-0.0207715	0.00368833	T	C							NA/NA/NA/	NA/NA/NA/		C	T		-2.08E-02	I	Y	2.70E-01	NA
rs72316375	1.81E-08	7.742446213		6	32734053				0.0178009	0.00316209	I	D							NA/NA/NA/	NA/NA/NA/		D	I		1.78E-02	I	Y	5.06E-01	NA
rs1894412	1.81E-08	7.742321425		6	32734829		0.294856	7	-0.0177989	0.00316175	T	C							NA/NA/NA/	NA/NA/NA/		C	T		-1.78E-02	I	Y	4.94E-01	NA
rs7773149	1.81E-08	7.742244651		6	32706042			1f	-0.0178697	0.00317435	G	A							NA/NA/NA/	NA/NA/NA/		A	G		-1.79E-02	I	Y	5.53E-01	NA
rs7381625	1.81E-08	7.74210793		6	32734169			7	-0.0177981	0.00316166	T	C							NA/NA/NA/	NA/NA/NA/		C	T		-1.78E-02	I	Y	4.94E-01	NA
rs7382794	1.81E-08	7.741892142		6	32734030		0.072939	6	0.0177976	0.00316162	T	C							NA/NA/NA/	20852/42184/21835/		C	T		1.78E-02	I	Y	5.06E-01	NA
rs9276588	1.82E-08	7.740611612		6	32733242			6	0.017845	0.00317032	T	A							NA/NA/NA/	NA/NA/NA/		A	T		1.78E-02	I	Y	5.05E-01	NA
rs9279199	1.82E-08	7.740475404	MICA	6	31377909	intron			0.0192651	0.00342264	I	D							NA/NA/NA/	NA/NA/NA/		D	I		1.93E-02	I	Y	6.31E-01	NA
rs2187822	1.82E-08	7.739003739		6	32449726			6	-0.020147	0.0035797	C	A							NA/NA/NA/	NA/NA/NA/		A	C		-2.01E-02	I	Y	4.82E-01	NA
rs1573649	1.83E-08	7.73821629	HLA-DQB2	6	32731258	exon	0.109399	1f	0.0177936	0.00316173	G	A							NA/NA/NA/	20862/42179/21553/		A	G		1.78E-02	I	Y	5.06E-01	NA
rs5019294	1.83E-08	7.738213913		6	32733580			7	-0.0177931	0.00316164	G	A							NA/NA/NA/	NA/NA/NA/		A	G		-1.78E-02	I	Y	4.94E-01	NA
rs3093960	1.83E-08	7.73812598		6	31403518		0.100812	7	0.0259478	0.00461068	T	C							NA/NA/NA/	NA/NA/NA/		C	T		2.59E-02	I	Y	1.36E-01	NA
rs5019295	1.83E-08	7.736894402		6	32733481			7	0.0177915	0.00316164	G	A							NA/NA/NA/	NA/NA/NA/		A	G		1.78E-02	I	Y	5.06E-01	NA
rs9276377	1.83E-08	7.736648032		6	32707636		0.321395	6	0.0178722	0.00317606	C	A							NA/NA/NA/	NA/NA/NA/		A	C		1.79E-02	I	Y	4.47E-01	NA
rs3094607	1.83E-08	7.736453876	HCG27	6	31169539	intron		7	-0.0256459	0.00455756	G	A							NA/NA/NA/	NA/NA/NA/		A	G		-2.56E-02	I	Y	8.60E-01	NA
rs3095252	1.84E-08	7.7355907		6	31194747			7	0.0256096	0.0045514	G	A							NA/NA/NA/	NA/NA/NA/		A	G		2.56E-02	I	Y	1.40E-01	NA
rs10077785	1.84E-08	7.734929699	C5orf56	5	131801158	intron	0.010049	1f	-0.0213692	0.00379795	T	C							NA/NA/NA/	51344/29282/4194/		C	T		-2.14E-02	I	Y	2.22E-01	NA
rs112439032	1.85E-08	7.733690674		6	31247770				0.0279307	0.00496456	I	D							NA/NA/NA/	NA/NA/NA/		D	I		2.79E-02	I	Y	8.84E-01	NA
rs9276370	1.85E-08	7.733655392		6	32707295		0.222293	6	-0.017859	0.00317436	T	G							NA/NA/NA/	17057/41712/26102/		G	T		-1.79E-02	I	Y	5.53E-01	NA
rs17197276	1.85E-08	7.731780188		6	31146340			4	-0.0316811	0.00563195	T	C							NA/NA/NA/	NA/NA/NA/		C	T		-3.17E-02	I	Y	8.59E-02	NA
rs3132503	1.86E-08	7.731599901		6	31179006		0.079745	7	0.0256083	0.00455244	T	A							NA/NA/NA/	1376/15654/49254/		A	T		2.56E-02	I	Y	1.40E-01	NA
rs6902723	1.86E-08	7.730001664		6	32731960		0.083098	1f	0.0177826	0.00316161	G	A							NA/NA/NA/	19364/40487/20932/		A	G		1.78E-02	I	Y	5.06E-01	NA
rs6903130	1.86E-08	7.729990003		6	32732210		0.081218	6	0.0177826	0.00316161	G	A							NA/NA/NA/	20847/42089/21804/		A	G		1.78E-02	I	Y	5.06E-01	NA
rs17206224	1.87E-08	7.72795871		6	32665753			7	-0.0275865	0.00490537	T	C							NA/NA/NA/	NA/NA/NA/		C	T		-2.76E-02	I	Y	1.17E-01	NA
rs17212574	1.87E-08	7.72790068		6	32665750			7	-0.0275864	0.00490538	T	C							NA/NA/NA/	NA/NA/NA/		C	T		-2.76E-02	I	Y	1.17E-01	NA
rs11748326	1.88E-08	7.726551924	C5orf56	5	131799959	intron		4	-0.0213584	0.00379829	T	C							NA/NA/NA/	NA/NA/NA/		C	T		-2.14E-02	I	Y	2.22E-01	NA
rs3130952	1.88E-08	7.725011318		6	31177915		0.062917	6	0.0255963	0.00455243	G	A							NA/NA/NA/	60318/19400/1677/		A	G		2.56E-02	I	Y	1.40E-01	NA
rs112815193	1.89E-08	7.723205135		6	31196390			7	0.0246888	0.00439159	G	A							NA/NA/NA/	NA/NA/NA/		A	G		2.47E-02	I	Y	8.48E-01	NA
rs9281268	1.90E-08	7.720764371		6	31192064				-0.025584	0.0045516	I	D							NA/NA/NA/	NA/NA/NA/		D	I		-2.56E-02	I	Y	8.60E-01	NA
rs33938931	1.90E-08	7.720323932		6	32734312				0.0177912	0.0031653	I	D							NA/NA/NA/	NA/NA/NA/		D	I		1.78E-02	I	Y	5.06E-01	NA
rs113816421	1.90E-08	7.720260071		6	31263503			7	0.0285846	0.00508562	C	A							NA/NA/NA/	NA/NA/NA/		A	C		2.86E-02	I	Y	8.92E-01	NA
rs9276364	1.91E-08	7.72004575		6	32707039		0.217554	6	-0.0178429	0.00317456	T	C							NA/NA/NA/	NA/NA/NA/		C	T		-1.78E-02	I	Y	5.53E-01	NA
rs9276362	1.91E-08	7.719355626		6	32707018		0.217865	6	0.017842	0.00317456	T	C							NA/NA/NA/	NA/NA/NA/		C	T		1.78E-02	I	Y	4.47E-01	NA
rs36160077	1.92E-08	7.717309928		6	32666483			7	-0.0275754	0.0049071	T	C							NA/NA/NA/	NA/NA/NA/		C	T		-2.76E-02	I	Y	1.16E-01	NA
rs4959072	1.92E-08	7.717074417		6	31346554			5	0.0205641	0.00365949	G	C							NA/NA/NA/	NA/NA/NA/		C	G		2.06E-02	I	Y	7.41E-01	NA
rs9276234	1.92E-08	7.716696509		6	32700848		0.26438	6	-0.0178391	0.00317464	T	A							NA/NA/NA/	NA/NA/NA/		A	T		-1.78E-02	I	Y	5.53E-01	NA
rs3130950	1.93E-08	7.71365807		6	31189952			7	-0.0255775	0.00455274	G	C							NA/NA/NA/	NA/NA/NA/		C	G		-2.56E-02	I	Y	8.60E-01	NA
rs111944102	1.94E-08	7.713292098		6	32677818			7	0.0275476	0.00490355	T	A							NA/NA/NA/	NA/NA/NA/		A	T		2.75E-02	I	Y	8.83E-01	NA
rs72112772	1.94E-08	7.712677602		6	32666527				0.0275741	0.00490848	I	D							NA/NA/NA/	NA/NA/NA/		D	I		2.76E-02	I	Y	8.84E-01	NA
rs115243766	1.94E-08	7.711341719		6	32596635			6	-0.0294557	0.0052439	C	A							NA/NA/NA/	NA/NA/NA/		A	C		-2.95E-02	I	Y	1.42E-01	NA
rs9264641	1.95E-08	7.710509154	HLA-C	6	31238377	intron		4	0.0266082	0.00473726	G	C							NA/NA/NA/	NA/NA/NA/		C	G		2.66E-02	I	Y	1.28E-01	NA
rs78043146	1.95E-08	7.709326666		6	32665826			7	0.0276165	0.00491719	T	G							NA/NA/NA/	NA/NA/NA/		G	T		2.76E-02	I	Y	8.84E-01	NA
rs112056872	1.95E-08	7.709208817		6	31192675			6	-0.0246626	0.00439128	T	A							NA/NA/NA/	NA/NA/NA/		A	T		-2.47E-02	I	Y	1.52E-01	NA
rs3130563	1.95E-08	7.708922109		6	31101250		1.913515	5	0.0267289	0.00475929	T	C							NA/NA/NA/	NA/NA/NA/		C	T		2.67E-02	I	Y	1.26E-01	NA
rs3130468	1.96E-08	7.70845356		6	31190795			6	-0.0255628	0.0045518	G	C							NA/NA/NA/	NA/NA/NA/		C	G		-2.56E-02	I	Y	8.60E-01	NA
rs3132500	1.96E-08	7.708056467		6	31188611			7	0.0255677	0.00455281	T	G							NA/NA/NA/	NA/NA/NA/		G	T		2.56E-02	I	Y	1.40E-01	NA
rs115755234	1.96E-08	7.707981083		6	32696913			6	-0.017845	0.00317765	G	A							NA/NA/NA/	NA/NA/NA/		A	G		-1.78E-02	I	Y	5.44E-01	NA
rs3130518	1.96E-08	7.707699615		6	31191709			6	0.0255621	0.00455192	T	C							NA/NA/NA/	NA/NA/NA/		C	T		2.56E-02	I	Y	1.40E-01	NA
rs60582327	1.98E-08	7.703306296		6	31260888			6	0.0285464	0.00508492	G	A							NA/NA/NA/	NA/NA/NA/		A	G		2.85E-02	I	Y	8.92E-01	NA
rs67058142	1.98E-08	7.703194454		6	31241793			7	0.0301026	0.00536219	G	A							NA/NA/NA/	NA/NA/NA/		A	G		3.01E-02	I	Y	9.01E-01	NA
rs35678932	1.98E-08	7.70309141		6	32666863			6	-0.0275313	0.00490419	T	G							NA/NA/NA/	NA/NA/NA/		G	T		-2.75E-02	I	Y	1.17E-01	NA
rs34475663	1.98E-08	7.702589691		6	32666563			7	0.027536	0.00490519	T	A							NA/NA/NA/	NA/NA/NA/		A	T		2.75E-02	I	Y	8.83E-01	NA
rs3130528	1.99E-08	7.702044811		6	31199460		1.400843	6	0.0255515	0.00455185	T	C							NA/NA/NA/	49291/15582/994/		C	T		2.56E-02	I	Y	1.40E-01	NA
rs34593937	1.99E-08	7.701990142		6	32666271			7	0.0275294	0.00490423	T	C							NA/NA/NA/	NA/NA/NA/		C	T		2.75E-02	I	Y	8.83E-01	NA
rs34389498	1.99E-08	7.701952971		6	32666348			7	0.0275293	0.00490423	T	C							NA/NA/NA/	NA/NA/NA/		C	T		2.75E-02	I	Y	8.83E-01	NA
rs35836258	1.99E-08	7.701942039		6	32666296			7	0.0275293	0.00490423	G	A							NA/NA/NA/	NA/NA/NA/		A	G		2.75E-02	I	Y	8.83E-01	NA
rs36186647	1.99E-08	7.701889569		6	32666431			7	-0.0275291	0.00490422	T	C							NA/NA/NA/	NA/NA/NA/		C	T		-2.75E-02	I	Y	1.17E-01	NA
rs36062941	1.99E-08	7.701184026		6	32666051			6	-0.0275314	0.00490487	T	C							NA/NA/NA/	NA/NA/NA/		C	T		-2.75E-02	I	Y	1.17E-01	NA
rs9271642	1.99E-08	7.701149106		6	32592219			7	-0.0182611	0.00325332	G	A							NA/NA/NA/	NA/NA/NA/		A	G		-1.83E-02	I	Y	5.75E-01	NA
rs7747423	1.99E-08	7.701029091		6	32698570			7	0.0178572	0.0031814	G	A							NA/NA/NA/	NA/NA/NA/		A	G		1.79E-02	I	Y	4.46E-01	NA
rs309387	1.99E-08	7.700728108		4	123609937		0.632312	5	-0.0214001	0.00381267	T	A							NA/NA/NA/	NA/NA/NA/		A	T		-2.14E-02	I	Y	2.30E-01	NA
rs2394887	2.00E-08	7.699737211		6	31194711			7	-0.0246542	0.00439273	T	G							NA/NA/NA/	NA/NA/NA/		G	T		-2.47E-02	I	Y	1.52E-01	NA
rs34918548	2.00E-08	7.698347238		6	32666142			7	-0.0320734	0.00571521	G	A							NA/NA/NA/	NA/NA/NA/		A	G		-3.21E-02	I	Y	9.86E-02	NA
rs72856758	2.01E-08	7.697264409	PSORS1C3	6	31141954	intron		7	0.0316314	0.00563688	T	C							NA/NA/NA/	NA/NA/NA/		C	T		3.16E-02	I	Y	9.14E-01	NA
rs141860664	2.01E-08	7.6969617		6	32663402				0.0275335	0.00490672	I	D							NA/NA/NA/	NA/NA/NA/		D	I		2.75E-02	I	Y	8.84E-01	NA
rs3132501	2.01E-08	7.696689442		6	31185977		2.619244	7	0.0255472	0.00455283	T	G							NA/NA/NA/	49280/15227/1374/		G	T		2.55E-02	I	Y	1.40E-01	NA
rs9276150	2.02E-08	7.694958337		6	32698212			6	0.0178496	0.00318141	C	A							NA/NA/NA/	NA/NA/NA/		A	C		1.78E-02	I	Y	4.46E-01	NA
rs79685911	2.02E-08	7.694579837		6	32679053			7	0.0275062	0.00490269	T	A							NA/NA/NA/	NA/NA/NA/		A	T		2.75E-02	I	Y	8.83E-01	NA
rs9275588	2.03E-08	7.692842116		6	32680423		0.359717	7	0.0178238	0.00317729	G	A							NA/NA/NA/	NA/NA/NA/		A	G		1.78E-02	I	Y	4.94E-01	NA
rs9275589	2.03E-08	7.692724374		6	32680441			6	0.0178236	0.00317728	T	G							NA/NA/NA/	NA/NA/NA/		G	T		1.78E-02	I	Y	4.94E-01	NA
rs10484561	2.03E-08	7.692029279		6	32665420		3.145738	6	0.0275114	0.00490449	T	G							NA/NA/NA/	1105/17461/66088/		G	T		2.75E-02	I	Y	8.83E-01	NA
rs17206210	2.03E-08	7.691907484		6	32665636			6	-0.0279929	0.00499037	T	C							NA/NA/NA/	NA/NA/NA/		C	T		-2.80E-02	I	Y	1.16E-01	NA
rs17206196	2.03E-08	7.691871166		6	32665629			6	-0.0279928	0.00499038	T	G							NA/NA/NA/	NA/NA/NA/		G	T		-2.80E-02	I	Y	1.16E-01	NA
rs17206203	2.03E-08	7.691839124		6	32665633			6	-0.0279928	0.00499038	G	A							NA/NA/NA/	NA/NA/NA/		A	G		-2.80E-02	I	Y	1.16E-01	NA
rs17212504	2.04E-08	7.691281957		6	32665369			7	-0.02751	0.0049045	G	A							NA/NA/NA/	NA/NA/NA/		A	G		-2.75E-02	I	Y	1.17E-01	NA
rs139804853	2.04E-08	7.689738011	PSORS1C3	6	31144462	intron			0.0315882	0.0056322	G	A							NA/NA/NA/	NA/NA/NA/		A	G		3.16E-02	I	Y	9.14E-01	NA
rs3130428	2.04E-08	7.689351287		6	31219090			7	0.0255467	0.00455511	G	A							NA/NA/NA/	NA/NA/NA/		A	G		2.55E-02	I	Y	1.40E-01	NA
rs72856757	2.04E-08	7.689330049	PSORS1C3	6	31141671	exon		5	-0.0316154	0.0056372	T	C							NA/NA/NA/	NA/NA/NA/		C	T		-3.16E-02	I	Y	8.58E-02	NA
rs9275345	2.05E-08	7.688981885		6	32667556			7	-0.0337842	0.00602405	T	C							NA/NA/NA/	NA/NA/NA/		C	T		-3.38E-02	I	Y	9.92E-02	NA
rs35169534	2.05E-08	7.688863063		6	32663791			6	-0.0275059	0.00490462	G	A							NA/NA/NA/	NA/NA/NA/		A	G		-2.75E-02	I	Y	1.17E-01	NA
rs35473146	2.05E-08	7.688659445		6	32663713			7	-0.0275055	0.00490462	G	A							NA/NA/NA/	NA/NA/NA/		A	G		-2.75E-02	I	Y	1.17E-01	NA
rs9264416	2.05E-08	7.687348818		6	31230042		0.838813	7	0.0256526	0.00457465	G	A							NA/NA/NA/	NA/NA/NA/		A	G		2.57E-02	I	Y	1.39E-01	NA
rs77801483	2.06E-08	7.686339435		6	32673277			7	-0.0283958	0.00506421	G	C							NA/NA/NA/	NA/NA/NA/		C	G		-2.84E-02	I	Y	1.13E-01	NA
rs3130426	2.06E-08	7.686320452		6	31218535			7	-0.0255408	0.00455504	C	A							NA/NA/NA/	NA/NA/NA/		A	C		-2.55E-02	I	Y	8.60E-01	NA
rs113379855	2.06E-08	7.686259292		6	31153548			7	-0.0315771	0.00563161	T	C							NA/NA/NA/	NA/NA/NA/		C	T		-3.16E-02	I	Y	8.59E-02	NA
rs111748703	2.06E-08	7.686236095		6	31149228			7	0.0315772	0.00563164	G	A							NA/NA/NA/	NA/NA/NA/		A	G		3.16E-02	I	Y	9.14E-01	NA
rs73406410	2.06E-08	7.685576564		6	31321501			4	-0.0258562	0.00461154	G	A							NA/NA/NA/	NA/NA/NA/		A	G		-2.59E-02	I	Y	1.45E-01	NA
rs112434986	2.07E-08	7.683805222		6	31154814			6	-0.0315707	0.00563145	C	A							NA/NA/NA/	NA/NA/NA/		A	C		-3.16E-02	I	Y	8.59E-02	NA
rs75076268	2.07E-08	7.683195436		6	31218034			7	0.0255341	0.00455486	G	A							NA/NA/NA/	NA/NA/NA/		A	G		2.55E-02	I	Y	1.40E-01	NA
rs3134753	2.08E-08	7.681696617		6	31217479			7	-0.0255305	0.00455471	G	A							NA/NA/NA/	NA/NA/NA/		A	G		-2.55E-02	I	Y	8.60E-01	NA
rs111625658	2.09E-08	7.680818961		6	32339988			7	-0.0307496	0.00548614	T	C							NA/NA/NA/	NA/NA/NA/		C	T		-3.07E-02	I	Y	9.26E-02	NA
rs10947332	2.09E-08	7.680521253		6	32677440		0.077305	6	0.0274766	0.00490231	G	A							NA/NA/NA/	853/13673/51767/		A	G		2.75E-02	I	Y	8.83E-01	NA
rs2394994	2.10E-08	7.677336298		6	31391618		0.115951	3a	-0.0224467	0.0040058	T	A							NA/NA/NA/	NA/NA/NA/		A	T		-2.24E-02	I	Y	8.07E-01	NA
rs111848638	2.10E-08	7.677185509		6	32666630			7	-0.0277342	0.00494945	T	A							NA/NA/NA/	NA/NA/NA/		A	T		-2.77E-02	I	Y	1.15E-01	NA
rs113984677	2.10E-08	7.677138012		6	32666636			6	0.0277341	0.00494944	G	A							NA/NA/NA/	NA/NA/NA/		A	G		2.77E-02	I	Y	8.85E-01	NA
rs17212546	2.10E-08	7.676894409		6	32665615			6	-0.0279335	0.00498511	T	C							NA/NA/NA/	NA/NA/NA/		C	T		-2.79E-02	I	Y	1.16E-01	NA
rs3130415	2.10E-08	7.676879962		6	31216672			7	0.0255198	0.00455435	T	A							NA/NA/NA/	NA/NA/NA/		A	T		2.55E-02	I	Y	1.40E-01	NA
rs3132499	2.11E-08	7.676217992		6	31207920		3.57519	1f	-0.0255112	0.00455304	T	C							NA/NA/NA/	1744/20206/62850/		C	T		-2.55E-02	I	Y	8.60E-01	NA
rs75556352	2.12E-08	7.674502809		6	32696835			6	-0.0178189	0.00318056	G	A							NA/NA/NA/	NA/NA/NA/		A	G		-1.78E-02	I	Y	5.44E-01	NA
rs17212469	2.13E-08	7.672310106		6	32665153		2.606143	6	-0.0274766	0.00490517	T	G							NA/NA/NA/	NA/NA/NA/		G	T		-2.75E-02	I	Y	1.17E-01	NA
rs56210254	2.13E-08	7.671981439		6	31196640			5	-0.024601	0.00439191	G	A							NA/NA/NA/	NA/NA/NA/		A	G		-2.46E-02	I	Y	1.52E-01	NA
rs9275758	2.13E-08	7.671722356		6	32689191			5	0.0182993	0.00326696	G	A							NA/NA/NA/	NA/NA/NA/		A	G		1.83E-02	I	Y	4.71E-01	NA
rs17212462	2.13E-08	7.671011181		6	32665125			6	-0.0274741	0.00490517	T	C							NA/NA/NA/	NA/NA/NA/		C	T		-2.75E-02	I	Y	1.17E-01	NA
rs35472814	2.14E-08	7.670494323		6	32659897			2b	0.0274707	0.00490474	T	C							NA/NA/NA/	NA/NA/NA/		C	T		2.75E-02	I	Y	8.83E-01	NA
rs35161582	2.14E-08	7.670374354		6	32663393				-0.0276792	0.00494202	I	D							NA/NA/NA/	NA/NA/NA/		D	I		-2.77E-02	I	Y	1.16E-01	NA
rs17206119	2.14E-08	7.669632906		6	32665104			5	0.0274714	0.00490517	T	A							NA/NA/NA/	NA/NA/NA/		A	T		2.75E-02	I	Y	8.83E-01	NA
rs3095246	2.14E-08	7.669302202		6	31213879			4	0.0254996	0.00455321	T	C							NA/NA/NA/	NA/NA/NA/		C	T		2.55E-02	I	Y	1.40E-01	NA
rs4713451	2.15E-08	7.667212225		6	31272581			4	0.0275422	0.00491867	T	C							NA/NA/NA/	NA/NA/NA/		C	T		2.75E-02	I	Y	8.82E-01	NA
rs79870097	2.16E-08	7.666226372		6	32661995			7	0.0276628	0.00494055	T	C							NA/NA/NA/	NA/NA/NA/		C	T		2.77E-02	I	Y	8.84E-01	NA
rs17427445	2.16E-08	7.665823803		6	32663764		0.651806	7	0.0274662	0.00490559	G	A							NA/NA/NA/	NA/NA/NA/		A	G		2.75E-02	I	Y	8.83E-01	NA
rs17209887	2.16E-08	7.664624352		6	32446051			7	-0.0189668	0.00338783	C	A							NA/NA/NA/	NA/NA/NA/		A	C		-1.90E-02	I	Y	4.29E-01	NA
rs66490218	2.17E-08	7.663358181		6	32668105			7	0.0274662	0.00490643	G	A							NA/NA/NA/	NA/NA/NA/		A	G		2.75E-02	I	Y	8.83E-01	NA
rs17212525	2.17E-08	7.663024223		6	32665539			6	0.02759	0.00492867	T	C							NA/NA/NA/	NA/NA/NA/		C	T		2.76E-02	I	Y	8.84E-01	NA
rs200071422	2.17E-08	7.662682532			0				0.0205565	0.00367231	I	D							NA/NA/NA/	NA/NA/NA/		D	I		2.06E-02	I	Y	3.12E-01	NA
rs17499411	2.18E-08	7.662245319		6	32665002		1.128451	3b	-0.0274535	0.00490456	G	C							NA/NA/NA/	NA/NA/NA/		C	G		-2.75E-02	I	Y	1.17E-01	NA
rs36188641	2.19E-08	7.659430969		6	32666471			7	-0.0276143	0.00493428	G	A							NA/NA/NA/	NA/NA/NA/		A	G		-2.76E-02	I	Y	1.16E-01	NA
rs17212483	2.19E-08	7.65920304		6	32665250			6	-0.0274627	0.00490727	T	C							NA/NA/NA/	NA/NA/NA/		C	T		-2.75E-02	I	Y	1.16E-01	NA
rs75899922	2.19E-08	7.659076245		6	31213453			7	0.025481	0.0045532	G	A							NA/NA/NA/	NA/NA/NA/		A	G		2.55E-02	I	Y	1.40E-01	NA
rs17212553	2.20E-08	7.658529863		6	32665687			7	-0.0274228	0.00490037	T	G							NA/NA/NA/	NA/NA/NA/		G	T		-2.74E-02	I	Y	1.18E-01	NA
rs60216782	2.20E-08	7.658051354		6	32574643			6	-0.0315512	0.00563825	G	C							NA/NA/NA/	NA/NA/NA/		C	G		-3.16E-02	I	Y	1.35E-01	NA
rs991061	2.20E-08	7.658015783		4	123596074		0.063609	6	0.0241834	0.00432167	G	A							NA/NA/NA/	NA/NA/NA/		A	G		2.42E-02	I	Y	8.42E-01	NA
rs72847158	2.20E-08	7.657749097		6	32664708			7	0.0274446	0.00490455	T	C							NA/NA/NA/	NA/NA/NA/		C	T		2.74E-02	I	Y	8.83E-01	NA
rs9268501	2.21E-08	7.656427961		6	32376882		2.056603	7	0.017612	0.00314769	T	G							NA/NA/NA/	NA/NA/NA/		G	T		1.76E-02	I	Y	4.82E-01	NA
rs67887332	2.21E-08	7.656424023		6	32664399			7	0.027442	0.00490455	G	A							NA/NA/NA/	NA/NA/NA/		A	G		2.74E-02	I	Y	8.83E-01	NA
rs6923022	2.21E-08	7.65632953		6	32664289			5	-0.0274418	0.00490455	T	G							NA/NA/NA/	NA/NA/NA/		G	T		-2.74E-02	I	Y	1.17E-01	NA
rs35900855	2.21E-08	7.656140604		6	32664038			6	-0.0274415	0.00490455	G	A							NA/NA/NA/	NA/NA/NA/		A	G		-2.74E-02	I	Y	1.17E-01	NA
rs35472821	2.21E-08	7.654816499		6	32674529			7	0.02745	0.00490653	G	C							NA/NA/NA/	NA/NA/NA/		C	G		2.75E-02	I	Y	8.83E-01	NA
rs72847183	2.22E-08	7.654216677		6	32669113			6	0.0274343	0.00490394	T	C							NA/NA/NA/	NA/NA/NA/		C	T		2.74E-02	I	Y	8.83E-01	NA
rs9275847	2.22E-08	7.654079579		6	32691133			6	0.0181371	0.00324208	G	C							NA/NA/NA/	NA/NA/NA/		C	G		1.81E-02	I	Y	4.54E-01	NA
rs35332745	2.22E-08	7.65389163		6	32674225			6	0.0274491	0.00490671	T	C							NA/NA/NA/	NA/NA/NA/		C	T		2.74E-02	I	Y	8.83E-01	NA
rs17206378	2.22E-08	7.653607902		6	32675161			6	-0.0274448	0.00490604	T	G							NA/NA/NA/	NA/NA/NA/		G	T		-2.74E-02	I	Y	1.17E-01	NA
rs70993902	2.23E-08	7.65189188		6	32594850				-0.0231791	0.00414401	I	D							NA/NA/NA/	NA/NA/NA/		D	I		-2.32E-02	I	Y	7.71E-01	NA
rs3130951	2.24E-08	7.650114691		6	31186868			7	0.0254592	0.00455222	T	C							NA/NA/NA/	NA/NA/NA/		C	T		2.55E-02	I	Y	1.40E-01	NA
rs34388057	2.24E-08	7.64931403		6	32675951			7	-0.0274343	0.00490567	T	A							NA/NA/NA/	NA/NA/NA/		A	T		-2.74E-02	I	Y	1.17E-01	NA
rs55890913	2.24E-08	7.649029405		6	32385596			7	0.029662	0.00530412	T	C							NA/NA/NA/	NA/NA/NA/		C	T		2.97E-02	I	Y	9.01E-01	NA
rs9268502	2.25E-08	7.648661798		6	32376932		2.05616	7	-0.0176001	0.00314731	T	C							NA/NA/NA/	NA/NA/NA/		C	T		-1.76E-02	I	Y	5.18E-01	NA
rs114361720	2.25E-08	7.648161193		6	32664635			7	0.0274276	0.00490487	G	C							NA/NA/NA/	NA/NA/NA/		C	G		2.74E-02	I	Y	8.83E-01	NA
rs115255544	2.25E-08	7.647942963		6	32664628			7	-0.0274272	0.00490487	G	A							NA/NA/NA/	NA/NA/NA/		A	G		-2.74E-02	I	Y	1.17E-01	NA
rs112514637	2.25E-08	7.64750876		6	31232197				0.0286147	0.0051174	I	D							NA/NA/NA/	NA/NA/NA/		D	I		2.86E-02	I	Y	8.92E-01	NA
rs12528622	2.25E-08	7.647113531		6	32658259			4	0.0270257	0.00483336	G	A							NA/NA/NA/	NA/NA/NA/		A	G		2.70E-02	I	Y	8.79E-01	NA
rs72844253	2.26E-08	7.646649354	HLA-DRB1	6	32556263	intron		3a	0.0367997	0.00658157	T	G							NA/NA/NA/	174/3038/11885/		G	T		3.68E-02	I	Y	8.83E-01	NA
rs113399372	2.26E-08	7.645855051		6	32501254			6	-0.033128	0.00592519	G	A							NA/NA/NA/	NA/NA/NA/		A	G		-3.31E-02	I	Y	1.28E-01	NA
rs3130532	2.26E-08	7.645340395		6	31208453		3.625049	7	-0.0254552	0.00455306	G	A							NA/NA/NA/	534/6052/19476/		A	G		-2.55E-02	I	Y	8.60E-01	NA
rs17427564	2.27E-08	7.644680685		6	32667067		3.57615	6	0.0274177	0.00490432	T	C							NA/NA/NA/	NA/NA/NA/		C	T		2.74E-02	I	Y	8.83E-01	NA
rs113166455	2.27E-08	7.644155934		19	8801543			6	0.0250931	0.00448867	T	C							NA/NA/NA/	NA/NA/NA/		C	T		2.51E-02	I	Y	1.64E-01	NA
rs34492195	2.27E-08	7.643970316		6	32670833			6	0.0274645	0.00491295	G	A							NA/NA/NA/	NA/NA/NA/		A	G		2.75E-02	I	Y	8.84E-01	NA
rs9263671	2.29E-08	7.640067808		6	31087305			7	0.0265899	0.00475782	T	C							NA/NA/NA/	NA/NA/NA/		C	T		2.66E-02	I	Y	1.26E-01	NA
rs3117117	2.30E-08	7.638683995	C6orf10	6	32321272	intron	0.003539	5	0.0250188	0.00447713	C	A							NA/NA/NA/	NA/NA/NA/		A	C		2.50E-02	I	Y	1.44E-01	NA
rs35998847	2.30E-08	7.63761744		6	32666997			6	0.0274038	0.00490431	G	A							NA/NA/NA/	867/13702/51757/		A	G		2.74E-02	I	Y	8.83E-01	NA
rs6926737	2.31E-08	7.635612248		6	32375745		1.281708	6	0.0175819	0.00314699	G	A							NA/NA/NA/	17828/33068/15419/		A	G		1.76E-02	I	Y	4.82E-01	NA
rs9264423	2.31E-08	7.635456509		6	31230216			6	0.025525	0.00456878	T	C							NA/NA/NA/	NA/NA/NA/		C	T		2.55E-02	I	Y	1.40E-01	NA
rs35282906	2.32E-08	7.635445253		6	32657201			5	0.0274068	0.0049056	T	A							NA/NA/NA/	NA/NA/NA/		A	T		2.74E-02	I	Y	8.83E-01	NA
rs3763314	2.33E-08	7.633089786		6	32376618			7	-0.017579	0.00314704	T	C							NA/NA/NA/	NA/NA/NA/		C	T		-1.76E-02	I	Y	5.18E-01	NA
rs2516469	2.33E-08	7.632193243		6	31409142			7	0.0257311	0.00460675	G	C							NA/NA/NA/	NA/NA/NA/		C	G		2.57E-02	I	Y	1.36E-01	NA
rs9271573	2.34E-08	7.630374169		6	32590501			4	-0.0178449	0.00319526	C	A							NA/NA/NA/	NA/NA/NA/		A	C		-1.78E-02	I	Y	5.78E-01	NA
rs143972724	2.35E-08	7.629703464		6	32662993				0.0275124	0.00492654	I	D							NA/NA/NA/	NA/NA/NA/		D	I		2.75E-02	I	Y	8.84E-01	NA
rs76737192	2.35E-08	7.629015308		6	32601067			7	-0.0275693	0.00493697	T	C							NA/NA/NA/	NA/NA/NA/		C	T		-2.76E-02	I	Y	1.52E-01	NA
rs9276587	2.36E-08	7.627001515		6	32733236			6	0.0177308	0.00317561	T	A							NA/NA/NA/	NA/NA/NA/		A	T		1.77E-02	I	Y	5.05E-01	NA
rs184375406	2.37E-08	7.62582376		6	31035647				0.0827262	0.01481743	G	A							NA/NA/NA/	NA/NA/NA/		A	G		8.27E-02	I	Y	9.74E-01	NA
rs35559823	2.37E-08	7.62577789		6	31514156				0.0227835	0.00408089	I	D							NA/NA/NA/	NA/NA/NA/		D	I		2.28E-02	I	Y	1.84E-01	NA
rs35725597	2.39E-08	7.622365966		6	32659112			7	-0.0273715	0.00490388	T	C							NA/NA/NA/	NA/NA/NA/		C	T		-2.74E-02	I	Y	1.17E-01	NA
rs2523587	2.39E-08	7.622240381		6	31327400			5	0.0187876	0.00336603	T	C							NA/NA/NA/	NA/NA/NA/		C	T		1.88E-02	I	Y	3.30E-01	NA
rs437179	2.41E-08	7.618303841	SKIV2L	6	31929014	exon	2.010777	6	-0.0196592	0.00352318	C	A							NA/NA/NA/	6942/34096/43810/		A	C		-1.97E-02	I	Y	7.17E-01	NA
rs142031128	2.42E-08	7.615940636		6	31164689				-0.0314558	0.00563824	T	C							NA/NA/NA/	NA/NA/NA/		C	T		-3.15E-02	I	Y	8.57E-02	NA
rs309391	2.42E-08	7.615895799		4	123610764			6	-0.0246067	0.00441059	G	A							NA/NA/NA/	NA/NA/NA/		A	G		-2.46E-02	I	Y	1.56E-01	NA
rs2523502	2.42E-08	7.615291839	ATP6V1G2	6	31513864	intron	0.361095	5	-0.0227629	0.00408029	T	A							NA/NA/NA/	NA/NA/NA/		A	T		-2.28E-02	I	Y	8.16E-01	NA
rs28506073	2.43E-08	7.614914119		6	31255809			6	-0.0283663	0.00508483	G	A							NA/NA/NA/	NA/NA/NA/		A	G		-2.84E-02	I	Y	1.08E-01	NA
rs5750339	2.43E-08	7.614542091	CSF2RB	22	37319589	intron		5	0.0179605	0.00321963	G	C							NA/NA/NA/	NA/NA/NA/		C	G		1.80E-02	I	Y	4.53E-01	NA
rs201952949	2.45E-08	7.611052004			0				0.0179633	0.00322093	I	D							NA/NA/NA/	NA/NA/NA/		D	I		1.80E-02	I	Y	4.57E-01	NA
rs72847996	2.46E-08	7.60843333		6	32384892			6	0.0296013	0.00530868	G	A							NA/NA/NA/	NA/NA/NA/		A	G		2.96E-02	I	Y	9.02E-01	NA
rs9264486	2.47E-08	7.608119655		6	31232482			5	-0.0253941	0.00455428	T	A							NA/NA/NA/	NA/NA/NA/		A	T		-2.54E-02	I	Y	8.60E-01	NA
rs55805479	2.47E-08	7.607551035		6	31006114				-0.0247167	0.00443297	I	D							NA/NA/NA/	NA/NA/NA/		D	I		-2.47E-02	I	Y	1.54E-01	NA
rs309390	2.47E-08	7.607049929		4	123610730			6	0.0245733	0.00440741	G	A							NA/NA/NA/	NA/NA/NA/		A	G		2.46E-02	I	Y	8.44E-01	NA
rs2523612	2.48E-08	7.606100294		6	31321123			1f	-0.026112	0.0046837	T	G							NA/NA/NA/	NA/NA/NA/		G	T		-2.61E-02	I	Y	8.68E-01	NA
rs9461684	2.49E-08	7.60440455		6	31253444		0.251751	1d	-0.0283438	0.00508464	T	C							NA/NA/NA/	67562/16268/1030/		C	T		-2.83E-02	I	Y	1.08E-01	NA
rs113147629	2.49E-08	7.604048393		6	32566947			6	-0.0311277	0.00558417	T	C							NA/NA/NA/	NA/NA/NA/		C	T		-3.11E-02	I	Y	1.13E-01	NA
rs34810547	2.50E-08	7.601811646		6	32590184			5	-0.0308251	0.00553074	T	C							NA/NA/NA/	NA/NA/NA/		C	T		-3.08E-02	I	Y	1.40E-01	NA
rs35142753	2.51E-08	7.60109866		6	32590183			5	-0.0308237	0.00553077	T	G							NA/NA/NA/	NA/NA/NA/		G	T		-3.08E-02	I	Y	1.40E-01	NA
rs201315090	2.51E-08	7.60097561			0				0.0198805	0.00356727	I	D							NA/NA/NA/	NA/NA/NA/		D	I		1.99E-02	I	Y	6.98E-01	NA
rs35456509	2.52E-08	7.599071925		6	31258047				0.0274158	0.00492005	I	D							NA/NA/NA/	NA/NA/NA/		D	I		2.74E-02	I	Y	8.83E-01	NA
rs3130054	2.53E-08	7.597112996	MCCD1	6	31496776	exon	0.080665	4	0.0228624	0.00410348	T	G							NA/NA/NA/	NA/NA/NA/		G	T		2.29E-02	I	Y	1.82E-01	NA
rs9468919	2.54E-08	7.594807369		6	31253866		0.272674	6	0.0283236	0.00508453	G	A							NA/NA/NA/	794/20618/22387/		A	G		2.83E-02	I	Y	8.92E-01	NA
rs115675626	2.55E-08	7.59279101		6	32669833			7	0.0289392	0.0051958	G	A							NA/NA/NA/	NA/NA/NA/		A	G		2.89E-02	I	Y	8.91E-01	NA
rs35740559	2.59E-08	7.587195178		6	32666132			6	-0.0324132	0.00582187	T	C							NA/NA/NA/	NA/NA/NA/		C	T		-3.24E-02	I	Y	9.64E-02	NA
rs34605008	2.59E-08	7.587023981		6	32666135			6	0.0324128	0.00582187	T	C							NA/NA/NA/	NA/NA/NA/		C	T		3.24E-02	I	Y	9.04E-01	NA
rs7678116	2.59E-08	7.586723712		4	123571118		0.021773	7	0.0246	0.00441866	G	A							NA/NA/NA/	NA/NA/NA/		A	G		2.46E-02	I	Y	8.47E-01	NA
rs1065711	2.60E-08	7.58543274	HLA-C	6	31236853	exon		4	0.0253539	0.0045545	G	A							NA/NA/NA/	NA/NA/NA/		A	G		2.54E-02	I	Y	1.41E-01	NA
rs4239542	2.63E-08	7.579474923		19	8779163		2.927937	6	0.0237298	0.00426454	T	C							NA/NA/NA/	NA/NA/NA/		C	T		2.37E-02	I	Y	2.35E-01	NA
rs3130320	2.64E-08	7.578343435		6	32223258		0.437965	1b	0.0184674	0.00331912	T	C							NA/NA/NA/	36384/37843/10659/		C	T		1.85E-02	I	Y	3.48E-01	NA
rs72502570	2.64E-08	7.578320407		6	31321479			2b	-0.0259082	0.00465647	G	A							NA/NA/NA/	NA/NA/NA/		A	G		-2.59E-02	I	Y	1.43E-01	NA
rs41561715	2.66E-08	7.574431546	HLA-C	6	31238267	intron		4	-0.0283532	0.00509733	T	C							NA/NA/NA/	NA/NA/NA/		C	T		-2.84E-02	I	Y	1.08E-01	NA
rs80061995	2.66E-08	7.574374496		6	32502362			7	-0.0325495	0.00585171	C	A							NA/NA/NA/	NA/NA/NA/		A	C		-3.25E-02	I	Y	1.35E-01	NA
rs419788	2.67E-08	7.57399164	SKIV2L	6	31928799	intron	0.733486	1f	0.0195963	0.00352313	T	C							NA/NA/NA/	34434/26546/5351/		C	T		1.96E-02	I	Y	2.83E-01	NA
rs2858331	2.67E-08	7.573277336		6	32681277		0.10006	6	-0.0180382	0.00324318	G	A							NA/NA/NA/	30486/40539/13885/		A	G		-1.80E-02	I	Y	4.02E-01	NA
rs440454	2.67E-08	7.573062786	SKIV2L	6	31927342	intron	0.195217	1f	-0.0195947	0.00352308	G	A							NA/NA/NA/	6940/34135/43802/		A	G		-1.96E-02	I	Y	7.17E-01	NA
rs150765547	2.68E-08	7.571761506		6	31159581				0.0313255	0.00563277	G	A							NA/NA/NA/	NA/NA/NA/		A	G		3.13E-02	I	Y	9.14E-01	NA
rs630379	2.70E-08	7.568652321	NELFE	6	31922254	intron		7	-0.019799	0.00356095	C	A							NA/NA/NA/	3227/16123/21772/		A	C		-1.98E-02	I	Y	7.25E-01	NA
rs9268506	2.70E-08	7.567893745		6	32377470		0.641872	7	-0.0174984	0.00314735	T	C							NA/NA/NA/	NA/NA/NA/		C	T		-1.75E-02	I	Y	5.18E-01	NA
rs4502931	2.71E-08	7.567360963		6	32380782		2.192907	7	0.0175222	0.00315174	T	A							NA/NA/NA/	NA/NA/NA/		A	T		1.75E-02	I	Y	4.81E-01	NA
rs968154	2.72E-08	7.566166186		6	32380785			7	0.0175213	0.00315185	G	A							NA/NA/NA/	NA/NA/NA/		A	G		1.75E-02	I	Y	4.81E-01	NA
rs1050409	2.73E-08	7.56437857	HLA-C	6	31239501	exon		4	-0.0284473	0.00511797	T	G							NA/NA/NA/	NA/NA/NA/		G	T		-2.84E-02	I	Y	1.07E-01	NA
rs141890570	2.73E-08	7.563947134		6	32667412				0.0303782	0.00546553	G	A							NA/NA/NA/	NA/NA/NA/		A	G		3.04E-02	I	Y	8.95E-01	NA
rs5010528	2.73E-08	7.563632185		6	31241032		3.317718	1f	-0.0283454	0.0050999	G	A							NA/NA/NA/	67690/16174/1016/		A	G		-2.83E-02	I	Y	1.07E-01	NA
rs9268507	2.74E-08	7.562791851		6	32377539		0.641872	7	-0.0174918	0.00314732	G	A							NA/NA/NA/	3550/7466/4054/		A	G		-1.75E-02	I	Y	5.18E-01	NA
rs7382307	2.74E-08	7.561989572		6	31247149		1.461607	6	-0.0252478	0.00454313	G	A							NA/NA/NA/	NA/NA/NA/		A	G		-2.52E-02	I	Y	8.58E-01	NA
rs2523508	2.75E-08	7.560739958	DDX39B	6	31508761	intron	0.758392	6	-0.02266	0.00407785	T	C							NA/NA/NA/	2265/19698/44350/		C	T		-2.27E-02	I	Y	8.16E-01	NA
rs9268503	2.75E-08	7.560664148		6	32377061		1.512429	7	-0.017505	0.00315017	T	C							NA/NA/NA/	15435/33081/17821/		C	T		-1.75E-02	I	Y	5.18E-01	NA
rs9268508	2.75E-08	7.560299496		6	32377588		0.599102	7	0.0174886	0.00314731	T	A							NA/NA/NA/	NA/NA/NA/		A	T		1.75E-02	I	Y	4.82E-01	NA
rs28616643	2.76E-08	7.559136553		6	31255651			6	-0.0273373	0.00492013	T	G							NA/NA/NA/	NA/NA/NA/		G	T		-2.73E-02	I	Y	1.17E-01	NA
rs1573646	2.76E-08	7.558683565		6	32731624			5	0.017605	0.00316862	T	G							NA/NA/NA/	5640/10850/5628/		G	T		1.76E-02	I	Y	5.00E-01	NA
rs112107897	2.76E-08	7.558342562		6	31248993			6	-0.027366	0.00492558	T	C							NA/NA/NA/	NA/NA/NA/		C	T		-2.74E-02	I	Y	1.17E-01	NA
rs3132491	2.77E-08	7.557898247		6	31242272		3.385829	7	-0.025286	0.00455135	T	C							NA/NA/NA/	NA/NA/NA/		C	T		-2.53E-02	I	Y	8.60E-01	NA
rs9268504	2.77E-08	7.557368176		6	32377116		1.512313	7	-0.017501	0.00315021	G	C							NA/NA/NA/	NA/NA/NA/		C	G		-1.75E-02	I	Y	5.18E-01	NA
rs13194877	2.78E-08	7.556492937		6	32655548		0.792871	7	0.0275296	0.0049557	G	A							NA/NA/NA/	NA/NA/NA/		A	G		2.75E-02	I	Y	8.83E-01	NA
rs9266271	2.78E-08	7.556203667		6	31326082			4	0.0186792	0.00336257	T	C							NA/NA/NA/	14786/27118/15219/		C	T		1.87E-02	I	Y	6.44E-01	NA
rs6906730	2.78E-08	7.555511763		6	32379445			7	0.0174761	0.00314615	T	C							NA/NA/NA/	NA/NA/NA/		C	T		1.75E-02	I	Y	4.82E-01	NA
rs61161997	2.79E-08	7.555040712		6	32574614			7	-0.031228	0.00562198	C	A							NA/NA/NA/	NA/NA/NA/		A	C		-3.12E-02	I	Y	1.32E-01	NA
rs17198692	2.79E-08	7.55490199		6	31248655			7	-0.0273605	0.00492581	T	G							NA/NA/NA/	NA/NA/NA/		G	T		-2.74E-02	I	Y	1.17E-01	NA
rs17198685	2.79E-08	7.554725924		6	31248648			7	-0.0273602	0.00492582	T	C							NA/NA/NA/	NA/NA/NA/		C	T		-2.74E-02	I	Y	1.17E-01	NA
rs3104383	2.79E-08	7.554462736		6	32598784			7	0.0281345	0.00506527	G	C							NA/NA/NA/	NA/NA/NA/		C	G		2.81E-02	I	Y	1.89E-01	NA
rs5007258	2.81E-08	7.551847333		6	32379239		0.620283	7	-0.0174716	0.00314617	G	A							NA/NA/NA/	NA/NA/NA/		A	G		-1.75E-02	I	Y	5.18E-01	NA
rs5007259	2.82E-08	7.549596914		6	32379101		0.620272	6	0.0174688	0.00314618	T	C							NA/NA/NA/	17831/33081/15426/		C	T		1.75E-02	I	Y	4.82E-01	NA
rs7685420	2.82E-08	7.549472232		4	123602704			7	-0.0240773	0.00433643	T	C							NA/NA/NA/	NA/NA/NA/		C	T		-2.41E-02	I	Y	1.57E-01	NA
rs6911383	2.83E-08	7.548006442		6	32379682		1.455555	6	0.0174669	0.0031462	T	C							NA/NA/NA/	NA/NA/NA/		C	T		1.75E-02	I	Y	4.82E-01	NA
rs9268513	2.83E-08	7.547856148		6	32378787		0.599108	7	0.0174716	0.00314708	T	C							NA/NA/NA/	NA/NA/NA/		C	T		1.75E-02	I	Y	4.82E-01	NA
rs66795753	2.84E-08	7.547240179		6	32667381			7	0.0280419	0.0050513	G	C							NA/NA/NA/	NA/NA/NA/		C	G		2.80E-02	I	Y	8.87E-01	NA
rs41562714	2.84E-08	7.546989139	HLA-C	6	31238538	intron		4	0.0283837	0.00511295	G	C							NA/NA/NA/	20/1679/12130/		C	G		2.84E-02	I	Y	8.93E-01	NA
rs5007260	2.84E-08	7.546557812		6	32379047		0.599125	7	0.0174659	0.00314636	G	A							NA/NA/NA/	NA/NA/NA/		A	G		1.75E-02	I	Y	4.82E-01	NA
rs3093985	2.84E-08	7.546175788		6	31493585		0.209086	4	0.0226952	0.00408848	T	A							NA/NA/NA/	NA/NA/NA/		A	T		2.27E-02	I	Y	1.83E-01	NA
rs139163951	2.84E-08	7.546030706		6	31495522				-0.0226983	0.00408909	I	D							NA/NA/NA/	NA/NA/NA/		D	I		-2.27E-02	I	Y	8.17E-01	NA
rs3093986	2.84E-08	7.545945207		6	31493421		0.325277	5	-0.0226949	0.0040885	T	A							NA/NA/NA/	44443/19579/2225/		A	T		-2.27E-02	I	Y	8.17E-01	NA
rs5007266	2.85E-08	7.54515514		6	32378834		0.599122	6	0.0174677	0.003147	T	C							NA/NA/NA/	NA/NA/NA/		C	T		1.75E-02	I	Y	4.82E-01	NA
rs6932810	2.86E-08	7.543775211		6	32380190		1.70413	7	0.0174615	0.00314619	G	A							NA/NA/NA/	17822/33076/15416/		A	G		1.75E-02	I	Y	4.82E-01	NA
rs5007261	2.86E-08	7.543199889		6	32379031		0.599125	7	0.0174625	0.00314652	G	A							NA/NA/NA/	NA/NA/NA/		A	G		1.75E-02	I	Y	4.82E-01	NA
rs3115536	2.87E-08	7.542251287		6	31493333			7	-0.0226891	0.00408855	T	C							NA/NA/NA/	NA/NA/NA/		C	T		-2.27E-02	I	Y	8.17E-01	NA
rs9276597	2.87E-08	7.541897229		6	32733944			6	-0.0176889	0.0031876	G	A							NA/NA/NA/	NA/NA/NA/		A	G		-1.77E-02	I	Y	4.93E-01	NA
rs2517521	2.87E-08	7.541377257	HCG22	6	31027336	exon	0.263806	7	-0.0264479	0.00476619	G	A							NA/NA/NA/	254/3452/11392/		A	G		-2.64E-02	I	Y	8.73E-01	NA
rs35302878	2.88E-08	7.540916756		6	32425600			7	0.0296335	0.00534044	T	C							NA/NA/NA/	NA/NA/NA/		C	T		2.96E-02	I	Y	9.02E-01	NA
rs3093984	2.88E-08	7.540716099		6	31495370			6	-0.0226862	0.00408848	G	A							NA/NA/NA/	NA/NA/NA/		A	G		-2.27E-02	I	Y	8.17E-01	NA
rs5007262	2.89E-08	7.539790962		6	32379011		0.599122	7	-0.017459	0.00314666	G	A							NA/NA/NA/	NA/NA/NA/		A	G		-1.75E-02	I	Y	5.18E-01	NA
rs9264749	2.89E-08	7.538523984		6	31245620			6	-0.0251827	0.00453913	T	C							NA/NA/NA/	NA/NA/NA/		C	T		-2.52E-02	I	Y	8.59E-01	NA
rs9276337	2.89E-08	7.538520982		6	32705623			6	-0.0189914	0.00342316	T	C							NA/NA/NA/	NA/NA/NA/		C	T		-1.90E-02	I	Y	4.89E-01	NA
rs9264745	2.89E-08	7.538409942		6	31245478		1.123481	6	0.0251825	0.00453913	G	A							NA/NA/NA/	NA/NA/NA/		A	G		2.52E-02	I	Y	1.41E-01	NA
rs9264742	2.90E-08	7.537775755		6	31244616		3.479008	6	0.0251813	0.00453912	T	C							NA/NA/NA/	NA/NA/NA/		C	T		2.52E-02	I	Y	1.41E-01	NA
rs9264739	2.90E-08	7.537685874		6	31244300		13.634978	7	0.0251811	0.00453912	G	A							NA/NA/NA/	NA/NA/NA/		A	G		2.52E-02	I	Y	1.41E-01	NA
rs9264738	2.90E-08	7.537636448		6	31244261			7	0.025181	0.00453912	C	A							NA/NA/NA/	NA/NA/NA/		A	C		2.52E-02	I	Y	1.41E-01	NA
rs9264734	2.90E-08	7.537616978		6	31244230		27.736159	7	-0.025181	0.00453912	C	A							NA/NA/NA/	NA/NA/NA/		A	C		-2.52E-02	I	Y	8.59E-01	NA
rs9264732	2.90E-08	7.537581037		6	31244181			6	-0.0251809	0.00453912	T	C							NA/NA/NA/	NA/NA/NA/		C	T		-2.52E-02	I	Y	8.59E-01	NA
rs7382297	2.90E-08	7.537576544		6	31247067		1.441019	6	0.0251809	0.00453912	T	G							NA/NA/NA/	62799/20337/1761/		G	T		2.52E-02	I	Y	1.41E-01	NA
rs2549012	2.90E-08	7.537136508	CDC42SE2	5	130659758	intron	0.000257	6	-0.0182846	0.00329609	C	A							NA/NA/NA/	18581/28635/13422/		A	C		-1.83E-02	I	Y	4.55E-01	NA
rs13217350	2.91E-08	7.536731291		6	32654272			7	0.0276707	0.00498823	C	A							NA/NA/NA/	NA/NA/NA/		A	C		2.77E-02	I	Y	8.81E-01	NA
rs5007263	2.91E-08	7.536390664		6	32378982		0.599122	6	-0.0174553	0.00314677	G	A							NA/NA/NA/	15426/33085/17831/		A	G		-1.75E-02	I	Y	5.18E-01	NA
rs3093981	2.91E-08	7.53596227	MCCD1	6	31497457	intron	0.084062	1b	-0.0226831	0.00408935	G	A							NA/NA/NA/	2226/19628/44472/		A	G		-2.27E-02	I	Y	8.17E-01	NA
rs3093980	2.91E-08	7.535950335	MCCD1	6	31497478	intron		2b	-0.0226831	0.00408935	G	A							NA/NA/NA/	2229/19614/44123/		A	G		-2.27E-02	I	Y	8.17E-01	NA
rs200865886	2.91E-08	7.535576034			0				-0.0231258	0.00416927	I	D							NA/NA/NA/	NA/NA/NA/		D	I		-2.31E-02	I	Y	7.61E-01	NA
rs2308628	2.92E-08	7.534518997	HLA-C	6	31237991	exon		7	-0.0226643	0.00408635	T	G							NA/NA/NA/	0/6500/7038/		G	T		-2.27E-02	I	Y	5.65E-01	NA
rs5007264	2.92E-08	7.53417267		6	32378877		0.599122	6	-0.0174526	0.00314678	T	C							NA/NA/NA/	NA/NA/NA/		C	T		-1.75E-02	I	Y	5.18E-01	NA
rs151009264	2.92E-08	7.534052338		6	31247494				-0.027351	0.00493155	T	C							NA/NA/NA/	NA/NA/NA/		C	T		-2.74E-02	I	Y	1.17E-01	NA
rs5007265	2.93E-08	7.533415579		6	32378866		0.599122	6	0.0174516	0.00314678	T	G							NA/NA/NA/	17775/32951/15422/		G	T		1.75E-02	I	Y	4.82E-01	NA
rs7451915	2.93E-08	7.532932324		6	31247356			7	-0.0273165	0.00492575	T	G							NA/NA/NA/	NA/NA/NA/		G	T		-2.73E-02	I	Y	1.17E-01	NA
rs67524139	2.93E-08	7.53258578		6	31234282			5	0.0283521	0.0051126	T	C							NA/NA/NA/	NA/NA/NA/		C	T		2.84E-02	I	Y	8.93E-01	NA
rs7454812	2.94E-08	7.53143853		6	31247281			6	0.0273134	0.00492571	T	G							NA/NA/NA/	NA/NA/NA/		G	T		2.73E-02	I	Y	8.83E-01	NA
rs3132490	2.96E-08	7.529283817		6	31242560		3.159596	5	0.0252366	0.00455191	G	A							NA/NA/NA/	NA/NA/NA/		A	G		2.52E-02	I	Y	1.40E-01	NA
rs111359823	2.96E-08	7.529004767		6	32419673			7	0.0294221	0.00530693	T	C							NA/NA/NA/	NA/NA/NA/		C	T		2.94E-02	I	Y	9.01E-01	NA
rs6932542	2.96E-08	7.528548392		6	32380262		3.127806	6	-0.0174459	0.00314687	G	A							NA/NA/NA/	19753/42240/22863/		A	G		-1.74E-02	I	Y	5.18E-01	NA
rs112758902	2.97E-08	7.527094425		6	31201534			7	-0.0243184	0.00438698	T	C							NA/NA/NA/	NA/NA/NA/		C	T		-2.43E-02	I	Y	1.52E-01	NA
rs34468823	2.99E-08	7.523611874		6	32444493			6	-0.031922	0.00576009	T	C							NA/NA/NA/	NA/NA/NA/		C	T		-3.19E-02	I	Y	9.75E-02	NA
rs115785636	3.00E-08	7.522577739		6	32664775			7	0.0279388	0.00504176	G	C							NA/NA/NA/	NA/NA/NA/		C	G		2.79E-02	I	Y	8.87E-01	NA
rs115594945	3.00E-08	7.522569059		6	32664771			7	0.0279388	0.00504176	G	A							NA/NA/NA/	NA/NA/NA/		A	G		2.79E-02	I	Y	8.87E-01	NA
rs4351259	3.01E-08	7.522058703		6	31247108			6	0.0272942	0.00492561	G	A							NA/NA/NA/	NA/NA/NA/		A	G		2.73E-02	I	Y	8.83E-01	NA
rs66509442	3.02E-08	7.520191555		6	31232275			7	-0.0283056	0.00510882	T	A							NA/NA/NA/	NA/NA/NA/		A	T		-2.83E-02	I	Y	1.07E-01	NA
rs74867190	3.02E-08	7.51969548			0				0.0443451	0.00800405	G	A							NA/NA/NA/	NA/NA/NA/		A	G		4.43E-02	I	Y	9.02E-01	NA
rs3134744	3.03E-08	7.518770988		6	31242880			6	-0.0252182	0.00455206	T	C							NA/NA/NA/	NA/NA/NA/		C	T		-2.52E-02	I	Y	8.60E-01	NA
rs925550	3.03E-08	7.518540172		4	123588526		0.05857	7	0.0239628	0.00432552	C	A							NA/NA/NA/	NA/NA/NA/		A	C		2.40E-02	I	Y	8.41E-01	NA
rs9264731	3.03E-08	7.518315209		6	31244068		30.543273	6	0.025146	0.00453918	G	A							NA/NA/NA/	62772/20331/1765/		A	G		2.51E-02	I	Y	1.41E-01	NA
rs9268518	3.03E-08	7.518287992		6	32380818		2.189647	6	-0.0174528	0.00315046	G	A							NA/NA/NA/	NA/NA/NA/		A	G		-1.75E-02	I	Y	5.18E-01	NA
rs2001181	3.03E-08	7.518226402	HLA-C	6	31236998	intron	1.300527	4	-0.0252128	0.00455127	T	C							NA/NA/NA/	1706/20260/62851/		C	T		-2.52E-02	I	Y	8.60E-01	NA
rs72861369	3.04E-08	7.517167848		6	31045717			7	-0.0303801	0.00548445	T	C							NA/NA/NA/	NA/NA/NA/		C	T		-3.04E-02	I	Y	9.19E-02	NA
rs9268519	3.04E-08	7.51681081		6	32380826			6	0.0174515	0.00315056	G	A							NA/NA/NA/	NA/NA/NA/		A	G		1.75E-02	I	Y	4.82E-01	NA
rs3093983	3.04E-08	7.516519685	MCCD1	6	31496925	exon	0.958622	1f	0.0226465	0.00408853	G	A							NA/NA/NA/	56614/25153/2867/		A	G		2.26E-02	I	Y	1.83E-01	NA
rs6534357	3.05E-08	7.515725792		4	123589353		0.05841	5	0.0239548	0.00432496	T	A							NA/NA/NA/	NA/NA/NA/		A	T		2.40E-02	I	Y	8.41E-01	NA
rs9268520	3.05E-08	7.515415471		6	32380859				0.0174506	0.00315073	C	A							NA/NA/NA/	NA/NA/NA/		A	C		1.75E-02	I	Y	4.82E-01	NA
rs67394384	3.05E-08	7.515318719		6	31246676			7	-0.0272803	0.00492553	T	C							NA/NA/NA/	NA/NA/NA/		C	T		-2.73E-02	I	Y	1.17E-01	NA
rs112220608	3.06E-08	7.514720189		6	31246668			7	-0.0272791	0.00492551	G	A							NA/NA/NA/	NA/NA/NA/		A	G		-2.73E-02	I	Y	1.17E-01	NA
rs3093978	3.06E-08	7.514659103	DDX39B	6	31498497	intron	0.013201	1f	0.0226484	0.00408942	C	A							NA/NA/NA/	56783/25230/2873/		A	C		2.26E-02	I	Y	1.83E-01	NA
rs55783607	3.06E-08	7.514480156		6	31202764			6	0.0242946	0.00438671	T	C							NA/NA/NA/	NA/NA/NA/		C	T		2.43E-02	I	Y	8.48E-01	NA
rs112161056	3.06E-08	7.513892705		6	31246632			7	0.0272773	0.00492549	G	A							NA/NA/NA/	NA/NA/NA/		A	G		2.73E-02	I	Y	8.83E-01	NA
rs1030929	3.06E-08	7.513837407		19	8776880		2.926514	6	-0.0239587	0.00432623	G	A							NA/NA/NA/	NA/NA/NA/		A	G		-2.40E-02	I	Y	7.65E-01	NA
rs9272024	3.06E-08	7.513752346		6	32598559			6	-0.0279039	0.00503864	G	A							NA/NA/NA/	NA/NA/NA/		A	G		-2.79E-02	I	Y	8.09E-01	NA
rs3130694	3.07E-08	7.513494429		6	31243197			5	-0.0252067	0.00455173	G	A							NA/NA/NA/	NA/NA/NA/		A	G		-2.52E-02	I	Y	8.60E-01	NA
rs138024775	3.07E-08	7.513031415		6	31246606				0.0272757	0.00492551	I	D							NA/NA/NA/	NA/NA/NA/		D	I		2.73E-02	I	Y	8.83E-01	NA
rs4804075	3.07E-08	7.512979056		19	8778516		2.926959	7	-0.0235873	0.00425942	G	A							NA/NA/NA/	3828/24818/41022/		A	G		-2.36E-02	I	Y	7.66E-01	NA
rs6818422	3.08E-08	7.511660842		4	123580882			6	-0.0239245	0.00432078	G	A							NA/NA/NA/	NA/NA/NA/		A	G		-2.39E-02	I	Y	1.59E-01	NA
rs2523496	3.08E-08	7.511151865		6	31377719			5	0.0187485	0.00338611	T	C							NA/NA/NA/	NA/NA/NA/		C	T		1.87E-02	I	Y	4.69E-01	NA
rs113475966	3.08E-08	7.511136366		6	31246542			6	-0.0272713	0.00492539	T	G							NA/NA/NA/	NA/NA/NA/		G	T		-2.73E-02	I	Y	1.17E-01	NA
rs67772234	3.09E-08	7.509674844		6	31246410			6	0.027268	0.00492533	G	A							NA/NA/NA/	NA/NA/NA/		A	G		2.73E-02	I	Y	8.83E-01	NA
rs3115537	3.10E-08	7.508167842	MCCD1	6	31497835	exon	0.013211	1b	-0.0226375	0.00408939	G	C							NA/NA/NA/	54359/24203/2758/		C	G		-2.26E-02	I	Y	8.17E-01	NA
rs3093979	3.11E-08	7.507899234	MCCD1	6	31497744	exon	0.01742	4	0.0226371	0.00408938	G	A							NA/NA/NA/	NA/NA/NA/		A	G		2.26E-02	I	Y	1.83E-01	NA
rs113056286	3.11E-08	7.506763684		6	31246253			6	0.0272614	0.00492518	T	C							NA/NA/NA/	NA/NA/NA/		C	T		2.73E-02	I	Y	8.83E-01	NA
rs28619895	3.12E-08	7.506307786		4	123605075			7	0.0242512	0.00438149	G	A							NA/NA/NA/	NA/NA/NA/		A	G		2.43E-02	I	Y	8.44E-01	NA
rs9267658	3.12E-08	7.505640835	SLC44A4	6	31845985	intron	0.239872	1f	0.0256066	0.0046266	T	C							NA/NA/NA/	63740/19515/1610/		C	T		2.56E-02	I	Y	1.34E-01	NA
rs7755224	3.13E-08	7.504859619		6	32652317		2.329773	6	-0.0276923	0.00500371	G	A							NA/NA/NA/	4063/1097/80/		A	G		-2.77E-02	I	Y	1.29E-01	NA
rs2523583	3.13E-08	7.503858052		6	31327895			6	0.0204073	0.00368767	G	A							NA/NA/NA/	NA/NA/NA/		A	G		2.04E-02	I	Y	2.83E-01	NA
rs67853874	3.14E-08	7.503718127		6	31246177			6	0.0272543	0.004925	G	A							NA/NA/NA/	NA/NA/NA/		A	G		2.73E-02	I	Y	8.83E-01	NA
rs77985136	3.14E-08	7.503672419		6	31245931			7	0.0272518	0.00492455	T	A							NA/NA/NA/	NA/NA/NA/		A	T		2.73E-02	I	Y	8.83E-01	NA
rs72855948	3.14E-08	7.502932064		6	31246139			7	0.0272525	0.00492495	T	A							NA/NA/NA/	NA/NA/NA/		A	T		2.73E-02	I	Y	8.83E-01	NA
rs72855946	3.15E-08	7.501387613		6	31246100			7	-0.0272489	0.00492484	G	A							NA/NA/NA/	NA/NA/NA/		A	G		-2.72E-02	I	Y	1.17E-01	NA
rs66689394	3.16E-08	7.500611254		6	31246095			7	0.027247	0.00492479	T	C							NA/NA/NA/	NA/NA/NA/		C	T		2.72E-02	I	Y	8.83E-01	NA
rs3130056	3.16E-08	7.500240083	DDX39B	6	31499354	intron	0.105044	6	-0.022625	0.00408949	T	C							NA/NA/NA/	2228/19600/44454/		C	T		-2.26E-02	I	Y	8.17E-01	NA
rs72855945	3.16E-08	7.499795096		6	31246015			7	-0.0272451	0.00492473	T	C							NA/NA/NA/	NA/NA/NA/		C	T		-2.72E-02	I	Y	1.17E-01	NA
rs2523497	3.17E-08	7.498434128	MICA	6	31376928	intron	0.635047	6	0.0181343	0.00327822	T	C							NA/NA/NA/	NA/NA/NA/		C	T		1.81E-02	I	Y	6.05E-01	NA
rs9264761	3.17E-08	7.498372554		6	31249132			7	-0.0251149	0.00454016	T	A							NA/NA/NA/	NA/NA/NA/		A	T		-2.51E-02	I	Y	8.59E-01	NA
rs72863879	3.18E-08	7.497439061		6	31203352			7	0.0242737	0.00438838	G	A							NA/NA/NA/	NA/NA/NA/		A	G		2.43E-02	I	Y	8.47E-01	NA
rs9264763	3.19E-08	7.496699707		6	31249196		1.949814	7	-0.0251119	0.00454017	C	A							NA/NA/NA/	NA/NA/NA/		A	C		-2.51E-02	I	Y	8.59E-01	NA
rs67426997	3.19E-08	7.495571278		6	31495509				0.0225939	0.00408526	I	D							NA/NA/NA/	NA/NA/NA/		D	I		2.26E-02	I	Y	1.85E-01	NA
rs114441380	3.20E-08	7.494832379		6	32601533			7	-0.0265517	0.00480114	T	A							NA/NA/NA/	NA/NA/NA/		A	T		-2.66E-02	I	Y	1.56E-01	NA
rs114948848	3.20E-08	7.494304782		6	32664797			6	-0.0287234	0.00519403	G	A							NA/NA/NA/	NA/NA/NA/		A	G		-2.87E-02	I	Y	1.09E-01	NA
rs6938337	3.20E-08	7.494181452		6	32381041		2.520594	6	-0.0174191	0.0031499	G	C							NA/NA/NA/	NA/NA/NA/		C	G		-1.74E-02	I	Y	5.18E-01	NA
rs116303320	3.21E-08	7.494106928		6	32664791			7	-0.028723	0.00519404	T	C							NA/NA/NA/	NA/NA/NA/		C	T		-2.87E-02	I	Y	1.09E-01	NA
rs56940913	3.21E-08	7.493490909		6	31245508			7	0.0272338	0.00492497	T	C							NA/NA/NA/	NA/NA/NA/		C	T		2.72E-02	I	Y	8.83E-01	NA
rs115074443	3.21E-08	7.493366457		6	32664795			6	-0.0287251	0.0051947	T	C							NA/NA/NA/	NA/NA/NA/		C	T		-2.87E-02	I	Y	1.09E-01	NA
rs12664433	3.23E-08	7.490876814		6	31200672			7	0.0242556	0.00438722	G	A							NA/NA/NA/	NA/NA/NA/		A	G		2.43E-02	I	Y	8.48E-01	NA
rs61172648	3.23E-08	7.490602559		6	31245476			6	0.0272285	0.00492505	C	A							NA/NA/NA/	NA/NA/NA/		A	C		2.72E-02	I	Y	8.83E-01	NA
rs59751510	3.24E-08	7.489646711		6	31245309			6	0.0272271	0.00492513	C	A							NA/NA/NA/	NA/NA/NA/		A	C		2.72E-02	I	Y	8.83E-01	NA
rs1131159	3.24E-08	7.488923171	HLA-B	6	31324892	exon		4	0.0186223	0.00336878	G	C							NA/NA/NA/	NA/NA/NA/		C	G		1.86E-02	I	Y	4.66E-01	NA
rs17208853	3.25E-08	7.488478925		6	32376360			7	0.0298623	0.00540227	T	C							NA/NA/NA/	NA/NA/NA/		C	T		2.99E-02	I	Y	9.05E-01	NA
rs9276604	3.25E-08	7.487667877		6	32735120			7	-0.0175175	0.00316922	T	C							NA/NA/NA/	NA/NA/NA/		C	T		-1.75E-02	I	Y	5.00E-01	NA
rs113744451	3.26E-08	7.486781068		6	31245213			7	-0.0272229	0.0049254	G	A							NA/NA/NA/	NA/NA/NA/		A	G		-2.72E-02	I	Y	1.17E-01	NA
rs12524667	3.27E-08	7.486031693		6	32389334			6	-0.0299574	0.00542045	T	C							NA/NA/NA/	NA/NA/NA/		C	T		-3.00E-02	I	Y	9.45E-02	NA
rs114173373	3.27E-08	7.485791049		6	31245182			7	-0.0272214	0.00492549	G	A							NA/NA/NA/	NA/NA/NA/		A	G		-2.72E-02	I	Y	1.17E-01	NA
rs115031819	3.27E-08	7.484946529		6	31245180			7	0.0272202	0.00492557	T	C							NA/NA/NA/	NA/NA/NA/		C	T		2.72E-02	I	Y	8.83E-01	NA
rs111665670	3.28E-08	7.48386804		6	32567065			7	0.0311568	0.00563834	G	A							NA/NA/NA/	NA/NA/NA/		A	G		3.12E-02	I	Y	8.89E-01	NA
rs112466811	3.30E-08	7.481777003		6	31245177			6	0.0272152	0.00492582	G	C							NA/NA/NA/	NA/NA/NA/		C	G		2.72E-02	I	Y	8.83E-01	NA
rs6821165	3.30E-08	7.481301853		4	123609808			5	-0.0243836	0.00441347	T	C							NA/NA/NA/	NA/NA/NA/		C	T		-2.44E-02	I	Y	1.55E-01	NA
rs7451330	3.30E-08	7.481193997	C6orf10	6	32295965	intron		7	0.0247295	0.00447611	T	C							NA/NA/NA/	NA/NA/NA/		C	T		2.47E-02	I	Y	1.44E-01	NA
rs2517559	3.30E-08	7.48106513		6	31068525		0.040661	7	-0.0263109	0.00476239	C	A							NA/NA/NA/	NA/NA/NA/		A	C		-2.63E-02	I	Y	8.74E-01	NA
rs4705857	3.33E-08	7.477201172		5	131737030			7	-0.0185045	0.00335035	T	C							NA/NA/NA/	NA/NA/NA/		C	T		-1.85E-02	I	Y	3.28E-01	NA
rs3930575	3.34E-08	7.47668414		6	31244654		1.402643	6	-0.0250768	0.00454046	G	A							NA/NA/NA/	NA/NA/NA/		A	G		-2.51E-02	I	Y	8.59E-01	NA
rs9276338	3.35E-08	7.475599983		6	32705644			7	-0.0185468	0.0033584	G	C							NA/NA/NA/	NA/NA/NA/		C	G		-1.85E-02	I	Y	5.02E-01	NA
rs200450928	3.35E-08	7.475524686			0				0.0199444	0.00361148	I	D							NA/NA/NA/	NA/NA/NA/		D	I		1.99E-02	I	Y	7.12E-01	NA
rs2853951	3.35E-08	7.475480553		6	31236115			5	-0.0181189	0.00328095	T	C							NA/NA/NA/	NA/NA/NA/		C	T		-1.81E-02	I	Y	6.34E-01	NA
rs9264661	3.35E-08	7.475466276	HLA-C	6	31239141	intron		2b	-0.0207645	0.00375996	T	C							NA/NA/NA/	NA/NA/NA/		C	T		-2.08E-02	I	Y	5.25E-01	NA
rs73392806	3.36E-08	7.473998207		6	31244865			7	-0.0272048	0.00492674	T	C							NA/NA/NA/	NA/NA/NA/		C	T		-2.72E-02	I	Y	1.17E-01	NA
rs113050914	3.36E-08	7.473696915		6	31245952				-0.0271878	0.00492376	I	D							NA/NA/NA/	NA/NA/NA/		D	I		-2.72E-02	I	Y	1.17E-01	NA
rs72844311	3.38E-08	7.470668477		6	32659536			5	-0.0291171	0.00527434	T	C							NA/NA/NA/	NA/NA/NA/		C	T		-2.91E-02	I	Y	1.08E-01	NA
rs9265961	3.38E-08	7.470502915		6	31315501			7	-0.0194153	0.00351697	G	A							NA/NA/NA/	NA/NA/NA/		A	G		-1.94E-02	I	Y	7.16E-01	NA
rs6457615	3.39E-08	7.470078391		6	32651964		2.813842	7	0.0280485	0.00508099	T	C							NA/NA/NA/	NA/NA/NA/		C	T		2.80E-02	I	Y	8.80E-01	NA
rs67654505	3.40E-08	7.468052553		6	31244571			6	0.0271961	0.00492731	G	C							NA/NA/NA/	NA/NA/NA/		C	G		2.72E-02	I	Y	8.83E-01	NA
rs991290	3.41E-08	7.466681786		4	123592856		0.058355	5	0.0239224	0.00433463	G	C							NA/NA/NA/	NA/NA/NA/		C	G		2.39E-02	I	Y	8.43E-01	NA
rs113288104	3.41E-08	7.466614379		6	31204402			6	-0.0242069	0.00438619	T	G							NA/NA/NA/	NA/NA/NA/		G	T		-2.42E-02	I	Y	1.52E-01	NA
rs9685849	3.42E-08	7.466028502		4	123588318		0.058663	4	-0.0239321	0.0043366	G	C							NA/NA/NA/	NA/NA/NA/		C	G		-2.39E-02	I	Y	1.57E-01	NA
rs66736379	3.42E-08	7.465435804		6	31244475			7	0.0271922	0.00492755	G	A							NA/NA/NA/	NA/NA/NA/		A	G		2.72E-02	I	Y	8.83E-01	NA
rs246108	3.43E-08	7.464833781		5	131563683			4	0.0196653	0.00356374	G	A							NA/NA/NA/	NA/NA/NA/		A	G		1.97E-02	I	Y	7.25E-01	NA
rs112613205	3.43E-08	7.464621055		6	31244436			7	-0.027191	0.00492763	G	C							NA/NA/NA/	NA/NA/NA/		C	G		-2.72E-02	I	Y	1.17E-01	NA
rs111762561	3.46E-08	7.46149413		6	31244298			7	-0.0271864	0.00492793	G	A							NA/NA/NA/	NA/NA/NA/		A	G		-2.72E-02	I	Y	1.17E-01	NA
rs9276189	3.46E-08	7.460567574		6	32699325		1.410429	1f	-0.02706	0.00490535	G	A							NA/NA/NA/	NA/NA/NA/		A	G		-2.71E-02	I	Y	8.80E-01	NA
rs685031	3.48E-08	7.458086428	C2	6	31881731	intron		6	0.0185863	0.00336988	G	A							NA/NA/NA/	NA/NA/NA/		A	G		1.86E-02	I	Y	3.36E-01	NA
rs75189	3.48E-08	7.457969225	P4HA2	5	131541833	intron	0.067007	5	-0.0180816	0.0032784	T	C							NA/NA/NA/	27015/30699/8620/		C	T		-1.81E-02	I	Y	3.62E-01	NA
rs12526612	3.48E-08	7.457967978		6	32653598		0.757038	2a	0.0276342	0.00501039	G	A							NA/NA/NA/	NA/NA/NA/		A	G		2.76E-02	I	Y	8.83E-01	NA
rs111373731	3.48E-08	7.457803449		6	31244151			7	0.027184	0.00492882	T	C							NA/NA/NA/	NA/NA/NA/		C	T		2.72E-02	I	Y	8.83E-01	NA
rs70974006	3.51E-08	7.454408396	FNIP1	5	131028990	intron			0.0211472	0.00383524	I	D							NA/NA/NA/	NA/NA/NA/		D	I		2.11E-02	I	Y	7.69E-01	NA
rs3134994	3.54E-08	7.451244626		6	32637680			6	0.0217628	0.00394779	T	C							NA/NA/NA/	NA/NA/NA/		C	T		2.18E-02	I	Y	2.38E-01	NA
rs112879586	3.54E-08	7.450420515		6	31228439				-0.0282207	0.00511957	I	D							NA/NA/NA/	NA/NA/NA/		D	I		-2.82E-02	I	Y	1.08E-01	NA
rs34330585	3.55E-08	7.450071475		6	32390703			5	0.028096	0.00509707	G	C							NA/NA/NA/	NA/NA/NA/		C	G		2.81E-02	I	Y	8.92E-01	NA
rs12528368	3.55E-08	7.449382791		6	32653643		0.761932	4	0.0276127	0.00500966	T	C							NA/NA/NA/	NA/NA/NA/		C	T		2.76E-02	I	Y	8.80E-01	NA
rs1678849	3.56E-08	7.448794056	FUT6	19	5836964	intron	1.798302	5	0.0189326	0.003435	G	A							NA/NA/NA/	41543/35627/7553/		A	G		1.89E-02	I	Y	2.98E-01	NA
rs201621260	3.56E-08	7.448785512			0				0.0284186	0.00515608	I	D							NA/NA/NA/	NA/NA/NA/		D	I		2.84E-02	I	Y	8.94E-01	NA
rs9264642	3.58E-08	7.446709376	HLA-C	6	31238490	intron		4	0.018334	0.0033269	T	C							NA/NA/NA/	NA/NA/NA/		C	T		1.83E-02	I	Y	3.51E-01	NA
rs28753034	3.59E-08	7.444576628		6	31307678			7	-0.0188027	0.00341249	G	C							NA/NA/NA/	NA/NA/NA/		C	G		-1.88E-02	I	Y	4.60E-01	NA
rs9268633	3.61E-08	7.442771991		6	32406473		0.273508	5	-0.0218848	0.0039724	G	A							NA/NA/NA/	NA/NA/NA/		A	G		-2.19E-02	I	Y	8.06E-01	NA
rs3093995	3.63E-08	7.440398565		6	31488904		0.031036	6	-0.0225335	0.00409085	T	C							NA/NA/NA/	NA/NA/NA/		C	T		-2.25E-02	I	Y	8.17E-01	NA
rs9275869	3.63E-08	7.440098161		6	32691540			7	0.0185638	0.00337024	G	A							NA/NA/NA/	NA/NA/NA/		A	G		1.86E-02	I	Y	4.97E-01	NA
rs113700423	3.63E-08	7.439863726		6	31229497			6	-0.0281824	0.00511659	T	C							NA/NA/NA/	NA/NA/NA/		C	T		-2.82E-02	I	Y	1.08E-01	NA
rs9270938	3.65E-08	7.437303964		6	32572763			7	0.0276563	0.00502198	G	C							NA/NA/NA/	NA/NA/NA/		C	G		2.77E-02	I	Y	1.70E-01	NA
rs9264628	3.67E-08	7.434902223	HLA-C	6	31237971	intron		5	-0.0222382	0.00403884	T	C							NA/NA/NA/	6913/186/5931/		C	T		-2.22E-02	I	Y	5.85E-01	NA
rs116556510	3.68E-08	7.433950423		6	31229421			7	-0.028192	0.00512057	T	G							NA/NA/NA/	NA/NA/NA/		G	T		-2.82E-02	I	Y	1.08E-01	NA
rs9270936	3.69E-08	7.432806539		6	32572755			7	-0.0276576	0.00502388	T	A							NA/NA/NA/	NA/NA/NA/		A	T		-2.77E-02	I	Y	8.30E-01	NA
rs28498059	3.73E-08	7.428541571		6	31240353			5	-0.0250058	0.00454366	C	A							NA/NA/NA/	NA/NA/NA/		A	C		-2.50E-02	I	Y	8.59E-01	NA
rs3093950	3.75E-08	7.4261981		6	31486901		0.672015	7	0.0225409	0.00409649	T	C							NA/NA/NA/	NA/NA/NA/		C	T		2.25E-02	I	Y	1.83E-01	NA
rs10067603	3.75E-08	7.42588304	C5orf56	5	131803868	intron	0.159291	5	-0.0210208	0.00382031	G	A							NA/NA/NA/	NA/NA/NA/		A	G		-2.10E-02	I	Y	2.18E-01	NA
rs3763321	3.76E-08	7.425311419		6	32406704			6	0.0218569	0.00397244	T	G							NA/NA/NA/	NA/NA/NA/		G	T		2.19E-02	I	Y	1.94E-01	NA
rs9264679	3.76E-08	7.425200422		6	31240663		5.538436	5	0.0250047	0.00454458	T	A							NA/NA/NA/	NA/NA/NA/		A	T		2.50E-02	I	Y	1.41E-01	NA
rs644045	3.76E-08	7.424872221	C2	6	31883957	intron	0.304387	6	-0.0185172	0.00336556	G	A							NA/NA/NA/	7666/28973/29688/		A	G		-1.85E-02	I	Y	6.64E-01	NA
rs35313991	3.76E-08	7.424795985	P4HA2	5	131560408	intron			-0.0206441	0.00375215	I	D							NA/NA/NA/	NA/NA/NA/		D	I		-2.06E-02	I	Y	2.61E-01	NA
rs3869118	3.76E-08	7.424567356		6	31206136			7	0.0241301	0.00438582	G	C							NA/NA/NA/	NA/NA/NA/		C	G		2.41E-02	I	Y	8.48E-01	NA
rs2395264	3.79E-08	7.421623279		6	32735295		1.351731	6	-0.0174088	0.00316487	T	C							NA/NA/NA/	NA/NA/NA/		C	T		-1.74E-02	I	Y	5.01E-01	NA
rs34979133	3.80E-08	7.420638331		6	32406245				0.0210006	0.00381812	I	D							NA/NA/NA/	NA/NA/NA/		D	I		2.10E-02	I	Y	2.16E-01	NA
rs10039559	3.80E-08	7.420383296	C5orf56	5	131804507	intron	0.017034	1b	0.0210097	0.00381985	T	C							NA/NA/NA/	4062/28917/51906/		C	T		2.10E-02	I	Y	7.82E-01	NA
rs4566915	3.80E-08	7.420073567		6	32571891			4	0.0310757	0.00565006	G	A							NA/NA/NA/	NA/NA/NA/		A	G		3.11E-02	I	Y	8.58E-01	NA
rs3135341	3.81E-08	7.418836855		6	32398748			7	0.0218499	0.00397306	C	A							NA/NA/NA/	NA/NA/NA/		A	C		2.18E-02	I	Y	1.94E-01	NA
rs112149677	3.82E-08	7.418271013		6	31243313			7	0.0280377	0.00509843	G	A							NA/NA/NA/	NA/NA/NA/		A	G		2.80E-02	I	Y	8.93E-01	NA
rs3129849	3.83E-08	7.416675378		6	32397309			7	-0.0218466	0.0039731	G	A							NA/NA/NA/	NA/NA/NA/		A	G		-2.18E-02	I	Y	8.06E-01	NA
rs6902711	3.84E-08	7.416131591		6	32731892		0.084701	5	-0.0174065	0.00316574	C	A							NA/NA/NA/	NA/NA/NA/		A	C		-1.74E-02	I	Y	5.01E-01	NA
rs3129852	3.84E-08	7.416062533		6	32397784			6	0.0218456	0.00397309	G	A							NA/NA/NA/	NA/NA/NA/		A	G		2.18E-02	I	Y	1.94E-01	NA
rs7382828	3.84E-08	7.415921056		6	32734523			7	0.0174001	0.00316461	G	A							NA/NA/NA/	NA/NA/NA/		A	G		1.74E-02	I	Y	4.99E-01	NA
rs3128759	3.84E-08	7.415544386	C2	6	31885930	intron		7	-0.0185101	0.00336658	T	C							NA/NA/NA/	NA/NA/NA/		C	T		-1.85E-02	I	Y	6.64E-01	NA
rs9276595	3.84E-08	7.415405338		6	32733931		0.072827	6	0.0173989	0.00316452	G	A							NA/NA/NA/	16853/32856/16604/		A	G		1.74E-02	I	Y	4.99E-01	NA
rs17191797	3.85E-08	7.41462501		6	31228540			6	0.028171	0.00512406	T	G							NA/NA/NA/	NA/NA/NA/		G	T		2.82E-02	I	Y	8.92E-01	NA
rs5019293	3.86E-08	7.413746983		6	32733684			7	-0.0173969	0.00316454	T	C							NA/NA/NA/	NA/NA/NA/		C	T		-1.74E-02	I	Y	5.01E-01	NA
rs7741091	3.88E-08	7.411247753		6	31352631		1.271273	6	-0.0187108	0.00340417	G	A							NA/NA/NA/	30537/28474/7330/		A	G		-1.87E-02	I	Y	3.24E-01	NA
rs5019296	3.88E-08	7.410752088		6	32733446			6	0.017393	0.00316454	T	C							NA/NA/NA/	16211/32452/16020/		C	T		1.74E-02	I	Y	4.99E-01	NA
rs9276589	3.89E-08	7.410057097		6	32733259			7	-0.0173921	0.00316454	G	A							NA/NA/NA/	NA/NA/NA/		A	G		-1.74E-02	I	Y	5.01E-01	NA
rs7775759	3.89E-08	7.409856182		6	31352446		1.339701	6	0.0187087	0.00340414	G	A							NA/NA/NA/	NA/NA/NA/		A	G		1.87E-02	I	Y	6.76E-01	NA
rs3846730	3.89E-08	7.409652013	C5orf56	5	131806780	intron	0.017566	7	-0.0208375	0.00379156	T	C							NA/NA/NA/	NA/NA/NA/		C	T		-2.08E-02	I	Y	2.24E-01	NA
rs72863830	3.90E-08	7.409225019		6	31189541			6	0.0308982	0.00562235	G	A							NA/NA/NA/	NA/NA/NA/		A	G		3.09E-02	I	Y	9.14E-01	NA
rs9271148	3.90E-08	7.408608125		6	32577442			5	0.0272836	0.00496481	T	A							NA/NA/NA/	NA/NA/NA/		A	T		2.73E-02	I	Y	1.68E-01	NA
rs9276586	3.91E-08	7.40821106		6	32732937		0.072827	6	0.0173897	0.00316453	G	A							NA/NA/NA/	16850/32773/16607/		A	G		1.74E-02	I	Y	4.99E-01	NA
rs4833253	3.91E-08	7.407321484		4	123578850		0.026038	7	-0.0237088	0.00431475	G	A							NA/NA/NA/	60034/22302/2168/		A	G		-2.37E-02	I	Y	1.59E-01	NA
rs1978029	3.93E-08	7.405393118		6	32731710		0.087652	1f	-0.0173892	0.0031651	G	A							NA/NA/NA/	20414/40441/20596/		A	G		-1.74E-02	I	Y	5.01E-01	NA
rs202016099	3.94E-08	7.404695616			0				0.0215762	0.0039274	I	D							NA/NA/NA/	NA/NA/NA/		D	I		2.16E-02	I	Y	7.82E-01	NA
rs9262549	3.96E-08	7.401853207	MUC22	6	30997692	exon	2.068538	7	0.0192452	0.00350384	G	C							NA/NA/NA/	7533/6219/1329/		C	G		1.92E-02	I	Y	2.89E-01	NA
rs17006039	3.97E-08	7.40172176		4	123605743		0.633208	6	-0.024136	0.00439431	G	C							NA/NA/NA/	NA/NA/NA/		C	G		-2.41E-02	I	Y	1.55E-01	NA
rs2256312	4.02E-08	7.396099249	MICA	6	31381407	intron		7	-0.0176554	0.00321577	G	A							NA/NA/NA/	NA/NA/NA/		A	G		-1.77E-02	I	Y	4.20E-01	NA
rs17206147	4.02E-08	7.395650806		6	32665311			7	0.024661	0.00449191	T	C							NA/NA/NA/	NA/NA/NA/		C	T		2.47E-02	I	Y	8.57E-01	NA
rs1573648	4.05E-08	7.392838895		6	32731439			3a	0.017381	0.00316655	G	A							NA/NA/NA/	NA/NA/NA/		A	G		1.74E-02	I	Y	5.00E-01	NA
rs3135334	4.06E-08	7.391101873		6	32402686			6	-0.0218024	0.00397257	T	C							NA/NA/NA/	NA/NA/NA/		C	T		-2.18E-02	I	Y	8.06E-01	NA
rs17191510	4.06E-08	7.39109653		6	31221284			7	0.0280361	0.0051084	G	A							NA/NA/NA/	NA/NA/NA/		A	G		2.80E-02	I	Y	8.92E-01	NA
rs36229731	4.09E-08	7.387835189		6	32593547			6	-0.027831	0.00507226	C	A							NA/NA/NA/	NA/NA/NA/		A	C		-2.78E-02	I	Y	1.42E-01	NA
rs9268138	4.10E-08	7.387448182		6	32255454		0.025919	7	-0.0247405	0.00450913	G	A							NA/NA/NA/	NA/NA/NA/		A	G		-2.47E-02	I	Y	8.59E-01	NA
rs968155	4.10E-08	7.387246863		6	32380715			7	-0.0173134	0.00315555	T	C							NA/NA/NA/	NA/NA/NA/		C	T		-1.73E-02	I	Y	5.27E-01	NA
rs247008	4.12E-08	7.385327368		5	131447104		0.020736	1f	0.018278	0.00333182	G	A							NA/NA/NA/	9412/37540/37895/		A	G		1.83E-02	I	Y	6.67E-01	NA
rs2523510	4.12E-08	7.384859352	DDX39B	6	31507883	intron		7	0.0224425	0.0040911	G	A							NA/NA/NA/	NA/NA/NA/		A	G		2.24E-02	I	Y	1.83E-01	NA
rs1055348	4.13E-08	7.383962678	HLA-B	6	31321948	exon		5	0.0300543	0.00547898	T	G							NA/NA/NA/	0/15259/50363/		G	T		3.01E-02	I	Y	8.67E-01	NA
rs35365097	4.13E-08	7.383632679		6	32666008				0.0343909	0.0062697	I	D							NA/NA/NA/	NA/NA/NA/		D	I		3.44E-02	I	Y	8.97E-01	NA
rs71565344	4.14E-08	7.383447822		6	32673965			7	0.028477	0.00519169	G	A							NA/NA/NA/	NA/NA/NA/		A	G		2.85E-02	I	Y	8.90E-01	NA
rs10060626	4.17E-08	7.380183795	C5orf56	5	131803967	intron		6	0.0209665	0.00382336	T	G							NA/NA/NA/	NA/NA/NA/		G	T		2.10E-02	I	Y	7.81E-01	NA
rs9268106	4.17E-08	7.379683807		6	32247115			7	0.0247268	0.00450924	T	A							NA/NA/NA/	NA/NA/NA/		A	T		2.47E-02	I	Y	1.41E-01	NA
rs9268104	4.18E-08	7.378935943		6	32246919			7	-0.0247254	0.00450923	G	A							NA/NA/NA/	NA/NA/NA/		A	G		-2.47E-02	I	Y	8.59E-01	NA
rs72854960	4.20E-08	7.377112773		6	31229123			6	-0.0280974	0.00512489	T	A							NA/NA/NA/	NA/NA/NA/		A	T		-2.81E-02	I	Y	1.07E-01	NA
rs3846729	4.23E-08	7.373353783	C5orf56	5	131806768	intron	1.301936	7	0.0209385	0.00382019	G	C							NA/NA/NA/	NA/NA/NA/		C	G		2.09E-02	I	Y	7.82E-01	NA
rs147716103	4.24E-08	7.372760148		6	32445319				0.0326729	0.00596136	G	C							NA/NA/NA/	NA/NA/NA/		C	G		3.27E-02	I	Y	9.06E-01	NA
rs72863826	4.25E-08	7.372080361		6	31187338			6	0.0308139	0.00562247	G	C							NA/NA/NA/	NA/NA/NA/		C	G		3.08E-02	I	Y	9.14E-01	NA
rs112985609	4.26E-08	7.370594479		6	31319264			5	-0.0259301	0.00473187	T	C							NA/NA/NA/	NA/NA/NA/		C	T		-2.59E-02	I	Y	1.31E-01	NA
rs34399565	4.26E-08	7.370255125		6	32705729				0.0182424	0.00332906	I	D							NA/NA/NA/	NA/NA/NA/		D	I		1.82E-02	I	Y	4.91E-01	NA
rs6836610	4.27E-08	7.369925196		4	123601697		0.351847	6	0.0186746	0.00340802	G	A							NA/NA/NA/	6988/29668/33100/		A	G		1.87E-02	I	Y	6.88E-01	NA
rs3093976	4.28E-08	7.369061849	DDX39B	6	31502861	intron		1f	-0.0224164	0.00409113	G	A							NA/NA/NA/	2215/19541/44451/		A	G		-2.24E-02	I	Y	8.17E-01	NA
rs1913191	4.28E-08	7.368918632		4	123601514			6	-0.0186731	0.003408	T	A							NA/NA/NA/	NA/NA/NA/		A	T		-1.87E-02	I	Y	3.12E-01	NA
rs2057657	4.28E-08	7.368288431	C5orf56	5	131809316	intron	0.01784	2b	-0.0209483	0.00382342	G	A							NA/NA/NA/	40528/22420/3196/		A	G		-2.09E-02	I	Y	2.18E-01	NA
rs2516393	4.30E-08	7.366395218	DDX39B	6	31506744	intron	0.137519	1f	-0.0224117	0.00409109	C	A							NA/NA/NA/	2866/25196/56736/		A	C		-2.24E-02	I	Y	8.17E-01	NA
rs3131628	4.31E-08	7.365938078	DDX39B	6	31502767	intron	0.012718	1f	-0.0224113	0.00409116	T	C							NA/NA/NA/	2221/19537/44496/		C	T		-2.24E-02	I	Y	8.17E-01	NA
rs1573647	4.31E-08	7.365890676		6	32731615			5	-0.0173386	0.00316515	T	C							NA/NA/NA/	NA/NA/NA/		C	T		-1.73E-02	I	Y	5.01E-01	NA
rs7685595	4.32E-08	7.364674116		4	123602779			6	-0.023837	0.00435183	T	C							NA/NA/NA/	NA/NA/NA/		C	T		-2.38E-02	I	Y	1.56E-01	NA
rs2523511	4.32E-08	7.364420759	DDX39B	6	31506854	intron	0.249611	1f	-0.0224085	0.00409111	T	C							NA/NA/NA/	2222/19602/44489/		C	T		-2.24E-02	I	Y	8.17E-01	NA
rs28383314	4.32E-08	7.364068116		6	32587213			7	0.017999	0.00328615	T	C							NA/NA/NA/	NA/NA/NA/		C	T		1.80E-02	I	Y	3.77E-01	NA
rs41542423	4.33E-08	7.363992802	HLA-B	6	31324696	exon		4	0.0282567	0.00515898	G	A							NA/NA/NA/	NA/NA/NA/		A	G		2.83E-02	I	Y	8.94E-01	NA
rs35120848	4.35E-08	7.361549682		6	32670495			7	-0.0245946	0.00449117	T	C							NA/NA/NA/	48650/16217/1329/		C	T		-2.46E-02	I	Y	1.43E-01	NA
rs66709408	4.35E-08	7.361504753		6	32670414			7	-0.0245945	0.00449117	T	C							NA/NA/NA/	NA/NA/NA/		C	T		-2.46E-02	I	Y	1.43E-01	NA
rs35406540	4.35E-08	7.361492773		6	32670368			6	-0.0245945	0.00449118	G	A							NA/NA/NA/	NA/NA/NA/		A	G		-2.46E-02	I	Y	1.43E-01	NA
rs6457614	4.40E-08	7.356404227		6	32651900			7	0.0277739	0.00507369	T	G							NA/NA/NA/	77/1079/3593/		G	T		2.78E-02	I	Y	8.83E-01	NA
rs72863820	4.41E-08	7.355369418		6	31182682			6	0.0307753	0.00562243	C	A							NA/NA/NA/	NA/NA/NA/		A	C		3.08E-02	I	Y	9.14E-01	NA
rs72855758	4.42E-08	7.35412893		6	31247815			7	-0.0268153	0.00489941	T	C							NA/NA/NA/	NA/NA/NA/		C	T		-2.68E-02	I	Y	1.19E-01	NA
rs3130068	4.43E-08	7.353133796	PRRC2A	6	31590354	intron		4	0.0241276	0.00440867	G	A							NA/NA/NA/	NA/NA/NA/		A	G		2.41E-02	I	Y	1.50E-01	NA
rs2535305	4.45E-08	7.351650725		6	31054381		0.426269	7	-0.0175158	0.00320089	G	A							NA/NA/NA/	NA/NA/NA/		A	G		-1.75E-02	I	Y	4.42E-01	NA
rs60318098	4.47E-08	7.349920857		4	123599898			7	-0.0237722	0.00434477	G	A							NA/NA/NA/	NA/NA/NA/		A	G		-2.38E-02	I	Y	1.56E-01	NA
rs17203549	4.49E-08	7.347715938		6	32446307			7	0.0204148	0.00373174	T	C							NA/NA/NA/	NA/NA/NA/		C	T		2.04E-02	I	Y	5.63E-01	NA
rs35168843	4.50E-08	7.346629239		6	32442408			7	0.0300233	0.0054886	G	A							NA/NA/NA/	NA/NA/NA/		A	G		3.00E-02	I	Y	8.94E-01	NA
rs41553018	4.51E-08	7.345965999	HLA-C	6	31239742	intron		4	0.0281077	0.00513867	G	C							NA/NA/NA/	NA/NA/NA/		C	G		2.81E-02	I	Y	8.94E-01	NA
rs4380799	4.52E-08	7.344724188		6	32571864			4	0.0309253	0.00565427	T	G							NA/NA/NA/	NA/NA/NA/		G	T		3.09E-02	I	Y	8.57E-01	NA
rs112891288	4.52E-08	7.344715544		6	32593368			7	0.0286622	0.00524048	G	A							NA/NA/NA/	NA/NA/NA/		A	G		2.87E-02	I	Y	8.44E-01	NA
rs6457535	4.53E-08	7.344351665	C6orf10	6	32262406	intron	0.026122	5	-0.024677	0.00451202	G	A							NA/NA/NA/	NA/NA/NA/		A	G		-2.47E-02	I	Y	8.59E-01	NA
rs9271363	4.53E-08	7.343691892		6	32586732			7	0.0229275	0.00419234	G	C							NA/NA/NA/	NA/NA/NA/		C	G		2.29E-02	I	Y	1.74E-01	NA
rs3135004	4.54E-08	7.34294606		6	32586420			7	-0.0235729	0.00431059	G	A							NA/NA/NA/	NA/NA/NA/		A	G		-2.36E-02	I	Y	8.16E-01	NA
rs72911938	4.57E-08	7.340406077		4	123571960			6	0.023923	0.00437544	G	A							NA/NA/NA/	NA/NA/NA/		A	G		2.39E-02	I	Y	8.44E-01	NA
rs112865383	4.59E-08	7.338569738		6	31179240			6	0.0307398	0.00562297	G	A							NA/NA/NA/	NA/NA/NA/		A	G		3.07E-02	I	Y	9.14E-01	NA
rs72863810	4.59E-08	7.3382034		6	31179121			5	-0.0307391	0.005623	G	A							NA/NA/NA/	NA/NA/NA/		A	G		-3.07E-02	I	Y	8.62E-02	NA
rs4833840	4.62E-08	7.335321365		4	123584237		0.257129	6	-0.0236858	0.00433371	G	C							NA/NA/NA/	NA/NA/NA/		C	G		-2.37E-02	I	Y	1.58E-01	NA
rs9268321	4.62E-08	7.33489108	C6orf10	6	32329598	intron		6	-0.0246755	0.00451493	G	A							NA/NA/NA/	NA/NA/NA/		A	G		-2.47E-02	I	Y	8.59E-01	NA
rs113288069	4.63E-08	7.334816904		6	31230833			7	0.0280187	0.00512667	T	G							NA/NA/NA/	NA/NA/NA/		G	T		2.80E-02	I	Y	8.93E-01	NA
rs3131629	4.63E-08	7.334269892	DDX39B	6	31501817	intron		5	0.0223544	0.00409041	T	A							NA/NA/NA/	NA/NA/NA/		A	T		2.24E-02	I	Y	1.84E-01	NA
rs17197686	4.63E-08	7.333994302		6	31178540			7	0.0307301	0.00562312	T	G							NA/NA/NA/	NA/NA/NA/		G	T		3.07E-02	I	Y	9.14E-01	NA
rs17192134	4.65E-08	7.332298683		6	31229993			7	-0.0280237	0.00512855	T	G							NA/NA/NA/	NA/NA/NA/		G	T		-2.80E-02	I	Y	1.07E-01	NA
rs72217391	4.67E-08	7.330560381		6	32669378				0.0245355	0.00449076	I	D							NA/NA/NA/	NA/NA/NA/		D	I		2.45E-02	I	Y	8.57E-01	NA
rs3130052	4.68E-08	7.329635382		6	31495620			7	-0.0223137	0.00408439	T	C							NA/NA/NA/	NA/NA/NA/		C	T		-2.23E-02	I	Y	8.16E-01	NA
rs3130058	4.68E-08	7.329417421	DDX39B	6	31505887	intron	0.021389	6	0.0223417	0.00408958	T	C							NA/NA/NA/	44510/19608/2222/		C	T		2.23E-02	I	Y	1.83E-01	NA
rs113390008	4.69E-08	7.329015176		6	31207351			7	0.0239492	0.00438395	G	A							NA/NA/NA/	NA/NA/NA/		A	G		2.39E-02	I	Y	8.48E-01	NA
rs2516394	4.69E-08	7.328940144	DDX39B	6	31506000	intron		5	-0.0223409	0.00408958	T	C							NA/NA/NA/	NA/NA/NA/		C	T		-2.23E-02	I	Y	8.17E-01	NA
rs2853993	4.70E-08	7.327484681		6	31333191			7	0.017921	0.00328085	T	C							NA/NA/NA/	NA/NA/NA/		C	T		1.79E-02	I	Y	3.68E-01	NA
rs113580416	4.71E-08	7.327394222		6	31065423			5	0.0299894	0.0054903	T	C							NA/NA/NA/	NA/NA/NA/		C	T		3.00E-02	I	Y	9.10E-01	NA
rs113511111	4.71E-08	7.327041798		6	31314438			6	0.0280424	0.00513398	G	A							NA/NA/NA/	NA/NA/NA/		A	G		2.80E-02	I	Y	8.90E-01	NA
rs1129640	4.72E-08	7.325968759	DDX39B	6	31506624	exon	0.047885	1f	0.0223358	0.00408955	T	C							NA/NA/NA/	44491/19600/2220/		C	T		2.23E-02	I	Y	1.83E-01	NA
rs111606016	4.73E-08	7.325247217		6	31314723			6	0.0280321	0.0051328	T	C							NA/NA/NA/	NA/NA/NA/		C	T		2.80E-02	I	Y	8.90E-01	NA
rs3117115	4.74E-08	7.324349033	C6orf10	6	32324055	intron	0.003491	7	-0.0246544	0.00451462	C	A							NA/NA/NA/	NA/NA/NA/		A	C		-2.47E-02	I	Y	8.59E-01	NA
rs137869538	4.76E-08	7.322115771		6	32764606				0.0200198	0.00366656	I	D							NA/NA/NA/	NA/NA/NA/		D	I		2.00E-02	I	Y	7.56E-01	NA
rs112030670	4.76E-08	7.321994519		6	31209380			7	0.0239484	0.00438611	G	A							NA/NA/NA/	NA/NA/NA/		A	G		2.39E-02	I	Y	8.48E-01	NA
rs2857609	4.77E-08	7.321284094		6	31577825			6	-0.0241514	0.00442354	G	A							NA/NA/NA/	NA/NA/NA/		A	G		-2.42E-02	I	Y	8.50E-01	NA
rs67817769	4.79E-08	7.319636381		6	32450270				0.0188893	0.00346016	I	D							NA/NA/NA/	NA/NA/NA/		D	I		1.89E-02	I	Y	5.89E-01	NA
rs4568494	4.81E-08	7.318284916		6	32672361			6	-0.024643	0.0045146	G	A							NA/NA/NA/	NA/NA/NA/		A	G		-2.46E-02	I	Y	1.43E-01	NA
rs191785247	4.82E-08	7.317089038		6	32437813				0.0301194	0.00551836	G	A							NA/NA/NA/	NA/NA/NA/		A	G		3.01E-02	I	Y	9.02E-01	NA
rs166010	4.89E-08	7.310716009		5	131473218			7	-0.0181332	0.00332387	T	C							NA/NA/NA/	NA/NA/NA/		C	T		-1.81E-02	I	Y	3.44E-01	NA
rs13192471	4.89E-08	7.310454963		6	32671103		0.784925	7	0.0244984	0.00449072	T	C							NA/NA/NA/	1718/20173/62093/		C	T		2.45E-02	I	Y	8.57E-01	NA
12:68419222:CAG_C	4.89E-08	7.310408808			0				-0.0185409	0.0033987	I	D							NA/NA/NA/	NA/NA/NA/		D	I		-1.85E-02	I	Y	5.33E-01	NA
rs28451714	4.89E-08	7.310333373		6	32671601			6	-0.0244981	0.00449073	T	G							NA/NA/NA/	NA/NA/NA/		G	T		-2.45E-02	I	Y	1.43E-01	NA
rs77641320	4.90E-08	7.309816329		6	31298229			6	-0.0331643	0.00607954	G	C							NA/NA/NA/	NA/NA/NA/		C	G		-3.32E-02	I	Y	9.33E-02	NA
rs17203542	4.91E-08	7.308998121		6	32446278			6	-0.0195534	0.00358466	G	A							NA/NA/NA/	NA/NA/NA/		A	G		-1.96E-02	I	Y	4.71E-01	NA
rs246833	4.91E-08	7.308714234		5	131473069			7	-0.0181305	0.00332389	T	G							NA/NA/NA/	NA/NA/NA/		G	T		-1.81E-02	I	Y	3.44E-01	NA
rs77184128	4.93E-08	7.307257042		6	32672135			7	-0.0244927	0.00449076	T	C							NA/NA/NA/	48645/16350/1331/		C	T		-2.45E-02	I	Y	1.43E-01	NA
rs6837455	4.93E-08	7.306888885		4	123588942		0.05847	5	0.0237272	0.00435052	G	C							NA/NA/NA/	NA/NA/NA/		C	G		2.37E-02	I	Y	8.44E-01	NA
rs35030589	4.94E-08	7.30604102		6	32672903			7	0.0244945	0.00449151	G	A							NA/NA/NA/	NA/NA/NA/		A	G		2.45E-02	I	Y	8.57E-01	NA
rs6831934	4.96E-08	7.304670704		4	123588836		0.058535	7	-0.0236371	0.00433474	G	A							NA/NA/NA/	NA/NA/NA/		A	G		-2.36E-02	I	Y	1.58E-01	NA
rs76901383	4.96E-08	7.304582247		6	32669817			7	0.0250195	0.00458827	T	C							NA/NA/NA/	NA/NA/NA/		C	T		2.50E-02	I	Y	8.60E-01	NA
rs17203563	4.97E-08	7.303882233		6	32446459			7	0.018757	0.00343998	G	A							NA/NA/NA/	NA/NA/NA/		A	G		1.88E-02	I	Y	5.83E-01	NA
rs58243514	4.97E-08	7.303431322		4	123592371			7	-0.0237146	0.00434934	G	C							NA/NA/NA/	NA/NA/NA/		C	G		-2.37E-02	I	Y	1.56E-01	NA
rs35861851	4.98E-08	7.302435037		4	123588491		0.058663		-0.0237222	0.00435107	I	D							NA/NA/NA/	NA/NA/NA/		D	I		-2.37E-02	I	Y	1.56E-01	NA
rs6811007	4.99E-08	7.301795897		4	123585362		0.083001	5	0.0237139	0.00434975	G	A							NA/NA/NA/	NA/NA/NA/		A	G		2.37E-02	I	Y	8.44E-01	NA
rs142495392	4.99E-08	7.301537548		4	123585067				0.0237122	0.00434952	I	D							NA/NA/NA/	NA/NA/NA/		D	I		2.37E-02	I	Y	8.44E-01	NA
rs2233976	5.00E-08	7.301336716	C6orf15	6	31079994	exon		7	-0.029933	0.00549069	T	C							NA/NA/NA/	54792/10966/554/		C	T		-2.99E-02	I	Y	9.04E-02	NA
rs4833841	5.00E-08	7.301107307		4	123584597			7	-0.0237078	0.00434887	T	C							NA/NA/NA/	NA/NA/NA/		C	T		-2.37E-02	I	Y	1.56E-01	NA
rs12504304	5.00E-08	7.300920567		4	123570390			7	0.0239064	0.00438536	G	A							NA/NA/NA/	NA/NA/NA/		A	G		2.39E-02	I	Y	8.44E-01	NA
rs35062987	5.00E-08	7.300832871		6	32590735			4	-0.0216375	0.00396917	T	C							NA/NA/NA/	NA/NA/NA/		C	T		-2.16E-02	I	Y	2.02E-01	NA
rs78825896	5.01E-08	7.30059505		6	32667181			6	0.0278016	0.0051	T	G							NA/NA/NA/	NA/NA/NA/		G	T		2.78E-02	I	Y	8.88E-01	NA
[truncated: 8,001 more rows]
