# Supplementary material for: GWAS of self-reported mosquito bite size, itch intensity and attractiveness to mosquitoes implicates immune-related predisposition loci
Source: Hum Mol Genet. 2017 Feb 11;26(7):1391–406. doi: 10.1093/hmg/ddx036 (PMC5390679; doi:10.1093/hmg/ddx036)
Supplement: Supplementary Data [file ddx036_Supp.zip › Supplementary Data 1.csv]

Sheet	Data
1	Attractiveness
2	Bite size
3	Itch intensity
4	Itch intensity_bite size adjusted and excluding responders positive for common immune-related conditions
5	Itch intensity_bite size adjusted, females only
6	Itch intensity_bite size adjusted, males only
7	Itch intensity_bite size adjusted
